# Supplementary material for: A Y-linked anti-Müllerian hormone type-II receptor is the sex-determining gene in ayu, Plecoglossus altivelis
Source: PLoS Genet. 2021 Aug 26;17(8):e1009705. doi: 10.1371/journal.pgen.1009705 (PMC8389408; doi:10.1371/journal.pgen.1009705)
Supplement: S1 Table — (XLSX) [file pgen.1009705.s031.xlsx]

## Sheet: Supplemental table1
S1 Table Whole-genome sequencing results.
Illumina Hiseq2000
The type of Sequencing library	DRA Accession	raw reads	trimmed reads
Shotgun	DRR250115	664157434	577595197
3k	DRR250116	49014693	39780006
8k	DRR250117	49748012	28526191
20k	DRR250118	29568768	16812958
40k	DRR250119	23964755	21424486
PacBio RSII
DRA Accession	total nucleotides	number of reads	mean read length (bp)
DRR250120	7183451260	1025824	6965
