# Supplementary material for: A Y-linked anti-Müllerian hormone type-II receptor is the sex-determining gene in ayu, Plecoglossus altivelis
Source: PLoS Genet. 2021 Aug 26;17(8):e1009705. doi: 10.1371/journal.pgen.1009705 (PMC8389408; doi:10.1371/journal.pgen.1009705)
Supplement: S2 Table — (XLSX) [file pgen.1009705.s032.xlsx]

## Sheet:  The summary of linkage map
S2 Table The summary of the genetic linkage map constructed in ayu
Linkage Group	Maternal map			Paternal map			Sex-averaged map
	Number of SNPs	Distance (cM)	Average maker interval (cM)	Number of SNPs	Distance (cM)	Average maker interval (cM)	Number of SNPs	Distance (cM)	Average maker interval (cM)
Pal1	95	122.72	1.29179	59	121.83	2.06492	128	102.92	0.804063
Pal2	49	74.64	1.52327	33	107.8	3.26667	70	90.75	1.29643
Pal3	125	136.18	1.08944	62	114.73	1.85048	160	119.86	0.749125
Pal4	91	101.91	1.11989	54	108.55	2.01019	122	111.97	0.917787
Pal5	94	104.81	1.115	81	130.72	1.61383	149	106.63	0.715638
Pal6	87	145.63	1.67391	56	135.3	2.41607	119	118.88	0.998992
Pal7	119	94.24	0.791933	62	98.78	1.59323	136	85.51	0.62875
Pal8	65	107.37	1.65185	32	60.98	1.90562	80	87.44	1.093
Pal9	103	130.79	1.26981	79	102.88	1.30228	149	108.15	0.725839
Pal10	73	96.4	1.32055	43	112.62	2.61907	93	99.79	1.07301
Pal11	70	103.59	1.47986	44	88.96	2.02182	95	103.05	1.08474
Pal12	65	89.15	1.37154	49	111	2.26531	92	118.28	1.28565
Pal13	89	97.66	1.0973	54	117.52	2.1763	121	116.9	0.966116
Pal14	114	117.5	1.0307	54	122.01	2.25944	134	115.09	0.858881
Pal15	54	92.3	1.70926	27	65.98	2.4437	69	85.68	1.24174
Pal16	113	108.41	0.959381	91	129.61	1.42429	183	96.02	0.524699
Pal17	60	112.84	1.88067	21	79.59	3.79	73	102.96	1.41041
Pal18	84	105.07	1.25083	60	138.8	2.31333	125	108.36	0.86688
Pal19	102	115.08	1.12824	50	115.08	2.3016	120	107.82	0.8985
Pal20	92	65.51	0.712065	62	101.99	1.645	133	83.57	0.628346
Pal21	91	82.91	0.911099	71	83.72	1.17915	156	73.04	0.468205
Pal22	129	108.73	0.842868	47	78.61	1.67255	162	95.81	0.59142
Pal23	40	92.26	2.3065	38	80.43	2.11658	64	94.23	1.47234
Pal24	91	56.72	0.623297	37	61.37	1.65865	119	56.58	0.475462
Pal25	37	78.01	2.10838	42	93.99	2.23786	66	83.85	1.27045
Pal26	11	66.27	6.02455	20	76.99	3.8495	29	63.42	2.1869
Pal27	84	77.87	0.927024	41	70.03	1.70805	105	67.71	0.644857
Pal28	35	89.53	2.558	25	72.56	2.9024	45	78.91	1.75356
Total	2262	2774.1	1.22639	1394	2782.43	1.996	3097	2683.18	0.86638
