# Supplementary material for: A Y-linked anti-Müllerian hormone type-II receptor is the sex-determining gene in ayu, Plecoglossus altivelis
Source: PLoS Genet. 2021 Aug 26;17(8):e1009705. doi: 10.1371/journal.pgen.1009705 (PMC8389408; doi:10.1371/journal.pgen.1009705)
Supplement: S3 Table — (XLSX) [file pgen.1009705.s033.xlsx]

## Sheet: female
S3a Table Marker sequences of female linkage map.
LG	marker name	cM	REF	ALT	Marker sequence
Pal1	PalAyuSNP1917	0	A	T	CAAACCACATTGGATATTGAGTCTAACCCTTTAACCTCTCCTCTCGGCCACTGCAGCTTACAGCTTCCTTTCCTGAATTCCCAGTCCTGGGACACTCGGA[A/T]AGTCTTCAAAGTTTTAAGAAGTGAATCCTGGCATGGTGTAAACAAATACTTCACAATACATCGCTGCGAGTAGGGTTCGAACCTACGCGGGAAAATCCCA
Pal1	PalAyuSNP1927	3.41	G	A	ACACCACCAAGGTGTGGGAGGAGCCTGTCTGCTCCATGGAGTACTTCTCCCCCTGAGTCAGCTGCACGGATCCCTTTCTCCAGGTCACACGGCCCTCTGC[G/A]CTGGTTGTCTCGCAGGACAAGGTGGCGCTGTCCCCCTCCACTACCTCCTGGCTCGTCAGCTCCTTTTTGAATTCCACCGGGGCCGCTGCCACAGAAACGG
Pal1	PalAyuSNP1926	3.41	T	A	AGAAAAAAAGAGTTGCTGGACTTGTTGCTGGAATGTATTTTTTGGCAGCTGGTTCCACGGCCAGCTGATCACTGAGTGTGGTGAAGTCTGGGAGAAATGT[T/A]AGAGGACTGCGGTCTCCACCAGTCGAAAAGAGTGTCTCATTATTGAGTTGCTTTTTTGTTTGTGGATATGCAGTATTGTGCATTCTGTGCTGCTCATCAT
Pal1	PalAyuSNP1921	3.41	C	T	TTCTCTCTCTCTCATATTGTCCTCTCTCTCCTCCATCCTCTCCTAGGATGAGTACAGATTACGGCTGGCAGCTAATGTGGCTGTGTACAGGTCTGTTCCC[C/T]CCTAGCAAGACCCTGCTGAAACACACCCAGCAGTTCCTGGAGTCCCGCCCTAGAGAACCCCTGGCTGCATACTGTCTGCAGAGACTGCAGGTCATGCTTA
Pal1	PalAyuSNP101	6.83	C	T	TAACAGAAGCCAATTGCAGCACTTCTATGTAAATGAAATACCAGGACAGCTTTTCTATTCATTCATTGTTTCATGTGTTTTACGCCAGTTCTTGTTGAGG[C/T]TCCCTGGTCCCTGTCTGTGGCCCCTGACTGGGTTGGTTGACACGCCCCCAGGTTCCTACAGGCTGCGTCTCCACAGGCCATGCCTGCTACCCCACAGAGA
Pal1	PalAyuSNP102	7.97	T	C	GTGTTCTGTCCAGCAGCCAGACGAGGGCAAAGAAAAGCAAAGATGGCTAGAAACGTGTTGGGTGAGAGATCCAATATCTCCTAGTATTGTTTGTCCACAG[T/C]GCGGGGTGAACAGAGAGATCAAGGTCTTCGCTGCCCAGAATGATACCATCATCACAAAATGGATGCTGTCGAGAGGGAGTCCATCCCACCTCAGAGATGA
Pal1	PalAyuSNP113	13.67	A	G	GGCTTCCAAACTGCTTTCAATCAAAGACAGTCCCACAGATATGCAGCATCAACACAACTTCAAACCAGACTGGCTTGCCTCTGAAGACGCCCTACGGTAT[A/G]GGCCCTCGTTGAGGTTCTGCCAAACAGGGGAAGGCTGCGTTCATCATTTCACACTGGCCAAGTTCTCAGTTTGATCTGACTTTAGTTCATAATGCTCACC
Pal1	PalAyuSNP126	18.23	A	G	CTGTGACTGGCACGTTTCAAAGTCCCAACTATGCAGCACTCTCCTTAAACACCACCGCTTCACAGACATTAGTGGCAATTTGCTTCCTTGATGGATCCCA[A/G]CATAGGTGATGGTAGGGTTGAGTTTGCTCAAGGGTGAACAAGGAGATCGTCAGTTGCTGCATTGTACAGATTTCTTTCCAGCAACGCCAGAACAAGATGA
Pal1	PalAyuSNP118	18.23	C	T	TCCACTTACGCTCCCCTCCCTCCCCCTTAACACCCATCCACAGCCCCCAAAGAACGTGAGAATGACACACTCGTACCTCACATGTGGCGGGTGCAGCGCC[C/T]GCCTCCCACGTCTAAATGAAAAGGCACCAAGCCAATCCTCACCTATACAGACAAGGTCCATGAAGGCGTACATGGCGTAGCAGATCTGGAAGAGGATGTC
Pal1	PalAyuSNP141	19.37	T	G	TCGCTTAACAGGCAGTTCTCAGATGAGCGTTGGTCCAAGAACCGTGTGGTCACCTGTCTGGACTGGTCCCCCCAGGTAAGGCAGCGAGACCCCTGACCCC[T/G]GTCTGACCTTCGTTTGACTCTCCTCTGAACCCCACATGACCTCCGCTTGACTCTGGTCTGTCTCAGTACCCGGAGCTGCTGGTGGCGTCCTACAACAACA
Pal1	PalAyuSNP148	23.92	A	C	TCTCCTGCAGGGGTTGGCTTCCTCGGCTCGCTCCAAAGGGGAGCACAAGCAGCGAGTCTTTCTCACCGTGTCCTTCGGCGGGATCAAGATTTATGACGAG[A/C]GATCGGGGGTGAGTGAGTGAGTGATGAGGGAGCCGGCTGCGGCCCGACCGGTTCCACAGCAGACCTGCACTGTCACAGCCAGCCCAGCTGCTGCTGGGAA
Pal1	PalAyuSNP149	23.92	C	G	GTTGCCATGCATTCATTGAAAGAGTAATGTTTGTCTGCAGCATTATACATGAGCAAAAAGCAGCTGGATACATGCTCACACCTGTAACTGCCAGGGTAGG[C/G]TTATTAGACCCACCACTGTTACAATCTAGGTCCAGAGCGTGCTGCAGCATACTGCCATAACCACAAAGGGCCAGCGGCTACACTGCAGCTCCAGCCCAGG
Pal1	PalAyuSNP160	27.34	T	G	ATCAGGCCTTTGACATGACCGTGGAGAGTATCCGCAGCTCCATCCGAAGCAACAACCCGCAGAAGAAAGTCAACCCCTTGAAAGTCAATTTCATTGAATC[T/G]CAGGAGGAGACCAAGGTGTCAACACCATCCAGCGCACAAGGCAGGCTGCCTCAGGTGACAGCAGAGGACACTGTTTCCCGCTCTCCACAGTCTCTCAGTG
Pal1	PalAyuSNP165	33.05	T	C	CGCCTGGTGCAAGTGTGTGGGAGAACCATGCTGTTTGCGTGTGATGCTTGTTAGCAGCTACTTGATAACAAGAACAATAAAGGCCCGGTCTAATCTGGCC[T/C]CTTCGGTTCCCTGATCCCCTGGGCGCGGGCGGAAACCGCTGCGATTGGTCGAGGGAGTGTCACAACGCTGCCTACGCCAATGGCACTGCAGCTGTCAACC
Pal1	PalAyuSNP171	36.46	T	C	TGATCTTCTGTGTGTGGCTGCTGGCGTTCAGCCCTCAGCTTTGTGAGCAGCTGCGCCGCTACAATGTGGTGCCGGCCCTGTCCGACATCCTCCAGGAGTC[T/C]GTCAAGGAGAAGGTGACCCGGATCATCCTGGCTGCCTTCAGGGTAGGTAGAGGAGAGGCCGGGCCCAGGTAGTCTGCTGGCGCTAGAGCTTGGATGTCCT
Pal1	PalAyuSNP175	39.87	T	C	TGGTCATCGAGCGTTACCGGCGCAACGTGAACTTCACGTTGGACCACCACACGCAGCACTTCCGTACCAACGGGGAGTTTGACCATCTGGATCTGGACTT[T/C]GAGGTGTGGGAGAGGAGAAGGCCTTTCTGACGCTGCAGGGTGTCACGCGCTCTGATCAAGTCCCTCCCTACTTCCCTCCCTAGCTCCCTCCCTCACTCCC
Pal1	PalAyuSNP183	43.29	A	G	GAGAAGATCAAGACCATCGGCAGCACGTACATGGCCGTGTCTGGACTGTCACCAGAGAAGCAGGTAGGCAGACAGGCAGAGCTCGTACTGCTCAGGCTGA[A/G]ATCTCACCCCTGCCGTCTGGGTTCGAATCCAGCCTGGGCAGTACCCTTCCCATCTCTCCGCTCTCTCTTTCCTGTCACGCTTATTGCTGCTCAACATCAC
Pal1	PalAyuSNP3081	82.85	T	G	TCAAACTGAGCCCGGAGACGGACAACCAGACGCTGGTCCATTTTGGCGGCAGCGCCGACGACGCCTACGACCCCGCGGAAACAAATAACAACAACACCCC[T/G]TTGTCCAAGATGGACCCTTTCAGCTTCGAGCTGCACCCACAACCTGACGACCCGATCTCTGTCAGCAACGACCTACTGGGACTGGAGCTCAGTAACACCG
Pal1	PalAyuSNP3051	85.12	C	T	GAAACGCATCCAGCAGCTATCGGAAGAGCTGGCCCGTCTCAAGGCCGAGCTTGCCAGGTAAGAGCCAAAATGGACACCCAGTTTCACTTCACCCAATGTT[C/T]CACCGGGGGACAGCAGTGCAACTGGAGCTGCTTTAGAGCCAATATGGACACCCAATAAAGCATATTGTAGCGTGACAATGGTTGTTACGGTGGTCCAGGT
Pal1	PalAyuSNP3138	86.26	G	A	GGTCTGGTTTAGCAGCGGAGGGAGAAGGACACCCTGCAGTCGCTAATCTCACCTGGGTCTCCTTCAACTTCAAGACCATCCTCCATTGGGGTCCACCTCC[G/A]TCCAACTACTCCTACACTGTGGAGTTCTCTCAGTGAGTTTTACTGCTGCTCTGATAGGACACACACACACACACACACACACACACACACACACTCTCTC
Pal1	PalAyuSNP3024	87.4	G	A	AGAGAGGAGAGAGAGAGGGGACAGGAAGAGTTGAAGACAGTTAACATGGCCCTGCGTGTCAGCTTCTAACAGCAGTGATGTGCTCCGTGACAGCAGCTGT[G/A]GAGCACGTGTGTCGTAGACGAGCCAACATGGCGTCTAAGGAGCCGTGGCTTGGAGGCTGACCTCAGTCACAAAGCTGTTGAGGGCCTGTTTGGCCTTGAA
Pal1	PalAyuSNP3025	95.42	C	T	GCGGAGAATCTGACCAGCCTCGTCTACAGCACAGCAGCTGTCACACACGTGTTATGAACATACGGATTGTTTCTGGTTTCCAGAAGGACAAACGCACCAG[C/T]AAAACCAATTAGCTCAGCCGGCTGCACCTTCCTGAGAGCTGGAGAAGCATCTCCACCTGGCGGAGGAGTCGCTCCGTCACCGAGCTACACCCATCCCCAC
Pal1	PalAyuSNP3054	95.42	G	A	TACATGCAGCTAATCACATCATCCAGCTGGAGGTCCATTATCTCAACCCTGAACAGTTCCCATAGATTCAACACCTCAGCTTTTCCCCTTTTATTTCCTC[G/A]TCTTGTCGTGAGACATGAACATTATGGGATGTTAGGGCTGCTGACATCAAGGTTGATTGTGTTTTTGTGTTGCCTGGGGTGACACAGTCATGTCTTCCAC
Pal1	PalAyuSNP3058	96.56	T	C	ACAGGTACACTGGAACCAACGCTGACCCAACAAACCAAACGTATTACAAGCAGCTTTTACAATGTGAACAGATGTCCCCTCAGAGCATGCGAACTGACAG[T/C]GTTTGTAACACTCAATTACAACTGCATTTAGCAGTAAGGGAAAACGTGCTTCGAGCTGCGTCTCCCAACACTCACAATTAGCTGTCTAGCGACGCTGTCA
Pal1	PalAyuSNP3078	96.56	C	T	ACAGGCAATTTCCCACCATTTGGAGGCAGCTGACCTGTGTGTGGTTCCCTTCCCCATCACAGACCTGAGCAGTCACAGGTGCCTCAGTCATCCTCCAGGG[C/T]AGTTGTCTGCTCAGACCAATATCCTGGCCCCTAAGGGCCACTCTGGCCTGGTCAGGGCCACGCTGCACACATCACTAACAAATGGAGTGGCCTTGGCATG
Pal1	PalAyuSNP182	96.56	T	C	TCTTTCTACAATTCAAACTCTCATAGAAATAAGAAAAAGTAGCCAAAGAAGCCCCCGTCCTCTTTGAAAAGCAGCCTACGGTACGCTGAAGATAATACAG[T/C]CGTCTCCGTTTCCAGAGTCCCTCCTGCAGGCATGGGTGGAATCGACATGACAGGACTGCATTGCCTGCAGGAGTAGAAGGCAATGCTGCGGATGATATCT
Pal1	PalAyuSNP181	102.26	G	A	GTGCACCGCCGTCACTGCGCTATATTTAAACACAACACGGACCCTGACCGAGGCGCGGACCTGCAGCACGACTATATGAGACTCGTTGGCGGGACTGAGC[G/A]TTTGAAGGGTTTGAACAGCGTCTCGCTCTCTGTTCCTCCGCCCCTCAGCGCCAGCTGCAACAGTGGATGAAGGACTGAATCTAATTTCTCTCCTCCAGCA
Pal1	PalAyuSNP180	102.26	C	G	TGTTTATCAGTTCTCTATGAGATTACTGCGGCGTTGTGAAGGCTAAAGGGAAGGTCTCCCAGGTTCGTTTTCCAGCAGACACAGTTGGATCTCCGTGGGT[C/G]CAAGGCCAAAGACATGCTGGGTTCAGCTGCAGTGTTATACTGCAGTCATGGCTCCTACAAACAGGAGAGCGCGCTCGAAAATTGCCAAAGCAGAATTTAA
Pal1	PalAyuSNP179	104.54	C	T	AGCAACGTGTTTCACTCATGTGTTCCTCTTCACTCATGTGTACTCAGTGTGCAGCACGTCGTTGGGATAGGTCACATGATCCAAGCTCGCAGTTATAAAC[C/T]AATTAAACCCTTTTTAATTGGCGTGCGTCCTTCCGGCCCACCTTCTGACAGAATTCAGATCACTCTCCGCCTGCCATCATGTTTCAAGATTTCTGTATGT
Pal1	PalAyuSNP177	105.67	C	T	TAACTGTTGACCGACTACGATTATGGCTTCTCAACGTGTGAAGTGGTAGTTAGCAGCTTGGCCCTCCGCCATCTCGGCCTCTGACTCCGCCTCTTCCTCC[C/T]CCAGGTGCTGGAGGACGAGAACGCCAACGTGGACGAGGTGGACTTCAAACCCGACACCTTAATAAAGCTCTTCCTGGGATACAAGAAGTAAGCGATCCGG
Pal1	PalAyuSNP178	105.67	G	A	GGTTGTCTCCGGGGTACGGCGATGGCAGCAGGCAGGAGGCGAGTCAGAGCAAGCTGTTCGCAGACATGGAGGGTTTCTGCGACGACGGAGGGCTGAAGGG[G/A]GACGTCAGGTACATGGGCCAGCTGGACTGCTACAGCGGCATGGTGCTGCCCGAAACGGCCATCAAGACGGAGCAGGACTCGGACTCGGAGAACGGCGGGA
Pal1	PalAyuSNP176	105.67	G	C	TGCCTCTCCTCCCTGTTCCTCCACAGCGGAACCTGACGTTCTCCTGCTCCGAGTCGCAGAACTTCCCCGTCTTCTTCAACTCCAGCAGCTTCCTGCGTCT[G/C]CCCGGCCAGAGCGACAACGACATGCTTTCAGTCAGCCTAGCCTTCCGTACCTGGAACCCCAGCGGGCTGCTGGTGTACACGGCGCTGGCCGATGGCGTGG
Pal1	PalAyuSNP173	107.95	G	A	ATCACAATTAACAAGCAGCTAAATTCCATTAGAATGTGTGTGTTAATCGTTTGTTATGTGGTGTTATATTATCAGTACCACCCAATCTCTTTCTCAACGG[G/A]GATGATGTTTCCTCATTGGAAGACATCAGGAAGTGGACAGTGGATGATGTTTACACCTTCATCCACAACATACCCAGCTGCTCCGAATATGCCCAGGTCG
Pal1	PalAyuSNP174	107.95	G	A	GATAGCTCTACCTTAACAAAGCCCTGCTTGAAGGTACATCATCGCTGTGTGTGTGTGTGTCTGTGTTACAGCAGCATTGGCTCCTTTTGTGCTGATGCTT[G/A]CATTCTGCTTCATGTTGGCGTTGAGTCCAGTGCTAGGGCCAGAGATGCAGGCAGACTCGGGGTGGCCAGGGCCTAGGCTGCTCCGCTGGGCTCTGGAAGG
Pal1	PalAyuSNP169	109.08	T	C	TAGACAGATTTATGATTGTGGTGTTGAACCGGCCTGTTTCCCCACGAGTAAGGGTGATGTGTGTATCTGGAGCCTGTTTGGCAGCCTGGGTTATTAGTAT[T/C]GGTGCCTCTATTTCTGATGCCATGAATTCAAAGGTGTCGCCAATGGTTACGGTTGGTCAATTCAGCTGCACTTTGGAATCCAGCAACTTCGAGGCCCCTG
Pal1	PalAyuSNP167	109.08	C	G	GGATTCATCATTGTCTCCTGTCCTCCCCCTGTCCTCCAGAGCTAGTGAGCGACACTGTCTACATGTTGTTCATGTTCCAAGTAGGAGATGGTCTGCCTGT[C/G]TCTTGGCTGGAAGTGTGTACATGTGCTTTTGGAAACTCCACTAGGCTGCCCCTCTTCTGTCCCACAGGAGACCCCTTAAGCTGGCAGACACACTGGCCCA
Pal1	PalAyuSNP172	109.08	T	C	AGAACACAGGACAGGTCTTCATAACTCACTCACAATCAATACCATCTCTTACGAGTGCTGATTACGTAGGCAGCTACGTAGATTGATGTTTGCGTACGTC[T/C]CAGCTCAGTTTGAGACCCTGAAGCAGGGGGGAACCATAAAAGACTACCCCTGCTGCATTGTGGATGATAGTGTGAACGTTATAGATACGGACTTGGAATG
Pal1	PalAyuSNP168	109.08	G	A	AAAGGAGCCTACTAAGCAGGAACTGGGCTAGACCGGTAGGGACTCGGCAGGCTATTTCAGGCATCAATGCGTGCATGTGCTGTGTGCAGCACTTACAGGA[G/A]ATCTTCTGCGCTGGGGTTAGACAATCGCAGAGTAGCACACGCTGGCAACTGTCACTTGGCAAACAGTTCTCTCTAGTTAGAGGGATTTTTGCTGCCTTTG
Pal1	PalAyuSNP170	109.08	A	G	ATTAGCAAAATAGTTGTCGTAGCAGCCCTGCCCCTCGTAAATGTGCATCACGGTCTCCGTGATCTCCATTCCGTTCCCTTGTATCTGGAGCACTTCTGCG[A/G]TCCCCGACGACTTGAGGGGGGACTGAGAGCCGTTACATCGGGGCCCGGCCGAAGCGGTTTGTCTGGGCTTGGGCACTGCTCTGCTGCTGCTAGTGTTCTG
Pal1	PalAyuSNP147	110.22	G	C	AGTCCAGCTGGAGAAGATGTTTGAGGCCATGGGAGGCAAGAATGTGAGTCCTGCTCCCCCCCGACACGCAGCTTTTCAGATTCAAACAGTGCTCGGTCAA[G/C]TCTGGCCTCAAAGACCAGCCGCTGGTTAACAACATCATATCCTGTCACCAGCTGAACGTGGAGGCCAGTGACTTCCTGAAGGAGCTGCAGGTGAAGTTGA
Pal1	PalAyuSNP164	110.22	A	C	AAGTGTATTGCTGTGCAGCACACAAGCTGGTGGTTTTTGGTTTGTTGCCCTCGGCTACAAACACACTTGTCCTACCTGTCGAATTGGTCTACTTCCAGAC[A/C]AGCCATGAGAAGAAATCGAGAGACTCAAGCACTTTGGATGGATGTAAAATGACGTGCTGCTTGTGAAATGGCTCAGGTGTTACGCTTTTGACACGGGTGA
Pal1	PalAyuSNP158	110.22	C	T	GATCCCATGTCCCGTCCCAAGACATTTGGGTTGCAATCCAGGGGGAGTCAGATTGATTTGAGCAGCCCTTCTCAGCCTACGCGGACTAGACCAGTAGCAC[C/T]GGCGATGGTGCGCGGGTGGAGTTTATCCCAGGGGTGTCATGGTGGTGTGTGTCGCTAGATCCCCTCCTTGAGTCGCTGCTTATTGGTTGTAAACACTGGA
Pal1	PalAyuSNP162	110.22	A	T	CTAAGCCAAGGTGTTCTCCCCCAGAGAAGGATTTCAATCAGCTGACACCAACCGGCAGCACTAATTGGAAACTTCTCTTGATTGAATCGCCCATCCGTCC[A/T]ACTGCACACAGCCCGGATCTCCCACCATTGTCTAGCTGCTGTCTCTCTCTCCCTCCCTCTCTCCCTCTCTCCCTGCCTCCCCCCCTCCTCCACTCCCGTG
Pal1	PalAyuSNP142	110.22	G	T	GGTTCTGCGACAGTGGGAGTCTTGCAGCAGGAACCCAGGGATCTCCACAGATGGGCTCTGGCCGGAGAATGAAGCCCAGACACCGAGGGTGTTGGACAGG[G/T]TGACAGGCCCAGTGTTGGGGGGCTGCTGGTGTCAGGCAGGCTTGAGGGAGCTGCCGGTGGGTTAGGTTGGCAGCTTCTTTCTGGGGGGTGACGATAACCA
Pal1	PalAyuSNP163	110.22	G	A	AGAGAGAGAGAGAGAGAGAGGGAGAGCAGCATGTGCGAGTTTGAGATGCATAACGTTTCACTCTGCTTTCGCAAGCTTCCTTTCCATTTTGTCTTTCCGC[G/A]CACATGAACCTCCATTGTGCGAGGATATTGTACTAGTGCGCGGATCGGCGCGCGTGCTGCGTGTGTACACGCAAGTGTGGAGGACGGGGGCCGAGGCCCG
Pal1	PalAyuSNP166	110.22	G	C	ATGTCCCCCGGTCTTCCCCAGGTGTGGACACAAGCTGTAGTGGTCATGGGACATACCAGCACGACACCTGCAGCTGTCAGTGTAACCCCGGCTGGGAGGG[G/C]CCCGACTGCTCTGTCTCCTCCTGCCCGGACGAGTGCAACGACAACGGCCGCTGCGTGGACGGAAAGTGCGTCTGCCACGCCGGCTACACAGGCCACGACT
Pal1	PalAyuSNP157	110.22	A	G	CAGGGTTTGGAAGTGGCTCCACCAATGGTGTTGTTTGATTGGGGGTGTTTGGAGGCAGCTAAAGCAAGCAGCTTTCACGCCCACCCTCCTCCTCTTCCTC[A/G]CCATAACTCCACTTCGCTCTAATACTGACCGTGAAGAACAGGAGGCTGCTGGGGCAGATGAGGAAGGAGAGGCGAGGCTATGGCTCTACACCAACTGTCA
Pal1	PalAyuSNP161	110.22	A	G	CAGTCCGCAGCCTCAACATGTCACCTGGACAACCAGGGCAGAGGGAGGGAGGGAGGTCAGAGAACAGACATGCTGGACACACCTCGACCACAACTGCTCC[A/G]GCGGGTGGAGCTGTGTGTGTGTGCGTGTTGCGTGTGTGTGTGCGTGCGAGTGACTGCGTAGCTAACCTTTGGCTGCGGTGAGCATGGTGGAGGCCAGTTC
Pal1	PalAyuSNP152	110.22	T	C	GTGCACAGGAAGTGAGGTCGCTGATAAGCAGCTGTGATGGCATATCTGGATGCATCTTCCTGAAGAAGGGGCTTCTTGGAACGACCTCCTTTGACGGACG[T/C]ATAGAGATTTGGGACGTTGAGAATGGCTGCAGGTGAGAAAGGGTTTCAGATAAGAAGTCTGCTGAATTCTGAACTCATCTTTTGAAGTGGTTTCCCATAC
Pal1	PalAyuSNP153	110.22	T	C	CATGCTGACTGATTAACCTGAGAAATGGTGCAGCAACGAGGCAGCATTTCTGCTTGGATCGTTTCAGCCATGCAGTTTCAGGAAGCTCATGTTGTCTCTT[T/C]CAGGACAATATGGACAACCTGGCTGCTCCCAGCGACATCTCAGGCAGCAGAGGCAGTCTGACAGAGAGCTCCTCAAAGGTAAGTCTGCTGTTCAGAAGCC
Pal1	PalAyuSNP154	110.22	C	A	AGAGCGAGGGAGGGAGAAGAGAGCGGGCGAAGGAAAGAGAGGGGAAGAGGGCCGCCCGGAAGAGGAACCGACCTGGCGGGGGCAACGCGCAGCATTCCTC[C/A]AGCTCAGATGAGGAGGAAGAAGAGGAGGAAGATCCTGAGGAAGACGAGGAGGAGGACGAGCAGGCCATGGAGGCGTGGCTGGGTGCCGAGCTGCGGGACC
Pal1	PalAyuSNP159	110.22	A	G	GTGAGGCAGCAGCTGGAGGTGAATGGCTGCATTGGCAGAGACCTCCCCGTGCAGAGTGCGACCTGCATCGCTGACACGCTGCAGCAGTGGTGAGAGTTAG[A/G]TGGGAGGTGCGGGTTCCGACGCTGATTGTGCCAGTGATTTTGTTATGTCAATCACATCCTGTGTGTGTGGCTACAGGTGCTGTAGCTGCGAGAGTATCTC
Pal1	PalAyuSNP146	110.22	C	T	TTAGACCAGCCTTAGAGTCTTCCCTGCTGACGGGAGCGAGGGTGGCTCTTCCTCCAGCCTCCTCACTCCTCTGGACTGCAGCAGCTCTCCAGCTCTTCAG[C/T]TTCTCTTGGCTACCCTGCCTCTAGCTGTCATTCAAACGGCATGTGCCTGTAATGCAATACGACAGCTGCATACTGCAGTGTGTGTGTGTGCGTGTGTGCG
Pal1	PalAyuSNP155	110.22	G	A	TCAGCACACAGCTTATCTGTGGACAATCAGACCCTCCAAGACAAGTTGGAAAAGCAGCAGACTCAGATACACGACGTGTTCCGCATGTTTGCAGGTGAGA[G/A]GGGAAAGCGTGACACTCTTGCAAACCCCCCAGCTGCATAGGTATTGCATTTAACTTCAGAGTAGTTAAAGCTGTACTTGTTTTAAATGTCGAACAAACGA
Pal1	PalAyuSNP145	110.22	G	A	CTAGCTCCTTGCAGCCCAGGACCCACTCGCCACACATGCTCCATGCAGGTGGACACAAAGCACAGGCACCAGAACAAAACAACTATAAATAGGCAACTAG[G/A]ATCCAGATGTCTGAGCTACATGCTGCAGTGTACAGGTTGTCTTGTTCTCAGAAGCTTGCTGCTTTATCACAAGACATTAACGGCCTCATTTTATGTGACA
Pal1	PalAyuSNP144	110.22	C	G	GTGTACTACAACATACAACATATGCACAACAAAAGTCAGATTTACACATCCGAAGCAGCATTTTAGTTGGAATAGAATTTCATGTATCTGGGTAATGTTG[C/G]ACTGAGAACTGCTCTGTGTCGCATGAAGGCTGACCCACCATGTAGAGCTGCTCCCTTTTGGAGTAGAGCAACAGAGCAGCGTTTGGAATAGAGTGGTTCT
Pal1	PalAyuSNP140	111.36	G	A	GAGACTCGTTGTCCAGGTTTATGATCTTCTCATACACGTGCTCCATGACCTTCCTCACCTGCAGCATGTCACTGGCTGACAGGCGGTCCCTTGGAAACAC[G/A]AGGTCACAATGGCTTTAGAGAGCGCAGTTTCTAACATGTTGATGTTTCCACCAAGGCCAAGAGAGGCAATGGCTGAACCATGCCTTGACTGCTACACACT
Pal1	PalAyuSNP138	112.49	G	T	GGCAGTAGAAATGCTCTCACAGTTGTGAGTGACTCATCGGATGGATGCACAATAGCAGCGTCTTTTGCACTGACAAACTCCTCGGGGTGGGGATGCATCT[G/T]TGTCTGTGTAGGACAAGCAGTCATGGCAGAACGAGCGGGACATATTTCTGACCCCTGGAATGAGGCACGAGAACCTGCTGCGCTACATCGCCGCTGAGAA
Pal1	PalAyuSNP112	114.77	G	C	GACGGGCGGGCGAATAGGGCGGGGAAGGATGGGGGGACGGGAGTATTTATTGTTGTTGCAGCCGTTCGAATCGAGCGTGCACGCATAGGAAACGAAACTA[G/C]TTTAAATATCGTTAGTAGTCTTACGTACATTTTACAGTCAATATTAGACTGAATAAAACTTATAGAACATATAGTCTAGTCTAGGTCGCTGCCTGCAATG
Pal1	PalAyuSNP111	114.77	A	G	CGGCTGAGCTGTAGAAATATCTCTGCCCAAGCAAGCCTGTTGTTACACACACGCAGCCCACAGACAGACACAGCAGTAGTAGTTCTTAAGTAGAACTTAG[A/G]AGAACTGAAGGATCAACAGGACAACAGGATAAGCCAGTTCTGGTGCAAAGTCATGCATAGTTGCTGCTGTGCTTGATGCGGGTGACCAATGTGGATATCA
Pal1	PalAyuSNP122	114.77	C	G	TGGCTACCTCGCGGGAGGGGTACAGCTCACACTGCAGCTTGATAGAACGGCAGAAGGCACTGGTAGCAGTGTGGGACATCTACACCAGGACGTCAAGGAA[C/G]AGCATACAGGTTAGAGACCCACAGGTTAAGAAAGACAGAAATCACAGTGCTGTAAACGAATGTGCTGCTTGCTGTGTGTGCATGCGTGCCTATCGGAGCA
Pal1	PalAyuSNP131	114.77	A	T	GAAGAAAGGCTGCACTTATTTCAGACAGCAGATTCTCTCTCTGTAATCATATACAATAAAAAGACTGGTAATGCTGAGGCAGCACTTCATTTAGAGGAAT[A/T]ATGTGTTTGTGTTACTTGCACATTTGTACACACTCTTGAATAGTTCCTGTTTTAATTGCTGCAACTAACTTTTCAACCAGAGCAGGGTAACCACAGAAAT
Pal1	PalAyuSNP116	114.77	G	A	TCCAGTCATCTAAGAACCCTGTAAAGATGCTGGCGGCCCGGCAGGACATCAGACATGAATACACGGAGCAGAGGCTCAATGTGGGCCTGCTGGAGAGCAA[G/A]AGGATGAAGGCAGAGAAGAGTGAGCCAATCACAGTTCCACATCTCCCACCCTGAGTGGCTGCACGCCAGCAACAAGCCTGACAGAACTACCTGCCAATGC
Pal1	PalAyuSNP136	114.77	C	G	ACCAGACGGGCAGCCCAGAATGAGACCAGTATTTAATCAGGTTCTATGAGGACAACAAGCGCTGATCCTGTGCGTGAAAGAATCTTCTGGTTTTCTTTCG[C/G]CCTTTTGATGAGTGATTACTTTGGTCCATCTGCTGCTTGTGTTCCTCTTAATGAGATACATAACCAAGTGACGCCCGATGCAGGTCACTGAGACATATGG
Pal1	PalAyuSNP137	114.77	A	C	GCCTGTGGTTCTGACCAGCTGGAAGGTTCTGGAAGGGAAGCCAGTCGTGATGATGTGCCAGCACTTCCTGTCCCTGGTCCAAGAGGCCCTGCTGGAGACG[A/C]CAGGAGCAAACTAGCTAAGTGAATAAAGAGGGAACAGCTGCCAAGCAGCGAGTGCTCTGCTTCGAATGCTGCTTTTAGTGAGCAGCTTGTTTACGTACAG
Pal1	PalAyuSNP115	114.77	G	A	CAGTGATTAGTCCTATCCTGTCTCCTGTCTCCACCAAGCTCAAGAGCAGCGTACCTGCAATCAACAAACCCCAGGATGGTGAGATTCACATGTTACTTCA[G/A]TGAGCAAAAAACAGATCCCATTTCGTGGACGTTAGCTGCAGGGGGAAACCAAATGGTTACAGAGACTGTCCGGTCATTCATCATTGTAACCATGGTCTAA
Pal1	PalAyuSNP123	114.77	C	G	AGCACGCTTCCATCCTTGCACGTCTTATACTGCAAGAAGACAGGTTCCAGCAGCGGGTTAGGGTGCCACAGGCAAGAGATTTGTTCATTTCACATTCTTG[C/G]CGATGACAAAACGCACATCTTGGTGAGGATTAAATGAAGCTGTGTGAAATTCACTGTCCAGCACATATCAGTCTCCTTATGGTGCCTCTCACACTTACAG
Pal1	PalAyuSNP110	114.77	C	T	ACACTGAGACATGTTCACTTTCGCTCACTTTCACTGTCCCTCCCCAGGGTCATGACCGCGGGGTCAACTGGGCAGCCTTCCATCCCAGCATGCCTCTCAT[C/T]GTCTCCGGCGCCGACGACCGACAGGTCAAAATCTGGAGGATGAATGGTCAGTGACACTCTGAAATGGACTAGCGCGCTACTGTTAAGGGACTTCGTTTAG
Pal1	PalAyuSNP129	114.77	C	G	CTGGGTAATATTCTTGTCTGTGTGTTTGAATTTCAAAACACAGTGATTAACAAGCAGCATTCGTGTAAAAACAACAGCAGCACAGAGGATCTGCCTGAAT[C/G]CGTTATGTAAACCCTGAGCTTCGTAGAAATGATGGCAGTTGCAATCTGCATCATCACATGAAATAACTTAATTCTCCACTGAGTTCTGCTGCTGACCTCC
Pal1	PalAyuSNP117	114.77	G	A	GGAAGGACAGGAAGGCGTACGACTGCATGCTGCAAGGTAGAGCACGCTGGCACGCTCAGAGGCAGCGCATTAACGCAGGATTAGCAATCAAATCCTTCAC[G/A]TAGGAAACAACTGAGTTTGAGTGTTCCAGCAGACGACCTGCTGTAATGTTACTGTACTTGAGCTATACACCTGTTGATAAGTTGCTGCAGGTCAACGCAG
Pal1	PalAyuSNP130	114.77	C	T	GAAGGATGAGGAGATGGAGCAGATCAAGAGGAACAGCCAGAGAGTGCTGGACTCCATGCAGAGCACCCTGGACTCTGAGGTCCGCAGCAGGAATGATGCC[C/T]TGAGAGTCAAGAAGAAGATGGAGGGCGACCTGAATGAGATGGAGATCCAGTTGAGCCATTCTAACCGCCAGGCTGCTGAGTCCCAGAAGCAGCTGAGGAA
Pal1	PalAyuSNP114	115.9	C	G	AGGTGTGTCAACACATACAAACTACTTGGGGCATGGTACTCCAGAAACCAAGCCCCAGCAGCTAAAACATAAGGAACTGGGACACAGCTCTGAGCTCGAT[C/G]TGTCTACCTACACTACTTACAATGTACATTTGTATGTGTGTAGATGGGTCCTACCAGGAAAGTGTTGCTGCAGTGTCCACAGGAGACCCTCGCTCCAGCA
Pal1	PalAyuSNP2184	115.9	C	T	GAACAGCCAGAGAGTGCTGGACTCCATGCAGAGCACCCTGGACTCTGAGGTCCGCAGCAGGAATGATGCCCTGAGAGTCAAGAAGAAGATGGAGGGAGAC[C/T]TGAATGAGATGGAGATCCAGCTGAGCCATGCTAACCGCCAGGCTGCTGAGTCCCAGAAGCAGCTGAGGAACGTTCAGGCGCAGCTCAAGGTACTGTGATT
Pal1	PalAyuSNP135	115.9	G	A	CTACCCACGATCTGCAGCCCAGACCCCATCCACAAACAACATTGTCGGCATATTGTCTGCATACAACAGCCCTGAGGCTGATCTGGGACCAGCACAAAGG[G/A]AAACCTATCCATCGGCACCAAGGCAGAGAAAGGGTCTGTGTTGATGCCTCATGCTGCTGCCTCACAGCGCTGACTAAAGAGTACTTCCACTACCTTGGGA
Pal1	PalAyuSNP121	115.9	G	A	CAGGGCTGTACACACACTGGCTGCAGCACACACACATCACATGCAGGACTCATCACGGCTTTTCTCGTTCAACTGACCTGATTTGGAACGCCAGCTCTTA[G/A]TGGTAGATTCATGTTGGACGGCACGGCCATCTGATTTACCATTGGCTGCCGGTTCTGCAGAGTAAATTCAGATACGTTAAGAAGGGTTTCAGGGTCTATT
Pal1	PalAyuSNP108	115.9	T	G	ACTCTGTTTTGATATCCCCTCATAAAGAACAGACATGGTTGGACATTGAAAAGGCAGCGTGGTGCAATGTCTCTCCTCAGTCTTTAAGCACTCTGAGGAG[T/G]GTTTGAGGACGACCTCTAAACACTGCCCCTGCTGCCAAGCAGGAGGTGTGAGATGACTACTGGCATAACAAGTCCTGGCCTCGTTCCTCCGTCTCTGCTG
Pal1	PalAyuSNP106	115.9	A	T	CACTATCGACAGCATAGCTACTGCAGCAATGCTAACCAGAAAAAACATCTTAAAGACAATGCTAGTCTTGCTAATCGTGACAGGACAGCATGGGCTACAT[A/T]GTGTGTATGGAGCTAATATCTCCTCCAGATGTGGGTGTGGAAATGACTCAAGTAGACTGTGATGCTTCAGCTGCTCCTTTGACAAACTGTTAATTATGCA
Pal1	PalAyuSNP104	117.04	G	C	GTCCAACACGGTGTCGAGCAGCCTCTGTAATACCCTGTGTTTGTACTCTTCTGGACGGAGTCGCTCGCTGGGCCATTAGCGGGCTGGGAATAGGGCTGGC[G/C]AGCTCAGTACATCCTAATCAATCCCAGATAGAGTTACTGCAGAAGCAGGAGGAAACACAGGAGACGAACACCGAGCTGCTCCCCCACAGGGAGAGGGAAG
Pal1	PalAyuSNP105	117.04	G	C	CTGTGAAAGCAAAAAAAACAGCCAAGGATCAGAAAACAGTAAACCCAAGCGGAATGAGAGGAGGGTCAACTTAGCGAACGATCGCAGCAGGAACCTCATA[G/C]TTTGGATCTTATCTGTCGCATAAACCTAGTGGCCAATGGGATGACAGTTTGAGTGATAGCCTAGACCGCCATAAATCAATTATCTCCAGAGCTGCTGATA
Pal1	PalAyuSNP109	117.04	A	G	TTAGACAGCCGAGAGCCGTGCCAAAGCAGCGTCCTGGACAGGAGACACAGCGCACGCACACAGGTAAACCTCCAGAAACCATGACAACTAGAAACCACGT[A/G]GACGCAACTCGTGGATAACCTACCCTGTGGTCCACTGTCACACTAACACAAAACTTCACCATGAACGATACACCACCTGAGCGTGAACACCCAACCTGTC
Pal1	PalAyuSNP100	118.18	A	G	ACATGGCTACAGCCAACATGGACAGAGGAGGGCAGCTCACGTCTGCCGTCTGATCTCATTAAAGGAACGAGCATGACGGTGTGAGTTGGCAAAGAACAAC[A/G]GCTTGTAAATAAAGACTCCGCCGCTCATTTCCCAAATATGCTGCCGTCTCTCGTCGTCTTATCAAAACACCCCTGATGAAGTCTTCTGCATCGTCGATCC
Pal1	PalAyuSNP99	118.18	C	G	GAAGTCATGCAGCGCAATGCCTTGTGGGTCACATCTCTCTCTCTCTCTCTCTCTCTCGCTTCCTCACACTCTCTCTCTCTCCCTTTCTCAAGCTCTCTCT[C/G]GCTGTCTCTTTAACAACGGTGCCATGTCACAACCGGGCTGCCAATCAACCATCACTGCGCAATGCCCGGTCACCATGACAACCACCCTTAATCTCATTTT
Pal1	PalAyuSNP88	119.31	A	G	ATCAACTCTCACAACTACAGACAGAAAATGTCCAGAGGCTGGAAAAACATACAAAAAGACAAACTATGGCTCACAGCCGTTTCTGTGTGCAGCAGTTTTT[A/G]TTAGTAGCATATTGTAGTTCTGTACACAGTATCAGCCTATATCATGTTACGTGTGAAAGGAAGATGTTGCAGACCTGCTGCAAAATGTTATAGAAACTAT
Pal1	PalAyuSNP91	119.31	C	T	TCCCACATTCAAACAGCAGCACCTGTTTCCCTACAGGTGGGCCTGGAAGTGGGAAAGGCACACAGAGCCTGAAGATCGCCGAGCGCTACGGGTTCCAGTA[C/T]GTCTCCGTGGGCGAGCTGCTCAGGAAGAAGATGATCCACAACGCCACCAGCAACAGGAAGTGGAGTCTGATCGCTAAAATCATCACCAATGGGGAGCTGG
Pal1	PalAyuSNP85	119.31	C	T	AAGCAGAATGTTTCAGAATGCTGTCTGCTTGCTGTGGATGGAGCAGCCTGCCTCCACAAAGCTTTCTAGGAGGCCCAAGCTTCATAGGTGCCATTCCCTT[C/T]CACCATCATGGTGAAAACATCTTGATTAGTGCTGGTACACATATGCTGCTGTTTTGCAGACTCCTCACTAGGTGGCAGTAGTGACCTAAGTCAGTACTAT
Pal1	PalAyuSNP95	119.31	G	A	AATGGTTGAGTCTTTCAAAGTATTAAGCTTTGGATTTGCCTTGATTATCGAGTCCTGTATCCCTGATTTATTTCCCATCAGGCAGCGTGGCGTTCTTAGA[G/A]CAACCCTCCATGGTGTTCGTGCGCCTGCAGGAGGCGGTCCTGCTGGAGTCTGTGTTGGAGGTGCCTGTCCCCGTGCGCTTCCTCTTCCTGCTGCTTGGCC
Pal1	PalAyuSNP1920	119.31	C	T	GGTTTGTGGCACATGGGTTTGGGTCAAGACCTACAAGAGGGTGACTCTAGTAGTCGGTTGTTGCAGCCCTGTACTAGGAAAACGAAAAAGAACACTTTGA[C/T]GGTTCCCTATAGTAGGCAATAGATCATGTTTGCATGCAACTATGCAATAACTGAATTACCATTTCCGTTTGAGACTGTCTTCGCTGCCCAATAGGCGGCG
Pal1	PalAyuSNP84	119.31	T	C	CGCCATTTAATCGACAATGTAAGTGTCCAATGAAAATCGAGAAGCTGTGGTCGTGGCTCACAAACTCGGGGTTTAATAGGCAGCAAACCAGCAAGTTAGG[T/C]ATAGCAAACCCGCCTCCTGTTTACATCGTGCCATCTCTGCCTTCGTGACTCATGCGACACGGGCTGCGCATCACCGCACCAGTCAGGATTTGATGCGCTC
Pal1	PalAyuSNP90	119.31	C	G	GCCGTTTGTTATCGGGATATATAGAGCTCCCAAAGACCTTTCTGGTTTCCACTCGAGCACTGGAAGACGCAAACTAACCTCAAACGCAGCAGCGCCGTCT[C/G]CCGAAGGCTCGTTTGGGTGAAGAGTACAGCATGGAAATGCTGTTTTTATTCAACGTCAAGTCGTGTTTGTATGTACTTGGGAGACGTCTTGCGTTTAGCT
Pal1	PalAyuSNP86	119.31	C	T	AAACTACAAGAACAATAATCTCTCAAGTCCGTTACGGCACCTTCCATCAGCTGTGGATGACCTCAGCTGTGTTCCTGTATCATGACTGTTTCCATGGCTC[C/T]CTCGGCCCCAGAAACCACATTCCTTTGATTTCTCAGAGGTGCCAAGTGCCCAAAACGAGCTGCGCTGTAGTTTTCCTCCTGAAAAACGGTCCATTCTGTT
Pal1	PalAyuSNP1918	120.45	C	G	AAGCGCTCTGCATGAAGCGCTCTCTCTCTCACCTGAGCTTCTGGACAGCAGCTTCATCACAGTCGGCGATCTTAGGCTTAGAGCCTAGATGTAGGGAGAA[C/G]TCTATGTCCACCACCTGCTTCCACCTGAGACAGGGAGAGGAGAAAGGAAACACGTATTCATTAGCCTGTCTTGTTACGGTTTCTTTGGCAAGACTCATCT
Pal1	PalAyuSNP1923	122.72	A	G	CACCCACGGCCTAGCCAGGACCTCGTTTGCTAAGGAACCCCATGTGCAGCAGGTAAAAGTTGGATCCGGTGTTGTTCCCATGATGATCTCAATCCCCCAT[A/G]AACACCAGCTGTAGACTTGATCTGATTCAAAGCTGCTCCCTCCCACGCTCTCAAAGGTACGTGGGAGAGTGAAAAGTGCATCATCATTGATACCTCGTCT
Pal1	PalAyuSNP1928	122.72	T	C	TTTTGTTGTTGCACAAAACGTCTTGCAGCCGCTGTGAGACTGACAAACCGTCCTTCCGGTTTCCACTCCGAGCTCTCAGCATTAGTTCAGAGTCACATGA[T/C]GTGGAGCAGGGAGAGTACAGCAGTAATCCTCACGTTTCCTCCTCTAAGCCGGTCCTCACGTTGTCTCCAGCGCTGCCTGTCCCAACCTTGGGAAAAAAAG
Pal1	PalAyuSNP1922	122.72	A	G	TCACCCCACCCCCAAAATCACACCCACAGATCGGACTCCTTACCTCCTGCAGCAAGCTGAGCTTCTCCAACTCCCACTGGTGGTCCAGGATGAGGCTGTC[A/G]CTGCGCGGCCTCCAGCCCGCCAGGTTCTCCTCCCCGCGGACGTAGGCCACCGAGGTGTCCAGCACGCGCCTGCGTCGCCGCTGCATGCCTGAGGGACAAG
Pal1	PalAyuSNP1924	122.72	T	C	ACAGTTTCCTGCATGCAGCCATAGATATGTGGTCGGCCGGGGTGATCCTGCTCTCTCTGCTGACTGGCCGCTACCCGTTCTTCAAGGCCAATGACGACCT[T/C]GTCGCCCTCGCCCAGATCATGACCGTACGGGGTTCCAGAGAGACCACCCGGGCTGCCAAGGAGTTCGGTACGGTCCACTTGAATCGCTCAAATCGCACCC
Pal2	PalAyuSNP3045	0	T	G	TTGCCAGTAACGTCTTATGTTTTACGACTTAATTAAGCAGCGATGTCCGCTGTTTTATGCAGTTTGCTTGAGATGAATAAAAAAACTGTTTTCAAACTTT[T/G]GGAAGATGGGATTGTTTTACGTGGTGACTGTGGGTGAGCGCGCCGACTCGAGGGGCTACATGTCGCTGCACGTGTTGTTTAGGAGTTACGGTAGAACTGG
Pal2	PalAyuSNP2488	15.23	G	C	AAGGGGGAGCAATATCTCAGTTGAGTCAATTGAGTTGATATATCAGTGGAGGATATGGAGAGCCAGGGTCCCTAAACGCAGCTCCACTGGCCCAGTCTAG[G/C]TCACCTCCATCCCCTCTAAACAAGCTGTCAGAGGTGCCCTGAGCACCATCCTCCAGCCTGGCTGGCTGTGCTGAAAGATGCCACGTTTCCTCTGTGCGTG
Pal2	PalAyuSNP3089	25.6	C	T	AGCCGTCAGCAGATCCTCGGTCTTCACGGCCTGCAGCAGTTCCTGATCCTTCCCCATCTCCCTGCTCTTTTCTCGGTCTATCCGTCCGTTAATCCGTCCC[C/T]TCCATCTCCATGCCTGCTCCGGTCCACCGGGTGGAGATGGAGATGGATTGGGCTACTCCGACACGCCAAGACGCAAAGCAGATCCCGCTGCTCTAACAAC
Pal2	PalAyuSNP3167	31.31	G	A	TGGACGTCCGCGGCAACCGCAGCTGGATCCTGGGCGTCGCCGCGGCGAGCGTTGCTAGGAAGCAGCTGGTGGCCGCTTGCCCCGGGAGTGGCGTGTGGGG[G/A]CTGAGCTTAAGGAGGGGTCTCTACGAAGCACTGGAGGCTCCATCCATCCCTCTCTCTCTCCCTCCCTCCACCCCTCTCTCTGTCTCTCCATCGGCCTCCG
Pal2	PalAyuSNP3144	34.72	T	G	GACACAATTTGCTCACCGGGGAGCAGGATTGGGCCTGTTGAACTTCACAGCAGCGTACTGCACATTCTCTTCCTGGTTCTGAGGCTGCACTGATTGGATG[T/G]TGGAGTAGAGGGGGACGTCCTGGGTCTGTGAGCGAGAGAAGTCAACGCTGGCGTAGTGAGCGTCATGCTGCTAGATCTGGGCTCTATATGTTGGCTCTGT
Pal2	PalAyuSNP3105	34.72	C	T	TGATGGCCCTCCCCTTCTGCAGCAGAGTCCACACCCCATTGGGCCCTCTGTAGTCAGGGATGGATGCAGCCTGCAACAGCAACGTCATTTCATTCAGCAT[C/T]CGTAACTGGAGTAGATGTTTAACTAGAATAAAGCCGTTTAATCAAGAAAACGAACAAGAATACGCTGCTAGTCCGAGCATGAGAGAAGGGCGAGTTAGTG
Pal2	PalAyuSNP3066	34.72	C	T	ACACGCACACACATACATGCAAACACACACACACACACTCACACGCACTCACACACACACACACATACACACACACACTCTGAAGTGGCAGCAGTAGACA[C/T]TCTCATCCCTCCACAGACTTAATTGGTGTGTAGGCAGTCTTCCAGGCAGACCACTGCTTTCTTTCCCAGAATTGATTGGTGTTACTTTTTCACCGAGTCA
Pal2	PalAyuSNP3002	34.72	C	T	GCAGGTACGTGTGTATCTCATGGAAAACGAGAACGTCTGCAGCTCAGCCAACAAACGGAAGCAATACATCAAAGATGTGTTTGTGGAGCCGGAATCCACG[C/T]TGGTGATTCCATACGTCATGATTCCTCTCAAGCTGGGAGAGCAAAGGATCGTGGTCAAGGCCTCCGTCTTCGAATCGGGCTTACAAGACGGCATCGAAAG
Pal2	PalAyuSNP2851	37	A	T	GATTAAAGAGACACCTGTGCTTCTTCCCTGAATAAACAAATAAAAAAAGAGAGAATGTGTTTTACTTGGCAGCTCCCTTGTAAACGCGTGGCGTCGGAGC[A/T]CTCCTCCCCTGCTGTGGTCGGAGCTGTAAAGTTAGCTCGCTAATCAATCGACATGCTGCACAGTCTGCGAGACTTGCTGGAAAGGGGGGTGGGGGTGATG
Pal2	PalAyuSNP2925	37	C	G	CTGCAGCAAAGGAGCTAGATTAGAGTATTGATCCACTCAAGCTGATTCTGAGACACCATCGGCCAATGAGGGGAGGGAGATCTGATGTGGCGTCTTTCGC[C/G]ACTGACCAATCGCAGACGCGATGGGTTTCTTCCGCTTTTCTGCTTGTTTGTTTGTCCTGCGGAGTCGTGCTCTGAGTCACACGTCAGGTGCTGCGTGAGA
Pal2	PalAyuSNP2850	38.13	C	T	AGAACCAGAGCCTCGTAGACGCAGCTCTCCTGTCGCCCAGCAACAAAAGCACAAACAGCAGCACAGGCTCTGTTACAACACACAGTCTGTCGAAGCAAAG[C/T]AGGGATGGAGGTCTGGTTTCAAATGAGGAAGACACCTTTTTTTGTGACTGATTACGCTGCCTTTCACAACGCTGGGGAGGGAGATGCAGCCAGATTTGCA
Pal2	PalAyuSNP2853	38.13	G	T	AAAGGAAATGAGTTTTTCTTTTGTGGTTTTTACCAACGCAGCTTTCTCTGGTTTCTCCTTTCCTGTCTCCTCTCATTCTGACCAGAGACCTTTCGTTTTG[G/T]AGGTCTGCTGGAGGACAAGAGAGAAGGTGAGGAGGAGGGAAACGGAGGAGGAACATTGGGTTGTGGTGGCAAATCAAGGAGTGCGCAATGTGCTGCCTGT
Pal2	PalAyuSNP2852	38.13	C	A	CTTACACAAGACGGCAATGTCACTTTTATAACCTCTCGGAGGTGGCTCAACTTCCACACGTACTAAGCTGGGCAGGAACGACCAGGCAGCATGAAATAAT[C/A]CAGGCTACGAATCTAGATAACCTTCTTTCTCTCATGCAATCTTTTCTTTGTACGTCTTAAGCTAATGCTGCACTGTGCAGCTTTGCGTTATCAACGTCTG
Pal2	PalAyuSNP2924	38.13	C	T	CTTCTTCATGATCAACCTGTGCCTGGTGGTGATCGCCACCCAGTTCTCGGAAACCAAGCAGCGTGAACACCAGCTGATGCAGGAGCAGAGAGCTCAGTGC[C/T]TGTCCTCCTCCACCATGGCCAGTCTGGCTGAGCCGGGCGACTGCTACGAGGAGCTCTTCCAGCTGGTGTGTCACGTGCTGCGCAAGGCCAAGCGCCGCTC
Pal2	PalAyuSNP2474	39.27	A	G	CCTGTGAGCCAACCCCCGTCGCCGCCACGGCTAACGATGGTTGCCCTGGCTTGCAGGTGATCGTGAAGACCACGACAGAGTACCAGCTGCAGCAGGAGAA[A/G]AAGAAGAAGACGTCTTATGTACCTGGCATCAAGAAAGTCAACATCCACCTGTACGACGAGATGTCCGAGAGGGTAAAGGTGAGCGGGCTGCTGTGAAATG
Pal2	PalAyuSNP2465	39.27	C	T	TCCACTTTCCCACCAAAAATAAAACTGTACTTCAGCAGCGCAAAGCTCGGAAAGAAGAAGGCGTCTGACAACTTCCAGAAATACTCTGAAGACAAACACG[C/T]GCATTTTATTCATAGCTGCCTGGCTGCTAAAATTACTGTTTCATTCAGTGTCAAAGGGGAGGCGGGCAGAAGAGGGAGCGCCGACCTCCCGACCCCAGGG
Pal2	PalAyuSNP2472	39.27	T	C	TGACAAAGGTTAATGAAGCGTTTGGGCACATTGGACGACGTTTCCAAGATGTGTGAGGAATGCTTGAGCCATCTTCACCGCAGCAGTAAATACTCAGTCA[T/C]AGAATGTTAATGAAATTAGACCGGTATTTTCAACTTCAACTCTGTCCCAGTAATTGGTTCCTGCTGCTCCTACGTAAATCTCACTGTAACATATTGGTCA
Pal2	PalAyuSNP2471	39.27	C	A	TCCAAGCTAATGCAGCCCATCTTGATAATGGTGTGATTTAGTGGTCTGATCAGACCTGACACCTTCTTTGTCTGAAATTATAGGCCCTATGAACCACCCC[C/A]CCCCCCAATCCCAGGTTTAAAAGGAAGTTGAAGTCATCACTGAAGATTGCTGCTGAAGGCTTGTCACATGGATTGTACAGACGAGTCCGGTTGGAATTCA
Pal2	PalAyuSNP2468	39.27	A	C	CAGGTGGTCTGGTCAGTCCAGCTGGAGGTCATCACAAGGGCAGCTGGATCACTCCCCACGCCCCCCGAAAAACGAGGCCCTGCGCAGAACCAAAACAAAC[A/C]CAACCACTGTGATGCTCCACGTTTCTGCTGCTGTACGGCACCCGTAGCTTCTCCTACCCAGCATTACAAGGAAGGGATTCATGTTATGTGCCGGGCTACA
Pal2	PalAyuSNP2470	39.27	G	A	GCATCGGTTATGACTACAATTCCCAGCCTCCTCAGAGTCCTCCACTCACCCACAGTTTGCTCTCATAGTAAAAGGCATCCAGCAGCTTGACTATGTTGGG[G/A]TGGTCGCAAGAGGCCAGGATATCGATCTCCACCATGTAGTCCTCCAGCTCCTCCTCGGTCTTGGTGTCGATCACCTTGGCTGCTGCCAGGATGCCTGTCT
Pal2	PalAyuSNP2473	39.27	C	G	GATCCTGGGTTTTCCCACAAGTTTTCCATCTGAACATGGTGCAGCTGAATCGACCGTCTAGGAGCATATTGTTCCTGCCTGCTAATGTACCAGAACCTCA[C/G]CTAATGGAGAGTCCTAGTCAGCTGCTTTCTTCCAAGGCAGGGACTATCTGGAAGGATGGGTGTTAAGAGTCACTGTGTAGGCCATTAAAATGCTATGGAA
Pal2	PalAyuSNP2469	39.27	A	G	ATGTAAGCAGCAACGCATAGCTACTCCGACAGGTCCTTCTGTCGACATGTCCTTCTATCGACACAAACACATTGCTACTCCGACACGTCATTTCTGCCAC[A/G]TGTCATCACGCCCATACATTTTGATGCGTCCTCATGTAGATCTTACAGTTAAACATCCACAGAAGTCTCGGCCACAGACATGTTGACAGGCTGCTTGCTG
Pal2	PalAyuSNP2463	40.41	G	T	ATATGTGTAAATGTGTTGCAGAAACGCTACACAACAGTTCCTAAAATTTAACAACAGCAGCACAGCTGTGAAACTATTTCACAACACACTTTTTCAACTT[G/T]TCATACAAAACTCATGTAATGGAGCTCTAATACTGATTAACACTAGCAGGACACTCCCTGATCCTGTGCTGCACATTGTATGGTGTAATGACTAATGTAA
Pal2	PalAyuSNP2462	40.41	C	T	AAAAGGTCACGTTGTCCATCGAGCCGGACAGTGACGTGGAAAGGGACGCCAGCGTGACGGTCCGCTGCCAGCCGGTGGTGAAGAGCAGCCGGGGGACGTC[C/T]CTGGTTCGTCACTACGTCATGTTCAAGGACAACGTGGAGGTGCACCACTGGAACACCAGCCAGCCTGACGAGCTGCTGTACAGCATCCCTAATGCCAGGG
Pal2	PalAyuSNP2461	40.41	C	T	AGGAACAGGAAATAATGCTTCACCTCCTGTTCAAGCCAGAGACCCAGCAGCCATGTGTGACAGACTGCCACTGAGACCGGCCGGGCGCTCAAGTCCAACC[C/T]AAAGTTGCAAACTTTTGGAAGTTTCACCGTTGGCTTGACGATGTGGGTGCTCGTGCGCGCTTGGGCTGCAGCCAAGAGCTTCCGTCCTCTTAAGAGATCC
Pal2	PalAyuSNP2460	41.54	C	T	GCAGCTACACAACACACAGCTCGGTTTCCCTTCCTGGAATACAGGACAACAAAAGGCTTAGGATCCAACATGTGCGACCTCACTTCCTGTGGCATGGGAC[C/T]AGTGACCTAAGTGGAGGAACCTGGAGGGAAATAGAGGCAGGGAGTGAGCTCACGTGAATGTGATTGGCTGCGTTCATTTCGATTCCTATGAGGTATGTAA
Pal2	PalAyuSNP2458	42.68	A	T	TGCTGCTTTATGTGCATACACAGACAACGTCGAAAGCTTCTATACAATTACTCAAGCAGTCAAAATAATGCAGCCCCCCTGAGTAGACGCAGTGTTTAAA[A/T]GGGACTTGGCATGAGGGTCTCCTGTCAGGTCGTCATCCGGACGACGGCGCCTCTTAGCTGCACTTCATGTAGCAGGACCCTTCCATCCCCAACATGCATG
Pal2	PalAyuSNP2452	43.82	A	G	ACACAGCTCCCAGCAGCAAGCAGAGGGTATAAATTTATGTGTACAGCACAGTTGAATCGTCTCCATAAGATGAAGTCAGTTCCAGCCCGGGCAGCCATGC[A/G]CTGTTGGTCCAACAGGCGTTTCCTCTGATATAACAACATGCTATTCATCTCTAACGGAGTGTTTGTGCATGCGGGGAGGGGAGGTGTGGCATGCCACTCT
Pal2	PalAyuSNP2493	43.82	C	T	CTCCATGTGCTAGCATAGAGGGCAGCTCCATGTGCCAGCATGGAAGGCGGCTCCATGTGCTAGCATAGCAGGCAGCACGCTTGTTAGCTTACCCTAAAGA[C/T]GTATCCTCTGGTAATGAGTGTGGATATATTAGCAAGGTTATTCTGCCTGACAACCGGCTGAGCTGCCTCCCCCCCCCTCCTCCTCCACCCTTTCGTAGCC
Pal2	PalAyuSNP2494	43.82	A	G	CACGGCCTGATCACGGTGACCAGTGCAGCTGAGTCTAAGCCAGGTTCAGGTTTCCAGGTTCAGCAACGTGCCCACGGTGGCCGAGTGGGAAGTGGAAAAA[A/G]GGGGAACAGGGAGTCCGAGAAACAGAAACGGGCGTGCGAGGTGGCTGTTGTTGCTGCACCACTGTGTGAGTGAGAGAGGGAGAGAGAGGGAGAGAGAGGG
Pal2	PalAyuSNP2497	43.82	C	T	TTGATGTTTTATCTGTGTGCATCCACCCTCCCCTCAGAGAACCAGAGCCCCAGATTCTGGACTACCAGACCCAGCAGCACAAGCTGTTTCCTCTGCTGGC[C/T]ACGGCCTACGCCTTCCACTTCGTGGGCCAGTACATGAACCAGACGTACCACCGCATTACAGGGGACATCAGCCACGGGGACTTCAGCGAGCTGCCTGAGG
Pal2	PalAyuSNP2498	43.82	A	G	AGAATGGATGGCGAGTTGATGCTCTTTTTAATGCTTGCATTGCATAGATACACAACCAGTGCAGCCACAAGACAACACATACCTAGTTGACACCCACATT[A/G]AATGATCAATCTCAACTCAGTTAAGCAGTTAACTGATGGTTGATGATACTGCGAGCTGAAGCTCCGTCCTATTCCCGCTGCTCTCCATGTAGCAAGTTCA
Pal2	PalAyuSNP2451	43.82	C	T	TATGTGCTCCGCCTCACCGGGTTAGAGAAAGCTCTGTCTCTGAGGCGCAATCAACAAACAGCAGCTCTCAACTGTGCAAACATCCCACAGCTCCAACCAT[C/T]CAGGGGAAACAGTATAATGACATGTCAGAAACCCTTTGAGAATTGATGTACTTTAATAGCTGCCATGGATGGATATGACTTGCCGGTACTTATGGAAATA
Pal2	PalAyuSNP2496	43.82	T	A	ATCTACTTGGGTCGACGTCAGAGTGGTGTCACTGCTGGAAAAGTGATCCTTTCTTCAAAAGTCTGCAGCACTGGTTACGTTATCTGGAATATTCCCAAAC[T/A]GTTTCTGTTTTCCACTGGTACTGGTCTTTTCATGTGAAATAAATCCCATATATCAAAGGCTAGATGGTTTTGTTTTCCAGGAGGAGTTTGCTGCCATTAA
Pal2	PalAyuSNP2492	43.82	C	G	GCGGCTCCCAGGTGGTGCAGCAGATGATGAGCGAGGCGGCAGTGCACAAGTCTCCGAGGGTGAAGTTCCCCACGCACCTGCTGGTCAAGTACAGGGACGG[C/G]TTCCAGATGGGGAACAAACGGGAGGAGATGAGCGACGCGCTGCTGCAGGCCGTGGCATTTTACGAGCTGCTCAATGAACCCAGTTAACGTGGGAGCTTGA
Pal2	PalAyuSNP2495	44.95	A	T	ATATGCCTAAAACGTCATTGGACAGGATTGCAGTCGCTCTGCAACGAGGCAGGGACCACAGTTCTGTTGCAGGGTCTCACGCTGACGGTTCAAACCGCAT[A/T]GAAACATTGATGAAACTATGTACGGAGAGATTCTACATCGCGTCTGGTCAGGCTCCCAAAGATTCCTTTCAGCGAGGCTCAGGCTGCGTGTATGGACCAC
Pal2	PalAyuSNP2485	66.68	A	C	AGACCGACCCGTCCCAGATGACTAACGTGCAGCGCCTGGCCGAGCCCTCGCAGATGCTCAAGACGGCCATCGTCCACCTCATCAACTACCAAGACGACGC[A/C]GAGCTGGCCACGCGAGCCATCCCCGAGCTCACCAAGCTGCTCAACGATGAGGACCAGGTACGCCGTGTGATTGGACCGGGTGGGGGAGGGACTGACTTAG
Pal2	PalAyuSNP2486	66.68	T	C	GAAAACGCACTCGCGCACGTAGAAATTCTACGCAGCCATAAAAGAAGTCAAATCCAGCCCTAGAAGCGAAATCCCACTAAGCATGGCACTAATGATTCCA[T/C]GTGTCTGTGAGACAAAAAGAGGGAGGGGGAGGCAGGCAGAGAGAAGGAGAGATGCCACACAAACACAGGGATTCATGGAGAGGCTGCTAATGGTAGATGG
Pal2	PalAyuSNP2483	67.82	C	T	GTCGAGTTCTTTAGAGAACGTGATGGATTTTTTCCCAGAAATCGTGTGGTTTATAAAGTGTGACGGTCATCATACGGGGCTCACCATGGGAGCAGCCTAT[C/T]TCGTCACTCAGGTCCCTGCAGTCGTGGACACGGTCACACTGGTGCCTGCCGTGGATGCAGGTGCCGTCGTTGCACTGGAATTGGTCAGGACTACACACGG
Pal2	PalAyuSNP2482	71.23	G	A	CATTAGCTACAACTAGCTAATTTATATAAACTACCTTGATCTTATAGGAGGGTCGCCAAATTCGAAAAGAGCAGCAACTAGTTTTTTGGTCACCAACTTC[G/A]CTCGCTGATTTCATGGAATAGTTGTCTGCTAACATGAACATGCACATACTTATTTGTAAAAGTAACATGCCAGGCTAATTCATACCTACCATTGTTTCCA
Pal2	PalAyuSNP2477	72.37	T	C	CCAGTGGCTCCCCAGCTCCTCCCAGGCCCCTGCAGGTCAGCAGCCTGACTCAGCCCCCTACCCCGTCTCCATCCAGCCAGTCCTTTGTCCTACCCCCCGC[T/C]CTCCACTTGTTAACCGCCGCTAGCCATCTAGCATGTAGCTGCTAACCTCCCGCCTTGCTTTGTCCTCCCATGCTCTGTGTACACTAACAGGCAGGTGCTT
Pal2	PalAyuSNP2479	72.37	A	G	CCTGAACGTTTGAGTCATTTGTCGAGAGCAAGTCAAAGTGCAGGAGTTGGCAGTCTGGAGGCTTGGCGTCTGGCGTTCTTTTGTGGCAGCATGTGATCTT[A/G]GCCTTCACCCTCCACAACCCCACTTCAGTGTTGAGGGACACACTCAACCGGGAATGTTACAACCAGCACAGCATACAGCAGGATGGGAGACCAAGCTGCT
Pal2	PalAyuSNP2475	72.37	A	T	AGCTCAGCTGATACGGAACCGGAGGCAGCGTGCAAATGTTCGTTCAAGATAATCGGTCTGCCAAGATGTTCCGAGTAATTGTACGGGCTGACGTGGGAGC[A/T]ATCTGGATCTTGTTCGGTATCTTTTGCTGCCAACTTAGTATCGTTTCGGCGGATGACATCGTGGTAGCATGCGGTGGATTTGTGAAATCAGATGTTGAAA
Pal2	PalAyuSNP2502	72.37	G	T	TTGGTCGTCCACGCTCTCTTAGCTGTCTCTGAAACATTCCTATCCTCAGCCTCAGACGGTGGAGAGGAAGCCTTGCTTGTCACGTGACGCAGGGTTGTGT[G/T]GAGAAACATGTGACGTGACTGAAAGCGTGGCCACGCTGCACGTTGAGAAACTTTGATCCCTGGCTTTACAATTGAGCTGTGTGCTCACTAGCTTACAGCT
Pal2	PalAyuSNP2503	72.37	C	T	TCCGTGTCGGAGGTGCTGGCGGGCGTCAGGGCCTCCGGGGGCTCAGGCTTCAGCTCAGCACACGGGGGCAGCGTGGAGGCGGAGGTGGAGGGGGCACAGA[C/T]AGGCAGGGTGCCGCCCCCGCCCGTGCCCTCGCTGGTTCCCTCCACTGGGCGGTCGTCATCGCTGCTCATCCGCCGGCGCTTCACTGGTGTAGCGCCCTCC
Pal2	PalAyuSNP2500	72.37	G	T	CCACAAGCAAGATCATAGGGACCAATGCAAATGAGGGATTTTTGCTGGGAGAGAGGGCAGCTCAATGCAAGGCAAAAATTGTGATTTGGGCCTCTAAAAT[G/T]AAAATAGATTTTGCAAGTAACAATTTCACTTTCATTCAAGCTGCAGGTGGCTACCTTTAGCACATGTCTTTCCTTCTCTCCAACACACAGGAGTGGTCTT
Pal2	PalAyuSNP2478	73.5	C	T	CCTAGATCTGGTGCTTTCCTCATCCCCCTTAGCTTCCGTTGATTTCGATACGTTTGCTCTCCTAATGCAAACTCTGCCTGCCCCCCTCCTGCAGCGAGGC[C/T]GACTTCGATCCAGACTCCTATCAGATCCCGTTTGTGGTGTTGTCCATCAAGGCCCTGTCCTCCCAGGTCCACAGCCTGCTGCAGTCTCATGAGGGAACCC
Pal2	PalAyuSNP2476	73.5	G	A	ACCACCCAGAGTCCACCAGTCCTCGAACTTGAGCCTCTGCACCCATCTGCACCAATTGGCTGGACACCCTCTCAATGTTCAGCAGCACTCCTGTTCCTCC[G/A]GCACTGCAGGGGAGGAAGGAAACAAGCCTTTTTAACTTGAGCCAAAATGTCTGCCACATCTACAACAGAGCGAGCTCACCATACACGTAACTGATATCCC
Pal2	PalAyuSNP2481	74.64	C	T	CCTCCACGCGGGCTTCCAGGTCATGGAGGATGTCCTCCAGCTCCTGCTTGCGTGCGGCCAGGCGCGAGCGCATCTCCTCGGCCTCGGCGCATAGCTCAGT[C/T]TCAGCCTGGAGCTGCTCTTGCAGAGCCAGCTTCTCTGAATTAAGCTGGTGGGAAGGGGAAGGGTTACGGAGTCAAGGAAATACGGTTAGTGGCTATCCAG
Pal3	PalAyuSNP734	0	T	G	GACCTTCAGTAGGCCAGCAGCAGCTTGGCAAAGTCCCGAGAGGTGTTTCCAGCCACATCTTTCTCCAGCTCCTTCTTGAACACTGAGGAGGACACAAACA[T/G]TCATAAACACAGAGCTCTGGAATTTCTCTGCATCTCTCTGAATTACTATCACCTTGACCAGTGCTGACACTTGGCTGCTGTCAGATGTCTGTATGTGGGA
Pal3	PalAyuSNP1881	9.19	G	A	GTCAATGGTGACAACTTTGAATAGTTATTCATTCCAAGCGTTAGAGATCTAAGTTCACCTGTAGGTTGGAGACTCCAGCAGCTGATATGACCCCGAACAT[G/A]ACCATGAACATTCCCCCCACCACAGGGGTGGGGATGGTGGTAAAGATGGCCCCCACCTTCCCAAACACACCCATGACGATCATTATCACTCCGCTGGCCA
Pal3	PalAyuSNP2361	9.19	A	C	AGGAGCTGTTGTTCTTTAGGTTGTTGAGCTGCAGCTCAAGTTGCTGGATGGTGACGTCTCTCTGCTGCAGCTCATCTCTCAGCCTCTTGATCTCATCCTG[A/C]TGTCTGAAGAACATGCGCAGAAGCTGGAGGACAACAGGGAACAGGTGAGTACTGCATACAACACACACACATGCTTCCTGGGTTATTTCAAGCTGCCGTG
Pal3	PalAyuSNP1862	10.33	G	A	GACGGGCCTGTCATTCTACGAGAGGCAGCCGGCCAACCGGCCGATCAGTCCTCCTCTCCTAGGCTTGTCCTTCCTCCAAAAGCTGTCAATCACTGTTCCC[G/A]CGGCCAATAGCACAGCTGCAGCCACAAGGGGGGGGGGGGCGGGGATGACGTCGGGTTAGGCTGCGCAGGATTGGCTGGTTTAGACTGTGTGAGATGCGAT
Pal3	PalAyuSNP738	11.47	G	A	AGGCTTTGCAGCAGTTCCACTCTCCCTCACTTCCCCTCCATGAAGCAATAACACACGGAGCCTGTTAACACAGCTCTGTCCACTGGTGGGACACACTTCT[G/A]AGTAAATATAGGATATAGGCCTACACTCTTGGGACGCCCAGTTTTTTAGGGAGCATTATCATAATAGCTGCAGTATTTAGATATCAGTTACTCTTCAGGA
Pal3	PalAyuSNP735	11.47	T	C	TTGCAGCCCAGGCAGTGTCATTCACACATCTACGCAAAAACTTGACATTCACACCACTCACATGTATACACGTGTGGGTTGTTGCACAGCGACAAACATG[T/C]GCTTCACCATGAGACTTGAGCTGCCTGGCCTTTGCAAAACTATATATTTGTGTCACACAATATGGGGAATCAGCTGGGGAACACAGCATATTCAAATAGT
Pal3	PalAyuSNP740	11.47	T	C	TACCTGCAGCTGGACAGCCAATGGAGGGGCTCCACGCTTGGCTTGTGCGGGACTTTCAACGGCAACCTGCGCGATGACTTCCTGTGAGGACACCTGCCGC[T/C]TCCTTGCCAGTGTTACCGCGTCAGGGAGCATTGATGTCGAGCTGCGTTAAAGAGCGTTAATGTTGAGCCAGGCTGATGATAATGATGGCATTCGTTGCCC
Pal3	PalAyuSNP752	12.6	C	T	CAAAACAAGATTACTGTCGACATTCACTTAACCCCTAGACAGCCCAGCCTCCCCCCCATACCAAGCTGAACTGGTGCAGCTAAACCAGATCTGCAGTGAG[C/T]GTTCATGGAAAGGGTTGCCAATTTGCCCATTTTCGCAACTAATCTGTTACCCCTAATCTTATCTGCTTGTAATCTGTTGTCGGGACCAGCTGCGAATGGC
Pal3	PalAyuSNP766	14.88	G	C	CCAGAGAGCGAGGTGTGCATTCCCTCTCCAGAAGCAAGGGCAGCACTAGCTGTGCGATGACAAGTCTGACATTCAACAATGCAAGACAGATTTTTTTTTC[G/C]CCAGCGTTGTTAGGTTTTCACTTCATTCTTGGCTGTAGTCAAACATCGCTGCCTGGCTCATCTACTTCATTCTGCTTATAATTGCGCCTGCTGCTTCACA
Pal3	PalAyuSNP772	14.88	C	T	TACGCATCGATTTTCCTTCCTTCAGAACCGCACGGCAAGGTCAGAGAATCCTTTCAACTCTTGCAGCAGTTCCTCGGCCCGCCCTTTCTGGGTCGCCCCG[C/T]TCCTGCGCCGTTCTCTCCCTTTGCTTTTCTTGTTGTGACTTTGCCTCCTGCTCTCTCTTTCTCTCAATCGCTGCTCTGTCCCGCTTGCTTTTCCTGTTTT
Pal3	PalAyuSNP774	17.15	T	C	ACCACTCCAGGATGCAGTCTAGACAGAAGTAATGCTCGCAGCTCTCTGGGGTGGCCACAGGCTGGCTGTGGAAAGAGTTGAGGCAGATGGGACACTTCTC[T/C]GAGTCCTCATCTGAGCTGAGCCCTGCAGAGGCTGCTGGGACTCCTGCCACAGCCCCCTCCACAGCCTTCCCACAATCCTCCTCTTCTTCTTCTTCTTCTT
Pal3	PalAyuSNP785	21.71	G	T	ATCATCTCTCCACTCTGCTAAAAGCTAAGCCCAGCTCTAATGTGCTCCTCTCTCACTGGAGGACAAGCGACTCCACAAAGCAGCATGACATCTAATTACT[G/T]TCCCTCTGTCCTTTTCCAGGACCCTCGCTTTGCTAAGATCCTGGAAAACCTTCGCCTGCAGAAGAGAGGCACAGGGGGGGTGGATTCCGCTGCCGTGGGC
Pal3	PalAyuSNP779	23.98	T	A	CGGAAGCGCAGGGTCAGATCTCAAACGGTAACACAGAAGCGTATCCCAGGCAGCTCGTTCCAGAGCAGCACGGTTTTGAACCTGGATCTCTTGTTCTGCA[T/A]ACGCTCTTCCGCAGAGCTCAATGGAGACCAGAGAGGCAGTATGACCGATGGTACATACATGACCTCTTTAATGCAAACAGTCATGCACCAGAAGACAGAC
Pal3	PalAyuSNP780	23.98	T	C	TGATATTTCAGCACCTAGTTTGCACATTGCGCAGCGGAGCGAGGTGCTGGCGACACCAGGGTGTACTTAAAAGGGGGTTAGTACGTTTCGAAGCCTTAGA[T/C]TTGTGGAGCCCACGCTGCTGGTCAACCTTTGCTCCTAACCGTATGAGGCCGGGCATGGAAGAGCTGCTGACAAGGGTTGTCGCTCCGTTACCCACATACG
Pal3	PalAyuSNP786	25.12	G	C	AGCAGCTCTTCACTGCTTGGGAGGAGGGACTGGACTGGTGCAATGCCGGCTGGTTGGCCGATGGGACGGTGCAGTATCCAATCACCTTACCAAGGGAGGG[G/C]TGTGGGGGCACAAACCTGTCCCCTGGGCTGCGTAGCTATGGGCAACGGCATCGTCTTTTTCACCGCTTTGACGCCTTCTGCTTTGCTGCATCTCTTAAGG
Pal3	PalAyuSNP788	25.12	C	T	AGAGCGAGCTGGCCGAGGCCCAGGAGGAGCTGCGCTCGGCCCAGGAGGAGGTGCTATTGCTGCAGCAGGCGGCGGAGGAGGCGGCGGGGGAGAGGGAGAA[C/T]GACATCGCCTCCCTGCAGGAGGAGCTGTGTCGTCTGAGGGCAGAGCTGCAGCGCCTGGGCGACGAGGCCACGGAGTACGAGCTGGAGATCACCACTCTGC
Pal3	PalAyuSNP795	27.39	G	A	AGCGATAACAAGCCGAAACCAGCAGCATCCAACTATAACAATGTAACTAGCATTTTAGGAGGCTTGACGTTGTGCATAACAGTAGAAGCTTCGTACGGAC[G/A]GAATTGAAAGCAAAGGCAAATGGATCATTAATTGAGAATAACTTGAACGTTTGACGTTCGGTCATTTAAAGACAGTTATACGACGCTGCACCTGGGTGGG
Pal3	PalAyuSNP798	28.53	A	G	GTTTAACTTGTGTGGGGTCGCATCTGCTAGGCAGCAGCTGATGTGCGTTTGAACAGCGCGGTGAGCAGCAGTTGCGCGGTAGCCTACTCCTTCAGCTGTG[A/G]CCAGGGCGAGACAGCGTGCTAGCGCATCAAAGCCTTATTTATCCCATTTGCACTTTTCATCTTTATACAACACATTATTGGAGCTGCAGTATGGACCGGT
Pal3	PalAyuSNP796	29.67	G	C	GAAAGAAACCCTCTCTGTCTCGGCAGCATGCAAATTGCAGCTCCCTCAATCAATGTCTGACTGCGCCTTTCTGCACGGAGTCTCCACTGCGGTGCCAACG[G/C]TGTTGAGCGCTCCGCTCGTGTCGACAACAGGTGAAGCTGCTGCCTGGGTCATGCCTGCTACGCGGGGGCAGCAAGGACGTTCCAGTTGTCCCTGATGAGA
Pal3	PalAyuSNP2358	73.48	T	G	ATCTTGTAATCGTGCTGCTTCTTAAGATAAACAGCAAGAGCCCTGGGGAGGGTGTCATTTAACATGTATGTTTAATGTAAGCAGCAGCTTCTGGGAGTTG[T/G]CTGTCCAGTTACGACTCTTTCATGATCCCAGGATCTTAATGAGGAGGCACAGAAGAGGCTGAATAGCTGCTGATGCATGGAAACCTGTTGTTGTCAGTAC
Pal3	PalAyuSNP2359	74.62	A	G	CACAATATGACAGTACTTCAGTACCACAGTCCTCTCTCTCAGCAACCCTGCAGGCACAGACAACACCTACGGTACACCTTCCTAGACACACGCAGCACAA[A/G]CAGAAAGTATCAGCTTCTCCTGCCTTCCTGGATGGGACGGCTGGGACCATCTCACGAAGCCCCTGTGGATGTTCGTCAGATCGAGGTGTTGCTTCTGACG
Pal3	PalAyuSNP2353	75.75	G	T	ACACATCTGCACTCCAACAGCTACAGACACAAACGCCCCCAGGTGAGATAAGCAGCCACCACTTCCTGTCTGTGAATATCTGCTACAGTCCCAAAGGGCA[G/T]GTAATTACAACGAGACAGGAAATCAATCAGGCCTTCAGTTCACCTGCTGGCTGCTGCGCCTGCCTCCTGCAGGCTACATGCTAATACCCCCTGAGCAAAC
Pal3	PalAyuSNP2364	76.89	T	C	CCGTCCTGGTGCTCCAGTACCACCATCATGACCCAGACGGAGGCAAAATGCCAAAGTGGGTAAGTCAGTCAGAACACCGAACAGCAAACACACAGAATCC[T/C]ATTATAGAGCTGCTTCTCCTGAAGGTTAACGTTTCTACATGAGGGGATCCTGGAGGACATGGGGGAGGGGGGGGGAGGGCTCTGGTCGTGAGAGGAATAG
Pal3	PalAyuSNP2362	76.89	T	C	AAATACATGTTTGGCAGTTTCATCCTGCTTCAGAAAGCGGTCTGTTCGTACGCTGCAGCCTTTACAGGATGCACAGCGATGAGGGTCTACTCCAGCTGTC[T/C]CCTGACACCACACTGGGGGAAGCACAGACTGTAGCCAGGTGGAGAACACTGCTGCTCGTTGCTGGGGCGGACGCCAGAACAGTAGCTGAGCTACGAACAT
Pal3	PalAyuSNP2639	78.03	T	C	TGAGGAGCACAGAGCCACCACATGCAGCGCCTGGGGGGCAGAAACAAGGCGAGTGTGTGAGCACTCAAACACAGCAAAGAGGGAGACCAATAGCAGAAAA[T/C]CAGACCATTAAACAGGTTACAGTCTTTCATGAGGGAAAAGGCTGCATCTAGTAACCAAGGTTCATTATCCTGACACTGTGTGTGTGTGTGTGTGTGTCTG
Pal3	PalAyuSNP2357	78.03	A	T	CCAGTAGGTCAGGGCTTCTTCAGTCTCCCAGTAGGTCAGGGCTTCAGTCTCCCAGTAGGTCAGGGCTTCTGTCTCCCAGCACCAGAAGCAGCAAGTCTGT[A/T]GCTAATGACATCAATTTGTCTCTTGACTTTTCTTTCAAACATTTCTGTTCATATGAATATTCCCCTGTAACCAAACTTGACTCGTGGCTGCAAGATCAGT
Pal3	PalAyuSNP2635	82.59	C	G	GCTAAGAACCCTCCTGGTGTCGGCTGATGAGAGGGCTGGAAATGGCAGCACTTCTGACAGAACCGACTCTGTGGTTCTCCGAGTGTAGAACTGAGACGGG[C/G]CCTTTCGGAGGTGACCCATTCTTGGAAGGAGGACAAGGTTCTCCGAAAGGCACGTTTGACGGACCCACAACCAGACTGCTGCGTGCCTTTGATACGCTGC
Pal3	PalAyuSNP2638	82.59	G	A	CCAGCAGCGACCTGGTCAGCCGCAACTACCCGGAGATGCTGTTCATCCCCCAGGACTTTCACTCCAACGAGGACGAGGACTACGCCGACGTCCCCGTGCA[G/A]GCGCGCTCCGACTTTGAAGACGACCAGCTGGCGTGGGGCTTCACGGAGCTGCCTGACACGCCGTACGACTCAGACTCTGGGGAGAGTCAGAGCAGCTTAG
Pal3	PalAyuSNP2637	82.59	C	A	GTGCTTAGAGTCTAGCTGATGAAAGACTGACCGCAGCACAGATCAAACATCATATCTGCTAGATGACAGATGTCAGGCTCTGCCCTTCGGTCATCATTAA[C/A]ACTAGAACAGGATTACTGTTCTGTTATAATGTGACATTATAATGTAACATTGACGCTCCCAATCAATAGATTTACCAGCGCTGCATGTAACAAGCGAGGT
Pal3	PalAyuSNP2636	83.72	A	C	AACGAGGTATTGCATTTAGCCCGCAGCAGGTTTCCAATCTGAAACAGAATCTGCAACAGAAGGGATGATATTAATAATTCTCATGTAAGACATTGGGTTA[A/C]GGAGGCCCAAGACATGTATTCTGCGTTTCCTCCCCCATACCGTTATAACGCTGGCTGCCGATTGGCTATCGGGGGGGGGGGGGAGATAAGAGGAGGAGTT
Pal3	PalAyuSNP1877	92.92	C	G	TCCGCCTGCCTGACCTGGAACAGCAGCGCAGCGTTGAGGAACTGTCACGCCTGGTGCTTGGCGCTCACCAGGAGGCGCAGAGGGAAAACCAGCCGGGGGC[C/G]GAGGCCGACGTGGAGCCGTCCGCCGCTCAGGAGGTGGTGGAGGGGGCTGCAGACGGCTCCAGCCCTGGGGCTCTCTTAGGCCCTGGGGCTCTCCCGGGCC
Pal3	PalAyuSNP1879	92.92	C	G	AGGGAAGTCCTCTCTGGTCAGTCTTGATTATTTAGTCAAACTGTTGCCAGCCCTTACAAATCACCAGCGGTAGAGGCAGCGAAGGTGTCCTATCACGTCC[C/G]AGTATCCGAACACGTGATTGGACGGGGATCTGGGAAGTGGGATCAGGGTCCCTGTGTAATAGCTGCCAGTGTTTCACAGTGTGTTCCAGCGCTCTGTGAA
Pal3	PalAyuSNP1875	92.92	T	G	GCGTACAAAAGGAAAAGGTTATCTTTGATCATCGTTGAAAAACGTGTCGCTTCGGGCGTGTTATAACGATACAAAGCAGCCAACTCTCACGCATTGGCAG[T/G]GAGATACACACATTTGATTGGTTCCGCAGCGTGAGGAACCAATCAAAAGCGTGAATCTTGCTGCCAATGCGTGTGACTTGGCTGCTCTGAAAATATAGAA
Pal3	PalAyuSNP1870	96.33	G	A	TGTGTGTGTGTGACAGGCAGGAGTACCATCAGTGGGCGTGCATGCAGCTGTACCTGCCATGTGGTGTCGATCAGGGAGGCTGTGGAGGAGACCAGAGGAG[G/A]CTCTGCTCACACATCCTCAACGCCATCCTGGACCTGCACACCTGCTCCCTGCAGAGTCACGCTGCTCCGGGGCCCCCCGCTCAGGGGCCCCTCGCTCAGG
Pal3	PalAyuSNP1868	96.33	A	G	CTTTAGCAAAACTGCAACGTTAGGAAGCATAAAGTAACCATGAGAAGCAAGAAAGCTAGACCTTTTAATACAACAGCAGCAATACGCAGCCTGGCTCAGA[A/G]CACAGTGATCATCATACTGACGGCTGAATCTGCATTCACTAACATCCTTCCAAGCATGCGGTCCGTCTTCTTACTGCACCTGTTCTGTTCCCGCCTCCTA
Pal3	PalAyuSNP769	98.6	T	G	GAGCAGTGGAGGGGTAAGTGTAATGTACCACACATCCGATTGGCAGTCGATTTAGCCGGCAGCTGAGAGACCAACAACATCTTCATCCACATAATTTTGC[T/G]CCTCTTCCATGGCATAACAGCATGGGCGACTGGATGAATGTTGGGGAGGTGGAGCTGCAGAAGGTCATTGACGGCCTGCTAGGAGCCTCCTGGAATAATT
Pal3	PalAyuSNP751	98.6	G	C	GTGTGTGTGTGTTTGTTTGTGTGTGTGTGTTCGTGTGCGTGTCTGTGTGTGTGTGTGTGTGTGTAGGGCAGCATGTGTATCTGTCTGCTAAGGTGAACGG[G/C]GCTCTGGTAGTCCGAGCGTACACGCCCGTCTCCAGCGATGAAGACCAGGGCTTTGTGGACCTGGTTGTCAAGGTACTGTAGCACTGCTGCTGTGCAGCAC
Pal3	PalAyuSNP742	98.6	T	A	GAACCCCCAGAACCTCCCACAATGAAACCACAGCCCTCAGCCAATAAACCCACCTCACCAGCTGTTCTTCCAGAGGAAGCGCAGCCAGCTCTTATTCAAC[T/A]GGAGAAAACCCCAGAGCCATCAGTACTTAGAAAGGAGCTCCCACTTTCTGCTCCAATCCAGAAGGGAGTCCTTGCTGCTGTTGGAACTACTGTTTCAGTT
Pal3	PalAyuSNP761	98.6	A	C	GAAGAACACGGTGTACCCTATTGATTTGCAAATTTGTCCTTTTGACTGTCATCTCATTTCATCCCCAAACTTCACAGTATGCAGCGTATTTGCGTGTCAT[A/C]CGGAGAGGGACATGATAAGTATGCACAGTACCACAGGTGGTCGTGGCAAAAAGTATGACAGAAATAATACCAGATCCAAACCAAAGCTGCTTTGCGGCAC
Pal3	PalAyuSNP1848	98.6	C	A	CAGCAAAAAAGTTAAATGGTATCAAAGTTGAGCAGAGAAATAATGACCTTTTTACCATAAATGGCAGCAGTTAAACCAATCATTGACCTTTTAGTCATGA[C/A]TGCGGTTGCTAATTGTCATGGTGCAGGGGTGAAGAGTGCTGGGACGGGTGACTGACAGCTGCTTCCTGCCTCTCTCACAACCAATCTGTCCTCTGTCAAA
Pal3	PalAyuSNP1864	98.6	G	A	TGATGAAGACAACATTCCAACTGTGCCACAACCACCTCCTCCCAGGCTGCATGCAGCTTTTACATTATATACAGGAGTTATATAAGTTAACCTTTCCACC[G/A]TGACACAACATCGCTTCTCCAGCCTCTCCCCCCCCACACAGCACTGTTACTGTACGGCCCGCTGCCTCACAGCTAACGCAGCCCCCACGCTACCTGTCTA
Pal3	PalAyuSNP741	98.6	T	C	TTATGGTCCTCGTTGAACAGACAGAAGCAGCTGTGGAGATTGGAGCAAAACAGACCACACATGCCAATATGATAGGAATTCTTCAGAAAAATGAGGAATG[T/C]GAAGCCTCTTTCAAACATAAGTCAATACCAGTAATTCATGTGCAACTGGCTGCCCATTGCTTTCAGCTGGACTCCAGTGCATCCCAAAGTGCAGGAATTG
Pal3	PalAyuSNP1865	98.6	C	T	AGACTCAGCAGCCACCCACGAGCCTGCGAAGGGTTCAGCAGGGTTGATCCATGAAAGCCAGTTGATTTGCACTCGCGCAATCATTTCATCAGCCCAACTG[C/T]GGTCACAGACTCCACTTAACAGAGGAATGCGCTGGGGCTGCGTGGATGCTTGACGTTTTGCGCTGCCGCACCTTCAAAACGACCCCTTGTTCTCAGCCGA
Pal3	PalAyuSNP759	98.6	C	G	ACACATGAAGACACGTGCTCTGTTGTCTTTTAACTGATGGGTCCTCAAAAGTTAACATTGTTTACCCCTCTTCAGAGGTCAGGCAGCACCAGCAAAGAGA[C/G]GTCCACTAATCTACTTCCTTCAGCACAGTCAGACCAACGTTCATGGATCTGCTTTTGACTTTTCAACAACAGAAAATAGATGCAATGCTGCACAAATTGT
Pal3	PalAyuSNP750	98.6	T	C	CAAAAGCAGGGAGCAGCCAAACCACAGTCTAGCCTCGCTCGACTCACTCTACTGGGAGAACACATTAGCGAAAGGCCACAGCAGATATACAAAAGCCTTA[T/C]GTTAGTATTGAATAGGACTTCCTGGATCTCTAACTCACTTTGCAACCCACAACGATTGGCCAGTCTGCTGCCCTCCATACACGTCAGCTTGAGTCATGAT
Pal3	PalAyuSNP1863	99.74	A	G	CAAAGCAGCGATAGTTAACGAAAAAGATACTTTTCTACTTGGAACGAAAGGGTCTGTGAATGGATGGGAAATGAGACTGAGAGGCCCTGCTGAAAGGTTG[A/G]TCCCAGTCCAGTAGTGTGTACTAATCGGTTCCACTGAGCCTGCCTGCTTTGCTGCTCTTTGCAACACAGATCAGTGTAATTATAACAATTCTGTCTCTGA
Pal3	PalAyuSNP1860	99.74	T	C	AAACTTAGACAGATTTCTTGAGAACCTGATCGATCGACCGAGAGTTGGATTAGACTGACAGTTGGCAGCTGAGTTTCAAACCGACTCTGACCGTTGTAGT[T/C]GGAAATCCATATCATGACCAGAGGGCAACAAGGCAAGACGATAAAAAGAACCACGAAGTCAATGATTGCAAACGCCGCTTTCCAGTCTGCCGTGTCTAGC
Pal3	PalAyuSNP758	99.74	A	G	TGACCGGACAACCCGTACACAAATATCTCCCCTCCACCCAAACGAAAGGTTGTGTGTTGTACCTGGTCATCTTTGCTGGTGTGACGCAGCAAATGACGCA[A/G]GAAGTCGAAGCGGGAGCACTTGCGGACCAGGATGAGGTCGGTGGTGCCATCAGACAGGTGAGCGGCGGGGGACAGGCCCTTGGGGCTGCGGGGGCAAGCG
Pal3	PalAyuSNP1854	99.74	C	T	TGGTGAAGACTCTAAAGATATGCAGCTCTGAATCAGGGGCAAAGCCTTGACACTCTCTCATACTAGCGATCACACCTGCCACGAAGGTACCATGACCCAG[C/T]CCTAGAAGCAAGCAATCGCAGAGCTGCAGTCACTGAACAGACCACGGGATTGGCCATCATCGTGGTGTACACGGAGAGCGGAGCTCCACCAATAGCATCA
Pal3	PalAyuSNP739	99.74	C	G	TGTTCTTCTCCAGGTGTTCATTAATGCACTTGTCCTTGATGCCTCCGCAGCAACACAACACAAAGACAACACATCCACAGCCTGCCGTGTTCTAATTACG[C/G]ATAGGAGGATATGCATCATGCTTTTCGCTAACAGACTTGTAAATGTCAAACAATGGCAGGCGCGCCCATTAGATGGTTTGTTGTTGCGGCTGCCGCTCGG
Pal3	PalAyuSNP736	99.74	G	A	ATTTCGTATACCTCAGACAGCCTCTGTGCAGCTGTGTCAGCAGGTGGGGTCATGTTACCCTTTAACCTATCCTCTCAGAGGACAACATCCGGTCTCATCA[G/A]ATGAGCAGAGAGCCCATATGGGCCTGGTAAGGTGAGCTGCATCCTTTAGTTTGGGACTGGAGGAAGTAGGGGCATTCATAGATTCTTATCATTCTAGGTC
Pal3	PalAyuSNP1849	99.74	A	C	TATACAGCCTCGCTTGAAATGTATAATCCCATTGCAGCAGTTTTCCCTCATTTTATAGAAAGAAATGAACAAGTTCACAATTCTAATGGCTAACCCTGAC[A/C]CTGTCTGTTTCCCTCATAACAGAGGTAGTTCATCTTTAGCTGCAATCATGCACAGCTTCCAGTGGCAGCAAGCTGTAATTTAATGTGTGCCTGTGGAATT
Pal3	PalAyuSNP1851	99.74	C	T	GCTTCAACACTGGTTCAGATAGGGGCTGTGACACATCGTCCCTTTTCATTAGGGTTAAGGGTGATTATGCAGGGTGACACGTTGGCATCTGTGAACCCTT[C/T]AGTGACATGGCTGGTCATAATGGCTGCGCAAATCAAATTTGATCCAATTTTATTTTGGAAATGGTTAGGTCAATAGTGAATCTTAAAAGGTAGAGAGACA
Pal3	PalAyuSNP748	99.74	A	C	AGAACCAGGTTCTCCTGAGAGAGCTGCATCTGGAGGACAACAACATCTCCTCTCTGAGGGTCCTCACGGCCTGCTGGCTGCCCCTGCTGCAGCTCCTCTC[A/C]GTGGCACAGAACAGGTAAAACACAGTCTGGGTTTGGAGATCCGTTGAAAGATCTGCACACCATAACGATTTCCTGTGTCACACCAGAATATGGGACACAT
Pal3	PalAyuSNP1855	99.74	G	A	ACAGCTAAATGTCACAGCAGCTAAGTTTAACACGTTAACAAGTTTGAGTCTATGTAGACCAGCTGGTAAGTGAGTTCAATTCAGTTCATGTCTTTTGAAC[G/A]CGATCATATTTGAATTCTAATGGTTTAATGTAGTTTGATTGCATTGGTCAGATTTGCCTGCTTTGGGCACGTTGGCTGCAGTGTTTTCAGTGGCCTCTAC
Pal3	PalAyuSNP743	99.74	C	T	TTACTACAAACACACACGCAGGCAGCGCACACAAACACACTCAAACACATTGTACATAAAGAGCAGGTTAACCGTGTGTGGGCATGGAATTGGAGGTGTC[C/T]GGAGTGAGAAATGCACGCTGCTGTGTGTCTCTTATCATCCACATCACCATGGTGTCTCTGGATCTCTCTTTTTCTCCCATGCCAGCGAGTTGGACTGGTG
Pal3	PalAyuSNP755	99.74	C	T	TCCGTCTTTCTACATTGTATGAGGGCATGATTTGTGGATGAGGAAATTAACCGCTACTTGCCTTGTTTCTGGGCAGCAGATGAATCGAAAGCCATTTCCT[C/T]CGTTTATCAACGCCGTACACCCAAACCAAATATAGATCATCTCGCTCCGTTGCTGCTTCATTTCCGCCTGGGCCCGACAGTCACGTCCTCATCAGCAACC
Pal3	PalAyuSNP747	99.74	G	A	GATGGGGCAGCTGGTTCCAGACAGCTATGTGGAGTTAGAGCGGAGGGTGTTGCAGGAGAGGGCACGGGCCCGTCCGGAGTTCCCCGTCCTCCAGCACCAG[G/A]CCCTGCTGAAGCTCATCCAGGACAGCCCCCTGGAGGAGGCGGAGCTGCCACACGCGATCCACTTCCTCAGCGAGGCCGGTGTGTGTGTGTGTGTGTTTGT
Pal3	PalAyuSNP1858	99.74	G	T	GTCCCGCGGCTGATAACACTCCCATCATTAGGTGCAGCTAGCACTGTCTGATTACCGTGTCATTACCGTTCTGTTTGGACATGTGATTCTTGCTCTGTGC[G/T]ACTGGGTGTGATGTTAGCAGAGGTCGTTTGGACTGATGTAAAGCAGAGGATTGGATGTGTTGGGTCCTGACAGGGTGTAGATGCTGCTAGCAGAGGAGAC
Pal3	PalAyuSNP1850	99.74	C	G	GATCCATAGAGATTCAGCAGAGCAGCTGTGGATGGGGGTAATGTTGACGTATCAAGCTACCCTGGGAGGTTTGTATTACAGTACATTAAGCTCCCGTCTT[C/G]GCTCCCTTGTGTGTGGACTGAGTAAAGGGCTGCAATGACACTGACAGAACTCAACATTTCGTGTTTTAATAATGAATACGAACGTCGTTTCGAAACAGTA
Pal3	PalAyuSNP1861	99.74	G	A	CGTGGCACCTTGCATTGGGACTGAAAGCAGAGGCAGCTCTTCTAGCTGACTGTCTGATGATGATGATGATGATGATGATGTATAGATGTGTAAATAGTCA[G/A]TGTGCTGGTCTCCTTCGTCTTGTCTGGTAAGCTGAAGGTACTCTGTGGTTCAGGCCAGGAGATACCTGGTGTGGCTGCTCACCTGTGCAACCAGAGACTG
Pal3	PalAyuSNP1853	99.74	T	C	CCCTTACTGTGGCTCCTTAGCTCTCTTATGTAGCTGCTAATTGGCCCAACAATCTGCAGCTGAGGCTCCCTGTCAGAGGGGAAATTGTGTACACCTGTTT[T/C]GGAGCTATCCATGGTCCTGAACCTCTCTGAGTAGCTGTTACCTTTTGTCTTCCTCTGAAGGTGCTCTCCATGGTGCTGCAGGTGCTTGTGCTGTGTTGTG
Pal3	PalAyuSNP760	99.74	G	T	ACAACAAAAATGGAGCCTAATGCTGTTTTTCCACAGCTCCAGGTCAGAAGGTTTCCATTGAATATTGTCCTCATGCTTTATCCTTCCCTGACACTTCCCA[G/T]GCAACAGTAGCAGAAATCCCAGGACTGTTAGCCATTCAGAATTGGAGCTGCAGGATGCGTTCACAAGCTTTTGTTCTGCTATGTTTATAGATTTCTTTCC
Pal3	PalAyuSNP754	99.74	A	G	GTCTCTCCACTCTCAAAGGACCAAACCAACCAACCAACTTTGTCCTCTGAATCTGTTTGCAGCAAAGACTTACCACAATGAGGAACTGGCAAACACAACT[A/G]GAAAAAAAGAAAAAGTAATGTATCAACCTAGCACCTAGGAGCTGCACTCTTTTTAATTTCTCTTTTACAACTGAGTGGAAGTTGTACAGAAACTCTCAGA
Pal3	PalAyuSNP753	99.74	G	T	GTCAGAGTTGTGAGCCCTGCATGCAGCTGGATGTAGTTACCCAGGAGAGGAGCCTCCAAGCAAGGGGTGTTTACCTTGTGGGAAATGTGACGTGTCAGAG[G/T]AACAGGCCTCGGGGCACTCAGTCCCTGGAGGCTTCACACAGCTGAACATGGTTACTGAAGGGGAGGAATGCTTGGTTCTGCTGCTCCAGGAATGCCTGCA
Pal3	PalAyuSNP1857	99.74	C	T	GCAGCTAGCGTACAGCGATGCTGGAATAAAAGGAGAGATCTTCTGGTAGATATGTGATGTTTTGGAGTCCTGGCTAGCAGCAGATACAGTGGTGGAGAGG[C/T]GATGGTGCATCTATGTGGAATCGAGTTTAAGATTCATCTCTGCTTGGGGTTTGTTTAGCTAAGTGAAGCTTTGAAGTTGGATCTAACGCTTGCTGCTTGA
Pal3	PalAyuSNP746	99.74	G	A	TGGTGGGTCATGCTGTTAAGTAGGGCTGTGTAATAGCACTGAGATTATGCAGCTACATGCATAGAGAAATCTATGAAATTCAAGTGCGTTTGGGGAGGGG[G/A]GAAAAGGAACGGCCTAGACTTGAGGGGCTTGTGCTGCACGGAGAAGCACTTTCTGAGATTAGCTTCCCTCCGTAAGCGGAAAACCTTCGGACTTCGGAGG
Pal3	PalAyuSNP749	99.74	A	G	ACATTGGGTTGCAGCCTGTTTCATTTCTGTGTGTGTATGGTATAGTAACCACCAGATGGCAGTGTCATACAATGTATATATTTACAACTTTCGAATTTAA[A/G]AAGTTTCAAGCATTACACCCAACGTGATTTACACTGTACCGACCAGAGGCACTATGTGCTGCACTAAAATGAAATATCACCAATAGTAAACTACTGGACC
Pal3	PalAyuSNP744	99.74	G	A	CCCCGCCTACGCTCTGGGGTCGTCCTCCTGTTCCAGGCTCCTTCCTGAAACGCTGCTGGAAAGCATGAAAGCAAAGCAGCAAAGGGCGTCATGTTCCTCC[G/A]TGCAGGAAGGCTTCCACAGAGGAGGGGGCAGGATGCACACGCATGCACATACGCACACACTCACACACACACGTACACACACATGCACACACACACACAA
Pal3	PalAyuSNP756	99.74	C	T	CCTGGCAGTTTGCAGATGAGTTGAGACAGCATGAGCACACCCACTGATCAGCAGCAACAGGAGCTGTCAGGGGTGATTAGCTGTGTTTGTTTTTCTGATC[C/T]TTTCTAATGTGAAGCCGGCGGACATCAGGGCTGCTCTCTGACTGCAGTAATGCTCCTATTCACTCGCAGCAGGTTCGTGCACTTCATCTTTGCTACAGTA
Pal3	PalAyuSNP764	99.74	C	T	GTCTTCGTCCCGTCTGCACGCGGCAGTCTAGACCTGTTGGCCTTCTGGCATAACGCGCAACGAGCCTGGCAGCAGTCATACGCTGTGATCACGTCCACGC[C/T]GTCCACGCCGTCCACGCCAGGAGTCTCTCCGTCAAACTCTCTTCTATCACCCTCCTAGGCGCTGCTCTCTCTCCGTCAAACTGTCTCTCGTACCTTTCAC
Pal3	PalAyuSNP757	99.74	A	G	CCACCGTGACGGCGTCTTCGTCTTCAACATCCAGAATGACACGCATGTCCAGGGGAGCATCCTCAACGTCACGTTCTCTGCCCTGCAGCCTTTTGGGAGC[A/G]CGCATACTAATGAGCTGGGCATGTCCCAGGCCGCATTGTCCAACCCGGGGGTGTTCTTCCCATCTGAGGCCCTCCAGGAGCAGATCTACCTGAACCGCAC
Pal3	PalAyuSNP745	99.74	G	A	TCGCTGAATAAGAACTCATCTCGTCTGGCAGCCAAGGACTGATAATCAGCCAGCGCTTGAAGTGTGTACATTGCAAGAGTCCAGAGAAGGTAAGCCCACT[G/A]CTGTGATCCAGCTGCAAAACTATTGCCTTTTTTTCAAACCCCTCTCTGTCAGGCATTTCAGGAAGTGCTATGCACCTTCTAACAAACATACACACATCCT
Pal3	PalAyuSNP778	100.88	G	A	TCTTGTCAACCAATCACCTGACCTCTTCTCCTTTTGTCCCTCCCCCAGTGTTTGTCCAGGCCAATAAGCTTCAGCAGCACATCTTTGCGGTGCACGGACA[G/A]GAAGACAAGATCTACGACTGTTCCCAGTGTCCCCAGAAGTTCTTCTTTCAGACAGAGCTGCAGGTAAGAAAAAAGACCAAAGACTCTACATGGATGTATG
Pal3	PalAyuSNP782	100.88	C	A	TCTGGTTTCTTCATCTCTGGGTATTTAGATGAACCATTGGGAGACAATCTATGTGCATTTCCTGATTGATCTGCTCCACTGCAGCATTGCAAGAAGCTAA[C/A]GTCATTTATAAGCAACAGTACAAGTGAGTGGGACAAGCAAGGATTCAGTGTCATGGATTCATGATCAATTGTATTCTGCCATAAATGCTTCACTGAAGAC
Pal3	PalAyuSNP777	100.88	A	G	GGAAAAATGTTTGTAAATATATATTTCTCTCTTGCTCTCTATGGCTCTTTCTAGCAGCACCAGATGCTTATAAGCCACCAGTTGATCATCGTAAGGCTCT[A/G]TATCAGCGCTTTTACAGACAGATCCAGGAAGAGAGAAGAGCTGCAGATTGCGTAGTACTGTCTGTAAGCAACCAGTCCACGTAAGTATGTCGCCATCGCT
Pal3	PalAyuSNP781	100.88	A	C	ATACTTCAGCAAGGTTAAACTGCGCTCTGAACCAGTGAAGATGGCAGCAGGAGGGCTTACATCTGTGTTAATGAGTGTGTTTAACCCAGCCCAGAGGAAA[A/C]ACTGTCCAACGCTTTCTTGACACCGTCTTCCATTGCCTCATCCATGGACTGGAAGCTGCCTGCTACTGACATGATAATAGTCTTGACACTAGTCTTGAAA
Pal3	PalAyuSNP784	100.88	G	A	CGTCCAGAGCAGCAAAGACACGGGCCAGCTGGAAGCGTTTTTAAAGGCCAGTGCCTCAGCTCAACTTTACTCGAGGACACAAACACTAGCCCATTGTGTT[G/A]AGCAAGGACTTCAAGCAATGCTGCAATTTAATGTGGACGCGCAGCATCTGTTGATCATTTTGTGAAACAATAAAAGTATGGATGTATACGTCACACTTGC
Pal3	PalAyuSNP765	100.88	G	A	TCTCTGAACTCAGGGCTGTACGCTCCTCTAGCAGCTCCCTGCGGAGGTGTTTTGTTTCCGGAGAAGCACGATGCTGTAGCAGTCTCAGAAACCATTAGCC[G/A]TCGTGTGACGGAGTTAGCTTAATAGTAAAGAGGTTTGTAACCTGTGCGGAGGATATACTGAAGCACAGGTTACAGTCCCTTAGACGTTGAGCTGCATACC
Pal3	PalAyuSNP775	100.88	G	C	CTGCATATTGTTTCAGCAGCAAACCATCTGTGAGCGAGTCTTTGTCCGTGCGAGTCCAAAACATCCTGCTCGTCTTCGTTATCATCGTGTGCCTCGCTCA[G/C]CGTGCCAAAAGGCTGCTGTGTTTTTGCCTTCGCTGTCATCACAACTGGCAGATGACTCAAATCGAGTGGACAAGCTAACCAAATAAGCTGCATTTACGCC
Pal3	PalAyuSNP762	100.88	T	C	CACCCACCCCGCCCAACTCTACCCTGTTCCTAAACCCCACACTGCAGCAACATGCCACATTCACTCTGACTGCCGCTGTCACAACAGCCTCCTACTAAGA[T/C]TTACACTATTACACCCCGTGTGTCAGATGTACGCAGGGCTGCAGCCGACCCCACCAAACACACCTACAAGAGTTTGCACCGCACACAGGGATGCACTCAC
Pal3	PalAyuSNP773	100.88	C	G	CCCCAGTACGAGGACTCCACGCACCCCTCATCTCACCCCAGCACAGGGCCCTCTGAGCTCCCTGCAGCCAGAACTGTGGCCCCAGGCCTCTCCCGGCCTA[C/G]CCTGAACACCAGAGAGGAGTCAGACCAGCTGTAGTCCCTCTCCCTGCTCGGGGGCTGCTTGTACATAAGACACTAAAGGACCAGAGGACCTGGCCTCAGG
Pal3	PalAyuSNP771	100.88	G	T	CGGTGGAAGGTTGCTAACCTCACTAAGCTCACAGCATCTCCTGAACACATTCTGTTACCTCACTGCAGCTCGTCTATCAATTGTGTATCAAACTGATGAA[G/T]GATAGCGATGAAAATCAACAGTTTCTCTACAGCGGAAAGTACTATTTGATTGATCGAAGCGATTAGTCTGGAAGAAGTTAAAAGGCTGCTGTTGGCTTCA
Pal3	PalAyuSNP789	104.29	A	G	AGCCCTGCTGAGGGACAAGCTTAGCCCGCAGCTCAAAGGGCTTTGCCATCCTAATTTTAGACCCCCTGTAAAAACACCACCATGTTTTTTCTTTTATGGT[A/G]TTATTTGATGGCACAAACTTGATGATCCATATACGAGATTCGATTCATAATACTCGTTCTGGTAAAGTAATTTGGCTGCTTTTGTTTCGCTCCCCTCCGT
Pal3	PalAyuSNP787	104.29	G	A	TCTCCCCAGAGAGTGCCCTTTCTGCCTTTTAGGAGAGCTCAAGTGAAAAGTAGGGCAGCATCTACCACAGCAGATTGGGGGGGACATTTTTCATTAGTGC[G/A]GAAAACCATTTGAAGTGAAAACCCTGTCATCCAGAGAGACGCTGCAAATCCCGAAACGTTGAGTCAGCGGGAGCTGAGGTACCCCCAGACGAGGCTCACG
Pal3	PalAyuSNP791	105.43	G	A	CTCTCCTTCACCACCTGCATTGTAAAATAGTATTACACTGACAAGCAGTCAATGAGAGACCTTCCACGCATGCAAATACAAGAGTTGTAGATGCCTTATC[G/A]TGTGGAACAGAGAGGTCCAATCTGACAATGCTGCTTAGTGTAAACTTGCCTTGGGCACGGCTTACTGAAGGTCAGCTTTGCATGTGTTTAGAAGACGCAT
Pal3	PalAyuSNP792	105.43	C	T	CAGGGAGACCACCACCTGTCCACTCGGGGGCCACAGACGGGCAGGGTTACCCATGCAGCGTGCTGGCAAAGGACAACCAGGTCCACTGGGCACCGCTCAC[C/T]ATTCTGGGCATCAGGCCCATGGGCTTGATATAAGTCCCAGCTGGCATCCCCGATTCCACCCGTGTGTCTCCAGTCCACGGTTCAGACTTGGCTGCATTTG
Pal3	PalAyuSNP797	105.43	G	A	CTGAAGCCGTCTCTCGCCCCACAATGCAGCATATCTCTCAAAGGCAGGGCGACACCATACGAAGGGGCCCCGCTGAGAACTCACAACACATGCAAGAACC[G/A]CAAGCAGTTTTCATTAGGCAGAATGTCACATTTTGCTTTATCTCGTCTGCGTCTGTTCCAGCAGGGTCTCTACACTGCTGCTTCTCAGATGGGGTGAAGC
Pal3	PalAyuSNP793	105.43	A	G	AAGGAGCGTAGAGGATGGAGAGACGAGGGGCAGCTGTGAAGTACATGTCTTGGAGCAGCACGGGGCGTGTCCGTGCGCTCGTGCCTCTAATGAGAGCTTC[A/G]GCCTGCATCCGTCAAGGAGGTCAACACCCCCTCGCTGCCCTCCAAGCCAGCTGTGGCCCCGTGTGGTTCTGATGCTGGATGACACCACCACAGCTCACAC
Pal3	PalAyuSNP794	105.43	C	A	ATACTGAAAGACAGATGGCAATTGATATGTGTAAGAATTGCGTAAAAGACCTCATATGTGGGTTGGTTTGTACATTACGAGATGCAGCACTAAGCACACA[C/A]TTAGCTTCACAGCTTCCTTGCACAATCGGTTTCTTATTACGTACTGTGACATCACTAGAAAGCTGTGACTGCCTGCTGTGCGTTGCAGTCATCACCATCT
Pal3	PalAyuSNP800	105.43	G	T	TGACACAAGCAGCGGTAAACACTACGGCATCTATGCCTGCAATGGTTGCAGTGGCTTTTTCAAGCGGAGTGTCAGACGAAGGCTCATCTACAGGTGAGGG[G/T]GATCCATGACGCAGCTGCCTTGTGTTTTTCTTTGCGAAAATCCGCTCGCTTAATCCATGTCACCGAGCCTTTGGAGACATTAACACTGCTGAATGGCTAC
Pal3	PalAyuSNP801	105.43	C	G	TGCTACATAAAACAAGGCAGCGTGCAGGTACGAAGCCAACTGGTTATGAAGAAGGAAGAAAGGATGGAGAGCACAGATTTAAGATGAACCAGAGGCATCT[C/G]TGCTTTAACACTGCTGCTTCCACCGAAGGCGGATATGCCTCTGAGGTTGTTCTGAGGGTTGAGCTGGTACGCTTTCACTGTCTTGTTGTAGTCTCTCTCT
Pal3	PalAyuSNP799	105.43	C	A	AAGGTCCTGCTTGTTTGCAAACACTAGCAGCACTGCCTCCCTCAGCTCATCCTCTTGCAGCTGGGCAGACGGGATAAGCATTTTGTTTTGTGGTGTTAGA[C/A]AACTTCAATATCGTCACTGTGTCCGCATGTCGACTGATGCTGCCGTTCTTGAGTTCAATTCAGGTGGACTGACCAAAGGGGCACTTATAAAGATATGATC
Pal3	PalAyuSNP790	105.43	A	G	CTGGAGTACGACCAGGGTAACTTCAGCCGCACCGTGGACCTGCTGCTGCCGTTGCGCTACCACGCCCAGCAGATAGGGGGCAGCGATGCGCAGGTGCGAC[A/G]CAGGTTTTAGGGGGTCCAAAAGGGGGGCTGTGGATTGTTGGAGCCAATGTACACAACGTTGTTCTGTTCTTTGCTGCATTTCATATGGAATTCACTGCTC
Pal3	PalAyuSNP802	111.13	C	T	TTTACGAGCCACGTAAAACAAACATCAGTGATGTTAAAAAACAAACAAACACGGAAGGCCAGGGGAAGGCGAGTCAACTGCTACTGTGCAGCGATTAGCT[C/T]GACAATGACAGCGCCTATGTTGTTTTTCAGCCTCTGTGCTAGTTAGCTAGTTAGCAACCTCATCACATAGCATTGCTGCTACTACAACATCGGCTAACGT
Pal3	PalAyuSNP803	111.13	T	C	TGCAGGAACAAACCAAATGTCTTAAAAGCAGTGCTGGGTGGGAGGTAGCCACAAAGTGCAGCCTGGGGCAATGCGAAAACCCACTGGAAACATTCTGCTC[T/C]GTCAAACAAAGAGAAACACATCAGAAACGGGTAGATATTCCTGCTGCAACACTTCAAGGTATATTCAAGATTCATTCAAGGCCACAAATCCACTCATCTC
Pal3	PalAyuSNP807	114.55	A	G	AACACTCTCTACACCAGGAACACCAAGATCTCCATCTTGAACGCCAAGATCAGGCACCTGTGCCTCCCACCAGCAGCCTTAACCCCTAACGCCCTTAAGA[A/G]TACGTCAGCACGTGGCTCTACCCCTCCACGTATGCCCCCTCAAGCATAACTCACTCCCCACCACCGCTCTACAGAGATTACACTGGAGCCGCACCAGATC
Pal3	PalAyuSNP804	114.55	T	C	GACAGGACCACCCTGCTGAATTCGCTGGCAGCGTTTGAAGCTACAGTGTCGTTCAATTCTCTCGCATAGCTAGCCTCGTTCCTCAGCCATAGCGGTGTCC[T/C]AACTAGGCGCCCGTACACATTCTCTGCTGCTGTAGCATGGGAAGGAAAGCCATGACAAACATGTCCGCCATGCTATCGAAAACAGGTTTATGTTGTCCTC
Pal3	PalAyuSNP806	114.55	C	T	TACCTCAGCTTACCTGAGCTGTAGTCAGCATAATAATGCAAAGAACCGTTGAAGTCCAGCTGGTCCCATAGGTCCAGAGAAGCAGCAAAGCCAGGGCCTC[C/T]AGTAGCAGAATGTGTCCCAGGTGGAGGCAGAAAAATAGAGGCTTGGCTTGAAACAGCCCCTCTTTCTCTGCGTGCTCACGCAAGTTTCGGAAGTCCTGGA
Pal3	PalAyuSNP805	114.55	T	C	CACACCTACAGTCATCACAATGCTTTTCAACACTAACCAGACCGGAGCTATGTGGTTTGTAGCTCCACTGCAGGTGCAGCCAAACTTACGTAATGATGAT[T/C]GAAAATTCCCTACCACAGGCTAGCCTATGAACCGATGGAAATGTTACCCAGAGGGTGACATTTGGTTAGGCTGCAAAGATGAAAAGGAACAGGATGGAAA
Pal3	PalAyuSNP810	120.26	G	T	CAGGCTCTCAGGCCTGTGGAAACAGCGTGCTCTGCTGCAGCGTGTCGATCAGAGAGCAGAAATGTTCTCACCCAGCCAGGCCTGCAGGAGGGTGGGAGCA[G/T]GCGTTGGAGCCAGCCTGACAACAGGAGCTTACAGTCAAGCTTAACAGCTGCGTGCGTCTGACTCAGATTCCCGCTTGGTGCGAGTGTGTGCATATGCTGT
Pal3	PalAyuSNP809	121.39	A	G	AGGTACCTCGCTACCCCCTCTACAATCAGCACCAATTTTAGGCCCACGGCAACGCCTCTGTTGCCATGGAGATGGCAGCAACATTGTGTTTTTTTTAAGG[A/G]GTGTGTGTGAGGAGAGGGTGTATGTAAGCACCGTCCTGGTATGCAAAGACTCCTGATAGGCAACCTGATGTTAAAGTTGCATTAACATGTTGCTGCATAG
Pal3	PalAyuSNP812	121.39	A	G	CCTTAAGTAAAGAGACGTGTTCATGTAGGGGCTCAAAGAGTCACCCAACGCAGCAACACATCAAGAAACCAGCTCAGTTTCACCAAGAGTTCAGACCCAG[A/G]CGGCCTTCCGGACCGTTCTGGACACCTACCTGCTGCTTCCGCTGATGTCTCACTCTAGATAACAGTAACACAGCCATGTTGCCTTACGAAATTGCCTGAG
Pal3	PalAyuSNP813	122.53	G	T	GCAGGGATCTTGGAAGAGAGATAAAGAAAGGGTAAGCAATCATGCAGCAGGACGGTTCGTTTCAGTCTCCACTGTTTGGCGGCAGACAGCTCGGGTGGAG[G/T]TTAGGTCGGATGGTTTGTGAGTTCCCAGCAGGGGGCCACCTCTATGGGGAAGCAGGGGGTGTCCCGGCTGCAGGTACGGGTGCAGTCTGCACCCGTCTTG
Pal3	PalAyuSNP2565	122.53	C	T	CAGGATTGCTGCATAGTGGCAGCAACCTCTGAGTACCTGCAACACAAAGAGAGATGGTAGAACGGGTTCGCAAATGGTTATGAAGTTTATTCACTATCAC[C/T]ATCTTTAGTGTGCACACAAACACGTAGACAGAAATCTGTTTGTGTCACTAATATAATAATAATTCCAGGAATCTGTATGTATCACCTACTTCATCAAGGG
Pal3	PalAyuSNP2568	125.94	A	G	GCAAGTTAATAGCTGCAGTTAGCAGCTGACATTCATCTGTTTTAACGTTAACATTTTATGAACTACTTCCGTTAATTTGGTTGAAAAATATACCAAACAC[A/G]ATGCTAAAATCAATTATTGTAGTCTTGCTAGTTTATATGATCGCTGCCAGGACCTGTGTCGTCACTGAGTCTTTCAGAAATGTAGTCGCTAGCTCGCTAG
Pal3	PalAyuSNP2567	125.94	G	A	CGCTGGGCTATTTTGAAGGAACGTGCCAATAATCGCAGCCTGAAATGCGTGCGAAAACACCGTCTTAGAATGTTGTTAATTCATTCAGATATACAGTGAC[G/A]GGATCTTTACCATTTCTCAACTGATGTGTGGCTGCTATTCACTGCTTCAATGCCAACTGACTGGTTTGCACCCTCGCGTGTGAACATCATAACTGTTTAT
Pal3	PalAyuSNP2571	125.94	T	C	GCACTAGCCCGTGATCTCGTGAGCACACGAACACATGCACACCAGCGCATGAACACAAGCACAAACTGGCAGCATCAGGACTCACAGTAAGGCCACAGGG[T/C]CATGTCTCACCTCGCGCTTAATCATGAGGTCGGAGTGATCCAGACACTCAATGATGGTCATCTGATGCTGCAAGGCCAGCTTTGAGTCCTGCTGCACCAC
Pal3	PalAyuSNP2573	125.94	G	T	TGGTGATTGACAGGAAACCTTACTGCAGCTGAGTTCATTTGAGACTTTCACATGAAGGAACTGTGTGTCTGTAGAGTGTTTACTGGCGACGTGAAGTGAC[G/T]TGTGTGTGTTTGTGTGGGTGTCTGTGTGGGTGTGTGCGCCTGTGTGGGTGTCTGTGTGTCTATTTGTGTGGGGCTGCGTCTTCAGTATGTGTGTGAGCGT
Pal3	PalAyuSNP2569	125.94	C	T	TATTGCAAGGAAACACTGGCTACTAGTGTAGCGTAACTACATGTTTCATATTAATAGGATACATTGAGTAACATGCCCGCAGCGCATGCTATCAGAAATG[C/T]TAATAACACCACCACCCCAATAAGGTTAAAACTGTTAGAAAATAACGATTTAAAGTGAACACAAGAGCCAGACCGCTGCGTACAGAGTGGGCCTATGACT
Pal3	PalAyuSNP2566	125.94	A	C	TGCTCTGTGAGAAATCACACGTGACGTGAAGGAACTGAAAGTTAAGTAGGGTCACAAACAGGGCAGCTGGGTGTGGATGTGTGATGTCTTGATTTGCTGT[A/C]AACAGGAAATACTACGGGGAAAAGATAGGCGTGTATTTCGCTTGGCTGGGCTTCTACACAGAGATGCTGTTCTTTGCTGCCATAGTGGGCCTCATCTGTT
Pal3	PalAyuSNP2570	125.94	C	G	TAAAATTGATTAAAGAAGCAGCAACAGTATACTCACAGTATTCAAGATACAAACAGTATCTTCAGCTTGGACAGTTTGTTTTAGCGCATTTTAAAATATG[C/G]ACCATCTACAGTATGTACATTATACACCTGCTGCCTAGCTAACCAACTGTAATGCACACATGAAGAGATCAAAACAACTTTAGCTCAGAATAAAAATATG
Pal3	PalAyuSNP2572	127.08	A	G	GTACGGCAGAGGAGTTGTGCGTCCCGACCGGAGTGCAGCGTGCGGTATAGCTGACGGGTTTCCCCAAGGTGAAGGCAGGGCGGCTCCATCGCAGGAGCAC[A/G]GCAGACGAGCTGTTTGCCCGGGCGGTCACGTGGTCAGGGGCGGGAGGTGAGGCTACCAGGTGGTCTCGAACCGCTGCCATACAAACACACACACACACAT
Pal3	PalAyuSNP3082	130.49	G	A	TCTTCAGGAAACGCATCATCCGGCAACTCCACAAATGGCTTCTCCGACTGTTCGTCTTTGTTCTGCTTCCTGTCAGTGAACATGGACGCGTTGATCGATC[G/A]GTGCACTATTTACTCCAACTCCAACTTGCTGCTAGCAGTCAAACTTCTCATCTTGCTAACGGGCCTGACGGCTAACGTTGGTCTAGCTTGGCTCCTCCTG
Pal3	PalAyuSNP3107	130.49	T	C	GTCTCTCTCTCCAGGGAGCAGCAGTGTTGAGGATGCTGTCCAACTTCTTGTCCGAGCCTGTCTTCGTCCAGGGGCTGAGTGTACGCAGCGTGATACACGA[T/C]AGCGTTGTGATGATGCTAAACACGAGTCCCGTCTCTGTGCTGAGCTGCCAGTCATGTGACCCAGAGCTTCTTCCTGTCCACAGAGTTACCTGAAGCACTT
Pal3	PalAyuSNP2409	131.63	C	T	GAGGAGCCAGTCTTCTGTCCTGCATGCTGGACTGCAGCATGACCCACACCCCTGTGGGAACCAGAGGACTAGAACTGTAAGTCAACTGTGGCTGTGATGA[C/T]GGCCTGGTTTTATCCTCCCACACTGCTGCACTTCCTCGTCGAAAACAGAGAATTCCGAGAAGAGAATGTTGACCGGTGATGATCACACACCATAGGCTGT
Pal3	PalAyuSNP2412	132.77	A	G	ACCTCAACAGCCTGTAGGATGGAGATAACTGCAGCTTATAGACAGGTGTCCTTTCAGGCGACAGGCAGCTAAGTCAGGCAACAGGCCAAGCAGGGATCTG[A/G]AATAACCAAACAGCAGGCAGACTAACTTCAGCCTGCAAGTGATACTTCTCACCTCGTAAGCTGCCCTGGCCTGCAGGTGGCAGTGTTCTGCTTGAGCAGG
Pal3	PalAyuSNP2413	132.77	C	T	AAGATGTCTTTGACTGTAAGCTGGTGGTGTTTGTATATAACACCTGTGCGTGTGGATCAAATGGTTGGAGAACAACGGTAACTAATGCAGCAAAGCCAGA[C/T]ACTCCTTAACTACAAAACCTGGTTTGTTGATTGGCCTGACTGGTTGGACTACTGTGACTTAACATTCCTGGACCCAGAGGGAGCAACATGGAGAGAAGAG
Pal3	PalAyuSNP3018	135.04	C	A	TGGCCAAGCTCCCTCATGTGTGGGACTGAGTGTGTGTTAAAGGTGTTTCAAGTGTGCTTAAACACCTGCTTTATACCTGATGGGTTAGCAGGGCAGGGCT[C/A]TGTCCACATGTACATGCTGCTGTGTTAGCAGGTCGCCTGGTTCTGTTCCTCTGGTCCCTGCAGGTTCTTACACATTCTGGTTCTGTTCGGTCTCTGCAGG
Pal3	PalAyuSNP3016	136.18	C	T	CCGCGGCAGGTTGCCACGGCAGGTTGCCACGGCAGGTTGCCACGGCAGCATCAGGCGTCCTGGTGGAGAGTTGCTCTGTAGCTTGATGTTCACAGCAGTC[C/T]TCCTGCTTGTCACTCATGATCTCCTCTCTCATGGAGCCACAGACACTTACTGCTGCCTTTTCATTGGGATCATGGAAATGTATAGTCAATGGTAGCTCTC
Pal3	PalAyuSNP3014	136.18	A	G	TCTGCTACCACACGCCCCAGAGAGCAGCTACATGTGTGTTCACACTGTGCAGCATCTGTTGAGACCTTCCAATAATGTCAAACTGTCACCGAGGTGTCCA[A/G]CAGATGGAAGCGATCCATCCAGTAGGTGTTTCCACAGGTCGTGTGCTGCCTGGATCTATAGCTTACACCTCTGAACGCTGGCACACGCACAGCTAGCTCC
Pal3	PalAyuSNP2418	136.18	T	G	CCACACGCAGGAGTGATAAAGACACGTTCTACTTGCTCACCTTCAGTGGTGTCCCAAGGCAGCCCACCAAGGAAGACTTTACTGGAGTACTTTTTGTTTC[T/G]GTAGTTTTTGGGGGGTAGTTGGCCCCTCCATGTGAGAGTAGCATCGCCCAGGGCTGCAGGAGAATGAAGAGGCCAACAGACTACATGTGAGCCATGACAA
Pal3	PalAyuSNP2414	136.18	G	T	CCAAAGCAAGTGGTTATGTCTATATTGGACTTCATAAGAGAGCCATGTTTTCTTCCATGTTGTCCAAACAGCAGCGGAATTAAAAGGTGGGATTTAACAG[G/T]CAGAAGGATGGAGTGGGGAGCTGAGAGATTTTAAACTTTGTGATGAAGAAAAGTGAAAATGCTGCTAGGACACAAGACTGGCTTGTCTATCAGTCAGACA
Pal3	PalAyuSNP2416	136.18	C	T	GAGGAAACACTCTCCTCTCTCAGTCTTCACGTTCGAGGGCCCTCCAATCAGTGGCTCTGAAGGACGCTCATTACTGGCAGTGTGTGTGTAGGACCATGTT[C/T]CTGTTTGACCTATGGCTGCCAGACTAGGGAAGGATGTCCACTTCAGATTCATTCATGAATGTGACAAGGGGGATGAATGATTTTTGATTCATTCACAAGA
Pal3	PalAyuSNP2415	136.18	A	G	TTGGACTAGGACTGCACACGCAGCAAACAGATAGGATGCATGAAGGGAATATGTTGCTTCTACGTTTATCATTCATCTTCTGTCATCTGTCCAAATAACC[A/G]AAGGGTTTCCAGCCACTACTTTAGCATCATCTGTGACCCACGAGAAAGTCTGGGTCAACTTGGCCCAAGGAGAGATTTCAGGGCTGCTGTTTCAGGGCTA
Pal4	PalAyuSNP2176	0	A	C	TGTCTGTACTGGTCGGCCCTGCAGCTAGTGAAGGACCCAGTATGATATGCAGTGGGTCTGGTCTGTTCGCAGCTAAAATCAAAAGAAACACTGACAAAAA[A/C]CCCCCGCATATCTGAATGTCTTCAAATGGCCCAAACACTAACTAATGCTGCTCATGTAGCTATGCAGTATAGCAACAGTATAACAAACCAGAGCCCCCCT
Pal4	PalAyuSNP910	0	C	T	GTAGGTGGCAGTATGAGCTGTTAGGCTTTTCCAGTCCACCTTGCGTGGCGTGCTAGGGTTCAAATGAAAGAACCTAACAACGCAGCAGCATTCTACCAGG[C/T]GCCAGGAGCACAATGTTTTACACTCTCCTGTTGCAACGCGTGCATCGCAACACATTCCAAGTGATTGGAAATCACTGGAGCGCTGCCGAAAGCGATATAT
Pal4	PalAyuSNP2159	0	A	G	AGAAAGTCATGTTTAGATTCTCCTTACAGCCAAAAAATGACAAATATTTGGTAAAGGTCTGTTTCCACATACATGGCATAGCCTCCTCTATGCATTCAGC[A/G]CCAAACGTCTGTTAAGAAGGAAGCCCAAATCATCAGCTGCTATTGTGCCACCAGGGCTCATAGTTCCCACAATGGCTCCCTGAGATATACTCTGCGGTGA
Pal4	PalAyuSNP946	5.71	C	T	TATTAAGCTCTGATAAAAGGAGAAAAAAACCTGAGTTCTGTTGGGTCCCCTGGACTGATTGTGCAGCGATTAAGATAACCCACCAAGCATGAATGAATTG[C/T]ACTTCTTTGCTGATATTTCTCTCTATTCATTTCAGAGTCTACAAACACGCGTGTTTTGTACTTCAGCATTTTCTCAATGTGCTGCCTGATTGGCCTGGCC
Pal4	PalAyuSNP2366	17.27	G	A	GAGAGAAGCTGGACCGTTTGGGTCTAAACCTACCAGCAGGCCGAAGAAAAGCAGCTAACGTCACGCTCCTTACCTCTCTAGTGGAAGGTAGACATCTCCC[G/A]AACATCTGCTTCTTCATGAGATGTTGTGTCTCGCGATCAACCCTCGCTGTTATCAGGCACTCATCTGATCACTTTGGCTGCGTGTGTGTTGTGCGTTTTT
Pal4	PalAyuSNP2368	19.55	G	A	CTGTGATGACGTCGAGCTCCTCGGCAGCTTGGAGGAGTCAGTAGCGATGAGACTGGTGGGAGTACTGGGAACTCTGCTGGGATGACGACGAGTATCCCAT[G/A]GTGCTCTGGGACTGGGTGGAGCCTTGGGCGTTGCTGTGGTAACCAAGGCGGGAGCTGGAGTGCTGCTGCGAAGAAAAACGGAGGGAAAACGATGACGTTT
Pal4	PalAyuSNP2739	42.65	T	C	CGCACGCACACACACACCTGTGTGTTGATGTCTGCAGCAGGGCTGGGGCTGTAGGGGATTGGGGAGCGTTTCAGCAGGACCGTCACCTCCTTGGTCAGGC[T/C]GTAGCTCTTCGCCGACCTGCTGGGAGAGAGGGTGTTGGGGCCGGGCGGGCCCCGCTGCCGGGGACTGGAGCTCATATCCACTCGGGGCTTGGGGCTAGAG
Pal4	PalAyuSNP2740	43.79	C	A	TCCCCCAAGTCTCAGCCCCAGGCCCCAGTCTAATCCCCCTGCAGCAGGTCCTGGTCCTGGACCTAGGCCTGGGCCTTGTATTAAACCTATGGAAAAGGCT[C/A]TTTCTCTGACAGATTCCCCCTGCTGCCTCCTGGAGAGGCTCCAGCGACACAGACGCAACAGCCGCCACTCCAGCCCCAGACTTCACATAATAACCTCCTT
Pal4	PalAyuSNP2795	43.79	C	T	AGCTTAAATGTCAAAGGCAGCAGGGCAGAGTGGGCATGTTGGAGGAAGGGGCAAGCTGTGGAGAAAGAATATTTGGTGTGGGCTAATGATCCATCCTTGC[C/T]AGTGTCTAATGAAGAAGTAGAGCTTGGGGGTCATGCTAGGCTGCTTTATTGACTCATTAATGGCTGGTGGTAAGTTAGGAGGTGTACGAGGGATGAGTGG
Pal4	PalAyuSNP2738	44.93	C	T	CCACCCCCAAGGGGGGGGGGGGGGAGAGGAGCCTTGCTAATTAGCACCTACAAGGGTGTCATCTCCACACGGACGCGCGCGCGCCCGCGCAGCTGGGCAA[C/T]ATCCATCAAGGCGTCCGTTCTAGGGTTTAGATGTTCTTACCTTGCATGACAAGGCTTCATAATGCCCCAGCGGGAGTCTAATTTAGAGCTGCGTGGCCCA
Pal4	PalAyuSNP2172	46.06	C	T	AGCCCAGGGCAGCTGTGTAGGCCATCAGTCAGGCAACTGTGTAACATTGCTCACAGAAACCAACTAATGAGGAACTGTATCTCTGTCACACGCACGCACA[C/T]GCACAGCAGTAGATAAGATGCAAAGGCAGAAGGTGTGTCATGCTGCCATCTCTTGAGAAGGGGAGGGAAATAAATAAACAATTTGGCATCTCGTGACGTT
Pal4	PalAyuSNP2173	46.06	T	C	GACGCAACCGCAGCCGATCTGCTCAACATTTTTAACAAAGGACTCGTTTGTGACTGAACAGGGCGAGGAAAAAGGTTGAAATGCTGAAAATACTTTCCAC[T/C]GCTCCCTCTAATAACCTTGCTTGGTGTTGCTGTGCAATAACAGCAGGCTAAGCTGCACAGGCTAAGAGGCTAGAGTGTGCAAAGGAGCAGGTAGTAACTG
Pal4	PalAyuSNP2169	47.2	T	G	GGCAGAGCAGCTGAGCACATCGTTTTGGGATCGCAGCTTTGATTAAATGCATCACTTCTGTTGTTCCATGCGATCAAGTGGTCCAATTAGCCACAACATG[T/G]CTTATATTTCAGGAGTTTTCCTGACTGGACAGTTACTGTAGGGTGAAACCTAGGTTATGATTACATGTAAGCTGCTGGTCTCACTGGAAGTCCTTGGAAG
Pal4	PalAyuSNP2167	47.2	C	T	AACAAGTAACTACGCTGGAAATTATACAAGATGATTCTACTCTACATGAGTGGCAGCAACAGCATCGACTCTCCTATAACTTCACCTTTACATCGTCTGA[C/T]GCCTTACGCTGTTCCAACCTACGGTGCACATCGCGGTGACATTGTGATTGATAATGAAATAACAGTCTTTGACACAGGGTGGACATGCTGAGATGTCTGA
Pal4	PalAyuSNP2164	47.2	A	G	TTGGGAATGGCATTCAGCCATGACTTGCAACATGAAAACAGAAGGACTGGGCAGCGTTCCATTAAAACAAAAACACATCCTCCCCTAACCTTGCATCCTC[A/G]TTCATTCCTTGGGATCCCAGATCCTATGTGTCTATACTATTTTAGGTCTCACAGTGTTCACTGTGTGACCTCGGCTGCTGAGTTCTGTTTCATGAATTAC
Pal4	PalAyuSNP2162	47.2	C	T	ACGTTCAATCCAGTTTTCTTGAAAAAGGAGAGCACAAAAAACTGGGGGGGAGAGAAGCATCACCTCGTCTGTCTTTTTGAACCGGCGAGGCGCAGCCATC[C/T]TAAGAAGATGGAAAAAGAGACGACTCTTGGAAGAGCATTCAGCTTGTGTCCTTGGATTCCTGGCACGTGTGCACAGGCCTCGTTACAGACGCCAGACTGT
Pal4	PalAyuSNP2160	47.2	G	A	TTCTATGGAATGGTACGTAAGCAGCCCCATTATCATCCAATTCACAAACGTTCCAGATCCTATTATCGTCCATGAACAATTTTTCAGTTAATTTCTTAGA[G/A]AAGATATCCATCAGCAATAAAGAAAATAGCTCATTGATATGTAGGCATCTCATATTGCTGCTCACCCATACAGCTGCTTACTTTGAGATCTGAGTATATA
Pal4	PalAyuSNP2174	47.2	A	G	GTTTCTCTACCAGGTACTGCAGCCACTTCTGCCTCATACCTGAGCGGACACGCTTAATGCATTGTTTGTGCCTATGGCTTTATGATGGCCATAAAAAAAA[A/G]GAAATCTGTACAATTTGACAGTGTCAGCAGGACCAAGCTTTCAGATGGATTCATCCACCTCCCATACTTAATATGCTGCTCTAGTTCAAACTACACAATC
Pal4	PalAyuSNP2161	47.2	G	A	CTTCGGATGTCTACAGGGGAATGAATGAGGACACAGAGGGAAAAACCATTGTTGCAGCTTGTACATGGCTTCTCACCAGGTTGTTCTTGGTCTTGACCAC[G/A]TTGGGATCGTCGGGGCCCAGTCGGACCTGGTAGATGTTCAGGGCTCGTTGGTAGTGGTGCTCCACCTCGCTGTATTTGCCCTGGTTCTGACACAGCAAGG
Pal4	PalAyuSNP2163	47.2	C	T	TGTCCTTCCCTCTCTCTCTTTCTCTCTGTCCCTCCCTACCTCTCTCGACCGTCTCTGGACGAACAAAAGGGAAAAGGCAGCTCAATCCGCAGACAAACAG[C/T]GCTTACTGTAGTACATGGTGCCGAGCTGAAGTTGTCCGTCCACCCAGCCCTGCTCGGCTGCCTTCTGGAAGTACTTCAGAGCTAGGTCGTAGTTCTGAAG
Pal4	PalAyuSNP2165	47.2	G	T	CTCATCGATCATCTAGTGTGAGGAGAGTTCAGCTATCCAGAGAAGTAGATCTGAGGAGAGCAGCTCGTCTGTTGTAGGTAGGATTTAACCACCATCCTGG[G/T]GGTACGTAACATTACAATGTGGTATAAGAAGGCTCCCAATTAAACAGAATGCTGCACAACAACGCTGTTAAAAAAAACCCTCAACTGTTATTATCATTGT
Pal4	PalAyuSNP2170	47.2	G	T	TTTCACCTTCTCCTCTCCTGATTGGCCGCAGCTCTGCGAGTAAGATGGAAAACGAAGCTCAAGTCCAGTCCGCCCTGGAGCCCAAGCAACAGACGCAGTT[G/T]CAAGTTGCAGGAGGGGCCAAGGAGCAGAGCATGTACTGCAAGGAGTTGATCAACAGCGGCGTGATCGAGTTCTCCTTTGAGGAGCTGCGTGCCCAGCGCT
Pal4	PalAyuSNP2168	47.2	G	T	AACAAGGAAGAAAGAAAGGATACCTTGCCGGTTCCATATCAAAGGCAGCGTAAGGGGAGGAAGAATAGCGCCAGATGCAGCCAGCCATTCCCGTTTGCTC[G/T]CTTTGTGAGACGAACCGTAAAAGAAATCAACAAGCCTTGAATATGCATGCAGAGCATTACTTATGCAAGCGCTGCAATAGACCGGCAGTAAGGGGATGTT
Pal4	PalAyuSNP918	47.2	T	G	CCCCACTATCCTGACCCACACACCTCCCATGTCGCTAACGTTCCTCTCCACCAAAAGAGTAGAAAGAACATGTGCGTGTGTGTCTGCGAGTGCCTGGTGC[T/G]CATTTCGTGTCGTGTGTGCAAGATTACGCTGTGTTGTGTTTAAGCTGCGTGGGTGTGCGTGTATGTACGTCTGTTTAATATTTCAAGTGTTCCTATTAAC
Pal4	PalAyuSNP2175	47.2	A	T	TTTGACTTTATAACCTCCGCATTGAGACGACAGGGCATCAGCGGCCCGATGCAGCGCGCTGTCAAATATGGTGAGAACTTCACTTGGGCTGGCGTTGAAG[A/T]AATCTCCCACCTCCATGTTGGCCTCGAATAAAGTCATGGCGTTCACCACCACGGGGTAGTGAGCGTCCACGTCCGGTTGTTGCAGGATTTCGAGCACTTC
Pal4	PalAyuSNP912	47.2	C	T	AAGAGTTGTAAATGCAGCTCCAAAAGTGGCCACATCTCATACACTAAATCCACAGCTCTCCTCCACTCTGCTCTGGTTACCTGTCAGTGACACTTTGCCG[C/T]GTCTCTTCCCACAAGCTCTCCAGCTCCTCCAAGGCAGTTCCTGGGTGCGTCGAGCCAGCGTACGCTGCCTGGAGTCCCCGCAGCTCGGAGTGCTGCGTGT
Pal4	PalAyuSNP2177	47.2	G	A	TGTCCCTCGACTCCTCCTGCACGCGCTGCAGCTCGGCCCTCAGCTTGCTCAGGGTCTTTTGCAGCGACGCCTCCTGGGTCTGGAACTCCCGCCGCAACTC[G/A]GCCTCGGTCTTCTTCCACGCCAACAGGTTGTCAGAGGTCAGCTGCTGGGTTCTCTTCATGGCCTCCAGCTCACGCTCGTAGAACGCCTGAGCCTGCTCGG
Pal4	PalAyuSNP911	47.2	C	T	TTGCTTAAGGTTAACATGATGTGCGAGAAAAACCACTACCATGCCACATGTCTCAAACTCCTGCAGCATTTCTGCTCTTCAGACTAGGTGAGAAACCATT[C/T]TGAAGTCCCATGAAAAGTGTGTGTGATTGACAGGTAGTGGTGGTAGTGCCAATCGTGGAGCCATTAGACCCAATCTAATCCAATTGCTGCACTTGAGAAC
Pal4	PalAyuSNP916	48.34	C	A	GAGGGGTATGTCTAGGTACGTCTTTCGTGGGGTGATGAGTGGTAGTCTCGCACCGTAGAAAGTTACACGGCAGCGAAAACCGCAGAAAATTAGCCGGGCG[C/A]GAAAAACATTAAGCTAGAAAATTCAACAGGAACTGAAAGTCAAGATGCTGCTGATGTGTAAGGTGTGGTAGAGGTCATAAGCACAGCTTGTTCAGTTTGA
Pal4	PalAyuSNP915	48.34	A	G	AGTTGTTTTTCCGGCTGGTTAAATAACAGCAGCTAGCTTTCAATACCTTGACTGAAGTTTCTCAGTAGGCAAAGGCAGACTAGAGATGGTGTCCATTGAT[A/G]TCTCTTTGGTGACTGACCCTGAATACTCTCTTGAATGCGTCTTACCTGCTGATACCATCTTTAATGAATAGCTGCATGTTCTCAAGGGTGCTGACTGATA
Pal4	PalAyuSNP914	48.34	T	C	GCTGAGTACAGATAGACCCTGTAGAGATATTGATCCTTGCAGCCAGGAACGCTGAACCCCACCTGCAACAAAGGTCACCTCAGAAACCTCCTCTCTCCTC[T/C]GTCAGCACTGTGGACGGGTAGATACCCACGCGTGCGCACATTCAAACACACACACGGCTGCTCACTCCAAACTAGACGTGGCACCGTAGACAACTCCCCC
Pal4	PalAyuSNP913	48.34	C	G	TATTGTACTTTGAGGAAAATTAAAGAAGCCTCTCATTACTAACATTTCTGGACTTTTTGGTTTGCATTTATTTATTCCATTAAGCAGCAGTGGTAAAATA[C/G]CTTTGCAATTACAGCAGTGACAGTAGGAATTCCAGAATGGTTTTACCGACAGACCCTGCCCCTTATGAAAGCTGCAAACATTTGTGGCAGACTACATCTG
Pal4	PalAyuSNP917	48.34	C	T	GCTCTTGTTCTGCCACACTTTGGTTTTGTTTTTACTGGCGTCGCCTTGCTGTGGAGACATAAGGCACAGCCACCAGGGGGGTCACACTGGGCAGCATCCG[C/T]TTAGAGGCGGAGTCACGAGAATACGCTCGTATCTATGGTGTTTTTTCCACGAATTGACACAGTACCGCTGCCTCCTCTGTGCTGGCTTCCTCTCCTAGAC
Pal4	PalAyuSNP2171	48.34	G	A	TCGTGAGTTTTAGCTTTGGAAATGTTCAGTAGTCAGTCATGTTGCATTATTTGAGCCTGCTTGATAATGACGATAATTGTATAGCATGCAGCAACAAAAA[G/A]GATATCACATATTCACTTGTCAGTTCATGAGACATGCAAAAGATCCTCTTTTAAGACATGCTACAATATGGACACGGAACAGAAGCTGCTTTTGAATGTA
Pal4	PalAyuSNP919	48.34	G	A	CCCCCGCCCCGCAGCCTCCGTTCTACAGCCGTAACACAGCAGAGATGTACGACAACATCCTGAACAAGCCTCTGCAGCTGAAGCCCAACATCTCCAACGC[G/A]GCGAGACACCTCCTGGAGGGTCTGTTGCAGAAGGATCGTACCAAGAGACTGGGCTGCATTGATGACTTTGTAAGTGTGTGTGTGTGTGCGCCTGCGCGTG
Pal4	PalAyuSNP921	48.34	G	T	CGGTGGTCCTCGGCGCCATCACCGCAGCCCTCTATTACTTCTGGGGTCGTGAGGGCCAGGTTAGTCCCGCCACATCCGGCGAGAAGCCATTGTTAGGAGC[G/T]CTTGTTTTTCTAGATTCCCGTTTCAGTCTCATATTTAGCGCTAGCTGCTGTGCTCTGTCTCATTTTCCCCTAGTCTTTCCCTGAGTGCGTCTTATCGCTA
Pal4	PalAyuSNP934	51.75	C	A	CCCCCCTCTCCTCCCTCCCCCATGATCCCTCCTGGCTGCCAGGCTGATGTATGACTGAGCAGCATTGACGTCACACCAGGCCTGGCGTCATGGCTCTCCA[C/A]GCTCCCAGCCTTTCTGGCTCCCTCCATCTCTCCCTTCCCCACGCACATAAATCTCTCCTTCACTAGCTGCACACCTTTCTCCCCCTCTTGCCGGCTCGCC
Pal4	PalAyuSNP944	51.75	T	A	GGACCTTTCTAGGAAATGTAATTAGTGATTCATCTTATATGTTTGGAATAATTTAGGGGGGTTTGCATTTAGATAGTTTGCAGCATATTGCTATTAATAA[T/A]AAGGAAGAACTCAGTTGCCTGAGTCACCAAATGTTGAACCAGTTTATTTAATCTCAGTGACACTGACAGTTGTTGCCCATGATTGCTGCCCATGCGCATG
Pal4	PalAyuSNP945	51.75	A	G	AGCTGAAGCAGCTTCAATCCCCCGGCCAACGTCTGGATGGATGGATGGTAAGGAGGGAGTGCATCCGTTGCTGATTGACAATCTGGCTCAAACCACACAC[A/G]CACACCTTGTTACAACTCATCTCCTGTTCCCTCAGAGAAGCCGCTGCTCCATGACTGCTATAAGACTGAGGCTAAGCTGCTTGAGCATGTATCTGCGGTG
Pal4	PalAyuSNP923	51.75	G	C	ATGGTTGTATAGAGGTTGTGTCCTTACATCTGCAAATGTTTGAATTTCCAGAGGGCAGCTTGTCAAACAGTCTGAATGAGAAAAGCAGCCTACCAAGAGC[G/C]CACAATACCAGAGGACGTCACTCCCTGGCAACCATGGACACGGTGAGAGCTAATCATGTCCGTCTAGACATTAGACCTCTCTAACGTACAAGAAAGGGCT
Pal4	PalAyuSNP941	51.75	A	C	TGAGCATCATGGTCACCATCCTGGGTAACTCTGTGGTCATCATCTCCATCGCCCACTTCAAGCAGCTCCACAGTCCAACTAACATGATGGTGATGTCTCT[A/C]GCCATGGCTGACCTGTTGGTAGGTTTGACTGTGATGCCTTTTAGCATGATAAGAACTGTACAAGGCTGCTGGTACTATGGCAACACTTTCTGTCTGCTTC
Pal4	PalAyuSNP922	51.75	C	A	ATGCATCAAAGCGATATGAGTGGATCTCAAGACAGTACATAATCCCTATGTGTATTTTTTTTATACAGGGGCAGCGACACACATAATTACGTTTAGACGG[C/A]AGTAACCAATGGCAGGAGAGAACGGGGAACGGGGAGTGATGGGGTCACATTTAGGCCTTGGCTTTGCATTCGAGGGCTGAGTGCATCCTGTCCCCCTTCA
Pal4	PalAyuSNP924	51.75	C	T	GTTTAAACATGCAGGGCCTGGTGTTCTACAGGGCAGCCAGGCGCAGAGGAAATACCTTCGTATACACACATTCTATAGAGCAGGCCAGGCCAGACCAGGG[C/T]CTTCTACCCCAGCCCAGCCCAGCCTAGCCCAGACCAGCTCAGCCCAGCTCCAGGCTGAAGGTCCAGGCCAGGCGATCTGTCTGTCTACCCTGCTGCTCCG
Pal4	PalAyuSNP935	51.75	A	C	CATGGCTTTTTAATGTGTTTTTCTACAGGCACCTTCATCCTAGGTTCCTGTACGGAACTTGACAGGGCCTTCTTTCTCAGGCAGCGCGGTGAGCCGTGAG[A/C]AGGTCTTTACCTTGACGTAGGACTTCTCAGTGTCCACCAGCTCCTGGATGACCTTGCAGACCCTTTCAGAGATGGACATGTGGCGTGGGCAGGGCCGCTG
Pal4	PalAyuSNP942	51.75	G	A	ATGTTGTCCACAAAGAGTTGAAACGTATGATGCAGCTACCCAAACAGTCGATAGTGTCCATGAAGTCCTCTAATCCTACCATGTAAGCCTTAGAGTAGAG[G/A]AGTCCATAGGTGTAAATAGCTGCTATTACCCAGCTGGCTGAGATCATGACCCAGGCCACAGGCATGGTGATGCGGGCTGAGTAGAGCATCGGGTTGCAGA
Pal4	PalAyuSNP940	51.75	G	T	CTTCGCGGACTCTCCTCATGGACGAGGCCGTTTGAAAACACTCTTGTATGATGAGCAGCCCTTTCCGTTCGTCTGTAGGTTGTTTCTCTGCTTCAGCGGT[G/T]GTCTCCCATGTGCACGGCTTGGGGTTTGATCGCCACATCTGCTGGTCATCAGCCGTGCTGCACCTAGGTGTGACCATGGAGATCACTACAGAAGCTGGTC
Pal4	PalAyuSNP930	51.75	A	T	CAATGGTTTTGCTTGTCGTCAGTTAGGTCATTTTAAATAGACTGCAGCAGAAATGATGCCCAAACGATGTTATTTATGGCACAATGGACAGGCTTCCCAC[A/T]CCCACTTAAAGCACACGTTATGCTATCATCGATCCTTAATCGTTGTCTCCCAGGAAGCATGTGTTTGGTGCAATGCCGCTTTACATTATTATTTTATTAT
Pal4	PalAyuSNP938	51.75	G	A	CCAAATTGAAAGTCCTCTCTTTGCCCATTTCTTTGCTTGGATCCCACTGTACAATGCTGAAGAAACATTACGGGTCTTAATTGTCTGCAGCTCACCTTGT[G/A]TCTGTGTAGTTAAGGGCAGGACGTACAGACTGAACTGTGGCCTCTTGATTGAGCCTGTGCATTATGCATGTGAGCAGTCTCTGGAAGTAGCACTGGTGTA
Pal4	PalAyuSNP937	51.75	G	A	GAGCGTTGATACGATACAGCAGCTCGTGCTCCCTGATCCGCCCTCCTTCCTCATCCTCCTCCCCACCAGAGCCCCGCCCATACAGGTCGCCATTGGAGAC[G/A]TACACCCGTGCCTCAGTGATGATGGTGGCCGTGTCTGCGATCAGGCGGTCGATGGTGCGGCCCAGACGTTCGGCCTCCATCCGGATGTCAATCATCTGCT
Pal4	PalAyuSNP925	51.75	C	T	GCCGCTGTCTGACTGGAGTAAGATCAGCTCAGGGCTGAGCTGGGCTGGGCTTGGCAGGGCCGGACCCACCTGGTGCTTGGATCATCCCACCTGATGTAGA[C/T]TCATCAGGAGCTGATGCAGAGATGCAAAGCACCACTAGAGGGAGCTGCTGTGCGTTTTCTCTGTTGGTCAACGACAAGCAGAGCTGCCGACAAGCATGCC
Pal4	PalAyuSNP3150	51.75	G	A	GGAAAGAATTCAGTGGCCAGTCTGACCCTGTGTTGCTTTATGTACCTGACAATAAAAGACTTGAACTTGTAACCCTGCAGGTTTCAGCAGCATGGAGACA[G/A]GTCCTGATATCAACAGCTCTGACATGCTGGACTCCATTCACCTATGTTATGAGAACGTTAACAGGTCCTGTGTCAGAGCCTATGTTTTACCTCCTGCTGC
Pal4	PalAyuSNP933	51.75	A	G	TCCCCTGGCTTACCGTGAGCAGCCTTTAGCCTGACGGTAACGGTGATGTCGACGGTAACGCGATGTGAAGGCTTGGACGGCGGAACACTCTGTGAGAATC[A/G]TGTAGAATGCGACTTTACCTCTGGGATGCTGCCATTGGACGCTGCGTTCCCACGACAACGCCTAAGTGGAGGGTTTTGTCCTTCTGTTTCATTGCCTCCC
Pal4	PalAyuSNP927	51.75	G	A	TTACAGAGCTTAGGAATTCCCTTTCAAATCATGTTCTCTTGCACCTTCTCTCTCAGACATTTGCAGCATTACCACCGCACCGCATCCTCCGCCGCACTCT[G/A]CCGGGTCCAGTGGGGCCCCGCCCGACAGAGGTCACCCCGAGATCCACGCTGCGTAAAAATGTCGGAGTCAGCATTGCTGCTGCTGCTGCTGCTGCTGTGT
Pal4	PalAyuSNP929	51.75	C	T	CTGCCATGTCACAGTACTCGTGGGGCAGCGTCCAGAACGGGTGGTCGTGATAGGACCACACTCCCTCCCGCACAAAGCTCTGCCACTGCGCGCCACTCTT[C/T]GACATCCACTTGTGATTGGCTGCGAGCGTCTGGCGAATGGTCCACTGGAAGTCGTGAGCAGTGACATCAGAGACAAACCAAGGCATGGATTTACCGTGAA
Pal4	PalAyuSNP949	52.89	C	T	CTTCAGCGTCCTTGGGGTAGGGTTGATGTGCTGACATCCCAGCCCTCCTCTCTGTTTCATATCCTTGGCAGCTGTTTGTGAAATGTGATATGCTGTCACT[C/T]GAGTGCAACATGCTTTGAAGATACCCCATTGTTATTCTGTGTGTACAGTATTTTGGAGTGTTTTAGTTTGCGTATGCTGCGCATGTTTGTGTGTGTGTGT
Pal4	PalAyuSNP952	52.89	T	C	TCAGAGCTACTGTCTGTTTGTGGCAAACGGTGTGCCTGTTCTCATATCATGCATAACAGTTTGAGGCAGCATCTTGAAAGACAATAAACGAAGAAACTCC[T/C]TGTAAAAGATTGTATAAGTAATCATTTAACTGCCTGTGCAAAGTCATTGTAGAAAAGTACATGGAACAGGCTGCAGAATATATACACAGTTCAGCCATTC
Pal4	PalAyuSNP948	52.89	A	G	GACTGTCAGCACAGAGCAGCCCACTTTGCGGTCATTCCTCTGCCCATTGGATGGGGGCAATAAAGGAGGGACTTAAAGGAAACTGACGTCTCCCCTACAA[A/G]TTGGGCTGACGAATCAAAGTATTTCAGCTGCATGCAGCGTGTTTTAATCCCCAAGGTAGGATATCTTCCTCGGTCCCACAGGGTTAAAATGGGAAAGTTG
Pal4	PalAyuSNP953	52.89	C	T	AGAGACAGGGAGCTGGTCTGCTTTCTGCAGGCAGCTTGTACCAGTCTTCTAAAAGTACAGAGAATTCAGTGCTTCAAACCTTTCGTCATTGGTTCTCCCC[C/T]GACTCTTTCATGTCTGCTTTGACTCGTGGTGAGTCACCGCTGCTGGTGTCTCCTTGAAAACCGAGATCCCCCCTCCCTCCCACAGTCCCCTGGAGTTGAG
Pal4	PalAyuSNP951	52.89	C	T	ATCTGATTCATCAGCTGTAGCTTCTTTTGCAATCTCTTCTTCTGCAGATTCATCCTCGGCAGCTTCTATGGTCTCCTCTTTTGCTGATTCATTCTCAGCT[C/T]TAGCTGTTTCTGCAGTTTTATCTGCAGATTCATCCTCAGCTGCAACTTCAGCTATTTCTTCTTCTGCAGATCCATCCTGACCTGTAGCTGCATCTCCGGT
Pal4	PalAyuSNP958	56.3	G	A	CTAAACACAGACGGACACATCCACAGTGACGTCATGATGACCCAGTCTGACCCACTCATGTCGCAGGCCAGCTCCGCCGCCGTCATCTCCCAGAATTCTC[G/A]GCGAGGCCTGATGCTGCGCAGTGACCCCATGATGTCGTTTGGCAGCCCAGTGGGTAACCAGAGCGGCCTCCTGAACCAGATCAACCACAACCAGGGGCCA
Pal4	PalAyuSNP963	56.3	C	G	GAAAGTTCATCAGAACGAGCAAACTTCTTGTCGCAGCCCTCCCAATGGCAGCTGAAAGGTTTTTCACCTAGACAAGGACACATTCAAAGCAAGTGGTTAG[C/G]ATCACATACAGCAGTCACACACTAATACTTCAAATCAATAAACTATATGAATAACATTTTATGAATGTCATGTGTGCTGCCTACCTGTGTGAGTTCTGAG
Pal4	PalAyuSNP962	56.3	G	A	ATAGGGCAGCCCAGCGCCACACAAGGCGGGCAGCCGCTGAAGAAAGACGTGTGGAAAATGTGATGAGGGTTGATTTGCGCTCCGACTTTTTCGTGAGGCT[G/A]AGGAGAGTGTGTTTGTGTTGGAGCCAAGCCATATTACCGTACTAGCCGGCTGCTCGCTCCAGAGCAGAACCTTCTGGTCAAGGCCTTTTCTGGCTGGGAT
Pal4	PalAyuSNP956	56.3	C	G	CACCCACACACACAACACACACACAACATACATACCCCTGCATTCCATTTAAAGATGCAAAGTGCAGTGCACACTCAAATATTTCAAAAGAAAATGTTGG[C/G]ACTCCCCCACTTCCCAACACACACACACTCCATCTAGGCATTTTGCTGCCATTGACTCCAAGAGGTTTGAGGACATGTGGCTGATGAATGAGGCTGAAGT
Pal4	PalAyuSNP960	56.3	G	A	CGTCCATCTCTCCCTCTGCCTGTGTTTGGCAGCAAGTCATATTGATTTAACACATAGTTTTCGGATGACTCGCTGGAGGAGAGGAGTGTGGTGACTGTCT[G/A]CCCTAACCAACCCTCATGTTCTTATTCACAGCTGCCTTTGGCCACTGATCTGGAGTCAGTTGATTCATCACCTGCTCAGAACTAGAACCATTAGGATTTG
Pal4	PalAyuSNP970	59.72	A	T	GCTGGAAACAAGCAGGAAGAACAGAGGTCCTACATTGAATCCAAAGTTCATCAACACCGAAACACAGATCCTGCAGCCGTTCTGAGTCATGTCATTTGCA[A/T]CGTCCTGCAGTGCTGTTTGTATATTTGGGCATCGCTCAAATAATTGTGCGACAGTTGTGCGTTGTTCCAAGCTACAACTAGGGGGCGCTGCTGGTGCCCT
Pal4	PalAyuSNP969	59.72	C	T	GAGAAAGAGAGAGGCAGCAGCAGTTGTATAACATTTCTTCCTGTAGCAATTTGCTGGACTGTCACGCACACACACGCAGGAGGCGGGGGCTTGTCCCCAC[C/T]AGGGCGCTGATGTCACTGAGATCAGCCAGGCGCCAGGCAAACGCAACTGCTGCTTCCTGGTTTGAAATGGTTTCCCAGGTGTCCTGTAAGAATGAGGAAG
Pal4	PalAyuSNP971	59.72	A	G	GGGTGCTACCATAGTAACAAGGCTCCCATCTATCCAGGTGTGATGAGCAAGGGTTAGCTCTGTAATTTGTGTAATGTACAGCTCGCCAACGGACCAGCAC[A/G]TGCCTCACCTGTCAGACGGTGTTCGTCAACGTGGTAAAAAGCCTTACTTTTTCATCCACTTCCTGTTTGAGCTGCTGGTATTTCCTGTGGAGGATGCGGT
Pal4	PalAyuSNP967	59.72	C	T	CGGATGGTTCCAGCTGTTTCTAATGTTCTTATGAGGTTCCAGAAGTTCGTGGGCAGCTCACTGACTTCGGCTCCTCTCCCGGTGTCGCCAGAATGTTCCT[C/T]AGAGGGCTCAGGTTGTACAGTACTCAGTTGTGTGTGTGATTGAGCTGCATAAAAGGCTTGAACAAGGAGGGGGGGCACTCCAGCCTCACAGAGCCAAGCA
Pal4	PalAyuSNP965	59.72	G	C	TCTGTCTGGCTGCTCCGGGGGAGAGTAGGGGCCCTGAGGATTACACCCTCATTAGGCAGCAGATGTTGGCCAGCGAGGCTGAGAGCGTCACTCAGTCTTC[G/C]TCTGACCTGGCCCCACAGGACAACGCTTGTTTACATGGCTGCCTCTCTCTCCTTCTCACCTCACCTTCCACCTCCCCCCTCTTTCTCTCCCTCAGTGTCC
Pal4	PalAyuSNP973	61.99	G	A	GAACAAGAGCTTTTATAGACTAAATAAATAGGTATTGATCAGCACTAGTCCCCACCTCAGGGAGCAGCTGGATGCGTTCGTAGTGGCGTCTGAAAGGAAG[G/A]CTTAGGACAGAACAGCGGCGGTACGGCATGGGAGCGGGCTGTAGTTCCAGCATCAGGTCTGAGCGGTGAGGCTGGGCGAGGGGAGGCTGGGTGTACTGCT
Pal4	PalAyuSNP972	61.99	C	T	TTCTTGTATATCTCCTAACTCACTTTGATGTGCGTTGTTGGACCCAGTGCAGAAGTGTCTTGATGGCTTTCCCATGACGCTGCGGGTTTCTAGCAGCCTT[C/T]CTCCCCTTAGACATCAGTGTGTTAGAGTGGGTGAAGTCATCAGTGACACAGGAAAGGTCACGGGATGAAGGGTAACAGCTGATGGGTAATGATGAGAGGC
Pal4	PalAyuSNP976	66.55	G	A	TCTGTGACTCTCCACCCGTTTGGCAGGCGGCGCCGCCCTGGGTGTCCTGCCAAGTGCCCCCGTCCTGCGTCACTGTCCCAGCAGCCGGCTGGCCGCCTGG[G/A]TGCAGGTGCTCGTCTCGCCCCACACCACCCAGTAGAAGGTCACCGGGGACTGCGTTCGACCAATCCTGCTGCCAAAGTGATTGCAGCTCCCGCTAAGAAA
Pal4	PalAyuSNP975	66.55	A	G	CTCTAAGGAAACTCCTCCCTGGTTGGGTCTCTGCACCCTGAAGCCCGGAGCAAGAGCAGCAGCTGTTCCTTAGAGGAAGCTATCTGTCTTCCACAGGTGA[A/G]GCGCCTGTCTCTGTGTAGCCGAAACGAGCGTGTCCACGTGTGCGTGCTGCAGGAATTCGAGCGTCAAAAATCACGCTGCTGTCGATTGTACAAGCAACGT
Pal4	PalAyuSNP974	66.55	C	T	CTCAGCAGGTTGCAGCTCTGAATGGGGACCTCTACATCTGGAAACCTGGGAGGAGTTTGAAAGAGACCAGCCTGAGTCTCACTGCTCTCCTGACTCTGGA[C/T]CGCAACACAGGTGGAACAAGCTGCCTCATCGACCAACTACTGTAAGACGCGTGTGTAATGAAGGACGCTGAGGAGACATACCTGTACCTGACTGGAGAGG
Pal4	PalAyuSNP978	69.96	G	T	TCAGGTGATTAGTGAAAGACATGCAGCCTTAATCATGTCCACATCAGGTATTCTGCCTGAGGAAACAGAATGGTTTGGCGCAGGTGTTTCTCCTCCTAGC[G/T]CAGGTGCTGTGTGAGACCAGGAGAGACGCGTGAGGACGGTGGGAGGAGCGGCTCTCGTAGAGGCCAGCTTCTCTTTCTGCTGCACAGTTATCCCTGAGCC
Pal4	PalAyuSNP989	74.52	C	T	ACGAGATCCAGCTCGACCCCGAATGGACGAAACTGGCCAAAAAGCAGCTAAAAGGGAAGAACCCAGAAGACTTGATCTGGCGAACGCCAGAAGGCATCAA[C/T]ATCAAGCCCGTTTACACCAAGTCCGACTCTGCTGCGATCCCAGATGAACTGCCTGGAGTCTTTCCCTACACTAGAGGGCCTTATCCTACCATGTACACAT
Pal4	PalAyuSNP983	75.66	C	T	AAAATCCTGGACTGACTATCTAATGTAGGGGAGCTGTTATCATTCACACTAACGCAGCTGTAAACAGACACACTCGTCAAGACAACCACATCATCCACTC[C/T]AACTGCAGGAGAAGTCTGGGAACTCTCACAGTGGTGCTGCCTTCCTGGCCTGTAGCTGGACTGTACACAGGCCTGGAGGCCCTACTAAATGTGCCTGATC
Pal4	PalAyuSNP987	75.66	C	T	ACTGTTTCTCTGAGTTAATTACCACCTTTTACGAGGTGTGTCTTCCTATAAGAAGGAGAGAGCAGCAGTTCTGATATCAGTCTTGTATTCCTGTGTCTCC[C/T]AGGAGCCTTGTGAAACTGGAGAGCCTTGAAGACACCTACATCCTGGATGGTCACGACGACTCCCTGTCAGACAAGCACGGCTGCCCGGCCTACGTTAGCC
Pal4	PalAyuSNP981	76.79	G	C	TGTTCAAGCACAACGCACAGGGCTCAGTGACGCAGCTTGTGGTTTTGACAGGAAGACTGTTTCACAAAGACACACACATTTATAGTTAAACAAGTGACAC[G/C]TGGAATCGGTTCAAACTCTTTATTAATGTGCGTGGCCCCTCTGTACCAGTACGACAACCAGTTGTCATTGATGGTTTAATGGATTTAGCTGCTGATGAAC
Pal4	PalAyuSNP980	76.79	A	G	TCAGTTCATGTTGGATGATGTATTTCTGAAGGCAGCCAGCTTTGGACAGAGACACAGTCTGTTTGTCCCCGTAACACCCAATGCCGGAGAAACACCTGGG[A/G]TAAGACATTCAGTTAGACGGAGGACTGTCGTCGGCTGCACTGAAATACAGTAAGATGGAGGACTGTCACTGGCTGAATTGAACGGTCAAAACGCACGACT
Pal4	PalAyuSNP982	77.93	G	A	TGTGTGTGTTTATGTGTGTGTGTGGGTGTGTGTGTGTTTATGTGTGTGTGTTTATGTGTGTATGTGTGTGGGTGTGTGTATTGGGGGGGCAGCCTTTGAC[G/A]TGAGCAGAAGGAAGAACGTGCTGTAGGTTCATGGGTTGTAACCCATCCCCTTGGTGAGCGCTTCACTAGAGTCACAGCTGAGCTGCCTGTTTAATGGCCT
Pal4	PalAyuSNP984	77.93	C	T	CCAAGTTACCGCCCGACTACCACACCTACCTGGAGAGCAAGGTGCGCTCAGCCGACGAGGTGGCGTCCACGGTAGGCAGCGGCGTGGGCTCCAGCGGTTA[C/T]TACCGAGCCTCTGTGGGCGGCTCGTCCAGCCAGGACTACCGCGACGTGTCGGTGGGCACGCCGTCGCGCGCCTCGCTCCACAGCGAGCAGATCAATTACC
Pal4	PalAyuSNP985	77.93	T	G	ATCTCCTCGCTTCTCTTTGAACATGCAGTGCAGCACGCTTCCATCTTTTTGACCTCGTTTATCATTTTGGTTCTTGTGAAGTTCTCTGAGGGCCATCAGC[T/G]CTCCTCGATGTGTCTCCAGTCAGCTTGAGCTTCTGCTTCCAGCCCATGGAGCTGTGTCCTTCTACACAGATGCCCAGAACTAAGCTGCCCTACCAGGTGA
Pal4	PalAyuSNP2365	83.64	C	A	GGTTCAAAAATATCCTTTAGCGAACGCGAACAGGAGACGCGCTGTCTTGTTGCTCGCGGCAGCTTAACGCCCTTGTCCTCTCCACAGCAGCACCCCGTTT[C/A]CATGACAAACGCGGAGGTCGGAGGTGAGGCTCAGCCCATGTGGGCGGTGACTTGGCCTCCGCCTGATTGGCTGCCGGCCAAGCCCAAAGTCCGGGAGTCA
Pal4	PalAyuSNP2367	88.19	A	G	CTGTTCTCTCCTCCTGGTGTGTTGTTGCGAGGCCCCGGCAGCTTCTGCCTGGGGCCGCCGCCAAGCAGTGGGGGGCCGGTGGAAGTAGCCGCATTGTGCC[A/G]TGTGTTCACAGGGACCCTGCAGTACATGGCCCCGGAGATCATCGACAAGGGGCCCCGGGGGTACGGTAAACCGGCTGACATCTGGTCCCTGGGCTGCACC
Pal4	PalAyuSNP2371	96.22	A	G	AGGGCCGGGATAATAGGTGACCACCGACAAGAACCTCCACCGCCACAGCCCGCAGCTTTCCTCTGTTTCTGCGGTCATTGTGGTCGGAGTCTCCTTTCAC[A/G]CCCACATAAAGAGATCTGGTGTTGCTGGCTTGGTGCAGGCTGCCTCGCCACAGGGGGTGTGCGTGCCCCCCCCTTTACTCCCCCTCGGCCCCTTTGCCCT
Pal4	PalAyuSNP2375	100.78	A	C	GCTACTGATCTTTAAAGTGTTTCCTGACATCACCACCCGTGCAGCCTCTCTGTTCCGCAGCTCGTGGAGGCTTCCGGAAGCGTCCGTGTGTGGCGTGGAG[A/C]CGACTCACGTTTGATGACTGACAGGCCGCACCACTGCACCTTCTTCCAACGGCTGCAGATCAGCCACTTGTTGACCTTCTTCACCAGCTCTGCCAGGTGA
Pal4	PalAyuSNP994	101.91	C	T	TTGGCTGGGTGAGTGATGTGCACGCTGCTCCACCTGGTGGCCTTCCATAGTCCTGCAGCTGGAAGGGGAAGACCAGCCCAGAGCTCTGTACACAACATGA[C/T]AGACCAGCTCCTCTTGGATGTACTGTACACCTGTGGGCTGCTGCCCTGGGTCAGGGTTCATCCTGGCCTAACTGTGTGTGTGTGTGTGTGTGTGTGTCTC
Pal4	PalAyuSNP992	101.91	G	C	GCAGCCAATAAGAGAGCAGAGGGGCGTGGCCAGTGGAGTGACCTCATCTTCGTCGTCGTCACAGGAGGGGAAATGAAGGAGAGAGAAAGCATCCAGATGA[G/C]AGCTTCCTTCAGATCCTCCCAGCTGTGTTCCAGCCAAAAAGTCCAGACTCAAGCCAGCTGCTGTGTGCTGTGTAGTATGACCCTTACACAGGTGAACTTA
Pal4	PalAyuSNP993	101.91	G	T	ATGGAGGCATTCAAACTGCAGCAAGCTTTATTGTCCACATCTTGAGCAGACAGGCCCCCCATTAGAAGCCTGAGGGAGCTGTTACCTCCAGCAGCATGGG[G/T]CCCAGAGCTTCCTTCTCCACCAGACACTGACTGCTGGACGAGATGTCACTCTTCTGCACCTCGTCATCCACCATCAGAGCTGCTGTTTCTGGAGAAAAAG
Pal4	PalAyuSNP991	101.91	C	A	AAGAGAGAAGAGACTTTTGACGCCTGCAGCGGGATAACACAAACTGTGGAAATCAGTGTTACTTCAACAAGTAAAGGATTACCGTTACTGCAATTGGGCC[C/A]ATTCTCAAACCGGAATGGCGCTGAATCGCGTTTACAGCGGTATGGACAAAGAACATCCTACAGAGAACGGACACGGACACGGAGCCGGTGTAACGCACAA
Pal5	PalAyuSNP2887	0	G	A	GATTTTGTGCAGTGTTCAAAGAAATGTGCAGCATCAGATTAAATCGGAGTGTTACCAAATGTGTTTCAGATGCCTCATAGGGAAACGTCGGATTTTATGC[G/A]CCGCTTCCCCATTTTAGGTCATCAAAGAACATTGATTGTCTTGTTCTGTAAAGCGATCATGTGTACTTTGTTGTATATTCAGCTGTGCTGCTCCTCCGGG
Pal5	PalAyuSNP2615	1.14	C	T	TGAGCCCACAGGCCCTCATCTTCAGCAGCCGGTCCCCCCAGTAGGCCCTGGGCACACGGAAGTAGTGGATGGAGCCTCCCAGGATGTGGAAGGGCTCTCC[C/T]TCCAGAGTGAACTTGGAGGAGTTGGCCCTCAGACCCTCTGTGCGGCTCATTCTCTTCACTGCTGCTGGATGTCTGGGGAAGAAGTTAAAACAAATAAACA
Pal5	PalAyuSNP2920	1.14	G	C	CCCCCAGAGGCCAGCTGAGGAGTCCTGGCTCCACCCCTTCCTCCGCCAACACCCTGCAGCCCTGCAGCCAGCCCGCCCCCCTGACCCGGCCAGGGTGCCG[G/C]CCACGCACAGACCCAGGAGTGGAGAGGCTGTCCAGAGGGCCCCAGGGTGGAGGGGAGAGCCTGGGATCAGACAGCTGCTGCAGCACCCCACCAGGAAGCT
Pal5	PalAyuSNP2919	1.14	A	G	AACAAGGACGCCCTGCTCAACTGGCTGAAGGAGAAGAACTCTGGGTAACAGCACGCTTGGCCAGCTCTTTATCTGGTGTGGCTTTCAGTTGGGCTGTATC[A/G]TGGGGGCTGCTGGAGGAATATCTGTAGGCTACATGAGTGGGACAAGACCGTTCTGGGCCATTCCTGGATGTTTTGAGCTGGTTACAGGTCTTCCTCAGCC
Pal5	PalAyuSNP2918	1.14	G	A	TTATGGAGAGCCACCGCCAGCCGTTTTGCAGCGCCACTTGGCAGCTTGGTCCTGGAGTTCTGCAGATGAGGCCCAACCTGCACACTCCCCTTTAGCCTTC[G/A]TTTGTCCTCTGTCCCCAGACCGGCTCCCCCCTCCCTCCCCCCTGTGAAACCTGACACAGCACCAGCCCTCTGGCTGCCTGCCACTGTGCACCCCGTCACC
Pal5	PalAyuSNP2613	1.14	G	A	ATATCCGTAATTACCCAAAGCTCATGACCATAGATGAGAGTAGGAACCTAGATTGACCTGTTTGTTTTGCAGCCTTGAGTGTTGTCTCTAGAATGTGTGT[G/A]TGCTTGTTTTTTTCACATGCTTACACAGTGTCCACATCTAACTGGGACAGGAGCCAAGGGAGAGTTGTTCTCCAGCTGCTCCTCCTTGCCTCTGCACCCC
Pal5	PalAyuSNP2054	1.14	G	T	CAGCAGCGTGTCTGCTGGACAGCTCTGCGCCCGTCTGATGTGGTGCTCATGTCTCTTATGTCTGGGAGATGTGGAGTCACCCAAGCTTGGCCCCCCTCCA[G/T]CCTCGCCCCTCGCACCCCGTCCGCCAGCTTCTGCCCCCGCGCCGACGAGCTGCGAGGAGCTGACGGCAGGTGCAAAGGTGAGACGACCGTGAGACGCTTT
Pal5	PalAyuSNP2604	1.14	A	T	GACTCGTTGTCGTTAAAATGCCGAGTAAATTGTATTTTCTTTAAACAAAAAATTCACAGTTTATCTTATTAATAAGAGCAGCAAACATACGCGCGTAATG[A/T]AGGCTATGTGCTAGTGCAACACCGTGCGTAAAATGCTATCCTTGGCAAACCGCGCGTCAGGTGCGGATAATTTATTTTATGCAAATGCGCCCTCGCTGTG
Pal5	PalAyuSNP2614	1.14	C	T	TGACTTTCTGCTATGCAGTTCACGTGAAACATGTTTTCAAGGCAGCCAGATAACTATTTACATTATTTAGGATAGTGTTCTGTGGTCTAAATACGGCCTG[C/T]CCATAAGCAGAAATATTACAGAACACACTACTCTACCTGATACAGGTGGCTGCAGCACTTTGCCATATCACTGGAGATCATCAGATGTCGCAGTCCACAG
Pal5	PalAyuSNP2822	3.41	C	T	GGCAACATCTGCAAGCGCAGCCTCGTTTCCCTCTGCCTGGCGAGGAGGTCGCACCTCACTGGCAGCATCACACACACACACACCTCGTGACAGACGGCAC[C/T]AGGCAAACCAAGAGAACAGTCAGTGCTCCAGATATCCTGCTCCGCTCTCCTGTCTGGCTCCCCGGCTGCCTCCCCTGCCTCTAGAACACCTCCCAGCCTG
Pal5	PalAyuSNP2543	4.55	C	A	TCAGTGTGTGCTCCGCAGCTCAACTATCATTATGTTCTGCTGTCTGGGTTTCTGTGGTGTCCAACAGTGTGGTCCAGATGGGACTCGTCTGTGTGTTTGA[C/A]GGGCTTGTTGTCACTGTGTTCCGGGGGCTGCATCAAAGCTGTGGGATCCAGGTGGTGTATGTGCATTACACACACCTGTCTGTGTGTTCAATAGGTGAAT
Pal5	PalAyuSNP2819	4.55	G	A	AGGAGCCAGCCCATCCCTGTGGAGGGGTGGGGGCAGGAGTGGGGCTGGGTGGGGCAGCGTCACCAAGTCCCACCCTCAGGGACACCATGGCGCTGGTGGA[G/A]GACTGTGGGAAAGGCCTGGGGAAGGACCCGGCTGCCCAGCCTGGGTCCCAGGACATCATGTCCCCCTCCCAGAGACGACTCTCCAGGACGGCCATAGAGA
Pal5	PalAyuSNP2545	4.55	A	G	CAAGCAATCAGGTGTGGAGTGCAGAGCTGACATGCTTGGCATGACAGAGGAGAAACACGTTTGGATTATGTATACATCCGTCACACGGTCCCACCTGCGC[A/G]CCACACACAGGCTGCACACCACACGTCACACGGTCCCCCCATCGCGCCACACACAGGCTGCACACCACACGTCACACGGTCCCCCCTGCGCGCCACACAC
Pal5	PalAyuSNP2539	4.55	G	A	CTGCTACTAGTCCTTATTCATGTCATGTGTCAGTTCAGCTGTGGATGTTTCACCTTCCTTGGCCAGAAGCGCTGGAATCAGCAGAGCAGCAAAGAGAAGC[G/A]TGGCCATCTTCACATCCATCATGTCTGCTTGTCTGTCAGTGCGTTCTGTCACCTGTTGTTTCCTTCTGCTCTCTCCTGCTGCAGGTCTCTCTTGGTTATA
Pal5	PalAyuSNP2542	4.55	A	G	CATTTACAGACGCATTCTGTGCAGCAAGAGATAATTAAGATGTTTACAATACAGTCACTGCCAGTATTTCTCAAAGTATTGCCAAGCGCACATGGGACTT[A/G]AGACCACGTTTGACGTTCCTTTGGTAGGATACAGAACCCACTCAGCACACAGAAACAGCCAGCTGCCTTTTATCTTTAAACAAACAGCAGGTGGTTCAGC
Pal5	PalAyuSNP2820	4.55	A	G	AGTGTGCCAACGCAGCTAGCACTGCTAAATATATGATGCTAACCAAGGTACCATATCAAACTCTATGATACTAATAATGTTAGTACAGCTAACTGTAACA[A/G]TGTTCATCAAGCTTGCGCTGCTTCCTTTGTGATGCTAATCTACGTAGCTAACAGTCCCACCACTCCATGCTGATGCTCCTAATGTCAGTACTGTACCCAT
Pal5	PalAyuSNP2823	4.55	G	A	GCAGCCTGCTGGCCACCATCAGAGAGTCCTCACAGCCCTGCAGCGTCCTCTTCAACTCCTCCCACTCCACACTGATGCCCTCAAAGGGCACTAGTACCTC[G/A]AGGGCGCGGTCGGGGTGGGAGGTGGCCAGCTGCTCCGCCTCCCCCTGGAAACAAATGGCAGGAATTGCGAAAAACTGTTTTTTTTACTGTTGTTGCTTTC
Pal5	PalAyuSNP2540	4.55	T	C	AGGGCAAGATACGAGTTGCGGTCCAAACTCGTGCAGCCGACCTGGTTTTAAATCCATCCTCCCATCTTATATCGGAACAACTGAAGTGTCCGACAACTCA[T/C]GTATTCGAAGTGCTTCACCAGAAAAGCAAGTGCTTGCTGCCAGGTGTCATCTTGGAACAGTCAGTCTCAGCTTTTCAAGAGCGCTAGCGCAAGCTACTGT
Pal5	PalAyuSNP2821	4.55	T	G	TAAAAAGCTTTTGGGCGGTTTAGAGAAGAGTGTTGAGGGAGGGAGCGGGCAGCCATATTTGTCATGTCACTCTATCCATCAAAGGTCCATTAGGGGCGAG[T/G]GAGGGAGTTGAGATTGAACAAGTGAACACTCTGGGAGGTAGACCAAAACATTAGGACACCGTCTCCGTTCTCTCAGTTGACTCTTATATGCTGCGTGTGC
Pal5	PalAyuSNP2541	4.55	G	A	GCTCCATGTCCCAGCACTCCTCCCAGCTGTCCTCGGCCGAGTCATCCCGCTCCAGCAGCCCCAGCCTGGACGACTCCTCATGCGACTCCCAGGCTTCAGA[G/A]GCCACGCAGGCCCCGTCGGAGGCCGAGCACCACCACAGCCGCGGCCGATCCTCTTCCCCCCAAGCAGAGCTGCACACCTCACGGCCCCCTTCCCCTCCCT
Pal5	PalAyuSNP2548	5.68	A	T	AGGTGAGGTGAAAGGGGTGAGAGAACAAACAGGGGAGCACTGGGGAGCAGCACAATCCTGGAGATGACGTGAAAAGTTCAGACAAACGAAGACACTGTTT[A/T]GGTTTCCTCTTTCTGTCTCGCTCTTCTTTTTCCACTCAGTCTCTCTCTCTCTCCCCTCTCTGTGTCCTCCTCTGTCTGCTGCTCTCTCTCTTCACATCTC
Pal5	PalAyuSNP2552	5.68	G	A	AAAGTTTCTCTCATTCAGCTTATTGCCCCACCAGTACCTTCTTCAGGCAGCCTAAAGCAAGGTACTGACCCTCATAGATGACTGAATAGATATTTATGGT[G/A]CTACAGTTGCTGATAGCCAATGACCAGCTGCAATAGCCCTGTATCACTCATGCAGAGAGTAAGTCCTAATTGGCTGACTGTCAGGCTGATAATTTGCCCC
Pal5	PalAyuSNP2557	5.68	C	A	TACTCTCCCTACTCAACCTCTCTCTGTCTCGCTCACACACACACACTGAGACAGACACATTCTGGCAGGTTGGCAGGGCCTGTGTGGCACGACACATCTC[C/A]TAGGTCGTGTCTGGCTGCCTCGTCTTCCAGCACGCTAGCCAGAGTCACTGGGTCTGACATGTCAGCTAGACCACCACACACAGATTATTTACAGTACTGC
Pal5	PalAyuSNP2547	5.68	C	T	GCCAGTTGTTTGACATGATGTCAAGACCAGAGAGGCATGCCAGCTTCTTTCTCCTCTAAACACTGCAGCAGAACACTCCCCACCATCTCTCTCTCACACA[C/T]GCAAGCACCCATAAACACACACAGGTTACATAATGGAGCTGAGTGATGATGTTGGCAGGGAGAAACAACATGGCCTCTTGCTGCTGCTGATTGAGAGAGA
Pal5	PalAyuSNP2546	5.68	C	T	TCATGGAGAGAACTGGCAGCCTCTCATTCCCAAAGTTGATGTTCAAAAAACATGACTGCAGCACAGCTTGACTGCAGTGGGATCTGATCTGCAGTAAGAT[C/T]GGATCTAGCTAACCAGCTCATCTGGGTTCACAGCCCATCCCTGGAACAGGGTCTAGTAGGGTTGGGTCAGGTTGCGTCCAGACACACAAGCTGCCTCACT
Pal5	PalAyuSNP2553	5.68	T	A	GGCGTGGCAGCCCCCCTCCTTGTCCCTCGCACAGGTGAGAGGAGGGTGTAGGAGGTCCCAGGTCTGAGAGTGTTGCCACAGTTCTCTGTGTTTGACGCCT[T/A]CATGCTTCCTGCCTTTTACTTGAGCTGCTTCCTGTCCTCTCTGTTCTTCTAAATATCTCTCTCCTGGCCCTCCCTCTCCATCTCCCCTTTCCACTCTTTC
Pal5	PalAyuSNP2556	5.68	G	A	GCGTTGTGAGGTTGTGTTCCGGTTGCTCTACATCATAGCTGCGTTGGAAGTACACCATACAGCAGCCTGGAAACTTTATATTAAACCTTATCTGTAACCT[G/A]AAACACCACCAGTATAGTCAACCTGAGGGTACACAATGTCCAGCAGGTATCCGTGTCTGGTATCACAGGGTCCTCAGTAAAAGGAGCGTGTGATAGCTGC
Pal5	PalAyuSNP2550	5.68	A	G	GGTCCCTCGCCTTCCCCCAGGTAGTCCCAGCCACCCCCTCCCTCTCCCTGCCCTCCGCTGGAGGGGGCTTCCAGATCATAGCCTCTGGACCAGCAGCAGG[A/G]GGGGTCGCCCAGGGTCCCTTTAGAATCAACCAGCTTGGATCGCTCCAAAGTTTGGGCCCACCCACCAGCATGGGCCCCGGTGTCCAGCTGCTCAACTCTG
Pal5	PalAyuSNP2549	5.68	A	T	TGCTTTATCCTTGATGAATGATCTACATCCAATTATCAATGATCCACCTGGAGACTTCCAGCTCCCTCTCCCTCTGCAGCGACAGATCCACACTCTCTCC[A/T]CACATCTCTTCCTGGTTCAGCATGACCACGTGATTTACAGTACACAGCCTGTATTCCTGCCTCCTACTCCCTGCCAGGACATCCAACAAGCTGCTCAACT
Pal5	PalAyuSNP2551	5.68	A	G	ATAGCGAGCAGATGGCAGCATGCATAGGCAGACTAAAACCCAAACACATGCACACAAATTGTCCCTGTAGTGTGTAAGGACCTAGTGTATGTGTGAGAGC[A/G]CCAATGTGTAAGTGTGTGAGTGCTTGTTTACTGTTGCTGCAACTGTCTGGGCTCTATGAAACATGTTCCTCAGGTTAGACTGGGTAAGCCACACAGGGAG
Pal5	PalAyuSNP1936	6.82	G	A	TGTGAGGCCCCCTAGTGGCTGAGAGTGGCGAAGAACCGTTACAGGATGAGGAAATAGTGGAAATTTCCAAACTGGAAACAGAGGGGCAGCCTTGGCTTGA[G/A]GAAACTGCGGAGGGGCTGGAGGGAGGGAAAGCAATAGTTTGTGTCTGCAAACTTTGGGCTCTGGAATCAGGCTGCTTGTGAGGGAGGTGCTTGGGCACTT
Pal5	PalAyuSNP2563	6.82	C	T	TTGACGGAGATGAGAAACCTGTAAGTAGCTCAGAAGGCACTGCAGCTGTGTGAATGTTCATACTATGTATGTACAGATGTGTGTGTAGGGTCCTTCACAC[C/T]GTTTATTTGTTCTACAGACTTGCTGCAGGTGTAAAGCCAGGAGGAGATGCACTAAGAAGTTCACTATCCAGAAGTTTCCCAAGATCTTAGTTCTTCGTAT
Pal5	PalAyuSNP2562	6.82	C	G	CGGCACTAACGTGAGCTGACGGGGGATTAGCAGCAGGAATGTGGGGTCTTTGTGCTGTGTGGAGCTCAGCCAGGATGAACCTGGGCACAGATACAAGACG[C/G]TGTTCCACCTGACCTGTACCTCCACCTACCCTCACGCTGCACTCCTCTTCCCCCAGTCCTCCACCTCCACTTGATTGCACCATCCATCTTCACTTTCCCT
Pal5	PalAyuSNP2564	6.82	G	A	GTTCCACACTGGCAGCCCCACCAGCCTCAGCACCAGACTGCAGGGCCATGTAGGGGGTAGAGAGGTGGTGGTGGTGGACACTCCTGGCTGGCTGTCCTCC[G/A]AAGTGCCCTCTGCTGGCCTGGCCAATGAGCTGCAGCGGGGCCTGGCTCTCTGTCACCCAGGCCCCCACGCCATCCTGCTGGTCATCTCCTCTCCTGCAGC
Pal5	PalAyuSNP1937	7.96	G	A	AATATCCCCAATACCAAAATAGTTTGGCAGCAAAAACACAGGATTCCTTGAGGAATGTCAAACCATTCCTGAATCCCATTTTGTGAGTGACATAACAAAG[G/A]GAAAGTGACTCACAGTGTTGAGCTGCTCTCTGAGGTGTTGCGTGTGTTCCTGGTGTTCCTGCCGGGCCCTGGTCATGTCTCTCTCTGATGTGTTCAGGGC
Pal5	PalAyuSNP1938	7.96	T	G	TTAGCCGAAAGCAGATGAGTTAGGAAGCAGCAGGGACTTGTCCTACCAGACATGTGCTTCGGCAGGGATCAGACCTGTCACAGAGACGAGAGTATGTTTG[T/G]ATTGTAGATGTTTACTTAACATGCTTTTATGGGTGTGTCAGTTTCTCAGTGTCATTATGTGTGCTTGCTGCATAATTCCATGTTTGGGGACATGTAGCTG
Pal5	PalAyuSNP1941	11.37	G	C	GAGATGATGGATTTGCAAGCGTTCGGAGGAAGCCCGTTGTCATGGCAGCAGGCGGAGTGCACCAGTCACTTGTCTGCGTGTCTCTCTTGCTCCACCGGGG[G/C]TAGCACAGCGTCCTGCGACTTCCCACCAGGCTGCACCTGTATCCACGACCGGTGAGACATGCATCCACACACACACAGTCAGTGTGTGTTTATATCTGCT
Pal5	PalAyuSNP1940	11.37	A	C	TAATCATAGCACATTGTAATACGATGCAGCCAAGCAATGTGTCATTGGGACTTACCTGTAACACATAAGCTGAGATGAATGAGGTTGACATTTAAGCACA[A/C]AGAGCAAATTTAAGTGTAAGACTTAGCTAGCAAGGTCTGTTCACCAGTTCTGGTTCTAAAGATCCCTGTCTCTTTAAGCTGCAGTCAGCCACCTTGGGGT
Pal5	PalAyuSNP1961	13.65	C	T	TGCTGGCGTAGCAGCCTCCCTGTAATCCGGCGAGGTTATTATGAAAGGCTAGTGTGGTGAGTTCTCACTGATCAATCTTAAACCATCCTCTTTAATTTGC[C/T]ATGGCTAGCGCTCCCGTCATCCTGTCTGCCCTTGTCGCCTGGCTGCGCAGGCAGCCAATTACAGACATAACTATGTCAGCTTATTACACGACAGACCGGA
Pal5	PalAyuSNP1965	13.65	C	T	GAATGAGGGCTGTAATTTTTATGTTTTGGGGTTGGCGGCAGCAGTTTCATTGACAGAAATCTCAGTTCTAGAGAAGACAATTACATTGTAGACAATTCTG[C/T]ATTTCAACGTTTTTGGTAACTGTTTAACAATGACCCTTCCAGGTTCTCCGGCCTGTAGTAAATCTAGCTGCTTTGTAAACTCACAATTCTACACAGGTGA
Pal5	PalAyuSNP1972	14.78	G	A	CTGGAGAAATTTATGAGGGTGTCAGCATGCCTCTCATCTCCTTTGCTCTCCCGTCCTCACAGCAGCCTCTATGATCCCATTCTCCTCTGGTGGATTGCTT[G/A]CTTAATGGCCACTGACAGATGGAGCTGGAAATAGCAGGGCTGCCTAAAACTCTCCTGCTCTGGGCCAGGATGCTGCCGTTCCCTCCCCCTTCCTCTCATC
Pal5	PalAyuSNP1951	14.78	C	A	GGTCATCTAAAGAGAAAAAGCCATTGAGCAAAAAAGGATAGAGATTTAGGTGAAAGCCTGTGTCCAGGACGAGAGCAGCTGGCGTCCATCTGACGGCAGA[C/A]TAACGAAAAGCCAATACAGGAAACTCCAGACGATCCCCATTGGAGGATCTGGAAGCTGCGAAGCACTAACTCAAGCAGAGGAAACACCTGCAATTGTAAT
Pal5	PalAyuSNP1957	15.92	T	A	CCTTCTCCTCCACCTCCTCCTTGTTATTCTGCTTCTGTACAGCAGCTCTGCGCACTCGGGCTGTCTCGCTCCTTCTGATGAGCATCTTTCTGACCGTCTT[T/A]CCGTTTGGTCTGACAGAGAGGCTCTCTAGACAACAGCTTCTCAAAGTTCTGCTGGGCTGGCTGCGGTGTTGGTCATGGTGGGGTACTGCAGGGCGGCTCA
Pal5	PalAyuSNP1949	15.92	A	C	GCTTAAGCAAGGCAACATTGCTTAAGCAGTAAAAGCCAGATCAACACTGTAGGCTGAGCAGCGGCCATGCTAAACTATTACGAGTCCTGGCGATGACAAA[A/C]ACACAGGAAAAAAGACCGCGTGGTCACTGAGGGTTCAAATGATAGTTAAGTGACCAAAGGAAGAATCCTGAATTAGTTGACCTGAGCTGCTAGTTGCAGC
Pal5	PalAyuSNP1956	15.92	C	A	GCTTGGATGACTCTTATCATAGAACTCCTTAGGGTCTACCTCTGACCCAGTCTGCAGCTGGTCTACATGACTAGACCGTAGAGCCTGAGGCTTCGGCCGT[C/A]TGTATGTATGACCTTTGCACTCTGGCCTGATCGGGTGTGATGTTATTAGCCCACTCTGAGGCTAATCTATGAGTCTCTGTTATGTACAGAGCTGCTTATG
Pal5	PalAyuSNP1947	15.92	C	T	GGGGTCGTAGCAACACTCCAACGCAGTGGGGGAAAGCAGCGATGTTGTGTCTTGTCCAATTTGTCAACATTCAAAATGATTTCAGATTTCAGGGAGGGAA[C/T]GCCGTCCAGCTCCAGAGTGCATTCGAGAACAAATAGTCGTAATTATGTGCATGCTAACGGTGCTGCTTTATTATTACAGCACTAACTGCAGACACATGAG
Pal5	PalAyuSNP1944	15.92	C	T	GCTCTTACGGCAACCGTGTTTACCATCCCATAATGCAGCTCTCAGATTTGTTCAGCACCAAGGAGCGCTCCTTATGTGCGTGTATTTTACCCCCCTTCAC[C/T]CCCCCAACCTCCCTCTTATCTGCCAACAAAGACGATGGCGAAGGCTTCTCAGCTGCAAAGCTCCCGCAAACCCTCCGATTGTTACAGAGGTAAGTATGCC
Pal5	PalAyuSNP1950	15.92	C	T	CTCCACCCATAATAAATGCTGATGCAGCCTGTAGGTGGCGTCAAACACAAACTTTGGTCTCCCTGATAGACCCTTGGTACACTGGGAGACTAACATCCTT[C/T]AAATCCCCGTCTTCTGTATCGTATACTTGTTGATTAACTGCTGCTAATGTTACTGACTACTTCTGGGGTCTTTTTCACGCTTTATGGCTGCTCAGCTCTC
Pal5	PalAyuSNP1943	15.92	G	A	AAAGAGAGAAAGAGGGAGCAGCTAAAAGAGAGACGCAGAGATTACCAGTCAGCCTCCCTGTGAGTGGCGAACAGCAATGAAAAGGTTGTTTTGACTAAAT[G/A]ATGATGAAACTTTGCGTGCACCAGTCACTAAGTTTGCTTCCTTGATGAGCTGCTGTTCACTGGTTTTGCAACATAAATCCACACACCAGCATGGTCTGTG
Pal5	PalAyuSNP1946	15.92	G	C	TGCATATGGAAGTGTGCTTACCTATGTTTGTGTGGACGTGGTGTACAAGTCTGGGGACACATCCACACAGGCACACACACCTGCAGCTCACAGGACATGG[G/C]GTTGTGGTACGATCAAAAATCTATCGTAATCTTGCTACCTCTTTTTCTATGTAATATCACTGTTTTCAAAGGATTCTGTTTAGCTGCGATGCCCCACTTA
Pal5	PalAyuSNP1948	15.92	A	G	GAGGAGTATCAAAGCGTTTGGCAATTAGAGACAAACAATTTGCTCCACATTGGCCTTGCAGCCTAACTCTGAGAAGATGTGCTCGGAAACACACACGAGC[A/G]CGCACAAACACAGTGTTCAGGCATGAGAATATATGCAAAGACTGCTGCAAGGCCAATATGCACGCACACACATGCACACAAATAGCCTCAAAACACATGC
Pal5	PalAyuSNP1966	17.06	G	A	TCATAAGACAAGTTCGGGGCAGCGGGGAACCATTTTCGGAACAGCCGTCCTTCCACGGCCACCATGAGGTGCACCTTCATCAGGTTGAAAGGCGTGGTGG[G/A]GTGGGTGAGAACCACCCTGAGGATGGACTTGTACCCCGGGGTGCGGCTGCTCAGGTAGCTCACCTTCATGTCCGTCCCAGGGATGGGAACCTCCACCTGC
Pal5	PalAyuSNP1962	17.06	G	A	ATAGCCTTCAATTGGAGTGTGCAGCATGTGCTGTAGTTCATTTCTACATGAACCTCAGTTATGGACAGGCCCCCATGGAACAGTCCATGAGATGAGACAG[G/A]GGCCTTGTGAAGAGACAGGTACAACCAAGAGACGGGTGCTGCACAAACATCACTTTGTTTCTATCAGTCCTCACCTTAGCCTATGATGGGATTTTTATCA
Pal5	PalAyuSNP1969	17.06	C	T	ACTTCAACACTGGACCAAAAGCTAGCAGCACCACGGCCGGAGTTTCTGTCATCACAGTAAGGTTCTGCATGTCACATAAGCACACTCAACACACAGCACT[C/T]AGCACTATCTGAATCCTGGTTGTATATCCTCAAAGCCTTTGTCCGTTGGCTGGAAGTTGTTGAGTGTTGTTATGCTGCGTTTCCCTCTCAGACCACCGCT
Pal5	PalAyuSNP1967	17.06	C	A	AATCTTAGTATTTTATTACATATAAAAAACGACAACATCGATCTATTGCAGCTTAGTAATTTGTCAAATGTATGCATGGTTCATCTTTATGCTTTGATCT[C/A]CTTAGGAACTAGAAAGTGTGCATGAAGATGTCCAAGCCATGAGCTCATGCTGCGAAGAGATGACTAATAGATTAAAGGTAAACCAACTTAAACCAACTTA
Pal5	PalAyuSNP1971	17.06	T	G	TTACGTTCCAGACCGAAGAGAGGGGAAAATCACCCCTTAAGACACTTCAAAAGACATTGCAGCACAACTCCGTACTCCAGACCCTGGTTCTGGAGAGGAA[T/G]GTTGCTTAATCTGAGTCTTCTAATAACAAATTCATGAAGATGTGAGCTGCCTGGCTCCCCGCTGATGAGGGCTTTAGACCTTGGACACTGTGGAGTTGAG
Pal5	PalAyuSNP1963	17.06	C	T	TGCTCCCATTCTCCATTACACATATTATAACCTTAATATTCCAAGAGGGATTCATCTTCTTTGGCTCTTAGCAGCTCACACTAACAAAGGTTGACCCTAC[C/T]GCGTGTGCCTCCAATGCTTGGATACCAAGCAATCAAGTGGAGATCATTATCCAAAACATGTTCAGAAGAGGGTAAACAAATTAACTTCCCATTGAATGGC
Pal5	PalAyuSNP1964	17.06	A	G	CAGCAGCGATTTCGAGCAAATGTGTTACCATTTCTTGATGGGCTGTGAGCGTTTTTACGACACGCAGCTTTGGTGTGCATGCATGTGTCTATGCGTGTGT[A/G]AGTGCCTGTTGGTGAACTGTACGTGAGTGTCTGGTGGTGTGCAGTATGTGAGAGCCTGTTGGTGTACAGCATGTAAGTGAATGCAGGCCTGTGTGTGTGC
Pal5	PalAyuSNP1974	17.06	C	T	CATGGTGCCTGTGACATGCCTGTAGTTGCAGTGGAAGGATGTGGTGGAAACAGGAGGTTTGTTTCACCATCAAATGCCTGCTTCCCCAGCAGAAGTGCTA[C/T]CTCATCATATCTCTGCTGCAGTGTCATACAAACTGCTGCCCTGTTTAGGAATCAGTTCACTAATGTGTATTATCATTCCATCCATACTGTGCCAGTCACC
Pal5	PalAyuSNP2393	18.19	C	T	TGCTAATCTGCCGCTTCGCCACCAGCTCCACCCCCTCACCACCACGGGCCCATCCGGCTCACTGCAGCTGGCATGGTGACCCAGTTTAAAGTAGCCTCCC[C/T]GCACACAGTACCTGTATTTTCCCTAGAGGAAGTCACTCCACGCTCCTCTCCCAACTCTCTCTGGCTGCTTACAATAATATATGTGGGGGCTGGGCAGGAG
Pal5	PalAyuSNP2404	18.19	A	T	TTAGATCGGTGTGAGATTGCAAAAATGCAGTTCACCCATCAAGGGTTGCAATTTTAGAGGGAAAGAGATTGAGGGTTGTGTTGCTGATTGTGTCAGTGTC[A/T]TCGCATGCCTTGAAGCTGCTACAGGTGCTGCGTTCACACAGTCTGGTAATGCAATGGAGGTAGTAGGTGGAGACGGTCTCATTCCGCTGCTCGATGAAGC
Pal5	PalAyuSNP2395	19.33	G	T	AGAGTGAGGGGGAACGAACAGTGTGCGCGTCTATGAATATACAGAGAAGATAATGACATTCATCTGAGATGCGCAGCACCAATACCAAACACCAGGAAGG[G/T]GCTCACAAACGCATCCACAAACGCATCTCCACACCGAGCACAGGTACCCTGGACAGACATCTCCATAACGTTGCCTACGCGTGCGCATCGCAAGTTTCAA
Pal5	PalAyuSNP2400	19.33	C	G	GTTTCAAAGCCAGAAAATCTTGACTTCCTCTTTAAATGGCATCACCATCTACAGAGTGCAGCCCCAGTTCCAGACGCAGGTGTAGATGAAACTGGAAGTT[C/G]TCTGTCTTCACGTGAACACATTTTCCCCCAGAGTTCACATGGCTGCTGACCAGGTTAACCCCAGACCTGCTTGGGGCATGGAGGAAGGAGCTCCCCCAGG
Pal5	PalAyuSNP2399	19.33	T	A	CCTGCACATGGCATCAAAACGCAGCAAGAAAGAAAATACAGGTTAAGTTAAAGCCATAAGTTAAAGCCAGCGGACATTTACTATAGCCTGGGAAAATGTT[T/A]ACTTCTATGAATCCACTAGTGATTTCCTGACACATAGCTGCTGTAGCACACAGAGACCACCGGGGGGCAGTGGTGAATCACAGCTTTTTTTTCTTCAACA
Pal5	PalAyuSNP2402	19.33	C	T	AAAAGGCGTCGCATCCTGGAGAGATGGAGGGAGGGAGGAAGAAAACAATAGATGTCAGACATCCTCACTCCACATGACCCATATTCCATGCAGCAACACA[C/T]GGGAGCAAAGTCTGCGATCCTATCTAACTTCCTCTGAACTAAACCCCAGCTGGCTTCTCTAATGTACCTTTCCAGTTGCAGAAGATTGCTTGCTGCTGGT
Pal5	PalAyuSNP2401	20.47	A	T	GTTGCAGTAGCACGCGTTGTAGCGGTAGTTGCAGTAGTGGACGTACTCGCAGTAGTAGTAGCAGTAGTTGAGGTAGTTATGGGTGACCTATCAAGCTCAT[A/T]TTTTGGTCTGTGAGACTCAAGGTCCGTTGCTGTTTTAACAGTAGTGGTGGTTAAGCTGCCTGTAATCGCTCCTAACTCATCTTTAGTGGAATGCTGAGCC
Pal5	PalAyuSNP2406	22.74	G	A	AAAGCCACGTTGAGGGTGAACGATTTCATTTATTAAAAGCCACCCCAGCGCCAGGGCAGCCTTATCTGTCTGTGTCTAAGATGCTACCTGCGTGGCTTCA[G/A]GAGAGCTGATTGCTATCAACGAGACTAACGACCTCTTTACTCCCGCTGCCCCGCCCCAGGAACGGAGTGGTCCTGGAAGCAGGGGACAAGTACAGCTTCA
Pal5	PalAyuSNP2765	29.6	A	C	AGACCGGAAAGAGAGAGACTCTGGGACTGTACGTCGCCGCGTGCGATCCGATTGATAGACAGCCCGTCACGACCGCGTAGCCAGGGAGACCTGAAGGAGG[A/C]GGGTTCGCAGTGGTTAAGGTGGGGTGTCGTGGAGTTCACATGTCCAGGGACCGTGCGCTGCTGTCAGCCATGTGCTGGGTTGGTGTTTGGCGCCACGATC
Pal5	PalAyuSNP2408	29.6	G	A	ATATATTCACATATTCCTCATCGACAGGCATTTACAGGACCTTTCCTGTGTCATTCAAGGTCAATCGTTGTTCTTTGTGAGAAAGTATCGCAGCTTGATC[G/A]CTAACAGTCGAAGCTAGCTCCAGGACAGCTTTAATCACCTTTTTTGTTGATGACATTCCTTTAGTATTTTCCGTCTGGTTTGTTGGCTGCGCATTAGAGA
Pal5	PalAyuSNP2774	30.74	C	G	TACTCCAGGTGTACCAGCAGCACTGCCCTCCATGCAACCTACTTTCACAGCTGGACTGTTGTGCTCCATGGGCAGCCCTTGCCAACACAGGCCATGCATG[C/G]TCCCACATGACAAACAACCATTAAATTCAAATTAACACTGTTTTGCATGCTCCAGTAAAACGACACAGGGTCAGGGGCTGCATGCATTAGCACACGCTTC
Pal5	PalAyuSNP2767	30.74	C	T	CAGCACTGAAGTGGGGGGAAAAAACCCCAAACTGAAACGTAAAAATAAAAAAAACAGCACCACAATATCGCAGCACTGCACAATATCCCTGAATCTGATC[C/T]GTGATGCGTCTGGTGAGAACAATGGCATCAAGCCTTTTGATTGGCAGAGTTCATTTCATGGGTAATTGGCTGGCTGGCAATCAAGGTGATGATGAGGGGC
Pal5	PalAyuSNP2771	30.74	A	G	CTAGCTGATAGTCCTCCTCCTCCTCTCCCAGGTCACATGTGCCACCCCTCAAGCCTTTGCAGGCCTCCCATTGGTTCCCAGAGCCGGAGGTGCAGCTCTC[A/G]AAGCCTGTGATGACCTGGAGCACGTGAGGCAGGAGGTTGGACAGGAAGGCCTGCAGGCCGAGTCTTACAATCAGCTGCATGACGAAGCAGTCCGTGTAGA
Pal5	PalAyuSNP2780	35.29	G	A	TCTCCTGTCTCTGGTTTCACTGCATTGTTGCCATACAGTAACATGCAGCGATCACTCAGCCAGCAGGGCTTGTAATCCCCTCAGTGTGTCAAGAACACGC[G/A]TGTAATTCAACGTGGCGGTATTTATGCGTGTGCTGTGTTCTTCTGTGTGTGTGTGTGTGTGTGTCAGCGGGGCCAGGGGACGACTACACAGACTACGTGG
Pal5	PalAyuSNP2781	36.43	T	A	TGAAGAGGATGGCTCTGTACCGTCGAACGTGATAATACGCTTCTCTTAAACACCGCCATTATCAGGAACCTCTCCTAAATCACCACAGGTGAGAGTCAGA[T/A]ACTGACAGGAACCGCTGCAGGCACACATCTGAGGAAACACCTTCATCAATAAATGATTCCGGTGGGGTCAAAACGATGATTCGCCTTCATCCATCACAAA
Pal5	PalAyuSNP2782	36.43	G	C	TGGCAGCAGCACTGCAGCGGGTCGGTGGCAGAAAGTGAGACCGGCCACAGGACACTGCACCGCGCTCAACTTAACGCTTGTCCCGAATGAAAACCTCCCG[G/C]GGCACACGGGGAGCATTTAAATACATCGCGCCTCAGGAGCGCTCCTGTCGCGAGCTGCCAAACCCAGAGCACACATAAATCAAGGCGGTGGAGGACACCG
Pal5	PalAyuSNP2785	36.43	G	A	CGCAATGTCCCGTACGCTGAGATGCGAAGCGACATGTTAGCCGTCGTATAGGAGATGATCGACACGTACGGTGTTCGTAGAATACGATAGGTCACCTGAC[G/A]TTTATCGCTGGACTTCCACAGGTGTGGTATGCTGCGTCCTACGCTGAGTTTGTCAACCAAAAGGTTCACGACGTCACAGAGGAGGAGCGGAAAGGTGCGT
Pal5	PalAyuSNP2786	36.43	A	T	CTGAAGGTAGCAGGAGGAGGAGGTTACAACCGCAGTTGTTCTATATGCATCTAGGTCATCTAGGACAAGCAGCCATGGTGGTTGTTTGGGCCAGCCGTAC[A/T]CTGAGAGAGAAGACAGGGGCAACAGTGATAAGGAGTGTGCTTCTTAGCTTCCTGCTAGGCTGCGTGTTGCGTTAGTTCCAGGCTGCCTCTCCCTGCGCTA
Pal5	PalAyuSNP2874	40.99	C	T	GTGTCACATGACCAGGTGCCTCAGAGGCGTCACATGACCACAAGGCCAGGAAGAGGGCTGGTTACGGGCAGGAAGTGCTGACGATAGCTCTTGCACCTCT[C/T]CTTAGCGAACACACACATTCAACAGTTAGATAACGCAGAGCTGCCTTCCACGAGCGTATCACACACAGTTACAGGCCGGTGCTCAGGTGATGGTCAGTTA
Pal5	PalAyuSNP3137	40.99	A	G	GCAGAGACCCTCCTGGTCTGGTCAGTACCCGGTCCACACGGGACACAAAGTCACACACCTCCCAGAACAGCAGCAGGTCCAGCTCCCTGTTATCCCGTCC[A/G]TACTGGACCACGCCCTGCAGGAGAGGGGGGGGAGGGCTTTACACACACACACGCAGACACGCTGCCGTGTATGGAAACATGCTAAAAGACACACACAATA
Pal5	PalAyuSNP3065	42.13	G	A	AGGTGAGGCAGAGCAGAGCGTAGGCCAGGAAGCTCTGCAGCATGGGCGTGTTAACGTGGAAGTTAGTGGCCAGGTACTGTGACGTGATGGCCGTCCCACA[G/A]ATGAGGACGGCCAGGCCCTGGCCCATGGCTACCGTCCTAAACAGCTGCCTGGAGGACCACAGACAGCACATCTCTATCAGTCACAGCGGGAGGGGGGGGG
Pal5	PalAyuSNP3064	42.13	G	T	TGAAGTGGCGCTGGTCATCTTCACCACTATGGGCATGCAGCTGTACAGTACGTACATACAGAGACCATAGCCAGCAAACAGCAGGCCTGCGGAACAACAG[G/T]AACATCAATCACGTGAGACCACGACGCGATGGATAACTGTAACTCCACAGCAGTGTAATATGCTGCCTTGTGTGAATGGAATAATGGAAGGGGATTACCA
Pal5	PalAyuSNP2876	42.13	G	A	GCGTTCCATGTGAGCGGAGGTGGTCTTCAGATCTTGGTGCTGTTTCAGAACCTCATGGAGACGAGACTGCAGCCTGCGAGAGAGAGACCCTCCGTCAATC[G/A]GATCCAGTTACAGAGCCGGAACTGTGGACAACTTTGAAGAGCTCACGTAGGCTGCAGTCCCCCTACCGCTGGTTCTTGGTGTGCAGTTCCTCCAGCTCTG
Pal5	PalAyuSNP3003	43.26	A	G	CCACCTGCATAGTCGGGTTGCGTCTCCTTGTGGACATCTTGTTCAGCAGCTACACAAACAAACAAACAAACAAACAAACAAGGTTTAGTCACACAGTGTT[A/G]CACAACACCCTCCTATCTACACATCACTGTGTAGATAGCTGACCTTCACACAGGTCAGCTGCTGCACTCAGACACAGATCACCATGTTCTCAAAAGTAGA
Pal5	PalAyuSNP394	45.54	C	T	AGCCCTTCCCTGCCCATATCAAGCGCATCGTTGGCGGGCGCAGTGCTGTGTCAGGCCTGTTCCCCTGGCAGGTTCTGCTGACTATAGAGGATGTGTCTCG[C/T]GTGCCAGAGGACAGCTGGTTCGGTAGCGGTGCCCTCCTCTCCGAGTCGTGGGTCCTCACTGCCGCTCACGTGCTGCGTTCCCAACGCCGGGACGCCAGCG
Pal5	PalAyuSNP2865	47.81	T	C	GGACTCCAGGTGACGTCCTGTCGTTCAGCGAGACGCGAGCCCAGTCTCTCCTTAACCACCGAGCTGAGATCCTGCTGTGTTTTAACCAGAAGCAGCTGTC[T/C]CGTATCTACCCCTCTGCCTACCGCATCGACTCCTCCAACTTCAACCCCCAGCTCTACTGGAACGTCGGCTGCCAATTGGGTGAGGCAGCTGTCCGTCTTG
Pal5	PalAyuSNP2863	47.81	C	A	CGGGTCTACCTCACAAGACTGGCTGAGGACTCCACGTGCAGCATCCCTCCACAGCACGTTGGAGCATCAGAGCACGCACAGGAGCGCGCGCCTTCATCAG[C/A]GGAGCCGCGTGCCTGGGCTGTGGCGGCGGGAACTATGCTGACGCTCACCTTCACCTGTCGCGTGCTGCTCATCTTCTTCCTCTCAGAGACGGTTCAAACC
Pal5	PalAyuSNP2921	54.67	T	A	GTGTGTGTAGTGTCTGTATGTGTGTGTATAGCATGTTTGTAGCATGTGCATGTGAAGGACAGCTCCCCACCATGGCAGCAGCCTTGCTAAGCTGGTGTTG[T/A]GCGGCTCTGATCTTAGCCTGCAGGTGAGCAGGTGGATGAACATATTTGCAGGCTTCTCTGCTGCAGCGTCCTTTGATGTAGTCCATACAGACCGTCACCG
Pal5	PalAyuSNP2778	73.73	A	C	TGAATGACAGACAGGCTAGTGAATGACAGATAGGCTAGTGAAGCCAGGTGAGAACACCCCCTTTTCCTCTGGCCCCCATCAGTACACAAAGCAGCAGCCT[A/C]GGGGACCTACCAGTAGTTAGGAGCTGAGAACACTGTGATGCACTTCCCTGAGTGAGTGATCTCGTAGCCTTCGGCCTTCACTTCATGGCTGCGCACTATG
Pal5	PalAyuSNP1958	82.92	C	A	TCCACGGACCCTTGTCAGAGCCATAATGGCCGCTCGGCCGCCTCACCGTAGGGCGAAAGGCCGGTTCAATGAGGAACATATGCTGACTGCCAGAGCCTGT[C/A]CTGGTGCACAAATCAGCGAGGCCAGGGAGAGATGTTGCTCTAGCCGTTTGCTGCCCTACGGAACGGCCGTAAATCCCGCCTGCTTTCTCCTGGCATGTTG
Pal5	PalAyuSNP1954	85.19	A	G	TGGTGACTGACAACATGTTCTGCGCTGGCTTCTTGGAGGCCAAGCAGGATTCCTGCAGCGGGGACAGCGGTGGGCCGTTTGTGGTCAACTTCAGAGGGAC[A/G]TGGTTTCTAACTGGAGTGGTGAGCTGGGGTGAGAAGTGTGCTGCTAAGGATAAATATGGTGTTTATACCAGACTAGGTAACTACCTGCACTGGATCGAAG
Pal5	PalAyuSNP1942	90.9	C	T	GAAGAGGTTGACGTGACAAGCTGCAGCTCCAGTTCCACTGCAGAGGCAGGCTGGTCTGCAGAGACCCCTGCTTTACACGGAGCTGTGGTTTCCTCTCACA[C/T]AGTCACAGGCCTGGTCTGGGACTCCACTAAAGATGCAAGCAGACATGGCTGCAAAATGCAAAGGAATTAAAAACTCACACAACAGACAATTGAATTGCAT
Pal5	PalAyuSNP3052	103.67	C	T	TTAGAGAGGGAGAACTAGTTCAGTAACATCTGATTAAAGATGACTTACCTGTGGAGAGCATGGCCAGTACTAAGATGGAGAGGCAGCTTGAAGACATGGC[C/T]GTCTTGAGGTTCTGATCCAGTGAGTGATGAGTGTCGGACAGGCATGGTTATAAGCACTGCTGACTACGCAAACAACACAAGCTCTCTATGCAAATATTCC
Pal5	PalAyuSNP2605	104.81	T	C	CCCTCACCGATTACGTGACAGGGTAAAACAGAACCCCAGTGTACTGCAGCAGTGTGTTTATCTCGGGCCCTGGATTCCTCTGCAGGTCAGAGAGCCTTGC[T/C]CTGACATACAGTCTGTTTGACTCAACACTCTGCTGCGGGGCAGTGGAACCAGCCAGCCCGTCAGCCAACCAACCCCAACTAGCTCTCCCTCGAAACAACA
Pal5	PalAyuSNP2608	104.81	C	A	GACTTGACAGATGCCATAAGTCAGGCAAGGTAACGTGATGTGTCAGTTGTATTGCAGCTCAGTCCTGTTCCTGAACAGACGGATCCAAGATGTTCCAGGA[C/A]GAGGATGCGCCAAAGGGACAGAGGTCAAATGAGTGTCATCTGTCAAAAATGTCCCAATGGCAATTTTGCCATAACTCTGTCATATTCAGCGTCGAGCCAT
Pal6	PalAyuSNP551	0	T	G	ACTGGCTCTGCAGCCCAGTAATGACACTCCTCACCCAGCCCACCCCAGCCAGGCCTCCAATCACAGGGACGCCTACAGAAGGAATGAATACTGGGTAAAT[T/G]ACATTCACACAGAGAGGACACGGAAATGCTGCCCGCTTCTAGATCAATGCTAGACAGACAGACAACAGACAGATAGACAGGTGTATGCATGTGTGTGTGT
Pal6	PalAyuSNP550	1.13	G	A	GACGTGCGGGGGAGGAGACGAAAGCAGCGCACTTCCTGTGCTGACTGACGAGGCCTCTAGCAGACGCGTCCACAAAGTTGAGGAGTGGAAGTGTACGTAG[G/A]CAGTAGGCGTGTGTGCTGCGCGTGTGGACAGTGAGTGTGAGTTTGTGAGTGGGCTGTTCTCTCATTCTCACCTCAGCTTGACTCGCACCTGCTGGCTTCA
Pal6	PalAyuSNP557	1.13	T	C	AGTGAGTGCAGCTGTCATAGCGAGACCTGCACTCTGACAGAAAATGGCCTTTGCCTCTCTTTTGCAGCCACATCAGGCCGAGTAAAGAGCAGCCATGTCT[T/C]CTACTCAATGTAGATGGTCTCTCGTTGGAACATGTCAGCTGTCAGCTCCATTTGGATGTTTGCAGAGTATAATCTGCGCTGCTGTCTTGCCTTTGTTTAT
Pal6	PalAyuSNP562	2.27	T	C	AAAGCTGTTTTTATATCATCAAATATTGTCTCATGCTAAATGATTCATGAATCAGCAGCAGACTTATCAGTTACTTTGCTCTCACAGAGACAGGTGCGTC[T/C]CACCTCGTCTCCCACCTGTCCGGTTTATGATGCTGCAAATAATCCCGTGGAGATAGTTCACTTTTACTGTTTATTTGAGAGCAAACCTAAGCAGGAATTG
Pal6	PalAyuSNP563	3.41	G	C	GAAGAGACAGATCAATGCCTGCTGCCCGATCTGCCGAAGGCCCATCAAGGATGTTATCAAGACGTATCGACCCTGATTGGAGCAGCATGCCGAGGGCCAG[G/C]GCGCAGGTCTGCGTCAGAAGGGCACAGGGTCTCTGGACTTGGAAGGACTTGATCCAAGCCCTGATGAGAGCTACCTGCCTGGCACTGAGCTTCACCACCC
Pal6	PalAyuSNP576	4.54	G	A	GAAAGAGCAATCTAGGTATTTGTGTGTATCAGGTGTTGTGCCTCTGTGTGTGTGTGTGTGTGTGTCAGGTGTTGTGCCTCGGCAGCCCCCTTCAGCCTAC[G/A]CCATGTCCCCACACAGACGGGGAGTTTTGGTTTGGTGTGAAACTTTAATGCTAATTGATCCCAAGGAAGTAGTGAGGACACAGGTGTGTAGCCGCAGGCC
Pal6	PalAyuSNP570	4.54	C	T	ATTTTGTATGAGGTTGACTGAGGGCAGCCTCACCCAGGTATCATTAACTTGGGACTGAGTGACTTGTGCTCATGGAATTGAACCGTCATGGTGAGAAATG[C/T]TGGCTTCTTTACAAGACAAGCCAAAATGATAAGGAGATCATTTGCTGCCTGTACCCTGATATGCCGTCTTGTGTAAATAATAAAGAGGATGTCTTTGTGG
Pal6	PalAyuSNP566	5.68	C	T	AATTATTTTTTTCTCCGTACTCCTGTGATTTTGCAAGACAAGCATTTCTGCGTGCAGAAGTCCTGGCTGTCCCTCAGCCATGTGTCAGCGGAGCAGCTTA[C/T]GGAGCATCAGAACAGTCTGTCCAGCCAGAGACCGTGTACCTGCACCACTGGCCCACACAGAGGCCCTGTAATCCACCTGGCTCCCGGCTGCGACAGCCTG
Pal6	PalAyuSNP601	20.9	G	A	TGGTCTCCCTGACACTCTCTGCCGGTGCGCGCGCGTGTATGAGGGTGTGTGCAAACACAACCCTTCCCCTCCCCTGCAGCAGAGGAAGAGAGAGGGCAAA[G/A]CAGAAGGGGGACCGAGACAGAGAACGGGACAGGAGCAGAACTCCTGGTGCTTGAGCGAGCGAGGGAGGGATAGAGAGTTAGGGAGAGAGGGAGTCAGGGC
Pal6	PalAyuSNP598	20.9	G	A	ATGGTGCCTTTCACATGGTAAGCAAATTTTATAGCAGCTGAGAAGTACAGTCTCTCTCTCCTACACTAGGCCTTGCATTACTCACCCCCCACGCCCCCAA[G/A]TGAGACATAATCTTCAACCCTGTGACCTCTTTCTGATTTGAGTCCATTGAGAAGCTTGTCTTCCACCAATGCTAAAGTGACACAGGCTGCAAATTGAGTG
Pal6	PalAyuSNP595	20.9	T	A	CATTGAGTGTTTGCAGCCACCAGGGGGCACCTGACACACCAGCATGTCCTGACACATATAAACACATCATTAGCACTGGCAGATCTATAGGACAGATTCA[T/A]TTTTTTATGATCTTGGTTTAGCTTCAGTTTATGACGACTGGTAGCAACTAGGTTTCCATCCGGTTGCATTCCTTGACGGCGGCTGCGTCACTGACGTGAC
Pal6	PalAyuSNP2316	36.13	G	A	CGGTCTGCTTCATCTATCATTTCCTTTAAAAAGAAAGACCATCTATAGTTATGCAGCTCAGAGTGATACTAAACATTCACACTGAGGCTAATACACATTG[G/A]AACACACTGAAAACAGCAGATGAATGTATGCATGAATCAACAAGTGTCAGTGCTGTGAGCAATTGCATGATGGCCTTCGTAGTCAGGAAATCCGATCAGC
Pal6	PalAyuSNP2328	39.55	A	C	TAGTAGGCCTTCAAGCAGCTCAAAGTTTGGACAATACGAACGTGCGCTGTTGTTTCTGTCCTTCCGAAGCGTGGAGTGTTCTGCAAGCCGGAGGATCGGC[A/C]CTGGACGCGGTGGAGCAGGGCTGTAGCCGCTGCGAGGTGGACCAGTGTGACGGTAGTGTGGGCTTTGGGGGAAGTCCAGATGAGAGAGGAGAAACCACCC
Pal6	PalAyuSNP2323	39.55	G	C	CCTGGCCTACCAGCCCTGCATGGGTAGGTCTCCAGAACATGGTAGTCTGGTGACCCTAAGTAGGTATTCGGCTTGAATTGACCCGTTTTGTCCTCCTTTA[G/C]AGAAAGACCACAAGATCATTTACAACAGCCTGACAGCTGCATGAAGATGAAAGACAGCACAGGGCCTGGGGTTTTAGAACAACGTACGAATATTAAGTGT
Pal6	PalAyuSNP2388	56.03	A	T	TTACGAGCAGGGTGAGGATACAGCAGCCAGGGTATCATGCTGCTGGCCCTTACTGCAGCCATCTGAATGACTCATGTCTGCACACACCATACTGTGTTTA[A/T]AGGGAAGAATGGTGCAGAATTATTTTGAGTACTGAACCTGAAGCTGCATGAAGATGAACCTGGTCAAACATGATACTCACAGCTCTGCAGACACGCTTCT
Pal6	PalAyuSNP2387	57.16	G	C	CCCCAGCCTCCCCCAGGCCCCTCACCTGGAAGCGTTCTTCAGTCTTGTTTAGGTAGTTGAGTGAGGCAGCTCTCTTCATGCTGATGAACACAACAGGACA[G/C]CATCAACACAACAGGTCACACAACTCTTATTGTGTGTTTTTGTAGATTGTGTGTGTATGTGCCCGTCCCCTACATGTGCCTGCCGTGGCTGGGGTGTGGG
Pal6	PalAyuSNP2382	62.87	C	T	GGGGAGCCGGCGGGCCTGTTTCCCTGGAGTAAGCAGCTCCTCTTCCAGTGTGGTTTCAGGGTGCTGTGGGGCTGGGACGGCCAGGAACGGGGCCCCGTCC[C/T]GGGGCTGAGGCGGCGGAGGGAGAGGGTGGTGGACGGACGTCCGTGAGGAGGATGGGGCTGGGTGTGTTTGTGCTCCAGGCTGCTGTGTGGAGGGGTCTGG
Pal6	PalAyuSNP543	87.39	A	C	CTGGTTCAGCTACGTCAAAGCTCCATAATTGAAGATAAACTGAAAGGAATGAGGCAGCTTCTGCAAATACCGAAGGCGTGAGCAGATCTTCAAAGGGTGA[A/C]GATGGCCCCTTAAAACCTTCGCCATTGTCAAAGAACCGGGCCAGACGGCTGCATTCAAGCTCAATAGGTGTTCAAGTTCCGTGTTCAATTTGTATTCGTT
Pal6	PalAyuSNP541	88.53	A	T	AGTACATAGAATACTGTGTTTGGTGGCAGCTTAAACAGGGCTTGAAAGAGAACTGACTTTTGTAGAAGTGTTGTCCCCCTTGTCCGTGCGAACTCTGGGG[A/T]AGCGGCCTCTCCCTTGCTGCTACAAGGCTTGCCCAACGCTTGAGAGATGCCAGATGTCTGGCCTGTCTTTGTGTCACCCAGGTTCCCAATACCTGGCGTG
Pal6	PalAyuSNP546	91.94	A	T	ATCCTAATTTGAACGCACATGCCCACACCACACACAAGCCGGCAGCGTCCCGGCGCTCCGGATAGCACCAGTCCAGTACAGGCCCGCTCCGTCTGAACAC[A/T]GGGCCTCTTGAGTTTGATCTGAGCGTTCAGCGTTAGAGAGGCCCGGCGTGTGCTGCTCACCTGCTAAAGCTACGATACAACATCCTCCTCAACACCATCA
Pal6	PalAyuSNP548	91.94	C	A	TGCGCTTCACACACAGTCAAGTCTGAGCGCGTTCCCCCGGCGTGAGCAGCGCGACTCAGATGAACGCGTCGACGCCAGTCGCGTTGTTAGTCTGGGGATG[C/A]TTCGGCATGTGACGTCCAACTACTGGAGTTCTGCGCCGCTGGTGTCTCGCTGCCTGCGTGGCAGATTTCGTTAGAAAGCGAAGAAGAGGGTTGAGGAGGT
Pal6	PalAyuSNP540	91.94	G	A	TGTTCCAGAGCTACATCCATGGAAGCAGCCAGGCCCAGTTTGTGGCAGAAACCCACATCGTTCTTCTGTTCAGTATCCTTTCTTACGCCTCAAGGCAGAC[G/A]CACATGGACACATACACACTAATTTGTTTGGCCCTTAACCTTTGCCTCAGACTCTGCAGTAACCATGGGGATGGTGTTGTTGCATGAAGCTGCTACGTCT
Pal6	PalAyuSNP534	91.94	C	T	GTTCTTGCAGCGCCTGCACTGGTACTTGTACTTGTAGTTGATGTCATAGCTGTGACAGCGAGTCACCATGGGTAGCTCTGGGTGGGCCACCGTGGCCTTG[C/T]TGGCGTACAGTTTCCAGAAGGGTCCATGGCCATCTCGAACGCCATTGATTAGCCAGGTGGCTGCATGGCACAATTCGTGTACCAGGGTGTCCCTAAGGCG
Pal6	PalAyuSNP538	91.94	A	G	TGTGTGTGTGTGCGTGTGCGTGTGCGCGCGCACATGTTTGTGAGCAGCAGAAGGCTGGAGCATGGATTTGCCATAAGAGAAATGGGAGGTTTTGGTGGAG[A/G]TAGAACGATCTATTGCACATTTAACGATTTGCTCCCCTGCAGTTAATTTGGTTGCATGTTGTTTGACATTTCCGATGTGTATGTGCTGCAACTTGGTCCT
Pal6	PalAyuSNP545	91.94	G	T	TTCGCGAAACAACCTCCTCCGCGCAGCCAAGCGAAAGCACGTGGAAACTCCCCCAGAAAAGGGTGGCGCTTGGCAAACCATAAAGCGAAAAGCCATGGCG[G/T]TGGCGCCAGCTCCTGACCCCGTTTAATTAATTAAGTCGCTGCTTATCGTAATGGAGGAATGGAGGGAGAGCGTGAAGAGAGAACGAGGAAAAAAAGGAGG
Pal6	PalAyuSNP549	93.08	T	C	TGGCTCAAGAGCAGCCAGGCTGGAGGGTGTCTGTCCTGCAGACTCACCTGTCACCTGACTCCTCCTCTGTGACCCATTGAGAAGGGGACTCCTCTGGGCT[T/C]GCTTCTTCTACTGTCGCTGCAAGGAGCTGGTTCACCAGGACCTTCACCATGCCCAGCTCAAAGTCCCCTACTGGCTGGGCCACCTTGTAGCAGGCCACAT
Pal6	PalAyuSNP554	94.21	G	A	AAGCGTTGGAGGACGTGGCGGGCATGGCGAGAGGGCGGTTGGAAAGGGAGCACTTCAAGAAGGAAGCAGCTCCGCAGACGGTTGAGAGGTGGCGTGATGG[G/A]AGTCTGACGCTCGGCCGCTGGAAGAGGACCGCCTGCGAGAGGGACTGACTCCTCCCTGCTCGGTCCTGACTAGCGTCGGAACGCACTCCAGGTTGCTGCT
Pal6	PalAyuSNP552	94.21	G	T	ACCTGCGCTGCCCACTGTGCAAGCAGCCCTTACAAGAGGTGAGGACTGGACACCCATGGAACCCAAACACCAATCCAGACACGCAGCTAGCTCGTGCCGT[G/T]TGTCCGTCTAACCCGACTTCCTGCTTCCTGCCGCAGTACTTCAAAAACAGGAAGTACAACCCCACAGTGCTGCTCCAGGAGGTCGTGTCCCGCCTCTTCC
Pal6	PalAyuSNP553	94.21	C	G	CTCCATATCTCAGTCCCCCTCCGATGTCTCTCGCTCACATTCCGTCCGCAGGCTCCTTCTATGTCTCTCTGGCAGCCTCAGTGCCTCTCTTAGCTCTCCC[C/G]TCCCAGTCGCATTAGCAGATGAATCCCCGACTGTGTCGTTGTCTCGGTGTGTTTAGGACGACATGCTCCACAACTTCCCCCTGCTGCCTCTGGCCTTCCG
Pal6	PalAyuSNP555	95.35	C	T	GCCATGGCTTCGACCGCTCGTCCTCGTCCTTCTGCGGCATCAAGGAGCTGGCCCGCCGCTTCTCCCTCACCTTCGGCCTGGACCAGGTGAAGACCCGGGA[C/T]GCCATTGCCATGCTGCACAAGTGAGGCTCCGCCCCTGCGCACGCACGACCACACACACACACACACACACATGCATCTTTCTAGCAATGTGTCTTGTTCT
Pal6	PalAyuSNP561	96.49	C	T	TCCATCTGCTCGTTTTGGTGCACATGCCAGTCCTCCAGCTCCTTCTTTGCCTTCTCTTTCCACTCAGCCTCAGCAGCCTTGGATGCAGAGTCTGGGAAAG[C/T]ACCACAAACAGTGTTAGATGGCTTTTAGCGCCTATACCCTCGCCTATGTCTGTACGTAGCATACAAAGAGGTGGCCTGGGGAAATAAGAGGGCTGCCAGC
Pal6	PalAyuSNP558	96.49	A	G	GTTGGTCTCCAGGAAGGAGTCGGAGACGTGGTCCATCACGGCCTTGCGCAGCTGTGTAGAGGAACGCACACGCGTGTCATCAAAAGACACACACTTCCGG[A/G]AGCATTCTCACCATTCTCGCACGCACGCAGTTTCATGGGACTGCTAGGAGAACACGCAGTCTGTATGTATTGATGCCTGCTGCTCTATGAAGCCCTGCTG
Pal6	PalAyuSNP568	97.62	G	T	GCAACAGAGAGCAAGGTGGTGACCTACAACAAGGGCTTGTGATGGATGATCCCTCGGGGCTGTGTGGGAGCCATCCAGGGGGACGCAGCAGAACTGGGAT[G/T]CAGATGAGATGACTCTGTGTACAGTTGTCACTGTCTCCTCCCCCCAAGAAAACTGCCCACAGCACCAAGCACCTTCTGCTGCATTAACATAGCATGGACT
Pal6	PalAyuSNP564	97.62	T	A	ACACACACATTCATGCTGGGTGGAGATAGCAGCCGAGCAATGGCAAAACCCCCGGGACCAAAACCAACGATGGGACAAACCCAAAACGTTCAGGGTTTTA[T/A]ATTTTACATAAGCTGCTTCTAAACCAAAGTACAGAAAGCTGGGACTAGACAAACTGACATAAAAGTGGTGAGCCAGACAGCTACCGACCAGGTCTTATAA
Pal6	PalAyuSNP575	97.62	G	A	AGTGGGGATCTTGACTGCTGTTCATGCTTTGTTTAGCTTTCTATGGGATATTGAGCAGCCAGTGGATTTCCTCTGTGTTTGTGTAACAGTTTAATTGGTG[G/A]GGCTGTGCACCTGTGTGGAGGCCCTGGTGGTTTCCATGGTAGTCCTACACAGGTGTGTGGCAGGCTGCTCTCACGTCCACCCACAGATGGCATCGCCTTG
Pal6	PalAyuSNP569	97.62	G	A	ACAACAAAAATGTCTAACACTGCAGCAGTGGCCCTGATGAGCTCTGCCCTCGCTTGGTTATGACTTTTAATTTGGCTAACAATGCATTTCCTAAGGGGAT[G/A]AACTCCCTGGTATGGGCAACAGCAGTGAACCTTGCCCTCAGGTTAGGTCAATCTACCCACATGGGTCAAGAACAGGCTGCAAAATTGATTTCTTAAACAA
Pal6	PalAyuSNP556	97.62	C	G	CACTTTCCCCGCTCTGCAGGGATGGATGTTAGGATGCTGGAAGAGCCATTAGCAGCGTTGCATCTAATAGCACGGCATGTTAAACACCATCTTTATCAAC[C/G]CCCTACCTCCGGGGTTTGGGACTATTTGGAGGCAGAGTATAATGATGTCATTCATCTTGGCAGTCACTCTGGCCCGTTTGCTGCTTGCCTCTCTGATTGG
Pal6	PalAyuSNP567	97.62	C	A	AGGTACGTGTAAGTGAGCCAATCTTCCAGTAGATGGCGCACCAAGCTCCATAGCTGCAATACTGTACTGCAGCAAACACATAAAACCTTCAATCCCAAAG[C/A]AACCAAACTTACTGGTTTGAGGGGGGAGGGAGGGGGAGTTTGTATTTGCCTTTTGATCTGGACGTTGATGCTGCAGTGATGTTCAATGATTTTCCTTCAC
Pal6	PalAyuSNP559	97.62	G	A	TCTTTGCCCAGAACTACCGTGAGCGCCTCTGTCGCAGGAAGGAGCTGCGCAGCTCCCAGCAGAACTCCTCCAAGACCACCGTGGTCAAGACTGACGGGTC[G/A]AGCGTCGCCACCGACCCCAACTACCGCTGCACCGTCATCTAGGCTGCCAACCCCTGTCCCCCTCTCTCCCCCTCTCTCCCCTCTCTCCTCTCTCTCCCCT
Pal6	PalAyuSNP560	98.76	C	A	GGCATCCGGCTCGGAGCAGCTTAGTGACGTGGAGGAAGTCTCAGAGGGGTCCTCAGAGAAGCCTGGCTCTCCGGCCTCTCTCGAGAAACCTGAACACAGA[C/A]AATCCGAACCTTCCGGAGACTCAGCTGCAAGCTCATCAGGCCAGCTGTGTTCAGAGGCTCCATTGCAGATTCAAGACTGCATGCAAACTCCAGAGCCGAA
Pal6	PalAyuSNP579	98.76	G	C	TGTCCATGAGAGTGGACTTCCCCAGACCCGTCTCCCCTAGGACACAAATATGGTATCTGTTTAGCATTGCAGCTTTGCTATAGCTTCCACTAAACAAATA[G/C]TGCCTGGTGCACTTTTGCATTTTTGGAGAGTAGAATGCAAATGTTTTACTTGTTCAATGCTGCTAAAACAAATGCATTTTTTGTCTCTTCAATTGAAACT
Pal6	PalAyuSNP581	98.76	G	A	GACATGCGGGAGCGTCTGTGTTGAAAGACCCCCAGGGTTCTGTGATTGGTCAGCCTGAGTGTCTGCAGACGCAGCCCACTGTCGGACTGCGTGATCACTG[G/A]AACGAGACGTGGTGAACGAGGGTTCAGACAGCCAGGCCTTCCCAGCCAGCTGCCCTGGCCATCCATGCCTGCTATGCCTTACTGGCAGTACTTACTGAAG
Pal6	PalAyuSNP582	98.76	A	T	GTGTCAGCTTGTTGCCGTCCGTGATGGTGATGATCACAGACGGCTCCAGGAAGAACGGGTTACGGCCCTGAGGGGGGAGGGACAGGCAGCGTTCAAACAC[A/T]TTCAAACACCACATTCAACATGGGATACTGTTGAACTGGCTTCTGTGGCTCCAGAGCTCAGTCGCGCAGGCAGGTTGAGATGTACAGTCACAAAGCGGCC
Pal6	PalAyuSNP580	98.76	C	A	TGGAAATCAAAATGCATACAGGTACAAGTAAAGTGTTTAGCAGCTTTAACAATTTGTATGACAAAAGAAGTGCTCTTTTTGGCACATAATGTCATTTCCC[C/A]AGATCACCTACCAATCATCCTACAGATTACTTATGACAAGCAATCTATGATTGATAAGATTCTGCACATAGCCACAAGAAATGCATCAACTCTGCTGCAG
Pal6	PalAyuSNP572	99.9	T	G	TACAGTAACTGAAGCAGCAGGTAGCTTCCCTGATGGTACAAGTGCTGAATAATTTGTCCCTAGGAGACTATCCACTCACCGCTACTTTTTCTTTTGATTT[T/G]ATATTTGCGTTTTACTTGAAGACTAGTCAAGCTCTCTTGGAATTGCAGGTGCACAGCTGCTCTTTGAAGTTGCTGTTGATATAAATGTATTTGTAGATAA
Pal6	PalAyuSNP578	99.9	T	C	TCCTCCATGTTCACTCTGATCAGCATCTCCCGCAGCTTCACAAAGTCACAGTGGTTCTCGTTCTCCACTGCCCATGACAACACAGTGACCAGCATCAGAG[T/C]CGAGCTACTTTCCTTCTCGCTGCTCTCCAATAACTGACAAGGGCCACGGGTGACCCCCTGATTCAGTATTGATTGAAGCAACGATTGTGACTGAACAGAA
Pal6	PalAyuSNP571	99.9	C	A	AGTTCTGGTTGTAGTCTTTATGATTAGCGATGAAATTGCAGCCCCTCCTCTCCAGTTCAGTCTCATATACTATATCCGTCAGCGATTGCTCACTGAGGAG[C/A]GGTAACATCCTGCTGATTCCCATGGCGAGGAGTGTGTGCTTTAGATTACTTCTGGAAAGGAAAGGGATACGCTGCAGGGCTGTTCTCTTTCTGGACATGA
Pal6	PalAyuSNP584	101.03	A	G	GCTTTGCCAATGCTCTCTGGTTTCTCTTCCTGTCGCTGCTGCAGCTCAAACTCTTCTTCGTCTGTCAGAACTACCGGCAGGAACGCCGTCCACCTGACCC[A/G]CTGGCCAGGAAGACTCTGACCCTGCTGCTGTCAGTCTGCCTGCCTTCACTCTTCCTCATCCTGACGGGGGCCGACAACATGACGCCGCTGCGCAGGAAGC
Pal6	PalAyuSNP585	102.17	C	T	CTTTCCACTCTTCCTGTCAGGCATGAAGAAACAACCATTTTGAGCACTTGATCCACAATGGGGCAGGCGTCCTCCCAAGCAGGCCTGCGTTCACTCATAA[C/T]GCCTGGACCACTGATAGGTGCGGTCCAGCACCATACGTGCTGCTTGTGATGAACACCACTCTTCTCTCTCGGCAGCAGGAACATGGTGATATGACAACTA
Pal6	PalAyuSNP593	111.36	G	T	AGTATGTAGAGGCCAACGTGTCGGAGCGTAGCAACACCAGCATCCAGTATTTCCTCAAGATGTGGAGCAGCGTCAGCGAGACCTTAATCTTCATCTTCCT[G/T]GGCGTGTCGACCATCCAGGATGTCCACATGTGGAGCTGGCTGTTCGTCTCCTCCACCCTGCTGCTCTGCCTGGTCTGGAGAGCCACCGGTAACCTGAACA
Pal6	PalAyuSNP599	111.36	A	C	CACGAATATCTCCAACGACAGTGCCAAGTGTCGTCTCTTTAAACAAGGAGACGCAAGCAGCTAGGCTAGCAACATGCCACGACCACTTATAATAACTAGC[A/C]AGCTCAAAGCTTCTATCGCTTAACCTTGTTACCCACGTCACCCACGACGTCTGACAGCAAGTCCAGGCGACAACCCTGCTGCTTTGTCTACACTGCAGCA
Pal6	PalAyuSNP590	111.36	A	T	TAAAACCTAAGGTACTAATAAACCCTTTGGCCTCTTATCTGAAGGTGGAGTCTTATGGCTGGCTGGTTGTTTTAAAAGTGCAGCGATTCCTTGTCTTTCT[A/T]GTAGAGTGATGTTCCCAACCTGGCCAGGGGCTTTCCTTCCTCCTGAAGCACTCTGGGTTATTATTGTGGAGGAGGATCCAAACCGTGCTGCAACTCTTGT
Pal6	PalAyuSNP591	111.36	C	T	TCTCCTCCCCTAAGTCCTCCTCGCAGCAGTCGCGCCCCAAAAGGGAGCGTCTCATGAGCATGGAGAGCGTCTCCTCGTACAGGGAGGAGCGGTGAGGGAG[C/T]AGAGACGCCTGGTCAGTCTGACAGCTGCTCATCCTGCTCCTTCAGAAGCCCTCTCATGCCACTTGAGGAGGAACACTTCCTCTCCTCTTCCCACTCCGCC
Pal6	PalAyuSNP603	111.36	G	A	GTAGGAGATGAGTGAGGAGAGCAAGAGGCTGACCACACAGGCTAGCAACATGGTGGCATTGGATCCCCTCACCATCCGACTCAGCACGATTTTCTAAGGG[G/A]AGACAGGATGTGGGTTGCTTGGTCATTATCAGTGTGGATGTGGGCTGCTTGGTCATTATGAGTGTGGATCTGGGCTGCTTGGTCATTATGAGTGTGGATG
Pal6	PalAyuSNP592	111.36	C	T	AGAGAGAGAGAGAGAGAGAGCTAATTCTAAACACACTTGTGCAGAGAGATAGTGTCTCCCTGGCAGTCACAGCGCAGCAGAACTCTTTAAACCAGGCCAG[C/T]TTCTCTGGTCTGCTCCTTTTCTCCCTCCCTCTCGTCCCCTCCTCCCTCTTTCTCCCATTACCCTTGCTCAATGCTGCCAGCCCCGTTAAGACAGCAGGCA
Pal6	PalAyuSNP600	111.36	C	G	CAGAACCCATCTCACGCTTCAGGCTGCGTCCCGCGGCAAGGCTGCAGTCAAGGCGACAGGCGGAGCGTGAAGCCAATCAGCAGCCAGATCTCTCATCTCC[C/G]CCTCACCCAGGAACGAGGGAGCACGTGAGACGGAGGGTGATGGAGCGTCTCCCCTCCCCTGCGCTGCCCAGCTGGCTTTACCGGGACTCCACCAGACCGT
Pal6	PalAyuSNP596	111.36	G	A	GACCTAGGGGCTTGTCAGAATATCAAATTACAGGCTGCTTCACAGCACAACACCAGCCCCTGCGAGCAGGCAGCACGTTGCCCTGGCAACGGAGCTCCGC[G/A]AGGCAGGAGCGCGGAGACCGAGAGTGAAGGGAGGAGGCAGACATGGCTGCTGTAGACAAAGAACATGTTCGTTTTTTTATTTATTTCCTATGTCACATAG
Pal6	PalAyuSNP597	111.36	A	G	ACCTTATTAGGGAAGGCTAATAGGAGCAGGTTGTTGCAGCTGTTCTCTGAGGTGCTAGAGGGAATGTGATTCTAACCACAGGTAAAGGCACTCTGCCACA[A/G]AGAGAGCTAAGCCTGTGGTGAGGATTACAGATGGAGTAGAAGAAACACAGCTGTTTTCAGGCTGCTTATGTGCAAGAAATGTTAAATTTTTATACGCAGT
Pal6	PalAyuSNP607	114.78	A	G	TGGGCAGGACGCGTGCAGCGCTCTCCGTCACGCTATAAAAGTTGTGCGTGGCGGCGAAGCCCAGCACGCCGGCCGCCCGCGAGGCGGGGAAGGGGTCCTT[A/G]GTGGCCCGAGAGAAGGCCGAGATCAGCACACGCTGCCGCGTCTACACAGCAGAGGAGAGATGGATGAGAGGAAGGAACAGAGGAGTGGAAGGGAGGAGAA
Pal6	PalAyuSNP606	115.91	G	A	CGTCGGATGTGGATGTCTCGCTCCACGGTGGTGCGGGCATGCTCCTCCGGTGGCCATGACAGTTCCCCGTTGGCCACGTCTGGGCAAATGTTCTCCACCA[G/A]TGTCACGGCAACCACCTTGGCTGCCTCTGCACTGATGGGCGGAGGCTCGTGGGGGTCAGAGGCTGGATGGTGGCCGCCGTTGTTGAGACTGCCGTTTCCC
Pal6	PalAyuSNP614	117.05	A	T	TAACCCGTAACAGTCAGCAGCCCACAACAGCACTGCCCTCGGAGATCGGAGATACTTCCGCTGTGAATAACTGAAAATACCTTTTGGCAAACGTTCAATC[A/T]TTTTGTCAAAGCTGCAGGACATTGTTGTTGTGCTACTTGACGCGTTCCATGGGATCTTGCAGTGTTGCACAGGTCATAATTGCGTTTCCTTTGTTTAGTT
Pal6	PalAyuSNP613	117.05	C	A	CTCACAGAGATAAAAATTGCCCCCTGCGGAAAACATCTCTTCTCTTATGGTCTACTGCAAAAGAGCAGCATTGGAGATATCAGCATTATGCAGCGCGTCC[C/A]TGAGTTACACATGAATTCATTTACGGAATCACAGAACTCCACACCTGCATGCGACAGCTAGATCTGAACCACCCATCCCGGCTGCTTCAGCAAGAGAGGC
Pal6	PalAyuSNP616	120.47	A	T	TCCTTCCTCCTGCTCTCAGCAGCATGATATTGCTGGTTTAATCACTCTCCATCGGGTATGGGCTTCTTGTCTTTTTTGCACCGGGAGGTTTGAAGGTCAC[A/T]CATGTGAAACAGTTGTATTCAAACTCCTGTTTTGACGCTGCACACTAAGAAAGATGAATACGAAAAAGGTGTGGCATGTGTGTTCTCCAAACCTGCTTGA
Pal6	PalAyuSNP615	120.47	G	A	TTTGTAATAGTTAGCAGCCATACAAAGACACTCACCAGTCCTATCCGTAGGACTCAATGAGCCCATGGTCAGATGGTAGACAAGATGACCAACTTGTGCT[G/A]TTCGGGAAACTATGTTACTACCTGTCCAATAAAAAAAAGTTGAAATAGGAGACGACTGACGCTGCAGAGGTGGGTGAGTATGTGGAGTAAATATATGCTA
Pal6	PalAyuSNP619	121.6	G	T	CCCCCCGCTCCCCTCCCCTTGGCTAATGCAGCGACGCCGTAGTAGTGTTGGCTCGTTCAACCTTGGTCCAGTGGCACTTGTCCTTGAGACGCGAGCGCAG[G/T]GAGCCTTGTGCTGGGCCATTCTGCATGTAACGTGTGCGTGTGCGTGTTTCTCCATGCACACGCGTACACACAGGGCTCGGCCGGGGCTGCCAGCAGCTGA
Pal6	PalAyuSNP620	121.6	T	G	AGTAGTGAGGAAAGGTGGTCCTTATCTGCACTTTTCTGGGGGGGACCGGGGGGGGGGGGCAGGGCAGCACTAGATGGCCTATTCTGGAGTCTCTGCTCTG[T/G]TTCAGGCCTGCGGAGAAGCCCCAGTTCTCTCCTGCGTGCACTGTGCTGCGGAGGCTGATTTGAATATAACTGGATGTTTCTGACTGAATGTTTTGCTTGG
Pal6	PalAyuSNP621	122.74	T	C	GAATGTAACGGCATTTATCTGTGAAAGGAGATGGCTTTACTCATACAAGTTTATCAATCACCCAGAATAGAGGCAGCTTCGACCGACAAACAAACTCACA[T/C]GCCAACCATTATGACTCCATTGACCAATGGCACGCTGGCCTTGCGTGGTCCCGATTGGGGGGGCTGCTCTAGGGGTCGTGAGTGGAAGCTCTAGAGGCTG
Pal6	PalAyuSNP624	122.74	C	G	CGAAAGGGACCATGAACGATGTTTGGGGCTGTTCACGCAGCAAGCATCATGTAACCTTGACTGCTGTCGCTAGCGCTCCCTGAAGGCTACAGCAGGTTTG[C/G]GCTCCATGTAGATGAAGCTGCAGCCCAGTGACAGGACAGGTGGACATGAGCTGGATGCTTCTGCCAGGGCTCGCCTATTTATAATCCGACTGAGAAGCAG
Pal6	PalAyuSNP623	122.74	T	C	TTCAGACATCGGCGGGGGGGGGGGGGGGGGGTGCAGGTGTGCAGTGACAGGAAGGGAGATGCATGTTGGTATGCTGTTCTGGCTGCATTGACGCAGCTTT[T/C]AGAACCACAGTGGTGACGTTGTGGTCAGCGCGCTGAGCTATTCATTTAGCGCTGTGTTACAATATCCTGCTGCATAACGTGATGCACAGAACATAAGGTG
Pal6	PalAyuSNP2946	122.74	C	T	GTTTGGGAAGAGAGGTCTGAACTTGGCGGCCAATGCAGCTGTCACAGCCGCAGCCAAGGTAGGCTGGTGTGATGCCAGACAGGCCTGTCTTAGCTGGGAA[C/T]ACTGGCTGTATTGTGTATCTTTATAGATGTGTGTTTGTGTTTGGGTAGGGGCAGGGTGTGCTGTCAGACAAGCTGCGTAGTTTCAGCATGCAGGACCTGA
Pal6	PalAyuSNP622	122.74	A	G	GCCATGGTGGTGTGGATCCCTTGGAGTATCTGTATGGATACCAGGAAAACCCTGCCCCTTTCACCTGTCAGTCAGGAAGCCTGAGGCAGCGATTGGCTGA[A/G]GCAAGGGGTAGGAGGATGAATGGGGAGGGCCCAGAAGGACAGACACACCCCCATGCGTACAGTTTCTCCCGCTCCTGCCCCATCTCACATCGCAAGAGCT
Pal6	PalAyuSNP2947	123.88	C	T	AGCCTTTGTTCTGGGGCTGGGCTGGCGTGTGGATGAACACGCACTCGCTGTGGTAGAACTTGCCACACATGGGGATCTGGCAGCGCTTGACGCCGTCGCC[C/T]GTCTTTTTGCACACGAAGCAGGTGTGCACTCCTGCGATGGAGAGGAGGCGTTAGGGAGGGGCGGGAGGAGATGGGCTGCAGGTGGGTGGAAGAGCGGGTG
Pal6	PalAyuSNP2315	123.88	G	A	TTCCTGGAAAAAAAAGCCCAAGTCAGGAGAGGTCAAAACTAACAATTGCTCGGCAGCAACACGGTCTGGCTATGTAAACAATGGTGCGACTGCATCACAC[G/A]ACTGACCTTGGTTCCCACAAGAGGGAAGAACTGGTCATTTAACAGAGAAAAGGAACCACATTTTTACCACCGCTGCCACGTCCTGTGTGTGTCTGTGTGT
Pal6	PalAyuSNP2948	123.88	G	A	GGTTGTCCTTTAGCCACTCCCCCATCTCTGCCATGCAGGCAGCCCGCACCTCAGGCACCAGGTCTCTGTAGCGGTGCACAAACACACCCCGGAACACTGC[G/A]TTCATCATGGAGGACAGCTCCTCCTGCTGCTCCAGCAGCTGGGAACACACACCCCATAAACACACGCACACACACGCGAGCACACACACACCCCATGAAC
Pal6	PalAyuSNP2322	134.25	G	T	ACAAGTCTTCCCCTTTAAACTCTCCCGGTTTCACTTATTAATCCTCTCAGCAGATTGTGACGGTAAATTTATGCGTCTTTCAGAAGCAGCAACCCAATGA[G/T]CGTGGTTGCTTCGCATCGCTCAGGAAGTGCATTTAAAAAAAATAAAGAAATTGAAGGTGTCCTGTGTTTTCCACACAGCACAAACAGCTGCATCAGTACA
Pal6	PalAyuSNP2325	136.52	G	C	TGACCATGACTATACGTGGCCTCTCTCGATCTCTCTCATTCGGGAGCAGCCGCACGTTTCCTTACATGAGGGATGTGGAGAGAAGCCTTTGGAATATGGA[G/C]GATGTCCAGGAGCAGTCGCTATGTTGACGGTCTATTACTGTGAGCACGGCTCCCTAGAGAGCTGCTCTCTCCTGCCTGAGGTCGTTGTGCGGTGTAAAAT
Pal6	PalAyuSNP2319	136.52	G	C	TTTATTACAGACTCAACACTACTCTATCCGAAGCAAATGTTGCCTAGTTCATGGCAGCTGAGATGTGGTTACTTTGGGCTGTGTCTGGTAAATACAAGCC[G/C]TTCTTTGAGTCTGACCACCGAAATACAGTTGGAACGTCGCTGTTCTGTTCCTTGATTTTCTGCTGCGTTTTCTACACGTGTTATTAACTTGTCACTTTGG
Pal6	PalAyuSNP2324	136.52	A	G	TGAGATGACAGATCTTTGACTCATAGCAGCAGAGTCTGTCAGAAGGTTTCCAGTCTAGGCATGTCAATGCAGTACTGAAACCGGCTATGATGACATCCAG[A/G]CTGTTTGGATCCTGAACAGAGCGACAGGTCCTGCTCGCATCTGACAGTGAAGGAGGAGACACACCGGCTGCAGAACTTCACCTCCATCATCCTCACGCCA
Pal6	PalAyuSNP2326	141.08	G	T	TGGTTGGCTACGCAGCTAAATCCGGTGCTTTGGAGAACTGAATATAACAGCAACAGAAGAGCGCATCCTAGCAGACAAAATGAACCATTTTACTCACCTG[G/T]AAAAGCCGTTTAGCTCCCAGCTGCATTGATAACCCGATCTGTGGTAAGTAACGTGTAAGGCTAACGGTACAGCTGAGCTAGGCTAATTGTTCTGCTGTGT
Pal6	PalAyuSNP2330	143.36	T	C	TGAGCGCTTTGCATGAGAGCCAACAAGGAAAACTGAACACAGCAGCTTAGCTCAGGATTATGTTGTCAGAGCAAGCCTTGACGGACAAACTGCAGAGGAA[T/C]AAATTGCAATGTGTTTGAGGAGCACGCTGCCACGCAAACAGCAGAGGCAACCCTTCGTCTAAGACCACGTCCAAAATGACAGGGAGTGAAGAAAATCATT
Pal6	PalAyuSNP2329	143.36	T	C	TTCCCTGAGAGAGCCGCTCCAAAGTAACACCCCGCAGCAATGACGCTGTCACGAACTGCAGGGATTTCTGGCGCTGGACTCGGAGAGACGCGAGCGCTAA[T/C]GGCGAGCGCTAACGGCGAGAGCTACGTTACATCTGGGCCCCCCTGGAGAGAGGCAAAGCTGCTGGCCTCACGATAGCTAAGCTGTCGTTGGATGTCTTGT
Pal6	PalAyuSNP2327	143.36	T	G	TAATTGAAGACTGCAGTCCAGCTCTGAAACACAGGCTACATCACAGCAGCTGTTCCACATGCCAGGACTGACACCTCAACACACGTCAGGTGTGTGTAGT[T/G]AAACCTCCATCTGTTATTAGGGTAACGAACGCTACTGCTGCGGTCACACAGCGACGAATCGTCACCGCCGCGTTGCGATGCGCGTGATAAATGAAGGAGC
Pal6	PalAyuSNP2332	145.63	A	C	CTTCCCAGATGGACAGCCCTCCAGACTGACAGCACAAACCCCTCACCCAGCATGACGCAGCGTCCGACGGCCGTCGTTTCCCCAGCAAGGTCACTGTTCG[A/C]GGGAAGGGAGAGAGTTTAATATCTCCTGTGCTGACAGCTGCAATTTAATTGTTACCTTGTGAAACAGACACCACACTTGTGGAGGAGGGAGGGGGCAAAC
Pal6	PalAyuSNP2730	145.63	T	C	AGGGAGGGCAGCTGTCAGCAGAGGTGTAGTGAGTAGCCGGAGTACAATTTAATGATTAGCCCGTTGATTCGGTGTAAGCAGAAAGAAAGGTTGCTGATCC[T/C]AACTTCTACGCGGGGCTGCTTGACATGTATTTATGCTCCCCTCCAGTCCTCAGGGAAGGTTGGCAGCCACATGTGGCACGCAGTCAGTAAGGTAACAAAC
Pal6	PalAyuSNP2728	145.63	G	A	CGTGATGTGATGTGATTGATGTTGTCAGGAATGCGCAGCACGAAGTCGCAACAAAGAGGAATTGGTTCTCCACTGATCCATCATTCGTACAGTTTCAGGC[G/A]TCGTGTTTCCTGTGTTTTTGAGTGATGCGGTATCACTGCTGCCTCTCTGCTGCCTCACTGCTGCCTCTCAGCTGCCTCACTGCTGCCTCACCTCTGCCTC
Pal6	PalAyuSNP2906	145.63	C	T	CGTTCACCAGGAACATGAAGAATATGTAGAAGCACTGCAGCTCACTGTGGCAGACTGCTAATACACAGCCTCAAGTCATCTCCATGGGGCGGGCAGAGAG[C/T]TATGTCTGGGGTCTCCTGGATAGCAACACACACACACACACACACACACACACACACACACATGCTGCCTATCTCTGTAGGCCCCTCTGGCAGACAGATA
Pal6	PalAyuSNP2729	145.63	G	A	TGCCTCATGTCCAGGCAGGGAGGACAGTTTCATAGCAGCAACACATCTCGTCACTTGTGCTAATGGCCAAGCGTAGGAGGCGATCGCACATGCACCTCTC[G/A]CTTGTGGCTCTGGCTGTATTCTTGGAAACCTGTAATAACTGCTGCGTGTAGATGACACGTGGATCTAAATACACCACTGGAACTCCATACGGTGTGATTG
Pal7	PalAyuSNP629	0	G	C	GCACACAGCAGACAAACCACAAACCAAGAAACAGTTTACAAGCCCAGAGATGTGTGATGTCAGGCAGCTGTGGTCCTGTTAGCAGTGTGGGTGGAGGGAG[G/C]GTCAGGGGTGGATTCAATAGAGGTGGAGGACCTGTATCCCAGCTGCTGGCAGACCACCTGGGCGTGGCCCTGGGTCCAGTGGTGGCCACACACAGAGCCC
Pal7	PalAyuSNP639	1.14	G	A	TACATTTAAAATCACGCTCTCATCTCGCAGACCTTAGCTCACGTGAAGTTCAGACCCTCAACCTCCGAAACACCCGCGACTTCGCGAGGACGTTTCTGAC[G/A]GAAAAGCAAACGCGCTGCATCGTCAAATAACAACTGACTCAAATGACAGACCTGAACAATGGCCTGGTTTGACTACTCAAACATGGCTGCTCCGTCCGCT
Pal7	PalAyuSNP634	1.14	C	T	CTCGCCCTCAACGACCTCGGGGGCAGCGCCAGCCTGGCCAACTGGATGCCGGTGTCGAGCAGCGATGCGGACGCGCTGGGTCCTGAGCAGGACGGCCAGC[C/T]GACGGGCACCTACAGGACCCGAGCACTGGATGAGCTTCCCAGTCGCCGTGCTGCTGACAAATCGGTGTCCGCGGAGGTCAGACTGGTAATGAGAACGACG
Pal7	PalAyuSNP646	1.14	T	C	TTACTGTAGCAGCCAGTGATGCGTGTTAGGATGACTGCGGTAGCTGGAAGGCTGGAAGCGAGCGAGTCAGCAAGCGCTTCTTATTTGGGCCAGTACAGTA[T/C]AGCGCGTCATTATTCTGGCTGCTGACCAGCCCCGGTCCGCAGATGGAGCGTGCAACTCTGATTTGATCACGCTTCACAACTTCCTCCTCATCGAGCTGGT
Pal7	PalAyuSNP641	1.14	C	T	TGGACTCTTCCAGGTCTCGTCTCAGTTTCTGCAACTCGGCCTCGCGCTTCTTGTTCACCTCGATCTGAGCAGCTGTGGCTCCTCCGGCCTCCTCCAGCCT[C/T]TCGCTGATCTCCTCCAGTTCCCTGGAGAGATCGGATCTCTGCTTCTCCACCTTGGCCCTGGCTGCACGCTCAGACTCAATCTCCTCCTCCAGCTCTTCTA
Pal7	PalAyuSNP636	1.14	A	T	CCTATGAATGCAGATACATGAAGGGGAGTAGAGTGGTTGGACAGTCGTGACATGCAGCCGTGAAGACTGCGAGGGGAGTAGGCTGTCTGACAGTAGTGAG[A/T]CACGGCCTCGGTCTTCCTTCCGTGTCCGCTGTCCTTCTGCATCTGGTGTTCAGTTCCGCTGCAGGGTGGTCCTGGGTGCTGTGTTTTCTTAGAGCTGTGG
Pal7	PalAyuSNP627	1.14	G	A	CGACTACATATTTATCAATAATTCCAGGAATCTGTGTGTGTCCAAGACTTGATTATCTGGTCAAGCAGATGCTGTGTAAATTGAAATGTGGCAGCTTTAT[G/A]GCTCAGGCCTTAAAGATGCCCAATGTTGACAATCTATAGATACATAAATGAGATTGCCTCCTAGCATTCGGCCGATGGGCGCTGCAACAAGCATTTGTTG
Pal7	PalAyuSNP640	1.14	G	A	AGGCATCCTGTGAGCTACCAGGGCTGCCCAGTCCATTATTTTTTCCCCAAAAAAATAAAGTTCTTACCTGGGAGTGCAGCAGTCCCACCCTCTCACATGC[G/A]TCCACTAGCTCCTGTTCGGCCATCTTGCGGCTCCTCTCCGTCTGCTCCAGAGCTGCCCTTAGCTCCTCCACCTCCGCCTGCGCCAGGGCGCTCCTGCGCT
Pal7	PalAyuSNP637	1.14	C	A	TGACAGGAGCCAAGAGGAGGACGAGGACATCTGGACCGCGGCTCAGCAGCGGAGCCCGTAAAGATGGCATCGGTCCCCAGTGGTGGGTCACGCTGTGGGT[C/A]TGGGTGTGAGGCCCAGCGCTGGACGTCACAGGTGGGAACAGATGGTTCCCCTTCCTTCTGGAGCGGAGCGCTGCTTCCACAGGGTCATAATGACACAGAA
Pal7	PalAyuSNP643	1.14	T	A	CGTCATCCTCGCTGCTCAGGAGGAGCGTGCGGGCACGGCGGAGCTGCTGCAGCTCCTGAAGCTCCGCCTCCAGCTCTCGCACGCGCACCTGGCAGCTCTC[T/A]GCACCCTGCGGAGCAAAAACCAGGAAGTCAGACAACGAATCAAAAGATCCGATCTGCGTCCCCTCCCGCTACCGGTGAACGTTGAGCTGCACCACCTACT
Pal7	PalAyuSNP630	2.27	A	T	TTGGTAGATAAGTGCAGCATAAATGAGAATGCCAGAGAACTCTTGCAAACTATGAGCCGGGGAGTCTGTCGAATTCTACTGTGGATAATGTTCCAGTTTA[A/T]AGAACCACACAAGGATGGAATTTTTGAATGTGCTCTCACTCTTATGTTTGCTGCCTTGCTTTGAGACCGTCACGCAAAAAAAAAAACGTTTGACAGCCCA
Pal7	PalAyuSNP633	2.27	A	G	CCGTCTGCAACCTGGCCAGCAGCACGTGCGACGACCCCGATGGCAACGCCGTGCTCCCCTGGTTGGCCAAGGTGCCCGCCTTCCCCTGGGCGGCGGAGAC[A/G]CCCGACAGCAAGTGCGACGACTCGACTTTCTGTCCGGGCAAATCCACCTGCTGCAAGTTGCCAACTGGAACCTGGGCCTGCTGCCCTTTGGTCAAGGTGC
Pal7	PalAyuSNP635	2.27	G	T	TATAGAGATTGGCTACCAGATATCACACTGAATCCACAGTATGAGACTGAGATGACAGACAACAGAAGATATCTAAAACCCTAAGGATGATTGCAGCTCA[G/T]TCAAAACACTATGTAAGACATCATCCACTTAGCTCTCATCCAGACTGATGCCTTGAGGAAAGTTTGAACAGACGACATCCTGAGCTGCAGTCCAAGGCTC
Pal7	PalAyuSNP631	2.27	G	T	GGTTTTCTTTGAAAATTTATTAATGCCGAGTACTCTAAAATAGAAGATAATGTAGCATTTACACCTGTTGGTGACAAATACCATCACCAGCAGCTGGTAG[G/T]ATATGGTCCTCGGAGTGAATGCACTGAAACTCTGAGTCCTTTTCTTTCACCCATCAGATCTACTCAGGTGCAGGTCTGCATTTACTGAGGGATCGTCAAT
Pal7	PalAyuSNP626	2.27	T	G	AATAATATGAGAGAGAACAGTGGTTTGTGCTCGCCAAAGGCAAGCACGCCCCAATTACAGAAACACATGGCAGCATTTTTTAAGAGGCTGTATAGGGAAT[T/G]TATTGCTGTCAAAGTCAGAGCAGAGAAAGATAATTAGGACCTCATAAGGAGGCTGCTTATTTAAATGTGTGGTGTTGTGTGTTTGTCTGTGTGGATGTGT
Pal7	PalAyuSNP644	2.27	G	A	ATTCTACTGACACGCTGAGACAGGAGACACCAGGCAGCGTGTTTCTTTATAACCACGTCGCCTGGCTTTGTCCCTTTGGCTCACAGCCTTCCAGTGGTGC[G/A]ATTTGATCAGGTGAAGGGAAGTATCAGCTGCTACTTTAACGTCCGCTCTCGTGTGCGCTGGACAGACGAGAGAGGTTGCGCGAGAGAGAGATGGAGGCGG
Pal7	PalAyuSNP649	2.27	A	G	AATCTGTTGATTCACTTCCAGACACCAGGTGAGTCATTTAGCAGCAGGTGTGATGAATCCCCCGAACTCCCGGCTCCTGCCTGCGTTCTCCTGATGAGCC[A/G]ATTAACCCGCTAAACCAATTAAGACAGTAAACCAATCAGCAGGGGCCTTCCCAGGGCTCTGTCAGTCCTGACAGGATCGCTTCATCAGCTGCAGGTCGCC
Pal7	PalAyuSNP628	2.27	C	T	ATTCTCTGCACCGCACCGCCATGGAGAACCGAGATGACACTGGCACACAGTTGCAGAATGTGTTTGTGTGTGTGTATGTGTGTGCATGTGCACAGATCCT[C/T]GGCTAGTTACCATGGAAATAGGCCAAGCTGCAGGCACGAGGGGGGGAAAGCCAAACCATGTGAGAAACACACTGCTGCACACTCTACTGCACTCATCCAA
Pal7	PalAyuSNP632	2.27	A	G	CGTCTTCGAAAGGCACAATGAGACAGCCTGCCATTCTACCGGAAGACTCCGACCTGCACGCAGCTCAACTCCACGTCTCCACGTCTTCCCTCCCTGCCTC[A/G]TTGGCTCTGTTTGTGTTTCTCTCTTTACGCCCCCCTGCGAAGCTGCCTTATTGATCAGCGACAGACTTGAGTGTATTCATCTTGACATCGGTCTGTATTA
Pal7	PalAyuSNP648	3.41	C	G	TCCTGTTTCCATTTCCTGTCTGCTCCTGTCTTTCTGTCTCCACCAGGGGTGTCGTCAGCCATTTTTTCAAGGGGCTGCAGCTCCGAATCTTTTGAGAGTA[C/G]CCTCAAATGGGATCTCGCCAAAAGAAAGACAGCGTGTGTGATGTGGGGTTTTTAGTAGCATGCTGCAACAGTCTTTCAAAATGGTGTCTCTAGCATGTCA
Pal7	PalAyuSNP667	3.41	A	C	TGGGGGGCTGGACCAAGGACGACGACGTCCCTCTGGCCTGGCGGATGAGGCAGCACGCCGCCGTGCTGGACGACGGCGTCCTGGATCCCACCAGTACCAT[A/C]GTGGCCATCTTCCCCTCGCCCATGATGTACGCCGGACCAACTGAGGTGACCGCTGCTGTGAATCTGGCCTTGGCCCTAATTCCCTCTCCATGAATACCGT
Pal7	PalAyuSNP650	3.41	T	C	ATGGAGGACGCGCAGCTAGGGGAGGATCACTGTCTTGACGACGCGGATACTGTCCTGCTGAGAGACAAAGACGGCTTTGTGCGTCTGGGCGGTGAGAGCG[T/C]GCACACGCATGTACCGACATGCGTCATCTGCATGCGTCTGCGTCCCCGCTTGCCTGCATGTCGGCTGCTTTTACGTACAAGTATGCGTGTGCTCGGGTGT
Pal7	PalAyuSNP663	3.41	T	C	ATGAACGACACGGCAGCTTTCAAAAGTGAAAAGGAGGTTAAAGTGTTGCAGGGCGGTCTCTGAGAGAGGGTGTCTCTGACCATCGTGAGGACCACAGACG[T/C]GGGCAACGTTGACATTGATACGGTGCCACGCTGCCTAATGATATGAAGAATGATACGAGACAATTCTGCTCCAGTTCTTGTGACACTGTAATTATCTCTC
Pal7	PalAyuSNP659	3.41	A	C	TATAAGACTGCCTCTGAAATCCACCATATAGTGGACTGCTATGCACGTATGCAACTGGAGCAATGGCAGTAATTGAGCAGCTTGTGCAAAGTGAGTACTT[A/C]TGTCCATGCTGATTTTCTGTCATGTTTACTGGAACCAGACATAGAGGGTGACCACCCCCCAGCCGAGCCTCTTCCATGGGGCTACAGTAAGGGGCTTTGC
Pal7	PalAyuSNP661	3.41	A	G	AACAAGCGTAATTTCAAAACAGCAGGGGTCTGATTAATTGAGGCAAAGACATACCAAACATGTTTAGACAGCAAAGCAGCAATTATTGCAAAAACAGCAT[A/G]TGACCCAGCCCTCTAGTGGTAGATTATGTTATCCAGTTGCTCCGTAAAAGAATCGAGAGAAGAGATTCTGAGTCCAGCCCTCAAACATCTGCTGCTAATA
Pal7	PalAyuSNP666	3.41	G	A	ATAGCCAGGTATTACATGGCTGGTGGAATGTAGGCAGAACTCAGTCAGCAGCAACCATGTCAAGTCCTCATCTGGCCCCTCATGGCCGCCAAAGTAGAGA[G/A]GACAGCGCTGGACTTCACCCAGCTCCGGTCTGCGGTCTCCTCTACAGCTGTGTTCTGATATGTCGTATACCCAGATGTTGGACAGCTGCATGAGATCGAC
Pal7	PalAyuSNP660	3.41	T	G	AGTTTGTCTCGGGTTCTTCCCTACGTTGCCCTCCTCGCAGCATGAAATGGGGCATCATGGCTGACGTTTGGCAACAAGGTCCAGATCCTTGTGGTAGAAA[T/G]ATGTCGAGGGGCTTGGGACCTTCTTGGGTTCCAGGTTCTTGTCTTGAAGAGCTGCAGTTCTTTCCCTCAGTCTAGAAATGAACTGATAATAGCTGACCAT
Pal7	PalAyuSNP654	3.41	C	A	TGATTACTGAGTGGAGCCGAGAGAGAGAGAGATAGAGAGGGAGAGACAGTCGAGCAGCAAGATTTTCCACTTAATTCAGCTATTTACGTCAAGTAAAGAG[C/A]AAAATATGTATATCTATTCCTGATCCATAGGAGAACCTGTGTTTGCCGTGTTGTGCCGGACAACTATATTACAGTATGCTAACATGCTGCGGAGAGAATC
Pal7	PalAyuSNP653	4.55	G	T	CGGGCCGGGCCGCGTACACGATATAGGGTGCTTAGTTGCAGCTCAGTCACTCTTTTGCCCCTGCGCTTACGTAAGCCGTCTACAGTCTGTGTCACAGGGA[G/T]CAGAGATCACACACACACACACACACACATGAACACAGAGGCCTATAGGCACACACACACTGCTGCAAAGGGATCACTGACCACTTATGCAACCAGAGGT
Pal7	PalAyuSNP665	4.55	C	T	TTAAGGTCCTACGTTCCGTGTCAGACTCCCCACTGGCAGCTAATAGTGTAGACCTCACACGACCCGACAGGTCTCTGATTGGCTGTGTGTGAAGTCGTGC[C/T]GGGGTCAGTGCTGGTGTCACCTAGACTTAGCAGGAAGGTTGAGGTCTTCCCTTTGCCTGAGCACGCTGCAAAATAACTCTAACGGGCCAAGAGAAGCAGG
Pal7	PalAyuSNP658	4.55	C	T	TCCTGGTGGGGGGCAGCCTGCAGGTCAACGGCCTTCTGCCCGACGACACCGGAATGTTCCAGTGCTTCGCCCGGAACCTGGCTGGAGAGGTGCAGACCAA[C/T]ACCTACCTGGCCGTGACCAGTAAGTGTTCTGGACCCAAACCCCCAGTGCTGTTGCTGCGGGTCTCGTTCTATCGAGAGAAGCTCACGTCCAATCGCATCA
Pal7	PalAyuSNP651	4.55	T	G	ATAGTCCGCTAAAGGAACCATGTGATCGGCATGGCAAAGAAGGTCACGTCAGGCTGTTGCAGCAGTGCTAAATATTGACTTCTGCCATAGGGGCAGCTGG[T/G]CTTGGTGGTAGGAAGACAGTCTGGATCTGGTGTCCATCTTATGATGCAGAATTTGAGGGTTGCATTGGTTTATGTTGGTCTTCATTCCAGAGAATGAAGC
Pal7	PalAyuSNP664	4.55	A	C	CGCGCACTGGTATCTGGAGATATTGCTTAGTGGCTAAGAAGTAGCTGCACTGTTGGAGAGCAGCAGAGGGAAAACTTTGCAAGCGCATTGGAGGACAAAC[A/C]CACGGCAAGCCAACCGATTCTTAACGCCAGTCCATATGCGACGGGCAGGCATAGAGCCTTATCTTCGCTACGGTCGTTGATTGAACTGACGATTTGGAAC
Pal7	PalAyuSNP656	4.55	T	C	TTATGATAGCTTATTTTAGCGCCAACACCGCCTCCTCTTGTCAACTGTGCAGCGAACCTGCACCCCCACAGCTACCGACTCTCGGATCACTGATGGCGGG[T/C]CACTGCAGACGGAAAGAAAACAACCTTCAAACGCATGAGCATATGATTATCCTGTATCGCTGCTGATCCTCGATCAGATCGATGAACTCGATCCGTCGTG
Pal7	PalAyuSNP657	4.55	T	C	GTGGTGGAGGGCTGAGACTAAAATATCGTAGTAAACGAGCAGCTCTAAAGGAAAGGACAAGAGAGGGCAGGGCACTGCCATGAGTCATGCGTTTGGGATC[T/C]GTAGTCAAGCTTGTTATGAAGACTTGTCAGGCTGCTTGACAGGTGTGTTGACGACATGTCACATGTGTGGCAACACGGACGGATGATGGACGCGTGTCTC
Pal7	PalAyuSNP674	5.68	C	T	GGCTGAATGGGGATCTTACAGTAGAATCTGGCATGTGTCTAAAGGGAGACATACCCATTGTTCCAGCTCGCTTGTTTTGGAAGTTGGTAATTGCAGCTAG[C/T]GAGCTAACTGCTTCTTCCCTCAGGATGACCGGATGGGTGCTCCTCAAACTCTTCAACGGATTCTTCTGGAGCATTCAGATTCATAAAGGCCAGCTGGAGA
Pal7	PalAyuSNP669	5.68	G	A	ATGAAAAGTGTTTTGGAGTCTACCAGCCCAGTCACTGGCGGAGGCTTCGGGCATTAGCATGCAGGCTAGCCAAGAGCAGCTCCCTGTATACCCCCAGGAG[G/A]GTAACCCAACCCTGGGCTGGGTCTCCCTGAGGACTGCCTCTTCCTGGTTTACATGCAGTTGTTTTGATCAAGCTGCTGAAAGGCAGCTGTTATGAGAGGG
Pal7	PalAyuSNP670	5.68	C	T	TCACGCTCCCTGGCAGGCCGGTGGTCTTCATTAAAGAGCCTGGGTGTTAAAGTAGCAGCGTGACCCTCCTGAGCTAGCGATGATCACGCTTGAGCAGGGC[C/T]GGCCTGGCTTTGGACCACACCCCCAAGACCTGCAGGGTTTACGGCAAGCTCCCAGCACTCTGCTCTCTGCTGGGACACAGCACAGGCAGACCGTAGCTGC
Pal7	PalAyuSNP673	5.68	A	G	AAGTAGAGAGGGAGAGACGGGAGGCCGGGAGAGAAGGAAAGTGGGAGAGAGCAGCAATCCAGAAAAGGCAAAGGATATGAAGACAGGAAACTAGAGAAGG[A/G]AATAGAGAGCTGGAAATAGTGACACACTGGCAAGGAAATAATGAGGTGATGGGAGAGACAAAGCACATGCTGCCGTTTCTGACAAACATTTTCTCTTTTC
Pal7	PalAyuSNP668	5.68	G	A	ATACCTCCAGTCACCTGGGTCCAGCGTGTTCCTTCACAACCTCATTCTCTGGTCCTTAGTAACAGCACACCAAACGTTACCATGGCAGCTGTATCCTGTC[G/A]CACCATTGACTGGAGCACTTTCACACAATAGAGTGGCTAATCTGATCCAGGGTCTGTTCTGCCCTGGATGAGAGGTTGTGGGAAAACTGATTCTGGGTCA
Pal7	PalAyuSNP678	7.96	T	C	GTAAACCTGTGTGCAGCGACATGCAGATATTCTGCTCATTGGTCAGTACCACAAGTACTACACGGTGGTCCTGGTGTTGAACTAGTTTGTCCTTTAGGAG[T/C]AGAGTAAGAACAACTTTCTTGATTTTGTGAGTTGACTTAATTGTATGTTGTTATACATCCTTTCAGGATCGCCATGCTGCTGTGTTCAATTAAAGACACA
Pal7	PalAyuSNP675	7.96	A	C	CTTTCTTTTTCCTGATGTCCTCAGGCGCAGGTGACTTCAACAGCAAAAGAGCATTAGTCATCTTGGAGGGGGTAGAGGTGCTGCAGCCTGTGTGACTGGG[A/C]GAGCCTGGAGAGAGGAGCTCTGAGGCACTGTGCTGGGAACACTCCAATACTAAACTATTGCTGCCCTGGTTGTCTTTGTCCAAAGAGCTGCAGCTGGGGT
Pal7	PalAyuSNP679	7.96	T	C	AAGGCTCAGCATTGACTGGAACCACCTCTGACTGCAATGTAAGGATCGTATGAATCCGAGAATGAACAGGATGGGCTTGACAATGAAATCTCAGGGAAAT[T/C]AAATTCACAGATTGCGCCTTACTAAACCATGTCCCCATATGACATGCTCAGGAAAGAGCAAGGGCTGCTGGGTACCTGATGCTGGAGATGAGCTGGCGCT
Pal7	PalAyuSNP682	9.09	A	T	ACTGGAACAAATGTGTGTGAAGGAGAGACAGAGTCTGATTCAGAGCTGAAGAAGGTTTTTCAAATGGTTAAAATGGGTGACAAAATGGGATTGCAGCTAA[A/T]CTACCTTAATGAGTTTATATAGAACCGCTTTCCTTGGCATGCAAAAGCATATCTGTAGGTCTCCAGATGCTGCTGTTGGATGATGATAATCCTTAAACCT
Pal7	PalAyuSNP676	9.09	C	T	AAACTCCATATCCCACAATACCCCTCCCCTTCAAGGTCCTTCAGAACGTGTGCAGCGCTGTGCTCCGCTACGACATCCGTCACCCGGTGGTGAACGACGG[C/T]GCGGCGCGGCTGTGGCATGAGCTGGAGGTGTCCTGCTGGCCCACGCTCGTCCTCCTGGGACCTCGTGGCAACCTGCTCCTCTCTCTGGTGGGGGAGGGCC
Pal7	PalAyuSNP677	10.23	A	C	GAAGGTTTTCTAACTCTGATCCTCCAGTGAGTGCTTCCCTGGAGAACTTCCGCAGCCAGTCGGGCGGTAAGAATGAGAACACGGATGCACAGCCCCCTGA[A/C]CCACTGACCCAGGGGCTGGGAGACTCCTTTGCTGCTGTGGTCACTCACCTGCAGTCTCCTGACGACATCATCTGTCAGAAGCTGGAGAACGCTAGTAAGT
Pal7	PalAyuSNP684	14.79	C	A	GATGATGTTGAACGTTAACAAAGCAGTGTGGCCATCTCTGGATCTGATCCCCAGCCTCCCCCCTGCAGCCTACCCAGCAAAGGGGGGTCTCAGCTGGGCT[C/A]AGCTCCACACCTGTACCACCTCAGTACCAGCTGTGAAAGGTGCTGCGCTGGACCAACTGGGCCTGTTTACCTTTTGGTTCTAGAACGCATTGATATTGGT
Pal7	PalAyuSNP683	14.79	T	A	TTGGTCCTCCTGTCCCTGGGACACAGATGATGATGATGATGATGATGCCCCAGTCTCAATAGGTGTCACATTTGATGTTGTTCCTGTAATGCAGCACATG[T/A]TTACTGCACCTCAGGTTCCCCCTGTATGTGATCTAGTGACCTCATCCCTTCCTAGGTCTTCCTGGAGGGACACAACCTTTGCTGGTGTCAACACTGCTGC
Pal7	PalAyuSNP687	14.79	G	T	AGCTAGCTGCAACAATGAAAAAGCCCCGTGCTCTTTTTTTTAATTATTGTTATTTCAAAATGTGTTTTTTGAACGTTGAGGCAGCACGACCACGAACATT[G/T]GCATTTTGTGTGGTTTGAAAGGCTAAATGTCACGATTCGAAACGGCAGTACGGCTTGTGTAGTACAGCTGCGGAAGGCCAACAGTACTAATGCAGAAATC
Pal7	PalAyuSNP689	14.79	T	A	CCTGACAGATAGGATGTAACTACAGCCTCCCTGCTACAGATCTCCCACTTCCATCCTCTCCAGGCAGCATGCCACTCGCCATCTGTCTCTCGCTCCAACC[T/A]ATCGGCTGAGGCTTTGATGCACTCAACTAACAGCAAACCTGATCAGCATCCAACCTTTCAGAGTGCAGGGCTGCGTCCTCCTGTGTCTCTGTATTATACT
Pal7	PalAyuSNP690	14.79	T	A	TTGGTGATCCTAGTCCAACTTTGTAGTCCTTTTACATGCCTTATCTTTATTTGTCTGAGGAGCTTGCATAGCAGCCAAAGCTGGCGTTATTATTATTTTT[T/A]AAGAAACGGTGGGATATGTCACGTCGGGTCAAAATGGTGCGCAGTCGCACTTGTGTGCACTCCTGCCTGCTCATTTTCGCATACTAGATAGCAAGCTGCC
Pal7	PalAyuSNP688	14.79	C	T	TTCCCCTCCCCAGATCCACTGCAGTCAGATGGCAGGATTACAGATTGTAGCAGCTTCACAGTGGCCCGATTCCAGATCTGACAGGGTTTACTGTTCCCCT[C/T]GTTGCTTACAGCTCTGCGGAGGAACGTGCCAGAGGAGCTGGCCAGGCTGCGTACTGACCAGGCCAGACCAGACCATGCTGGAGCACTCCCTGCCACAGCT
Pal7	PalAyuSNP692	15.92	A	C	TGCTGTTGTCTGTGTGTGTGTTTATGGTCTGACTTCTCCGTGGCAGCACTGGCGTTCCCCAGGGTCATGAGTGGCCATGTGCCGCACCTGTTAGTGCGGA[A/C]GCCATGCCATCTCCGAGCAGGGTCTCTGTCGCGGCCAGTCAGCTGCTGCGACCTTCATCTGCACGGCCCCATGGGCATCACAGCCTCCTGGCTGTCAGCA
Pal7	PalAyuSNP691	15.92	T	C	AGGCTGCTTCAGAAGCTCTGTCAGGGTTCTGCAAGGAGGAAAGCATCCATCTGTCATCTGTCATGCAGCAGAACAGCATCGCCTGGCTACATTTGATACA[T/C]AAGCATTTTAGTTGGACAAATCAGCGCCACACTGTACAGAACAGCATTATCTATGCTTGCTGCATAACCTCTCTGTGTATTGTGATACTGTTCCCCATCC
Pal7	PalAyuSNP693	15.92	A	G	GCTCTTCACTCTAGATAACTTCAGAAAAACTGGCAGAGATTGCTGTCAGCTCTGTTGCTACGAGCAGCCAGAACTTGAGAACTTATTTAGAACGGCTTGT[A/G]TAACAATGTCCTCTAGAATCTTGGTGAATAGGAACCACTGTTTGGAAGCGCTCTGCTGCCACAAATGTCACTTAATTTCCCACCCATTAAAATGAAATCA
Pal7	PalAyuSNP698	17.06	A	C	TCATCGCCCGCAGCCTGTGCGGCTGTCCTGTAGTGAATGACTGTCTGTGGCCAGCTGTGCCGCGTGGCATCACACGCTAACTCAGTCTTTAGCTAGGTGA[A/C]TTGCTCTCTTTAACTGAGCTACACGCTGCCATGAAATACATCCATAACCTTGAGGAGATAATAAGGGATGAAGAGAGCCTTTTTACTGACTTGCTCTCGC
Pal7	PalAyuSNP696	17.06	C	A	CATCCTCCCCCAGTCCTCCCCCCTCAGCTCCCCTGGCCCCCCTGCAGCCTGCAGCCTGGTCATGTTCCTGCTGGCCTGCCACTGGTCTGGCTGTTTGCCT[C/A]CTGATTGTCCCGTGGTCTCCCCCAGTGGAGCTGCAACAGGCTCTCCTACACCTGTCTACCCCCAGGCGGACCTCCGCAGCACTAGCCTGGCATTGGCTGT
Pal7	PalAyuSNP694	17.06	T	A	TGCTGTAGCAGCGCCCTGTGGACAGGAAGACATGAGAGGCTGACAACATCATAACACTTATTTATACCAGCTAACTGTCTCCTGCCTGTCTCTACCACTC[T/A]GATGATTAACGATGAGGTACGCTAAGGTGAAAAGCTGGTTGGTTTTGACCACTGCAGGGGTCCATGGTTTGTCTCGCTGCTCAGTTAGGTTGTTAGATAA
Pal7	PalAyuSNP699	17.06	C	A	TTCCGTATTTAGCTGCCACATGCAGGGGGGTGAAGCCCTTCTGCAGCCAGACAGACAACAGCAGCTCCATGACAAGGCTCACACACACCAGGAAAGAGAG[C/A]ATGGATACCTCCCTGCATATACACTACCACGTTTCATGTTCTATCGACAAGTCTTACATTCATTGTTCATTAATTGTGAAATGCAAAGCATTGCTGCGGA
Pal7	PalAyuSNP697	17.06	G	C	CTAATGGCCTGATTGTTTTTCTGGCAGGAATAAAATATTAGCAGCACTTTACGTCATTTACCAATGTGCAGAATTAGTAGCAGACCCTAGGTGGGGGCCG[G/C]GAGAGCACTGAAAAGAGGCTACCATGACAAATGTCTGTGTCCTTCTGCTGCCATATCTCTCCCCTGCCACTGGTCTCTCCCTGTGGTTGCAGGAGCTGGA
Pal7	PalAyuSNP700	17.06	G	A	AGCTATTCTCTACAGTGGAAAGGAACACAGGGCCAACTGTACCCTTACAGCAGCAGCCCAGTCTTGGAGGTTCTAAACAAACACAGCCAGCTCACAGACA[G/A]GACCAGGGAGTCAGCAAACTGGGCCCGAGCCCTACAGGCTGGCTGCTCTGGCTCCTCTGGGCCGGAGCTGTAGTCACTCTCGTTACACATAAGACAGGGC
Pal7	PalAyuSNP695	17.06	T	C	TATAGCTGTTAGCTGTACTTATCCACTGGAGAACGTTCCACACTTTGCATGTGTGTTCATGTCTCTGTGGTTTTCAGCAAACCAGCTTGTGCAGCGGTTC[T/C]GAATCCAGAAGAAGCGAATCCGTAGGTAACAAAAGTAACTTTTGAGTGTTCGTGTGCAGAGTGGTCAGCGGAGGAGCATTCCTCCCCTCCCAGTACTGGA
Pal7	PalAyuSNP701	20.48	A	G	AGAAGGAGATAAGCGGGATCTTCCTCCAGCCTCCAGAGGCAGCTCTCTGGGAATGCTTGGACAAGGACGTCTGGCAGCCTTACTGTTCAGGCTTATCCAG[A/G]GGCTTGGCGACATCCTTGTCTTTGGATGATTTGATGTGCTTTTCAATCTTATCCATTTCATCTTGTTGTGCTCTCTGTGGAAAAACAAAAGCAAAAGTGC
Pal7	PalAyuSNP704	20.48	C	A	TGAATGAACCCAAGCAATATGCCTGACTGTATTTACAGACAGCATTTGATCCAGTACATCCAGAGCACTCACCCAGGGCAAGCAGCCTCTTGGTGTGCTC[C/A]AGGGCTCTCTCTAGCTCCCCCTGCTGGTAGATGGAGTAGCTGAGGTAGTCCAGGATAGTGACGGCGTCGATCAGGCTGCTCTCCCCCTGGTCCAGCTGCT
Pal7	PalAyuSNP702	21.61	G	A	GAGTGGGGTGTGTGCGCAGCTCAGCAGGGGGGGGGGGTGCCCGTGCGTGTGCAGCTGTGCGTGTACAAAAGAGCCTGTGTGGTTTACCAATGCTTTCCTT[G/A]GTGTGTGCCCACATAACCAACAAGGTTAAAACTCCATCAGGCTGCCAAAGCCTGATGTATACCATATGCATATACCATATACCACGTATACCATAAGTCC
Pal7	PalAyuSNP707	21.61	G	A	ACCAGGAACTGGGACGGGGCTCCCAGTAATGTGACAGGTGGCCACGGTCGCACTGCAGCATACCAATGCGATTGATCGTAGTAGAGAGTAACGCTGAGTA[G/A]AGATTTCATATCCTAACTACGTAGGCAGGTGTGTGTTTACAGGTTTCACGCAGAGAACCAGTCCCTTCTGCTTCCTTGATTGTGTTATGTGCTGCATATG
Pal7	PalAyuSNP705	21.61	C	G	TGCATGGTGATTCCCATGGGATTTTGAACCAAGTCTTGATTAAAACAGTCGTGCGTATTCCATGGAAGGCAGCCCAGTGTGAGACCACAGATCTGAGTTC[C/G]CTGACAGATGGTGTTGTTCACCTGTGCAGTGGTTAGGAGCTATTATTAAGGAAACTGTGCTGCGTTCTGCATACCAAGCAGCACCGTGGAGCCTGCCTGC
Pal7	PalAyuSNP708	21.61	T	C	AAACTCACCCGAAATCTCCCAAAAAATTGGAAAAAAAAGGACCTCTGGAAGCAGCAAGAAACATTGAAAAAATGTTTAATGTTCAGTCAGTGTATAAAAC[T/C]TTCTCTCTGTCTGCCCCTTCTCGCTCCCTATTCCTCTGTCTCCCCCTCTCCTTTTCTCCAGATGTTGAAGTACTTTGCTGCATTCGAGGTGTTCTTTGAG
Pal7	PalAyuSNP703	21.61	G	A	GACAATCCGATTTCCAAGGGTGGAGGTCCAACATGTTGACACATCTGTCAGGCTCCCGTCCTGAGAGCTGAGCAGCTCCTGTTCAGAGACAGGAGGAGGC[G/A]TCTACAGAGCTTACCTTAGAGTTGGAGGTGGACTCCAGGAAGCACAGTCTGTTTCCGAAGCCCTCGGCGGCCAGACACAGCTTCTGCTGCTCCTTGTGGA
Pal7	PalAyuSNP706	21.61	C	T	AGGATTCACTCATTTTGCTTCAAATGCACAGCCTACAATACCCACGGCCAGTGGAAGATGATAATATGTACGCAGACGCGAAAAATAGCAGCAGCCTTCC[C/T]TTGTCCAGCCTGCCCCCATCCCCTCCACTCCATCCTCACCCTCCTCACCAGAGACTAGTGGAGACTAAATTAATCAAGGCAAGGCAAACTTGCTGCAGGC
Pal7	PalAyuSNP713	22.75	G	A	AACCAGTCCCTGACCAGGTGGAAGGGTAGGGTGTAGAATTCATCATCCTGGATGACCTTGTGGAAGTTGCGTCTTATCATGTCAGCAGCCCGCAGGGCTA[G/A]CTGGTCCAAAGTGTACATGTGAGCCAGGCTATGCACCGCTACACAGTTGGTCAAGCTCAATTTCTTCTTCAGGAACTCGCCACAAAAGTTCTTCAGCTGC
Pal7	PalAyuSNP711	22.75	C	T	CCCTCCCCAGGCATCCCAATCCACCAACCTAGTGAATAATTAATGGCAGCAGGCTGAGTTGATTAAAATAACACATCAGGTCCACTTCATTGAGGGGAAG[C/T]ATGAGTGGGGTGGAAGGCTATCTCTGCTTCTCCAGGACACGTCTGTCATGCTGGACAGCAGGGGGGACGTCCTCCACACTACCCAGCACGCTGCCTCTAT
Pal7	PalAyuSNP712	23.89	G	A	TATCGCAGACAATCTAGTGCATCTTTTATATGGGCGTTGCTAAGGAAAGGTAGTCGTGTTTAGCTTAGTTACCCGGGGCAGCATCCTCTCAAGGTCTCCT[G/A]CATTTCGAAGCTGATGTAAGCCCTCGCCATATACATGCCCTGCTGTAATGTTCTCTAACTCTTTGGATTCCCCACACTTCTCAGTCCTGCTGCATGTGTA
Pal7	PalAyuSNP716	23.89	T	G	TCTCTTTGCAAAGTAACTTTTACAAGGAGGGCATGGAGTAATAGTGTGATAGTTTTTAAGGCAGCCATTGTCATACCCAGTCCAGGGTGGAAAGGGGCCT[T/G]TGTGTGACTCATGTGAGAGACATGGGAAAGAGCGTGATGGACACATACAGATGGACTCTTGGGAAAACGGCTGCTCCTTTTTTTCCGTTTTATATTTTCC
Pal7	PalAyuSNP717	25.02	C	G	AGATAAAGTGAACACTATTGGTGCGTGTTGCTCGGCACCGCAGCTGTCTTGAACGTGCTTTGTTCCCCCTCGCTGTGCTCGCTCATATCACGCGTGGTCT[C/G]AGTGTGAAGTTCTTCAAGATGTTTCCCTGTCTGCCTCCGCAGTGCGAGACGCCAAGACCCAGCTGCCCCTGGTTGTTTTGAGGAAGGTGTGGGGGGAGGC
Pal7	PalAyuSNP718	30.73	G	C	TGCTACGGAGGGGATTCCTAGCCAGGGTGAGCTCTTCCACCACTCGGAGCTTGCTCATGGCAGCAGAGGGGTACGTGGACAGCTTGTTCCCATCCAGGTG[G/C]AGGATGGCCAGGTTCTCCACATCGTCCAGAGAGCCTGGCTGCAGCGAGCTCAGCTCGTTCCCGCTCATGTGCAGCCAGCGCAGATCCTTGGCTCCGGTGA
Pal7	PalAyuSNP724	30.73	C	T	ATTAACGTCTATTGAACACTTCATGAACTGAAGTCAAGAACCTATTTATTTTCCAGGAATTTAAGCAGCTTTGCAGTCATGCAAAGTCCCTTGTACGCCG[C/T]ATAATAGATGTTCTGAAATGCCCTTAGTGTTGAATGGCCTTGTATGAATCCTGAATATCGGGGCTTGGGTGACCTTGTCCAAGACGCTGCTGACAGAAGC
Pal7	PalAyuSNP722	30.73	T	C	GTTCTATGTTTGCACTTCCCTGCCACGGTAAATTCTGTGCTTGTGATTCTGATTCCGATCGATGACTGCAGCGAGTTGTCACGGTGAGGTGAAGGAAGTA[T/C]GATGTATTTCCGACCATCTATCAGGAAGTTCTCCCTCTTGTTTAGTTATACATTTCTCTTATCGGGCTAATCTATCAATATAGCGAACTAAAGCTGCCAC
Pal7	PalAyuSNP721	30.73	G	T	ATCAGGTCATCTACCACGAATCAGCTTTTTCATACAGTTAAATGTATGATGGCGTTTCTGGGAAGGGTGGTTTTTAAACAGATGCAGCAAGTTAGAACGG[G/T]GTTAATCCTATGGCTAGTTTATCATGGCTTGTTGGCACGGCGACAGCGTTGATGTGCTTCTGTGTATCCCAGAGCTGAACCGCTGTCAGCTGGACCTGTC
Pal7	PalAyuSNP719	30.73	C	A	ACACGGCCCCTCATGGCCAGGAGCTTGGCGGCAGCATTCAGGGCTGAACATCTCTTACCTAGGACTTCTGGCTGGGGAGGAGTGGAGGCCACACTGTTGG[C/A]TGGTGATTTACCTTCCGCACTGGGCTGAGAGCCCCTGGACTTGCGGGTGACTCTGGAGGATGTCTCGCTGCCTGACTCGCCTCCAGTGGAGGTGGTGTTG
Pal7	PalAyuSNP720	31.87	G	A	CAATAGGAACGCAGCAGGATGAAATAGACCCAAAATTGTAAATGGCACTATGGTAAGTAAAATGGCACAATAGCAGCAAACTATTCCAGTTGAAGTGAGT[G/A]CATATGTAAGCTATCCAGCCCCAGCAGGTGAGTCCCTGACCTGTCTCTGCTCCACACGGGTGCTGCCGTCCAGCCGCAGGTAGATGTGGCCGTGGTAGTT
Pal7	PalAyuSNP723	31.87	T	C	TGGCCACAGGCCGCGACATCATCGACAAGCAGCACACGGCGCAGGAGGCTGGCTACGGGCGCGACGCGCTCGCCAAGGTTGCTAACGCAATTAGCCTAGC[T/C]GTGTTTTTCGAGGGGGTCCAGTGTCTTTGACATAACATGTGAAGAAAGGCTGCTACCTACAAGCTAAAGCATGTTGACTCAAATAACCTTTCATAGCTGT
Pal7	PalAyuSNP725	31.87	C	T	AGACCAAGAACTTCAGCGGTGCTGAGCTGGAGGGCCTAGTCAGGGCCGCCCAGTCCTCTGCCATGAACAGACACATCAAGGTCAGAGGTCACTGCACGGA[C/T]GTTCTGGAACCGTCCGTGACGAGCGCAGCGCTGCTTCAGACTAGTGATGGGGAAAGACCCCCCTGTGTAGTAACCTGTAGCTGCTTAGGTGAAAAGTATG
Pal7	PalAyuSNP2735	33	G	A	CTCATTTGGGTGTCACGCTGGAAGTAATTGAAGTGTCGGGGCTCCTAGCTAGCTGCCGGGGCAGCAGCCTTGGGTGGGGTTAAGTCATCAGAGATGGCAG[G/A]AACGTGGTACATACACATAACAACAACATGGTGACGGAGACGAGTGTGTTTGTCTGAGCGCTGTCACGTCATGCTGCCCTCTAGAGCCGGAGGCCAGTAC
Pal7	PalAyuSNP2681	33	T	A	TGAAGGTGACCACGCACAGGATGATCTGAGACATGTGGAGACCTCCTCTGGAGGACATCAGAGACGAGGGGGTGAAGACTGCCTGGGACACAACGTCTTT[T/A]AGACGATCCATCTTCTTCCAGCGTTTGTCCTTGTTCAGTTTGACCAAATAGCTGCTGCGGTGAAAGCAGGCTGACTCTGTTATCTGGTCGACTCCCAGAC
Pal7	PalAyuSNP2680	33	A	G	CTGTGCAGGACACGCTCCGCCAGCTGAACAGCAGCAGCTGGAGATAAAAGGTGCAGGAGGGTCGTTTGAGTGGGCGTCGGGACGGAGTTTCCACAGCCTG[A/G]CGTCGGCATCCAGGTTTCAGAAAGGTTCTGCGATGGTCACAGAGACGTTCGAGTCAAAGTCGAGTGAAGCTTGAAAGCTGCTAGAAGTTTCTCCTGGTCT
Pal7	PalAyuSNP728	33	T	C	AACAATGCAATCCATACAAAGTGCTTTGTTTAAATCCATTCCTATAGAATCGTTTAGTAAAGTGAACAATGACAGACGTGTCATATGTGGCAGCGGCCAA[T/C]CATAGACGATCGATGAGCCAGCGATGTTTCGATTGGTCCATCTCCCCCCAAGGAGATCGGTGAAGTTGGTTGAGAAACATTCTAGCTGCACTGTAGAGTC
Pal7	PalAyuSNP2682	33	C	A	AAAGCAAAAAAAAGAAAAAGTGATAAGAATGTTTAATTGCGTCCTTCAAACTTCAGAGCGGGTTTTTATTTCACTGCAGCTCTGGGAAAGTCTTTAAAAT[C/A]AACGCCGACTGATGCTTAAACCGTAACCGTTCCTTAACACGAGTGTCCAGTAGAAGGCGCCTTCTCTTACCGTGAAACTTTCTGCTGCCGAAACGTGACT
Pal7	PalAyuSNP727	33	A	C	AATGTGTATTTGTCTATGGCCAACATGTACAGTTGTATTCAACCAATCACTGGATTGACATGGTCGTGTTGCGTGTGGAAACCAGTTTGGTCACAGGAGG[A/C]AAGCAGGCGATGTCACACATGCAGGCAATATGAAGGCTTTGGTGCTGCCTGTGTGCGCTTGTGTGAGTGTGTGTGTCTGTGTGTGTGTTCGTGTGTATGT
Pal7	PalAyuSNP729	33	C	A	TCCCAGGGTAGGCGGCTGGAGGAGGATCACAAAGAGACCCGCGTAAGACCGCAGCGACTCCCAGCGACGTGCACGCCGCTCGGGCAAAGGAGCTGGGGCG[C/A]CGTGCGTGAACCACCACCATTCATTTCGGCAACGACGGTAATCAAAAGCTGCTATGAGGAAGGGGAAGCTGAATCGGAGCAATTCGGACCCATCTGCATG
Pal7	PalAyuSNP730	33	C	T	AATTTGTACTCTTATTAATTTTTTTTTCCTGTTTTACTTTATTCTTTTTTTTTTCTTTCTCCAGCAGCAACATAAAGGAGGAGATATTGGAGCAGAGAGG[C/T]GCCTATTTCGTGGACATGATGAGGGCCACGATGAGCCCATACAGCCCCAAGACCTCAGCGAAGATCAAGATGAGGATCATGCCCACGAACAGCCTGGGCT
Pal7	PalAyuSNP2683	36.42	C	T	AACACATACATCCTTCCCTCGTGTCTCTGAGTCCTCCTGTGTAAACATCCCCCGCAGCTTCTCTAACAGTGGAGGTGTTCTCTGCGGAGTGGGGAAGGAC[C/T]GCCACAGCAAAACGGTACTGCCCTCTAACAAGCATTCATTCACATCTTGCCAGCGAAACAGGAAGTGATCCTACGCCAGAATGCCCAGCTGCCATTGATA
Pal7	PalAyuSNP2684	38.69	T	C	CATAAAGCAGCTGTGTGTGCCTTCATATCTTGTCGCGTGCACATCACAACGCCCCCAGTGTCACAATGATGTATGGCTGTTACCGCGCGCGGCGTTATAC[T/C]AGGACCCTGAGCTACGCTGTAAACATAATGTCTTTTTTAATAAGTAAACCTGACAGGCTGCATGATGCTGATTTAATTGCGGTGTTTGAGTGATGAATTG
Pal7	PalAyuSNP2685	38.69	C	T	CGCTCCCCCAGGAGGCTTTCCCACTGCGGCACGAGATCACAGACAACCCCTCGGCCCCGGAGCCCCTGCAGCAGGACAAGGCCGACTCTCCACACGTCAG[C/T]GGCAACGAGGCCGAGGTGGCGTGCCTCACGCCCATCGAGTCGCTGTCTCTCATCAGCATCTCCCAGCCTCTGTTCAGCCCCCAGCTGCCCGCCCGCTTCT
Pal7	PalAyuSNP2686	43.25	G	A	ATTTTCGCACAAAACCAGCCCACCTTTAGTCCCGCAGCTAGCCACACTGCACACGCAAAGACCGACAGCGACATCAGGGAGGGACGGGAACACACCAGAG[G/A]CCTGATCAGGACAATGACTGATTGTATCCTGCTTTGATCTTGTGTACGGAGTGCCTCGCCTTTTCTAAACATGGCCAAGCTAGTTCCATGCTGCTTCGCC
Pal7	PalAyuSNP2687	45.52	A	T	GTTTCCTGAATAAAGCAGCTTAACATTTTGTTCTACTCTGACAGAGGAGTTGGGGGAACAGTCATTTGAATGTACCACATGTAAGTATCTCACTTACCGC[A/T]ATATAATAGACCTTGGCTTTCTCCACCAGCTCCCAGTTGCTGCCCAGGTCCAGGTGATTTTCCTTTTTGTAGCAGTTTGCCGCTGCCAGGTTAGCGACGA
Pal7	PalAyuSNP2978	46.66	G	A	TCACGCTCCTCCTTTGTTAAGACGCTGCAGTGCTTAGCGGCGAGTCAGCGAGGGGCTTCCTTCTCTTGTGACTCTCTTCAACACGCGCCAGTGGAGGAGC[G/A]TGCTCCGGAGGTGCAGAAGAAGAAAGAGGAAGACAGGAAGAAGATCCGTGAGGAAAAGGCTCGCCTGGCTCGTCTGGCTACAGACTCAATCAACAACACC
Pal7	PalAyuSNP2973	46.66	A	G	CTTGTTCCTGCAGCCGAGATACGAGCCGTGAGAGAGGAATCCCCGTCAAACCTGGCAACCCTTTGCTATAAGGTAATGTGCATCGTGGGAGAGTCATTGT[A/G]TGTCTTGTGCTTGTGATTCCACAAACATATTTGATGTGAGCTGCATGAGATGGACTGCAGGTACTGCGTGTACCTGCTTGTACATGTCTGGTTGATTATC
Pal7	PalAyuSNP2976	46.66	C	T	GCATTTCATCAACGTGAGCGAGAAAGGGCAGCGATATTTGGCCGACCTCTTCACCACCTGCGTGGACATCCGTTGGCGGTGGATGTTTGTCATTTTCTGC[C/T]TGGCCTTCCTCCTGTCGTGGCTGTTTTTCGGCTGCGTCTTCTGGCTGGTCGCCATCTTTCACGGGGATTTAGAGAACAGCAGCCAGAAGTGCGTCTCCAA
Pal7	PalAyuSNP2977	46.66	A	C	CCCCCCCCCCCCCCCCCCATCTGGGTGACAACATGAAAAGCTCACTTCAGCCATAGACTTAACCAGCAGCATACATGTCTTTTAAATGGCAGGAACCATT[A/C]ATCAGTTTTAATAGATGTGCTTATTATCACTATTTGAAGCTGATCCTAAATGCGCTGCTCACGCTAATTCTTCCCTTTGGCTGTTTTCTTTTCCGTTGAG
Pal7	PalAyuSNP2974	46.66	G	A	CGACTACTTTGTCTCAGCTGTGAGGTGACGGTTCACATGCTAGCTTCCGCAACCCTGCGGCTCGACTGCAGCGCTTCAGGAATGCACTTAAGACACGGGG[G/A]CTAAGTCCTCCGCTTCCCATGAGGCAACAGACCAAACACGTTCACTATGGTTACGCCCCTCGCCATCTGTGAATCCACTCTGTTTGAGAGCGTTGTATAG
Pal7	PalAyuSNP2980	47.8	C	T	GGAAATGTTTCCAACCCCATCAGGATGTGAACCATCTCCAGATATCTACATCAAAGAGCAGCAACTTGTCGCAGTCATTAGTCTGCTTCATGACTTCATA[C/T]GACTGTTAATGCGTAAAGTTCATCCAGGAGCACAAGCTCTCGTGTCGATCTTAGACCACACGTATTCATACTGAGGCCATCGCTCCGTGGGCGGGGAAGA
Pal7	PalAyuSNP2979	47.8	C	T	ATGACGAGGGCTTCGCGAGGCGTGACAGCAGCCGTGACGGGGCGGAGCAGAACGGCGAGCGCCACGACCGGACGGCCGCGCGACGCAGCCACGGACTCGC[C/T]GGTGACCATGACGACGGCCGGTTAGGATGGAGGGAAGGGAGAGGGGGCGGGGTTACCTTGCTGTGGTAGGAGCTGCTGTTTTTCGCCACGGCACACTGTC
Pal7	PalAyuSNP2899	48.93	A	G	GATTGCAAGCAAAGCAGTAAAACACTAATGACCAAAACAATCAAATACACAGAATGCAGCCTCCATAATGTCTTTAATTTACCCAACAATTTTAGTCGAA[A/G]CAGTCACGTGCTCTACCACTGCGTTACAAACAAGAACAATCAAACGCAACGCTGCTTATGAGCGTTTCATCAAAGAGTAAAATGTTACCACGGTGTTATG
Pal7	PalAyuSNP2898	48.93	G	C	GAGATCAAGACTATCATGTATGTAGCTTGTGTGCGACGTTGTAAAAGCAACTGCAGCCGCTACCAAAAGTCGAAAGTATGCAAATCAGGATTTACGGATC[G/C]TGTCTCAGCTCCTTAGCCCTGCCCCTTTCAAAACATTCCCCGCCCACTCATGTCCAGGTAGGACCCCTGGGCGTGGGCGTGGCCAAGCTGCGGCTGCCTG
Pal7	PalAyuSNP2897	50.07	G	A	CCCACCACACACACAATCACACAGACACACACACACACAGACACACACACAAACACACACACACAGTCCCTCCAGCCTCACCCTCAGGGATGGCAGCCAC[G/A]GCCAGAGCCACAGCGATCTTGAAGTAGTAGACGGCACCACGGATCCAGGAGCCACCGTGCACGGGGTCGTTGAAGTGTCCGATGTTGATCATCCACACGG
Pal7	PalAyuSNP2938	50.07	T	A	TAATCTGCAAGTTGAGTTAGTGTCATGAACCACAATGCACTCGTCCAATCAGCAAGCAGCGACGTACCTTAACAGGATGTGTACATGAAGCCATCCTGCC[T/A]TCCTGCTGTTACCAACACGTTGCGTTCTCCCTCCCTTATCTGTTGTTGTTCTGTCGATCCTCGGAAACAACAGAAGCGTGGAGCCTGTTGCACATAGCTG
Pal7	PalAyuSNP1932	50.07	T	G	TGAGGGTGTGTTGGGGAGAGAGGGGTGTGTTGGGGAGTGAGGGGGTGTTAGGGTTGAGTCATCTGAGCATGTTGGGTGTTGGAGTGCAGCAGTAACAGTG[T/G]GTTCACAGCTGGAGCTGGACGCCCCAGGCCCTCCATGGAGACACCTTCAGAGGAACACTCTCAGCTGCTAGGTCCTCACACTTTCACCAAACTAGACAGT
Pal7	PalAyuSNP2940	50.07	C	T	TGACATCCACGCCAACTCATCCTAATCTTTTCCCAGCAGCCCTCTCTCTCTCATGTTGGCACGGAAACTGCCCTTGAGGCTTAGACGCAACTTCCTGTCT[C/T]CTCCGCCTGCCCGTCCAGCGAGTGGCGTTGCCAGGCGACATTATGACGTCATCGTGGTTGGGGGGGGCCACGCGGGGACGGAGGCGGCTGCGGGGGCCGC
Pal7	PalAyuSNP1931	50.07	G	A	CATCTTCTCCATCATAACTATGATGACCTTGCAGCTCCACCATGATAACATCACATGTTCCCCATGATAACCTCATATTGACTAGAACAACCTTGTTTAC[G/A]TTTGTCTTTAAACAAAGTTCAGGGTGTTGAAGTCACACTGCTTGTCATGTGATTGTGAACGACCTATGACATCACGACCTCCAGTCAGTCCCTTTCAGCT
Pal7	PalAyuSNP2939	50.07	G	C	CAGCAACAGGGAGTCGCAGAGAACATTCTACAACAGCAACAGAAAGTGGAGAGAACATTCTAGAGCAGCGATCATGTGATGATGTGGCTTAAAGGTCCGG[G/C]TGTCAAAATGTGCAGAGTTTAATTTTCAATTAGTTTTATTATCGAGGCGCTGCCTTATGTAAGTCCAGGGTTTTGCAGCTGAGTGATTGTGTTGACATAG
Pal7	PalAyuSNP2941	50.07	C	T	TTACCTTTCACCTGAATTCTAGAGTTTATGATCAACCACACAATGCTGGACTACCTGGTTAGCATGTGTAGTGTGGCTAGCAGCATTAGCATGGCCCCTG[C/T]GTGTCTCCCTGCGGCTGTGTGGACGCTGGCGCTGACTGGAGAGTGGCCGTCCAGCTCCTCCCAACCCCGGGAGAAGAAGCCAAACGGAAACTTCCAGTGC
Pal7	PalAyuSNP2975	52.34	C	T	CGCGTTTTGAGAAGGGGAAAGAGCTACTGGAGGCTGAGTTCCGCAGCCTGCTGACCCGCTACAGCAAGCCTGTTCCCCCCATCCTGATCCTGGACGCCAT[C/T]GGCGTGGACGAGGAGCTGGAGGTCCAGGAGGTGGTGGTGCTGGAGCACCTTCCAGAGGCGGTGCTGCAGGACATCATCTGCATCTCCGGATGGCTGGTGG
Pal7	PalAyuSNP3131	71.4	G	A	GATTAGTTCTGAATGGTGGGCTTGGATAGGACTGAGAAGAGACAGGAATGTCAGCAGCTGGAAGTGGTCTCTTTCAGGAAGTCAGTTCTACAGAGAAGGA[G/A]AGATGGAGTACAGGAACTGGGCTCAGACAAACACTAGCTTTCCCTGTGCTGCACTGGTCAGCAGTGAAGGAGGAGTATGGAGAGACTATGAATGTACAAG
Pal7	PalAyuSNP2331	78.26	G	C	CGATCCTTGCAGCAATCCTGTAACACATTCCGTCAGGGTAAACATATGCAAACTCCACTAGGTATATCCAATTTTTCAAGCTAATCTGCTGTTGGAAAAA[G/C]TCGCAAAGCACAGAGAACTGTCCTTATCACCCCAACACCAGCTGCATTCAAAAGGTTAGCCCCACCTCACAGCTCTGTGGCTTGTAGCCCAAGCCTTACT
Pal7	PalAyuSNP731	85.12	A	G	GGGTAGAATAGCAGAACTGGTGGGGATGTTAACCAAGGTGACTAGGCTAGGCGAGATCATCTGGTTGGTACAGCAGCTCACAGTGGTTTGCTGGGCAAGA[A/G]AACACCCAGGCCTGTCTGTTGCAGTTGTGGTAAAAACCACCAGCATGCCTTTAATCACATAGACAACCTCCCCCAGAGGAACAGGGTCGAAAGGTCACAT
Pal7	PalAyuSNP726	87.39	T	C	AAGCCCCTCCCCTCAAAGCAGCCTCAGCAATCACAGTGAAACTATGAACTCAGATAGAAGAAGTGTTACAAAAAGGTTTCAAAAAAGTAGTAGTGTTAGT[T/C]GTAAGAGTGTGAGAGTAGGTAACAGCGGAAATTGGTTTGCATGTTTCTTTTGCGATGTGTTGTTATTGAAAGGTTTTCCACGTGCTGCTGGTGTGAAGGT
Pal7	PalAyuSNP672	93.1	C	T	CGAGGGGGTGGGGGTGGGGGGAAGAGAGGCGTTACCAGGGGTTTCCACTGGTTTGTTTCTCCAGCAGCAGTTGCTTCTCCACCTCTGAGAACTGCAGGTC[C/T]AGCTCAAAGGAGTTGTTGTCCAGGTCGTGGATGTACTGCTCAATGTTGCTGCTGGACCTCTGGGGGGGAATGGACTCAGGCGTGGAGAGGGAGTGGGTGG
Pal7	PalAyuSNP662	94.24	C	T	CCAAGGTCGATGACACAGCACGGGTGTCGGCCGCCATTCCCACCCTGCCTCTGCAGCCGCCCCCAGCCCCGGTCCTGTTCCCTGTAAACACGTCCGTCGA[C/T]TCGGGTATCAATGCCAGCTTCACTGCTGAGCTTGAGGAGCCAGAAGCAGACCAACACCAGAACTTCCACATCCGGCACACCAGCTGCTCGTCTGCTAACT
Pal8	PalAyuSNP2824	0	T	A	AATTGGCCCAACAATCTGCAGCTGAGGCTCCCTGTCAGAGGGGAAATTGTGTACACCTGTTTTGGAGCTATCCATGGTCCTGAGCCTCTCTGAGTAGCTG[T/A]TACCTTTTGTCTTCCTCTGAAGGTGCTCTCCGTGGTGCTGCAGGTGCTTGTGCTGTTGTGAGGGCCCATGTTTCCTTCTGGCTACCGCATACCCCCTTTT
Pal8	PalAyuSNP1411	2.28	G	A	TGTGGGCGCGGGCGTCTCCTATGTAGCCGGGGAGGCACAGCTGGCAGCGAGGCCCGGTGGTGTTGTTGACGCAGTTCAAGCAGTGGCCTGTGTCTGAGTG[G/A]CAGAGCTGGGCAGGGCCTGTGGGGTCCGAGTTCCCGCTGCAGTCACAAGACACACACCCACCAGCCGAGCTATAGAAGCCAGCGTCGCAGCTGTCACACT
Pal8	PalAyuSNP1443	2.28	G	T	GGCACTGCGCCGATTTAAACTCTTGCTCTGGCACCCGGGGCAGGGCAGCGGCGCTGGCGCGAAAAAATGACTCGACGGGAACAGAGACGGCGAGAGAAGT[G/T]GGCAAGAGTTGAAACTAAACCCATTTTCTCACACGGGTGCTGCCGTGTGACAGTCTTTGCTTCGCCGCTTGAAACAGGCGCCATGCGGGAAAAGTTTGCT
Pal8	PalAyuSNP1425	2.28	A	G	AACCAGCTCTATCCCTGTCAAAGAGTCTCCACCTGATTCCTTGCTCACACACTGGAACTCTACCCAAAGACGGTACCTCAGGAAGCAGCATGCTGAATGG[A/G]GAACTAGGTCCTAGCTCGCTGTGTCGACTAGGGGCTGATTAACACTCTGTCCAGTCTCTGGACCGCGGTGACAAACTCCCGCTGCCCAGGAGATGAACCT
Pal8	PalAyuSNP1417	2.28	G	A	TCTTCAGATCTTCATCCCCTACATGCTGAAGCAGCTCGCTCCCTCCTGCTCCTCGGTGAGTCTCGCCTGCCCCAGGTCTCGCTGTCTCTGGAGATTCTGT[G/A]CTGAATCTTTCCCCCTGGTGGGCTAGCTCAGCTGCGGTCTGAGGTACTCATGGATCACGTGTGATTTTCAGGAGCTGCCTCGCTTCCAAGAGCTGATCTT
Pal8	PalAyuSNP1414	2.28	A	G	TGGCCGATGGAAGCTGAAGTGAACTTTGTCAACAGGGTCTAGAGGGGCATAACGGCAGCAGAGGGCCTTCGGGAACTGCTGGATCCGAGGTGAGGAGTTT[A/G]AATCACGTCTACATCTCCTGTCTGCGCGGGTTCAACCGCGCGGGTGAGAGTTTCACTCTCTATTTGCCTCCATTTCCAGGGGCTGCCTGGGGAAGTGGGA
Pal8	PalAyuSNP1423	3.41	A	T	TTCTCTCTTGCCAATCAGGCGGTGTTTCTCTCCGCACAGCGGCATTAAAAATTGATCCTCGGCAGCGGCAGGGGTGAAAAGCTAACATCCCTGCCAAATG[A/T]CTGATTAGAAAGAAAAACCTTTAATCTTTGCTTAAAAAGTGTCTGTTTGCCCCGGCGTGCTCTCCCCTGCTGCGCCCCCCCCTCCCCCCCGCCCCCCCCA
Pal8	PalAyuSNP1420	3.41	G	A	ATACACACTCCTATATACTCATACGCACACACGCTGACACATGCCCACTGATACACAAAGCTACTAATATGATATGTAATATACAGCAGCAGACCCTCGC[G/A]ATTTGTCGGAATGCAAAGGAATCGTGCCTTCAAATGCGTAAAGGTGGGAGAAGTGGATTGGTCGGTCGATAGGTTGCGTCCGAGTGGGTGAGAGTTTGGC
Pal8	PalAyuSNP1413	3.41	A	T	CTCACTCTCGTGCTGATAGAGAGGGAACGAGAGAGACACTCAAGGGAGGCTCATTTCAGAGCAGATAAGTGATCTATATTTTACAATGCCAGGCAGCTAC[A/T]GTGCGGAGCGTTAGACTAGCAAGCCAGATTAGGAGGAGGGCAGTATTATTTCACCGAGATTGAGTCCAACAGCAAGGTAATAGAGCTCTTTGCTGCTTCA
Pal8	PalAyuSNP1444	3.41	T	G	GCATGGAGGGGCCCTCAGAGGTGGAACACAGGATAACCAACCAACACCAACAAGCATGCCAACACATCTTACAGATGAAAACCCTCATTATGTGTCACAA[T/G]ACATGCTTTCCTTTGCTGCATTTTATTTGTCGTTCTCTCATCCTCCCTATCCCCTTCTCTCCCTCTCTCCCTCTCTCCCTCTCTCTCTCTCTCTCTCTCT
Pal8	PalAyuSNP1441	3.41	C	T	CATTCCAGAATCTTCTGGTCCAATGTAAGCGGGTGTGGCAGCTTGCAGTACACTGGAAGCGTCAAGCATGGAGTGCCCCATTTATCAATAAAAGAGCAAA[C/T]ATGTTCACTGTAGCACTTGGGGCAACATTTGCATTCCAGATAATAAGAGCTGCCATATGGATTTTCCCCTCTGTCTCCTTGGCTGCACTTCCATGCAACC
Pal8	PalAyuSNP1421	3.41	C	T	ATAATGAGAATGTAACTGATCACAAAGATAGACAGATAAGGTTGTGTTGTGTTTTTGCGCGTGTGTGTGTGTGTGTGTGTCGAGAGACACGCAGCTGTGA[C/T]GCTAGAGACTTAGGAGGCGGATCCGCAGTTAGCCAGGAGTGCTGTTGAAGATGCTGAAGAAGCTCACAGCCATGATAGCGGTGGGTTTCTCTCCCTTCTC
Pal8	PalAyuSNP1426	3.41	G	A	CAGGTCTTTAAGGAGGCGATGGCAGCTTGTCTCCAGGCCACCCGCGATACTGGACTGTTAGACATGTGTTCTGTCTTTACCCTGGGCGATCGGATGACGG[G/A]GCGAGGCGTTGCGCTCGGCCGAGTGTTCAGCGCTGCATCCGAACGGACCGCATTGTTGAGGCGCGGACAGGGGAAGTCACAACACACCTATGGCAGTGAG
Pal8	PalAyuSNP1440	3.41	G	A	AACTGGTGCTCTTCACGAAAGACCTTAAACGAAGGGCATGGAATGTGGAGCAGCACGTGTTCTGTCCTGGCTGTAACAATGTGGAGGCAGACTTCTCCCC[G/A]TCTCAGGGAGGCTTGGGAACTGTGACAGTTCTCCAGATCTCATATATCCAGCTGCTAGCCCTGCATTCTGTTAGGGAGATGAATGCACGTGCGCGTGTGT
Pal8	PalAyuSNP1439	3.41	G	A	AGCCCTAAGTCTGTGCAGTGAGGCTTCTGTAGGGTCATATGTGGTCGCCAAAGGGTCTCGTTGTGGCTCCGCCCCCTCACCTCAGAGCGCTGTCCGGGCA[G/A]GAAGTGCACGGTGCCGCTGGCATTGAAGAAATCCTGGACGGAAGGAGAGCTGCTGTCTGGGTTTAGCTGAGTCACTGTGTAGTTGACATAGACGTCGTCC
Pal8	PalAyuSNP1424	3.41	A	C	GTCAGACACACGGCAGCCCCCACAGGTACAAGCAAAGGTCCTTCCCACCTACACCCACCGAATCCAACATCACGTCGGAGCCGACTTGAACAAAACACAC[A/C]ACGTTTCTTCCTGTTTTTAGCAGAGGATACTCGCATCCTATCCCGGCGCTGCAGGACATGGTATCGGGACGCTCGTACGATTCGACATCAGCCGTCAGCG
Pal8	PalAyuSNP1445	3.41	T	C	ACTGCTTTGTCAACACCGTCGATTGGCACTGTCCCCCAACACATTATTTATATTTACCATCCCACATTTTCTCTGGGACAAGCTGTGACAGAGCAGCTCT[T/C]GGGGGAGTTTCTCGCTACACTCCATCCCAAAAAAGGCAGATGCCTCAAACAAAATGCAAATTGTGATTTCCTCTGCGAAAACCTTGGCAAGTTGAGACTA
Pal8	PalAyuSNP1438	3.41	T	A	AGGTCGTCAACCCCCCTCTCCATTGTCCATCTCACCACGCACACATGGAAAGATCCGGAAGGTAGAAGCAGCCTTGGGCAGTGGACAGGACAACATGTAT[T/A]ACGTTAAAAGGCAAAGGAACGACTCTGAGTGTGTGCCAAGCGAAGGACAGGTGATGACGTGAGGAAGCGGCTGCTGCTTTCAATCATCTTCATTTGTGAA
Pal8	PalAyuSNP1415	3.41	A	C	CTACTTCAGCCTGGATCGAGCTGCTTATTCCACATGTCAATCATCATTCCTGTTATCTGTTGGTAGTCCTGTTCAAAATCACTGCAGCTCATATATCAGG[A/C]TCACTGTGAGGGGTGACTCCTCCTCCCCAACAGTGGCCCCTCCCTCCTCCTGGAGCACCACCTACATTCCCTTCGGCTCATCCCCCAAAAATTGGGTGAA
Pal8	PalAyuSNP1412	3.41	G	A	CCTTTTGTGAGCAGCGGCCATCTTTATAATCGGCTCTTCTCCTTGTTTGACCGAAGACTGTGACTCCACACACGGACAACTTGTTCTCGTCGAGGTTGTT[G/A]CGCTGTAGCCGTGTTGGTTACGCCACAGACACCCACCGGCACCTTGCTGCGCACCTGAACCACTCTTTAGCCTCTCCTCCCTCAGAACAGTGGAAGGCGT
Pal8	PalAyuSNP1416	3.41	A	C	TGGGAAGGGGAAATGAATCGTCATTGGACTGCTGTTGATGGTTAATCTCCGGATGTAAACATGCTAGCACGTCGCTCAAAATACATCAGACTGATTTTGA[A/C]ATCTAAAGCAATGACTCGCTGCGATACGTTGGCATTAAGGCGATGTGTCGAATACATGAACTGTACTTGGGAGTATTTTTTTATAATGGGAAAGGGAAAT
Pal8	PalAyuSNP1442	3.41	A	C	GGCTGCTCTTGGAGCGCTCCAGCAGCCCAGCAGATGGTGGTGGGGAGGGATCCACGTCCCAGGGTGGGAGTGTGCTGTCTGGTAGCAGGTGGGCGGAGCA[A/C]AGCGACAAGTCGGCGGCCGCGCTGTCCTCAAACACCGGCCCTCCACCCTCAGAGAGCCTGTCGCCCGGCCCGACGCCGCTGCTGTAGTCCCGTCCTCCTG
Pal8	PalAyuSNP1437	3.41	G	A	ATGCAGCCCATACTCCTTCACTCTATACATTCTCACTGGCAGAAAGTCAGAGGCTCCACTTCAGGACCCTGGACAGCACAGGCTCCACTGTCTGCATAAC[G/A]CCCCTCTACTGTAAACGCATGCACGCTGGTGCACGGCTGCCCCATACAGACAGCTTTAAGCTCCTCAGTAGGAGGTTAATGCACACTTCATTAAAGAAGC
Pal8	PalAyuSNP1436	3.41	T	C	ACCAAGTGCATCACAGAAGTGGACACGTTAGGTAAGCATCAGCAGCCACTGAAAGCTGGGCCGTTTAAAGGACAAGATGTCTTTTTCCGCCCCCCCCTTC[T/C]TAATCCCCTAACCTTCCTCCTCCTCCTCCTCCTCTTGCCAGCGCTGCACTACTTCCCAGAGTTCCAGTGGCTCGTTGACTTCACGGTGGCAGCTACCCTG
Pal8	PalAyuSNP1401	5.69	G	C	TAATAGCATGTACTAAAAGTAAAAGATCACAAGGAACAAGGACAAGTAACCTGGTATTTAAAACACTGTCACGTCGTTTGCAGCTCAGTGTCACCAGCTT[G/C]CTGACCTTCAAAGGAAGCACTCAGCACGTTCATTAAAGGCACATCCTGAAACAGGAACAAGGAAGTCTCATGTTCTGTCTGTGGCATGACAGCCAAATGG
Pal8	PalAyuSNP1399	5.69	A	C	AGTAATAGCAGCTCTAGTGTTTGAGTCGTATCGGTCTGGACCGGTGTCCCTTTCTGACAGGAAGGGCTTCACAGACGGATGTTTGTGTGCTCGTCTGTCT[A/C]AGGGTGATGCTGACCACTGCTGAGCTCCACTGGGAGTCATCAGAGTTTGCCACCGCGCTCCCTCTCCTGCTGCAGGCCTTAGCCTTGGCCAGGCAGCACC
Pal8	PalAyuSNP1396	5.69	G	C	ACGCCGGTCGCCATAGCAACGCAGCTCCCGCCCAATGTTTCCGCAGCGTTCTCCACCCAGCAGCAGTTGCAGGTGACGAGAAGGGAAAGGGCCTCAGCTT[G/C]AACCCAAGTCCCCCTTCACAGCGAGAATGCGTCTTGCTGCACTGTTACTTTTTCTTATTGCCGTCGCTTTTTAATTGCTTTTGAATTATATATTTTGTAG
Pal8	PalAyuSNP1408	5.69	C	T	TCTGCTGGGAGTCCAGGCAGCCAGGGTGTAAATATTTGGACGGACCAAATCCCTATTTTTGTAGAAACTCTAAACCTGAATATCGTGTCGTCCTTTCTAC[C/T]AAACCCAGTATGTTCTCATGTACAGACGAGGTACGAAAGGAAAGCAAAGGCGACATCCCGCTGCTTTCAGTTACCAGAGAGATGTCCTTCAGACCTTGTG
Pal8	PalAyuSNP1402	5.69	T	C	GTGAGTTCAGCATCTGTGAGCTGGCCCTGCAGCCTCCTGTCTTGTCTAAAGAAACGATGGACAGTTTCGCAGGTCAGTTTCAATGCCTTCTTGTAGTCTG[T/C]TGAAGATTCATCTGTGTGGATGTGTGACAAGATGCAAAGTTTGTCCGGTTCCTCATTCTCGCTGCCTTTTCAGATGATTTGGAGAAAAGAAAGCGTCTGA
Pal8	PalAyuSNP1403	5.69	T	C	GAAACAGTGCTTTCAAGGTAAGAGAGAGAGAGAGGAGGGGCAGGAACAAGGGCAGCCCACGGGGGCCAGCGAACAACCCACAGGCCACACAACCCTACTG[T/C]TTCTACCTTATCATACAGTCAGGTTTGGTAGACGCTGCCCTGGCTTTGACGTAGCGTTCGGTCTTTTCCCTCTGTTCCACAGTTGGTCATCTATGAGCAG
Pal8	PalAyuSNP1410	5.69	A	G	TCAAAGCACAGGGCTGTCTGGTGGGGAGGGGGGCAGCGTGACCTCCGGGGGTCAGGGAGAGGGGATTCAGCAACGCGTTGACCCTGATTGGAGTTGTCAC[A/G]GAGACCGAACCGGAGAGAGCTGCAAGCCTGCAGTTGGGCGAACTCTGATCATTAGTGAGACGGTGAAAATGCATTAGTGGACACGTTTGGGATGTTTTAC
Pal8	PalAyuSNP1398	5.69	G	T	CTGTGCCGTGAACAGGACTGCTGACGATGCAAAAACGTGGCGTGTGGCTGTGTTATTGGGTCAGTAGGAACGGCGGGCAGCTTGTTTTCTGGTTTCTCTG[G/T]CACCGTGGACATGGTCTCTCTCCTGGAGGAGAGACGTTGGGATCCGAGGGATGAGAGAGAGACAGCGCTTTGCTGCTTTTCCATCTCCTCAAGTTTCGTC
Pal8	PalAyuSNP1407	5.69	A	G	AGCAGCAGCTCAGCCGTCCCCTGCGTCAGCCAGAGCTAGCAGGAACTGGGAGGGTTCGGAAGGATTGAAGTCATTTCCAGGAATCCTCACCGCTAAACGC[A/G]CCGCGCTCGGGACGACGGCGCGGCAGGACGGCGCACGCGCAGAGCTGCGTGTGTGGGAGGGGTTAGCGGTGCGGACTGGGATGGGTTAGAAGTGACCAGG
Pal8	PalAyuSNP1409	5.69	C	G	CCTCCAGCGACGATGCCCTGGACGCCCCGTCCGGGGCCTCCTCCTCCTCCGAGTCGGAGAGCGCGCCTAGCCGGGAGCGCTCCCGGCGGGGCAGCAGCGG[C/G]AACGCCAGCGAGGTGTCGGTGGCCTGCCTGACGGAGCGCATCCACCAGATGGAGGAGAACCAGCACAGCACGGCCGAGGAGCTCCAGGCCACGCTGCAGG
Pal8	PalAyuSNP1397	5.69	G	C	GGTCGGACACAGTGTCACGATGGAGTGCAGCTGTTACAGAGACATGCGTCTGATGCAGCTCCAAATGAAAGCGCCATTAAATTAAGACACCCTGTCGTTA[G/C]CTGGGCTTTAATGTAGCTGGTGGTCAGTGGCAGTAGACCTGGTCACGAGCTGATTGGCTGCTTGTAACAGCTTTTGCCAAGACCTCTCACCTGACGTGTG
Pal8	PalAyuSNP1395	5.69	C	T	ACTTGTCCCACAAAAGAAGAAATTGTATTAAACTGAGTTAAACTCCAAGCAGCCCCTCCACCAACTACCGTGTCCAAATCTTGTTCCTAAGATTGATTTT[C/T]AACGTCATTCTTTTCACTCCCTGTTTCTCCAGAGGTGCTGCTGGTCTTTTATAAAGTGAAAAAAGAAGCATAAAGAGCTGAAGCAATTTAGCTAATGGGG
Pal8	PalAyuSNP1400	5.69	C	T	TGTGGTGTGAACCTGCAGTTGAAAGTGGCAGCACAATCTCAGGTTTTTTTCCGCACCAATTTCCTCACATTAGATTGCACTGCAACCCTGTTATACATCT[C/T]TTCTCTCCCTTCTCTCATAGAGCTTGGATCCAGTCACGACAAATACCGAGGTTTTGGGCCATCCACCCCATAATAAGTGATCGCTGCAGTGTTGGCATTT
Pal8	PalAyuSNP1391	9.1	G	A	CGCTGGTGATGACCTTCAGCTGGAGCTGAGAAAGTGAAGAGAAGAGAGGAAGAGGAAACAGGATGTTTCCAGCAGGCAGCATGCAGAGTGACACGACTCA[G/A]ACGCGGATCTGCAACCCTTCTGCATGTCCTTCTCCCCGTGTCTCGCTCCGACATGGCGGGAGCGTGCGTACCTGCGCTTTCCGCTGCGGCGTGATTCCCC
Pal8	PalAyuSNP1394	9.1	G	A	TGCTGTCCAGGCAGGGCACAGGGCAGTTGCTAATGAGGTCCGGTCTGTCCAAGGGACTACAACAGCGGAGTGCAGGAATCCACCTTGTCAGCCTAATCAC[G/A]GCAACTGCAGACCACTCACAGTCAGCCTGTTCCTGAAAATAGGCTGCAAAAAATGTCACCGACCAGCTTCCTTATCAAACAAGCCCATAGGAACCACCAG
Pal8	PalAyuSNP1390	9.1	A	G	GGTATTTTCCCCGGTCCAGTTCCTGCTCCTAGCGCTGATGCAGCAGTATGTCTACTGCTGGTTCTCAGATTGTATTCACTGACCCAATGATTAGGGGGGG[A/G]CAGGACGTCACTCGTTCCACAAGTATCTGAATTATACCTCAGTGAAAAGTGTCTGTGTTCTGCTGCCCAAGAAAAGCAAACATCCCTTCCTGTCTCTCTC
Pal8	PalAyuSNP1388	9.1	C	T	AAGCTACACTTTACTGTAAACACATGGGACCGCATGCTGCATGCAGCATACAGCATGCAGCATGAGAGGGCCCAGTAAGACAGCAGGCCAGCGGCCCGCA[C/T]GGTCAGGACAGAGCTCTGAGGGGTAACACGGCAACACGGTAACATGGCAACCTGCTCCGCCCTCCCTGCAGGTTATGCTGCTGATCGATATTGAGCTGGC
Pal8	PalAyuSNP1392	9.1	G	T	CACACGTCCAACCTGCGTTTGTGCATCTCCTCGCGTCTCTCCAGGGCAGCAGAGGGTTGTCTCTCTTCTACGCCGAGGTGAGCCGTGACCAGGATGGTCT[G/T]CTGAGGGGCATCGAGGTCCAGAGGCTGAAGGACAAGCTGGGCACCAGACAGATGCCCACAGCTGAGCTGCTGCTGGATGGCCTGCCCGCACACAAGGTCT
Pal8	PalAyuSNP1385	10.24	A	G	CGGAGGAGGAATCAACGCGGTAGGCAGCTTCCTGTCGCTCTTCCTGTCCTCAGAAGGAGCTGATTAGACCCAGGTGTTGTGTTGACTCCATGGGTTAGTT[A/G]GTAAGTAGGTGCTGCTGTTTGCTGTCTCGCCAGTTCACCAACAACAACATCCCGGCATTCGCCTCCATCTTGGCTCACGAGCTGGGGCACAACCTGGGCA
Pal8	PalAyuSNP1377	12.51	T	C	GGAGATTAATTGCAGAGAGCGGCCTCGTGGCAGCCAACCTGCTGTCTATCTGTCTAAACACTCTCTTGTGAATCTTACAAGGATGTAAACAAACTTCCTC[T/C]CTCCTCTGAGTTCAGGTTAACGGAATAACAAAAGCTGCTCGGGCTGTTTCACGGCCAGGTGTCACGGCTCGGCCCTTGACGGAACCCGTCTCCTCGCGCG
Pal8	PalAyuSNP1382	12.51	G	C	CCCAGGGGACATTCCCGGTCCTCATGCAGTTGTCTCCAAGGTCTGACCCCTTCCCTATGCAGCAGGGCCATCCTGGAGCCAGGCCCATCCTAAGACAGAA[G/C]CCCACCACAGTCATCAGACACGTTTCTCCAGGACCCCAACTTTTCTTCAGGCCGGCATCCCCAGGAACGACTACCCCGCTGCCCACGCACGCAGCCACAC
Pal8	PalAyuSNP1381	12.51	C	A	CGCGTGCGGAGCCAATCAAATGCGTGCATCTCATGGCCAGTGCATGAGAGTTGGCAGCTCTGTGAGTAAATGATAGGTGTATTAAGGAATGTTTTGAAAT[C/A]CCAGAGATGCTGATGCTGACTTCCAGTCACAAACTCATTCTCGCTCTCTCTCTCTCTCTCCTTTCATGCTGCTATTACCCTGCAGGGGGCAGTGTTGGCA
Pal8	PalAyuSNP1384	12.51	C	T	TTGCATTTTGTTTGTTTGTGCATGTTGAAAGTACAGCAGAGCAGAAACGCATGGGTCCGTTTGTACACGCAGTCGTTCGCGCCAGACGAAAGCAGCGCGT[C/T]TGTTCTGTGTCGCGGGGTCTGCCCGAAAGCTCAGTCAGTAATCCTGCTCTCCCTCTGTGACGTTGTGTAGTCTCGAGGGGGGCCTATGAAGTTCGAGCTG
Pal8	PalAyuSNP1378	13.65	G	A	GCAGTAAGATCAAGTATGTGAGCAGCCTGGCAGACCTGAAGGAGATGATCCCCATGGAGTACGTCTACATCCCCCCTAGCATCATCAGGTCAGTGACATC[G/A]CCCTCTGCCTGCTGCCCCCACACCAAGAAGCACCTTACGCTTCCTTCCAAACATGAGACTAAACCGAGAGAGTCCAAATGATGGATTCATCAAGTACTTT
Pal8	PalAyuSNP3013	17.06	C	T	TTGCCTGAATCAAACACACCAAAGTGATGGAGTGTATGGCTGCAGCAGGTCTGATGTTTGAGACCGAACACTTTCAGAGGCCTGCAGCTGTGAGACATGT[C/T]TTTGTGTTTCTTCCAGACGTACAACGCCCTCTTCTGTGAGACCAGCGCTAAGGACGGCTCCAACGTCATCGAGGCAGTGCTGCACCTGGCCAGGTAAGGC
Pal8	PalAyuSNP3101	19.34	C	T	TGTGAAGTGTTACAGTTGCAGCCCTCTGCGCTCTCCAACACTCTGTCTCTCCATTAGCACGGAGCATAGCCCTGTTATGGCGAGCGTGAAGTGTCTACGT[C/T]ATGGGTAGAAATAGCTGCGACAAATCAGTTTCAGGAAATGTATTTCATCCTGATGAGGATGTTGGAAATGCGACGGGGAAAAAAAAAACATTTTAGAAAC
Pal8	PalAyuSNP2929	19.34	C	G	CAGTCACGTGCATTACTCTGATGTTCTCAAGACTGCCGCATCGCTTGCAAACCCTGACAGGAAACGGCAGCTTCCCTCCGGACAAACAGCCGTTTCTAGC[C/G]TCCCAGCCCAGTGAAGAGGGTCCGAGTCTCATTGCTAACACGATAACATGGCCGCTGCTTTGATAAGGAGAACACAGTACCCATAGTACCATGAGGAGCA
Pal8	PalAyuSNP3103	35.82	C	G	CACACACCGCAGCCAGAGTCTACTAAACACATATTCTTATGAAAGCGGTTATTTTCACAAGCTCCTACTCTAGGTTACAGGTGTGAACAGGTGTGCGCTT[C/G]GCGTCGCTCAACAGAATTAGCATGCTAAGTGGCTGCTAATGCTACTGTGAAACCTTTCAAAGCAACGTCTCATAAAGACATACTGGGTAGAGAACAAGCC
Pal8	PalAyuSNP3067	36.95	T	C	ATTGGCTTCAGTTAGTTGGTGCAGCAAGAACCATGAATAGTAGAAATATAAAGACAGATTAAACAAGACATGGAACATGTGACAGGAAGTGATGAATGTT[T/C]GAGTCAGCAGAAGTCAAACATGGCTGCTTGGGAGGTGTCATCATGTGATCAGGGTCAAAGGTCAGAGAGGTGAATGCCACAGCTGCCCCTCAGATCCATA
Pal8	PalAyuSNP3049	38.09	G	T	CTTCTGCCTGCAGGGCTGCTGAGGTGAAGGCTTGGCTGGAGAGCAGCGAGGGCTTCTGTGCCATCCAGGAAGCCTTCGACAACACCAGCAGGTCAGCACC[G/T]AACTGCATCCTGCTTGTATGCTGCATGTTTGTATGTGAGGGGCGGGGCTCACGTGAAACTCTCTCTTCTCATTGGTCAGGTTTGCTCGTGTGCAGAAGCT
Pal8	PalAyuSNP3164	39.23	C	T	GCTCTTCACAGAGTAAGAAGCTAGCAGCTAGCAGCTAGCATCCTAACAGCTCACTGCTTCCTGCTCATGTGGAAGACTCTACTGGCTGTGTACCAAGGTT[C/T]ATACCTGCTTCTATTGTGTGAACAGAGACAGTGAACTTGTGTGTGTCTGCAGAGCTGCAGTTAGACTGAGGAATCCTAACACCTGGGGTTTATGGGAGTG
Pal8	PalAyuSNP3166	39.23	T	C	TCTCAGTTCCCTCTGTAGTCACAATGAGAATTCCCTTTCTGTCTCTTTGGATTTAGGAGGTAAATTAGACGGAGGGAGAAACAGGTTTCTGTATTTGACG[T/C]GTTTAAGGCTGCCAACATTGTGTTCCTGAGCAGAACCAACTGAGCAGGAAGCTAGTGAGAGTGTTCAATGAACACAGGAGTGATGACACGGTGCGGTCAT
Pal8	PalAyuSNP3048	40.36	G	A	TGGTCACCGCAGCATTCCGGAACGTTCCGCAGCATTCCGGAAAGTTCCTGAGCATTCCCACTCCGCGATGGCACCTGTTCAGACAGGTCATGTGGTCAAT[G/A]TCACACCACAGAAATGTCACGTCAACAAGCCAACATTAAGATACACATAGGGATGGGCACAGCACACACAGGGAATGGCAGGCGAAGGGGTTGTTCTGCT
Pal8	PalAyuSNP1405	84.18	C	T	GTATGCCAACCAGCATTAGTGGAAGTAGGAAGTAACTGGACTGCTGTTGTGGTGGTCAGGTGCTTGTGATTGTTGAGTTACCCTTCCATCTCATCGTCCC[C/T]GAAACCCTTTACAGCTGCAGGGGAGGCGGAGACCCCCCCAGCCTGAACTGTCTGGTCCAGACCGGTAGTGATTATTAGGAACAGGAGCAGAGAGAACGAG
Pal8	PalAyuSNP1406	84.18	C	G	ATTAAATGATGTGACATTTCAGTTGGACACAATGAGGCGTCGGGAAGTGGCAGCAAGCCAGAAAGCCAGGGGGAAGAAGTGAATTGTGGGAAACGACTCG[C/G]CGCTGACACGAGGGCCTCGTCTCAAACGCGAAACGCTAAAAAGCAGCTGCATAATGCGACAGGTCCGTTTGAGTGCAGTCAGCAGACTGCCTGAAGACCG
Pal8	PalAyuSNP1404	85.31	G	A	CTACGAGATCGAGCCCAGAGAAGGTGCGTTACACGACCCCCCTGTTCCGAATCATCTCTGATTGGCTGGAAGTAAGCCGATGCTTGCAGCTGGGTCCAAC[G/A]TGCTGGGTGTGTTTGTGTCAGACTCTGTGAAGCCGCTTGAGGAGTTTGAGCTGTGCCTGTCCGAAGGAGAGGTGATGGTACACGGGGCTGTGGGCGCCTG
Pal8	PalAyuSNP1419	88.73	T	C	GGTGACCCCCCCTTGTTCATCTGTACCCCCCCCCCCCCTATCAAACACCCCACCTGACCCCGCAGCCCTCAGCTCACCTCGCAAGGGCATGTTGATGTTT[T/C]CAGCAGAGTGAGTCACCGTTTATTTGTCTTTTGTCGCCCCACCCCTCCCACGCCCCTTCCTACCAGGCTGGACAGAGGCCGTTCGCCCTGGCTGCCGAAC
Pal8	PalAyuSNP1435	103.96	C	G	ACGCTATCACGAGATGACGCTGGGCAGTAGTGTTGCCAGGAGAGAGCAGTACCATGTCTGAAACCTCTGCCTCTCACACTTGCATGACTTCCTCAGTCCC[C/G]CTCCACAATTCTGCTGCTTTACGTCTCGTACTGTAAAAACCTGCGTGGCTGTGTTCTGCATTAGGCATGTATATATCTCACACGTGTGCTTCTGTCCATG
Pal8	PalAyuSNP1430	103.96	A	T	AGGACAGTTAGGATGGAAGGTTCTGGAGGGGGGTTCATAGAGTTACCGGCTGAATCCAGTTCGAATTCCGCCTTTCTAATTAACCAGCCGAGGCAGCGCC[A/T]CTGCGTTGACGATGTCAACAGGGGCGATTCTTCGATTGCGTAACACGTGGTTGGTGCCTTCATCACACCATCCTTTGCCACAGCTGACTGTGTAAGATAG
Pal8	PalAyuSNP1428	103.96	A	G	TGAAGTCCTTCGTGAGCATGCGCTACTGCGTTAGCATCCAAGTCCACGCCACAGACAAGGTGGACCTACCTGCTAGGTTGTAGAGCAGCTCCCAGACGTG[A/G]CCCCTGTCCAGGCAGGGCTCCAGGGCCAGGGTGAGGGCCTTGGGGACCGTGTTCAGGGACACAAACACGTGGAACAGAGCCTCCACGAACGCCTCTCCGG
Pal8	PalAyuSNP1429	107.37	T	A	AATAGAACGATGAGGCGTCTTTTATATCACTTATCTTTGGTTTCATGGCAGCCTGTCATATTATAAGGATCCCCAAACATTCACATTATTTCACTTCCGT[T/A]ACGTAACGCTCAGCCCTACAACTTGCTATTCGTACCACGCTGCACGCGCGCGAGACTTATCCATCAAACTCAACGTCGATGGGCTTCGAAAATGAACATT
Pal9	PalAyuSNP836	0	T	C	AGCGCCCACGACTGATGGGCACCTCGTTCTGATGAGGGCCCTTGGGGGCCTTGCATACATCTGAGGGCCACTTCTGCTCATGTTTGCACAGTGCCCTCTG[T/C]GTGCCCCCACGCTGCTAGAAGGTCATGCCACATATGCCAGCAGCCCTGCAGCCTGGGACTGGTGATGTCACTGGGTCAGGGAACGATCCTGGTGAGGGGG
Pal9	PalAyuSNP829	0	A	C	AAGATGTATGTCTGTTTGGGTTGATCTTCCACGACAGCAGCCTTACTGCCTTTACTGTTCATGGATCTGCCAACCTGGCAGATTCATGTTCACTCTGGGA[A/C]AACATGCAGGGTGACAGAACAATGGGATTACCTCATTAACTCCCTGAGCTGCCATAACAACTGGACAGAGTGAGAGAATACTGAAAACCATGATGCTAAT
Pal9	PalAyuSNP817	0	C	G	TCAGGAAACACAGAAACACGGAAACATTGGGGAACGTCAGCCCTTCTCCTGCGTTCCACCCAGTTCAGCTGCGTGAGGCAGCTGTCGTTAAGACCGGCTT[C/G]TCCGTCTCTGTCACCACATTCAAACATCCTCTCACACCCTTGGGATGACAGGCGGATGTGCTGCTGTGAGAAGAGCCTGTCCAACGTTCACTTCTTTAAA
Pal9	PalAyuSNP822	0	C	T	GGCAGCCTCTACGGGGCAGCCTCTACAGAGCAGCCTCTACAGAGCAGCCTCTACAGGGCAGCCTCTCCACGGTAGCCTCGGGCAGCCAGCATGAAAGAGC[C/T]GTTTCAAAAAGGGGTGACCAGCGTGGTTGAGCCATGCAAGCGGATGCACTCCTGCTCTTATCGCCCACCACAGGCTGCTCTCTCCCCTAGTGGTGCATTT
Pal9	PalAyuSNP860	3.41	G	A	TGATACCCCTCCTCTAGAGTTTAATTTCCTGCAGCCTGCCCAGCTAGTGGCCCCATGGCCTGGTGGCTCATCCTCCGTGTGTTTTGACTCCGGTGGACAG[G/A]TCACAGGATCATGGGACCACCACAGAGTCTGCAAAGCTCTGTCCTGGCTGCTCTCTCTGCGCTCTCTCCTGAGGCTAGCAGTCCTCAGGTGTCCTCACAT
Pal9	PalAyuSNP856	3.41	C	T	TTATCAGTGGGAAGGTGGCTAGGAGGCCATGTTACCAGGCACAGCAGAATCCACAAGCTGAACCTGGGCAGCCCGTGCTCACTATCGTACATCACTTGTC[C/T]CGTGGGCGATAACAAAACCACTGGGACGCGACTGGGCACAACACCGAGCGGGACCAACAGCTGCAGTATCTCACCTATATTTAATAGGAACTGTTTTCTT
Pal9	PalAyuSNP852	4.55	G	C	CAGCCAGGGCAGCTGTCCCTTGGACCTGCACCCTGCAGACTGGAGTTCACAAGTGGTTCAGTCCCAGCCTGTGTGTGGGCAGGGTTAGTTAGTAAGGCTA[G/C]TAAGGCTAATGCTGACTCTTAATCAGGAGAAGCCCGCTTAACACCTCAGCCACATTACTGGCTGCTTTTCTCCCTCAGTCAGTGTGTTAGACTCCTTATA
Pal9	PalAyuSNP870	16.11	A	C	TTTGTGTGCGTGCGTGTGTGTCTCAGTGTAAGGTTCTAGAGCAGCGTCTAGAGCAGGGCATGGTGTTTACAGAGTACGAGCAGATTCCTAAGCGGCGGCC[A/C]AACGGGGATTGCAACATCGCCCTGCTGTCTGAGAGTGGCGAGCGCAACCGCTTCCAGGACGTGCTGCCGTACGACGACACGCGCGTGGAGCTGGTGCCCA
Pal9	PalAyuSNP874	17.25	G	A	CTTTGAGCAGCCAGCACAATAGACGCAGAACTTCTGAACGGCAGCACAATCAGATGAACGACTGTTAAACATCTCCCCTTTCCCTGTTAAGAGATAAATG[G/A]AGCACCCCTGGGAGATTTGCTGCCAGATCAGGGCCACTGATCAGATTGGAGAGGGGGCACTTGGGGAGTTAGCCGGGGCCAGCCTCAGGTCCCCCCCCCC
Pal9	PalAyuSNP3157	17.25	A	G	AGACACGCGCTCCCGATCTCACCTGCAGGGCAGCAAACATCATCATCTCCTCCTCGGTGCACTCGATTTCCTCCAGCAGGATGGCCCACTTGGACTGCTC[A/G]TACAGCTGGTTCACCCGGATGGCATCGTACTGTAGGGGGGGTGGAGATGCCATTAACCCACAGCCTCGAACACACACACGGCTGAGCAAACAGGACAGCA
Pal9	PalAyuSNP876	17.25	T	C	GCAGCGCGGGAGAGAGAGTGCAGCTGAAGCACAAACACAAACACACACACTCGTATATGAATGTATATGTGGAGGAGGGGCGCCAATGACTTTAGTAGCG[T/C]TGTCTATCTGACTCTAGGAACTACACAACGTGGCACGCCAGGCTGCTCTGCTCTGAAGTCAAACACGGCACTTCAAGCTGCCGGTTCCTTCTTGCCATGC
Pal9	PalAyuSNP880	20.67	G	A	TCATAAGGAAGGCAGGGAAAGGCTTCTTCTTGCCTGCAGGTCTGCCTCCAGCCAGGGATTCCTGCAGCAAGTATGCCAGTCAGAGGATGACCTCCAGCAC[G/A]TCTGAGCCTCAGTTAGAATTCTGGGTGTGGAGAAAACAAGCTAGAGCCAGACAGGGAGCCGTTCCCTCTGGGCTTAATCACAAAGGGTACACATTTGAAA
Pal9	PalAyuSNP894	28.69	A	G	AAAGCTTGTAACTGTTCAATGCATTTTGGTACTAGCAGCAGTACACAATTGGAGTTCTGCAGAACATATTTGATTACACATTAGTCAGCGTGCATAGTAT[A/G]ACTATGGATCCAGTGAAATGCTGCACTTAACAGGAAGTGCACACATCAATAGCTTCTGACCAGTGACTGCCCCTTGCAGATGCTGTTCTATAAGATATGA
Pal9	PalAyuSNP1779	33.25	G	T	AGGTGGACTCTGCAGGGCTCTAGGATGCATACTCTGTGCGGTGAGCGGTAGACCGCCTGGCACACCGTGCCAGATATGCAGCCTTCTCTGTCATCTTCTG[G/T]ATCGTTGGGCTCTTGAAACCAGCCGTCTTCAAGCCCGGATAACGACCCGTTGATTTGAAGCAGGTGTGCTGCGTTAGGGACACATCTCCAACACACCGCA
Pal9	PalAyuSNP1794	35.52	A	C	ATCTGCCTGTTTCGTCCAACAAGAAAGATCTAGTTCTGTCTCTCTCGAGTGAGGCAGCATATTTATACGTGTCATTGTTCAGATTCGTTTAAGTGAGACT[A/C]ATTTCTTCCTGTGAATTTCTGGAGAAGAAAAGGTCTTGGCTGGTATCAGGGCTGCTTTGGGATGTCAATATGGCAGCACACTGTGGCATTTCCTCCACAG
Pal9	PalAyuSNP1783	36.66	G	A	CCACGCTGGGGAAGCTGGTGGAGAAGGCCGGGGAGCTGGCGTTCACATCCGCCCCGTGCTCCAGCAGCAGAGCTACGGTCTGGACGCAGCTCTGTCTGAC[G/A]GCCAGGAGCAGAGGGCTGACCGGGTCCAGACGCACGCTAGCTCCTGCTTTCAGCAACAGCTCAGCTGTCGCAGTCCTTCCGCTGGCCACGGCAAAGTACA
Pal9	PalAyuSNP819	72.39	T	C	GGGATGGAGGAGGGGGGCATCCTGACCTTCTGAGCTGCCTCCACTGTCTTCTGTTCCTTCTTAGCAGCTGTGCGCTTGTGGTCGTAGTACCTGCCAAAGA[T/C]ATGAAATGTTTGGTTCAGAAACCTGAATGGAGGATGGGTACAGGTAGAGCATTTGACTGCCAATCAGAGGTCACAGGCTGCCAAATCTGTGTTGATTATG
Pal9	PalAyuSNP820	73.53	A	T	TAACAAGAGAAGAAAAGTGTGTTCATATCTAGTGAGTGAATCCAAAGAGCAGACAGCAGGTAGTCTGAGCAGCTGTCATGCACCAGGCACATCTCTGTTC[A/T]AGTCTTCTGTCATTAACTCAATGCCTCCAAGCCCCATGTTTCCATTTAAGACTACAACGCTTTACCTGTCGGAACCACTGCTGCCCTTACGGCCAAATCC
Pal9	PalAyuSNP815	73.53	G	A	CAGTGTTTGTTCCACACGGTTCTCCGCTCCAGCACTCGGCTCCACTGGGGAGCCTCCGGTGGCAGCGGTTCTTGGCCATGATGACTGTTCTTCGAGGGGC[G/A]AGACAGACACAGGTCCTTGCGTGGTTCTGGTGTTGAGAGATGCCCTCTCCCCCCCCTGATCTCCCCTCAGCTGCAGACCTGCATGGTGGGCTGCCCCTCG
Pal9	PalAyuSNP3170	73.53	T	A	GAAACAGGCTTTATAAATCATCCTTTTCCAAGTGCAGCACCATTGCCAAGGTATGAATCCAAGCTTGACATGATGCAGGCTCTTCAGGCAGCCCGGTGCT[T/A]ATATCAACACAGCGTCTCTCGTCAGTGGTGATCAGCAGGCTTGATGTGGCTGTCAACACGTCGCCCGCTCCATCGCAGGACGTCAGCGCCGGCCATGTTG
Pal9	PalAyuSNP816	73.53	G	A	GACAAGACACCAGAAGAGATTTGTGTGTGTGTGTGTGTATGTGTGTGTGTATGTGTGTGTGTGTGTCTAATAGGGGCTGAAGTAGCGATGGCAGCCGGTC[G/A]GATCCAGGGATACCGAGAAACAGCTAGAAGAAGTCATCTGGTGGTGTTGACAAGCTCACATTCTGATTGGTTGAGGACAGGACGTAGAAGGCCATACGAC
Pal9	PalAyuSNP818	73.53	A	C	ACAGAGAGGGAGGCCAGAGAGATAGCAGCTGCTCTATCTGTACAGGACTGGAGCAGCGAGGTTAGAGGACTGGGGAGGTTTCAGGAAGTGGGGTGTTCTG[A/C]TGGACTGTAGTGATGTCAGAGCCATTGTGCTCCAGGTCCTGTCTCCCTATTGGCCTTTTGAGAGCAGGGCCTCTTATGGAAGCCCAAATCCAGCTGCCAG
Pal9	PalAyuSNP821	73.53	A	T	TCATTAAGAATGGAATTCAGAGTCAATTCCTCAAACCCATTAGCCTCCTGAGCAGCCTGATTAGCTGAGTGATTGAACCAGGGGAAATAATCCTAGTGCC[A/T]GTCAATGAGCTGGCGAAGAGGCCTGCTCCTCTTACCAAACCTCGTGGGCTCTCACCATCTGCTCCGGGCTGCAACTGCTGGAACCAGAGGAGGAAGGCAT
Pal9	PalAyuSNP826	76.94	T	C	GGTCAGGCTCAAGTCACTCTAAGGCCATGTGTTAGTATGTCGGTGACAGCTGACAGAAGGAATGTTAGTTCCAACTCCCAGCTTCTGTCTCTGCTCCTGT[T/C]TATATCCTGCTTCCTGTGCCCACTGAGACAGCTGCTCTCCTGGGCTCTCTCCTCTCCTTCCCCTTACCTGTCTCTGTCTGCACACACACAACAAACAGAC
Pal9	PalAyuSNP825	76.94	C	T	AGCGTCTTCCTGCCTGGCAGCCCATGCTGTCTGCTGGGATCATCATCCCAGGGTTTCTCCTTATCGGCCTGGCCTTCATTGGCATTGGTGTCACCCTCTT[C/T]GTCACTTCGCAAAACATCCAATTGCTGGAGGTACAGTAGGCTTCAGTGAGACTGTAACAGAGGCAAACTGGGTTTGGTTTACAGCTGCTCCGTGTCACCA
Pal9	PalAyuSNP823	76.94	T	C	GCTGCTCAGACCACTGGGCACGTCAGAAGGAAACTGGCAGCGCCTGGGTATCAGTTAGAGCCAGCATGGCTGACACATCTGCAGCATTTCCTTATAGACA[T/C]GCTATGGTCAGAGCCGGAATGTCCATCACTACGTATTGAGCCTAGTTTAATAGACATAAAAGTAGCTGCTGGATAGAATGACATGGTGTTGATGTGTGAA
Pal9	PalAyuSNP824	76.94	G	T	CCAGATGAAGAGCCCTCTGTGTTGCTCCGCCAAAGCTGCTTGTCCTGTCATGCATGAGACTGCAGCACAGCAGAATGGAGCACATATCTGACCAACTACT[G/T]TCAGATAGACTCAGCCACCCTGTGTGTGTTTGCATGAATGCCTGAACTTACAGTGATGGTATTGTACGCCAGGCTGCCTGAGGGTATATACCAGTGTGCC
Pal9	PalAyuSNP827	78.08	C	T	CGAATCTCATGACCAATTGGGGCTGTTCTCCTGTCTCTAAGCTTGCCTGGGGCAGCATTCACTGTCTGCTCTGTAGTCACTGCTCCACCCTTACATGACC[C/T]CTCCTGGGGGAGGGTCAATCACTCACTGAGTAATAATCTGCCTCTGATGAATCCCAGTTCTGGGCTGGTCCCATCTCATCACTCACTGCTGATTGCTGCT
Pal9	PalAyuSNP828	82.64	A	T	CAGCAACAACTTTCATGAATTCTAGTGAGAAGCTGTGTAGAGCGTTCAAAACAGCAGCACACATGAAGATGATGGTTTTGTGACATTGTCCTGGCGGTGT[A/T]AAACACATGACAATCACATGGTCTCTTTGACCATGTGACTCATGACACACAGCCTTCTACCCTGCACCTTCAAGGCCCCAGGTGCTGCATTAACTTGGGA
Pal9	PalAyuSNP834	87.2	T	C	TGGCCACGGGTGTAGCTACTCACAGTGCTGCGTAGCTTCTCCAGCAGCAGGTTGAGCTGGGTCTGAGGACAGGAGAGGAGACAGGAAGCCTGGTTAACAG[T/C]GTGGCATCGCACACTCACCCCCGCACAGCTGCACATGGCAGATAGGTTAGGCTCACAGCATGACTGCTTTGATGACTTCCATCATGCTCATCCTGGATGC
Pal9	PalAyuSNP831	87.2	T	C	GCAAATTGCTAAATTAATATTATATGTTAGTCAATTAGCCTTGCAGCCCTTTCCCATGTTCTCCTTGGGATACTGTTGACCGTTTTCCATCGCCACTGTG[T/C]TTAGATTAACACATTTGATTTTATGAAAGCACTCCCTACCTGCTGCACATCTTATTATCACCTGGGTATCCTCACAACTACTCGATTGCATTGATTTCTG
Pal9	PalAyuSNP835	87.2	G	A	CAGATACGGTGAGCTGGCCCATAGATTATATTCTACACTGTTGACCCATATTTCCTACAGTAACGCAGCCTGTGAGAGAGCCTATTCTTGGGAAGTTTGA[G/A]TTTGCACTGTGGCGTTTGAGTTGATAAAATTAAAGTGTGAAGTTATTCCTTTGGATGTGTCATTTTTCACCACTGCTGCAGTGCTGAAACTGATTTTGGG
Pal9	PalAyuSNP833	87.2	T	C	CATCTAAGTGTTTGATATTTCTGTTCATAATTAGAAGTCTGGATTCAGTCCCAAACTCAAGAGGGGCCGCTATGGGCAGCCTCTACATCAGTCTTTGTTA[T/C]TTTGACCCATCTCAATCTCATCTGTCAGAGTGAGTGGGCACCGTTTTTGTCTGTTTCCATGGCAAGTAAACACAGGTAGTGGTCTTCGCGTCACTCAGCA
Pal9	PalAyuSNP832	87.2	C	T	GCGCCAACCGATGTACTTAATGTAATATAGTCATTTTGCTGCAGCTCTGACACTGCAAACAGTCAAACTGGGCATGCAAAATAATCTCATATGATGAGCC[C/T]GAACAAGCCCTGCTTTTATCCTATTTTGAACTGAATTAGCTGCCTTGCTTCTTCAGATTATGTAGTTACTGGTTGTATAGTTTGGAAAAAATGTTACTTT
Pal9	PalAyuSNP830	88.33	G	A	GAAAGGTCATGCTCATGCTCATGCTCACTTGGCAGCCTGTTGCCATGGCAGCAGACCTGAAGCATGCCTCAGCCTTGGCTTTAAGCACATCCAGGTCTTT[G/A]AAGAGAGGCGTGCGCAGGTAGAACTCCAGCTCAGTGTAGTCCGGGATGATGTTAGGCTTTACACCACCATGTTTGATGATCCCTGGAGGAGACCACACAA
Pal9	PalAyuSNP840	88.33	A	T	AATGGGCCTGTTTTCAACATGCTGTCTAGATGGACAGCTACTTGCAGAGTCTGGCCTGGAGAACCCCTCAGTACCTGGCAGCAAAGAAAGATGATACGGA[A/T]AAGAGACACAGAAGTGTCTGTTTACTTTGAGACCGAAACCGACGCAGAAGCTTCTAGATCAAGGCTGCTTTTCAAGTCCTCAGGAACCCAACTATTCTCT
Pal9	PalAyuSNP837	88.33	T	C	CGTGCAATCAACCCTGATATTGACAGTCATTCAATCATATCCAAATAAAACACCTCTAAAACACAGATTAACAAACAATAATTACACACCAAGCAGCTGT[T/C]GTGAGACCTGCGACAGAGATGATAAACCTTGATGAGAGAAGGCGTCAGACGGCCTTTAGTGTGGCCTCAAACTCAATGCAGAAGGGACGTGTCATACACG
Pal9	PalAyuSNP846	90.61	G	A	AGATGAGAGAGGAGGGAGGAGGAGGGGGAGGAATCATGATTATTACAGCAGCGGGAAAGGCCTGCTCCCCACCCCCTCTCCTCCCTCACTTGCCTGCTCC[G/A]CTCTCCACTTCAGGCCCGTCCAGGGCTGCTAATCAATGGCTGCACCCAGGAGTCACACCACCTGATGGCAGCTTAGCACAGAGCCCAGGGCCCAGACAAC
Pal9	PalAyuSNP845	90.61	A	G	TCCTCATCTTTAGGAACAAACGGCAGCTTTCCATCTTGCTGTGAGTGAGAATCCCACAGGTTGGTCAATAGAAGATAGCACTTAGAATGACATGAATCCC[A/G]ATAAAGCATAATGCTGAAATGTTCTAGGTTAAGAAACAATGGCACAAGTTTTTAGTCTGTTTCTAACCTGAGCTGCATCAATGTAGTTGATAAGATCAAG
Pal9	PalAyuSNP848	90.61	T	A	GTACTCTCTGTGTTGACATATGTTGTATTGCACAGGGATTTGCACAAACATGGGCTCTGGCTGCAGCTCTGTGGAAGCTCCACCATCCTATGCAGCTACC[T/A]ATGCCTCTATCAATAAACCCAGAAGCCCAAGAGGTCATTAACATATTGAAAGCATGTGTGTGTCTTGTTAGTTTGCATGTTTAGACGAGCAGTGCTGCAA
Pal9	PalAyuSNP842	90.61	G	T	AATCATAAAAGTTTAAGCTTGAGCTAGGCTGCAGCTTTGAAATGATACTGTACCTCTGTGCAGATGTGAATACAACACTATAGGACTTGGGGAGAATTCA[G/T]ATCTCTAGCATTTTGCTGATGCGGCTGCTGTTGTTTGGTATAAAAGTGCTAACGTTTCCATTTCCCTCCTTCATCTGACAGCTGAACATCCTGGATGGAA
Pal9	PalAyuSNP862	91.74	C	T	GTATGCTGGAAATGTTGCTCAAAGTGCAGCGGTTTTTGTCTGATGGCAGTAGTCACCCCTCACATGAATGGAACTGATTACATTAGCTCAAAATGGCCAT[C/T]TTGGTAAGTAAAATACCTCAAATTCAGCTGCAGTTTGCGCCATAAATTGGACACCTGTAAGCCTCAGTGTAGTCAAGAACTAGCTTAGAGCCTGAATTTT
Pal9	PalAyuSNP858	91.74	A	C	TTGCTTCACAACATTTTAGGGCTTTGCTACAGACAGTCATCTTTTCTGCAGCGTTTCGTACCATTTGACTGTGTTGCCAACTTGTTTCATGTGTGTTGTG[A/C]GAGAGTCAATGAACGGATTTTCAGCGTAGCCATATTTCAGCTGGTACACCCATCCAGGCATGTTGTCATTCCTATAAAGCAGGCTGCCCACTGTCTGGAT
Pal9	PalAyuSNP854	91.74	T	C	GGGTCTAATAGGTTGCGGAGGATGCAGCAAAGCTGTATTTAGGGACTATATGCAGGTCTGTCTGTCTGTCTGTCTGTCTGTCTCTTCCCCTCCTGCTCTT[T/C]CCTTCCCTTGTTTCTGGACATGTACTGGCTCTGTCTTTGTTCTGTCACCAACCAGCTTCAAAGCTGCTGGAATTTTTCTATTTATCAATCTTCTAAGATC
Pal9	PalAyuSNP855	91.74	G	A	CCGTCCGCAGGGTGCACAGCATCAATTTAGCTTCGCCAGAGCTTCGCAACAACAAGAGCAGCTTGGTGTCTCCGAACATGAACGGAGGAATGCCAAGTCA[G/A]ACAGAAGAGACCTGCTTGATGCTCACACCACCGATTCTGCTTCAGCTGCTGTCTGATTCAACACATGGATTTGTGTCTTTAGTTCAATGCGCCACAAAAG
Pal9	PalAyuSNP863	94.02	C	T	ATAAAAGTGGATGCAATTCTTTGGTTCATGTTGATTGTTGATAGGGACTGAGTTTGCAGCTCTTTGAATGGTCACTCGTAGCAAGTGATTATGAGGACGT[C/T]GACGTGAGGGAGAGTCTGCATTTGTTGAAAGCAGTGTAAACAACTGTTACAGGACACAGTACACATACACATATCTTACACATGTGTGTGTATTTTTAAT
Pal9	PalAyuSNP864	94.02	A	G	GCTCCTCGGCGATGGAGCGTGCCAGCTGCTCCGAGTCCGCCTTGGTCAGCGTGATCTCCAGCTGGGCAGCCAGCGAGTCCCTGAGGGTCAATGGTCAAGT[A/G]AGAGGTCCATCGAGGCCAGTGAAGCGAATGGGGGAATCGCAAGCTCCAGACCAGTATGGTTCTACCCACCTCTCCTCCTGTAACTCCTGAAGGGATTGCT
Pal9	PalAyuSNP867	95.16	G	A	GCTACCCTAGTCGTCAGATGAAACATACATCCAAGTGAGAAATGCCTCCTTTCTGTCCCCCCCAATCCTCCCAGGCAGCAAAAAGACACCAGATTCCTGC[G/A]GCACCGCTGGAGTTGGGTGAATGACTGATGTCTCGTGCTTGCACTCATAGACGCCTTGGGAAGAAGGCGGAGAGAAACGGCTGCCACGAGATGGCAACCA
Pal9	PalAyuSNP1759	95.16	C	G	TACACCATCCAGTCCATATTGAGAGTATTTTCCATGTGAATGTGTGATCCAGCAGGCGTTTCTGCAGCTGTCATGTAAAGCTGGAGCTGGTCTGCCTCAG[C/G]AGTCTGGCTGGGTTCCGGGCTCATAAACACACTTCTAAAAACACTGTTAACAAGCCAGGCTGCTCCAACACTGCCATTACATCGCTCATTTCACCACACA
Pal9	PalAyuSNP878	95.16	G	A	TGGGATGTCACCTTATAACCAGCATCAACCAGGCAGCATGTGCTTCGGGTACTGGTTATCAACGCAGTGCTTGCATGGGCCACATCAACACAAGCACATC[G/A]AGATGAGGCTAGGCTGATAAAATCGTTACAGGTTCGTCACGCTGCTTGGAGGGTGGGTGCCCGTATCCGTAGCAACAGCCGTTTGACGCCACGGGGGGGA
Pal9	PalAyuSNP901	95.16	G	A	CAGACGTATTTAACATGCAGCGTTCTGTTCCGCAAATGGAGCTGATAGGATTCACTTGTTTGCTCCAGGCTTCTGTCCAAGATCTACTGCGCCGTGGTCC[G/A]GGCCGTTCTGTCAGCCATCAGGACGTACTGCTGCTCCTCCAGCACTGACAAGGTGGCCACGCTCACTCGCACTGCCATTCACTCAGCACACGCATCAATC
Pal9	PalAyuSNP1756	95.16	C	A	CGTGTGTGTTCAGACAAGGTCAGCTGCAGGACTCAGTCAAGGCGTTCAGCCATGCCATGCAGCTCAGTCCTTTCTTCCTGGATGCCTACGTGGGGCGTGG[C/A]ACTGCGTACATGGACTACGGCCACGCCCACGCCATCAAGCAGGCCCAAAGAGACTTCCTGTCTGCTCTGCACCTAGACCCCCTGTGCTCCTCGGCACGCA
Pal9	PalAyuSNP885	95.16	T	C	TCATTAATATTAATATACTTTGTCGTTTCACGTGAGCCGCAGCTAATTAACAGCTTCCGTCTGCATAATAGGGGTGAGGAGAGGTCTCGGACAGGAAGCT[T/C]GTTCACCACAAGCAGAACGCTGAACGCTCGCTACACGAGAACGCATTAGTCTTGGCATGGCGGAATCATTGAGGAAGGTTCGGCGTTCAAATATTGCAGG
Pal9	PalAyuSNP907	95.16	G	A	ATTCATATTATGTGTGTCTTTTGCCCTCGTCTGCCCTACCAAAGTCCTCCTGCAGGCTGGCAGCTCCCACAGTGGACGCCTTGTCCTGGGAGCCCTCCAG[G/A]TGAGCACTTCCATTCCTGGCCAGCAGGGAGGCGCTAGCGCTCAGCACGGTCACCTGGGACGGCGTTCGCGAGGGCTGCCCTTTTACCTGGGAAGCAGAAG
Pal9	PalAyuSNP882	95.16	G	A	TGTCATATCATTGGGATGGTGATGATGATAGGGATGATGATGATGATGATGATGATGGTGATGGTGGTGGTGGTGTCTAGGTGGAGGTGGAGCAGCGGTT[G/A]TGGCGTGACAGTGAGGAGCTCCAGACCCGACTGACCATGATCCAGACCCTGGAGACACGCCTCTCCAGCCTCACACAGCATCATGCTGCAGAGCTGCAGA
Pal9	PalAyuSNP1752	95.16	C	T	ACCACCTGAGAAAGAGCTATCTCGGCCGAACAGACAAATATAGCCCGGATCATCCAGCTGAATGTGATCCACATTGAGATAGGCAGCGTTAACTCTATAC[C/T]ATCCTGTGCTAAAGCTAAACGATATCAACCTTACTGAATCAGTTGTAAGTAAGGATGGAATGTCATTTTCTCCCTGTGAGCTTTGTGCTGCATTAGCTCA
Pal9	PalAyuSNP869	95.16	C	G	CGCTCATGCGCCGGCGCGTCTCGCGGAACTCCGCCCGCACGTTGGCTTTCCACTCGGCCGCGTGGGCCTTGAACTCCCCCACCTGTTGTCAACAATACAA[C/G]AGTGAGGATGAATAACGCTGCTTCCTGAAATAGAGGACAGTAGTCCATCATGGTGTATGAGTCATCGCTAACTGCTAACATTAAAGTGCATGGAGATGAA
Pal9	PalAyuSNP905	95.16	G	C	AGACAAGCGTGTCAAGACTGTTTACCTTTGATCCCCGAGAGAGCGTCCACAGCTGCCTCGAAGCTGCCGTGGGCCTGCAGCGCTTCTTCACTTTGCTCGT[G/C]TGTAAATCCCATTTCCTGGAAGGACGCACGCAAGCCTTGTCAATCACACACCACTACTGATATAGCATGCTGGTGGTCTTATGACCCATCTCCTACCATG
Pal9	PalAyuSNP881	95.16	C	T	GCAGCAGCCTCTCCCTTCACCTCCTCAGCATCCTTGGGCTCCTCAGCAGGCTTGGCCTCCTCCGCAGGAGCCTCCTTGGCGGCCTCCTCCCCAGCCTCGG[C/T]AGGCTTGGCCTCCTCCTCCTCCCCGGCTGCGGCGGCCTCCTCCGTGGCTTTCCCTTCCTGGGCAGGAGCGGCCTCTCCGTCCTCGTTCCCCTCCTCGGAC
Pal9	PalAyuSNP898	95.16	C	A	GTCGAAGGGCAGCACTGATAACCAACAGCCTTGCAATCCACATCCTTCTGTTTCCTTGCCAACCAGACAAAAAACACAGTTGCCGTCTGTAAACATTTAC[C/A]ACTGGATAGCTAATGGGCCGGCTTAGCTTTTGCTGCTTGGTAAAGCACCGTGTGGTGGTTTTAGAGACAATTTGTTGGTTTAAGAAGCTGCTCGACTCAC
Pal9	PalAyuSNP883	95.16	T	C	ACCCTCTCTGTCCCACCACCACCCCTGCAGATAAGCAGCCTGCCAGTGGTCTCTGTGAGAGGGAAAAGGGAGGAGCGAACCTGTTCCAGAGCTCTACCCC[T/C]CCACTGCTGAGGAAGCAGACATCGTCAGCAGTCCCCGAGAGAGGGAAGGAACGAGAGAACCCCCGCCGGCGCTCAGTTCAGCTGCTTCCCTCATGGTCCT
Pal9	PalAyuSNP900	95.16	A	G	ACTTTGTGCTTTCGAGAAACAGAGGGGCAGCTGTTCTACAGTCCCGCCTAGCTGAAAGACTTGTCCGGAATAACAAACACGCCGAACAAAAACGGACACC[A/G]ACTCCGAACGTAGCAAACCCTCAGAACGGGCAGGCGGGGACGACGTGCAAAAAGAACGCTGCAATGCATGCTGGGCCGTTGGAGGGAGAGTGTGTCCCTG
Pal9	PalAyuSNP891	95.16	C	A	ACATACGCTGACGCGCATGCATACACGCACGCAGCTTGATAACCCAACGTAATAACAGAACTTGAACTTAACTTTTGTGTGAGTACATGGAGTTCAATGT[C/A]AAAGCCAGAGGTAGAGTTGTTTGTGCACAAGGCCAATTCAACTGATCAGCTCATTCAAATGCTGCAAAAATGTATTTACATCAACCGGAGTTTAAATTGC
Pal9	PalAyuSNP899	95.16	T	C	CTGCTCGCCTCCACCAGAACACGCTGCAGAGACGTGGTGTCCGTTCCGACTGCAGCTCTCCTTCAGCTTCTCCACCTTTCCCGTCAGACTGACCCGATTA[T/C]CGTGTGAAAGGTTGGGATGATCCATTTTGGCGAGGAGGTTAAAAGCAAGTTGGAGTCATTTGCCCTCATTTCCAGTGCATGTCCTATATTCTTGCTGCAG
Pal9	PalAyuSNP873	95.16	T	C	CTGCAGCATGATGACTAGTGATCTGAAAAAAACAAGGTCATTTCCTGTACATTTAACCATAAGACCATGCCTGTCCTCCACTACCTGACCCAGCATCTCC[T/C]GTGCCATCCACATGCCTCCATCTTCCGTCAACTCCACCCTGCTGCTCCTCCATCACTCAATTACTCACTCTCCTTCCCTCCTCATCTTCCTCCCTCCCTC
Pal9	PalAyuSNP889	95.16	A	G	ACCATAACCAGGGCTTTTTGCCAAATGTGCCCAAAAAGTGTTCAAGTACACAAGAGACTCAAATCTCAATTATGCAGCTCAAACACTTCAGTAGAGAAAC[A/G]CTACTCGAGTATGTACACCAAGACACGACATAGCTCAATATCATCAAACATTTTCCTACTTTATTACCACCCTGCTGCATGGACACAGTACCTGACTTCA
Pal9	PalAyuSNP902	95.16	T	G	GCATCAACGCTGTCAATGGCAGCCTCTGTGAACGTGCTGGTGGGCCACACATGCACTTAGATATACAATGAATCCTAATGCATTCTCTCGGGTTCACTTT[T/G]AATGTTGTATTCTTTACCCTAACTGTCTATCTCTCCCCTCTCTTCAGCCAACCTTAGTGCTAAGCAGTGTCGCACGCCCTGTGCGCTGCGCTCCAGCTGC
Pal9	PalAyuSNP906	95.16	C	T	TCCTGGTCTAGTGCTGGTGGCCCACAGACAGCACCAGAGGGATGAGGCAGCCCAGCACCAGTGCCCCCACCTCCACCTTGCTCAGCCCCTTCCCTCCGTT[C/T]CCCCCGCTGGGGGCATGGCTGTGTCCGGTGCCGCCCACCTCGGGTAGGACGTGCACGGTGGCCACGTAAAGGAAGGTCCCGGCTGAGAACAGCATGGCCA
Pal9	PalAyuSNP1751	95.16	G	A	TACATGAGTCAGGACCCCTGTTTGACTCTACTCCAGTCAGAACCCTTGTCTGACTCTTCGCAAAAGGCAGCTTTTGGCTCAGGGTCATGGAGATCAGTGA[G/A]GCAGGAAGCGGCTGTCTAGAGACGAAGGCCCAGACTGACACAGAAGCTGCTAGACAGAGCCTGGATTCCTGCTCTCCAACCAGACCACAGAGAGGCAGTA
Pal9	PalAyuSNP897	95.16	T	C	TAAGCAGCGGAATGGTCGATGTATCTATCTCAGAAAGAAAGATTTGTCGTGACGCAATCTGGGGAGAGGAGTCAAACCATGACTGATACATTAATATCGT[T/C]GTGACAAAGTTGGAGACATTATCTGATATATGACACACCACAGCATCTTGGAGCCGCATAGCTGCATCTGCTAAGCAGTCAGTCAGTGTTGGTATCCAGA
Pal9	PalAyuSNP909	95.16	A	C	TTGAACCTGGGTTTCTCATTTACTAGTCAGACGACTGCCCTGCTGAGCTATGTAGCTACACATATGGGCAGCTAAGTATGACTTGCACACGGGAGACCCA[A/C]GTTCAAGTTGAGTCTACGGGAGTATCCATCATCCATTAAGGATACTTAGGCAAAACATCTCCTCAACATTGCAAACCATTACAAAATCAACATGTGCTTG
Pal9	PalAyuSNP896	95.16	A	T	ACTTACACCATGTTTTCCACATGAAGAGGCCATGTTGAAGCCTGCAAGAGCGGGCAGCAAGCAAAGGCAAGAATCATTATTGAGCGCACCTTTGGGATTT[A/T]GAAAACGCTGATGCTAGTACTTTCTGAGGACCCTGATCTAGCCTCTGGTTGCTCCGAAGGTGACTTGTGCCTGCTGCAACCTGCACCATGTTGGTGTGAC
Pal9	PalAyuSNP1760	97.43	C	T	TACAAACTTCGAGCAGGGAAGTTTCGCAGCATGTGTGTATTCCAAAAGTACACTCACAGAGCACTATGAGTCTGTTCTCAGCTCTGATGATCAATTCCAT[C/T]TCTCCCGCTGTAGCGATCTGAGGCTGGGCTGGACTGGCAAGTCATCGCTGCTCTGTGTCGCTCTCTCTTTCTTCTCCATCAGACAGACAACTCATGCCTG
Pal9	PalAyuSNP1766	97.43	G	C	AAACATTTAAAACTTTCAGGACAGCAGCCCTCCAGGACCAGGATTTGACACCCCTGACCTAACCCCTCCATCACCGCAGTCCACTGTCCCCAGTAGCTAC[G/C]CTGGCCTAACCTGGTCCTCAGCACCTAGACACAGCAACCTCCTACTGCCTACCACCTGGCCAGTGTGACAGGAGGTAGGCTGCCCTACCTGTAGCAGGTA
Pal9	PalAyuSNP1763	97.43	A	G	CACACACGGTGTGTTTCAGCAGTTGAAACATAAAAGGTTGAGACAGGAAGCAGCTGAATCAGTATTGAGCGTAGAAGAGACAAGCCCAGGCGACACACAC[A/G]CACGACGGCGCCCACCTGTGAGCTCCTCCTTGGCCTTGATCTCATCAGAAAACCTGGCAAACACTCGGTCTTTGTCCTCATCCACAGACTTGAGCTCTGC
Pal9	PalAyuSNP1770	98.57	T	C	GTGGCCGGCCTGTTCAGACTGGGACGTACACGGCAGCAAAGTCTCATGTCTAGGTGTTACTTAGAAAGCAACCAAAAAAACAAACAAACAAAGATCTCGT[T/C]GGCTATTAGAATCCCAGAAGTAACATGGCGCTGCTCAGACGTGGGCGTGGCTTCGCTTCTGCCATTCTAACGGCCTCGTGGGTCTGTGGAACTCCATCTT
Pal9	PalAyuSNP1771	98.57	A	G	ACGATGAGGCAGAGAGGCAGGCGAACACAAGCAGCAATGAGCACAGTTGGGACTCGCTGAATTTCTCTGTTATTAAATATCAAACATGTTATACTGTAGC[A/G]ATGTCCAACGATACCCAGTTGGCAGGTAGCCAGAACATCCTGAACAGTCTTGCTGCGATCCTGATCAGGGAGGTTAGCAATAGCCTGACTCCGGCATTGT
Pal9	PalAyuSNP1772	98.57	T	A	TGTAGTCACATGCTCCAGCGTGAGCCTGTAACAGCCTCGCTCTCTGAGGAGCAGCATTAACAATCTGATTACCAGATTGTTTAGTCATTAATTTGTAGTT[T/A]AAAAAAACCCTCACTCAATTAACCAGGGAGTCTGGCTCTGCATGCAACACACACACAGCTGCTACATACTAGACATGTCTTGACACACTCACCAACCTAA
Pal9	PalAyuSNP1769	98.57	T	C	TTATTGGAGAGCAGCTCAAGATGTCTGGCTGTAACCAGCCCTAATAGGTCTTGTGGCAGGCTGACAGCTCGCAGAGCGGGAAAGAGGGTCTGAGGAGGAC[T/C]GACTGCGAGGGAGCCTTTGGCTTAGCCTGCCAGGGGCTAACACCCCCCCGGAGACCGTGGGTTCAGATCCCGGCTTGGCTGATCTCTGAGCTGCTCAGCC
Pal9	PalAyuSNP1774	98.57	T	C	ACATCACACCTGCCGCATCACTTAGGCCACTCTCTGCACACATGATAGCATGAGCTCACGCAGCTTTAACAATTATGTCATCGATGCAAATCTGATCGTA[T/C]ACTTAGCTAGCTAGCTGACAACAAGCAGAAAAGAATGCGGGTGAAGACAACCTTAGCACCGTTGAATGTTTGCGAACCGTCCACATACCATTACAAGCTG
Pal9	PalAyuSNP1768	98.57	T	C	AGTTGTAGTGCGAGTCTGTTCACAGCGGCAGCAGACTGACCTTGAAGGTGCACCCGTAACGGATGAAGGGGCAGGCTACCTGGGCTTTGGGACAGTCGTG[T/C]TGGTGACTCGACAGCTGCAGAAGACAGGATGGAGGTTAGACAATCAGCTCTGAATTCAGGGGCAGCTGGAAGGCCAACCAGGAGGGCATTTTAGCCAGTA
Pal9	PalAyuSNP1775	98.57	C	T	TGGAGGGAGGTTCCAGTAGAGAGAGTAGCGATTAGCCCTCAGCAGCACCTCCCTTCAAACACAACACCCCTGACATGCAATCAGCCCTGATGATTCACCT[C/T]AGCAACAACATGACTCCCACTACAGACCAGTTCCCAGCATGCACCAGGACCGCTCCCCTCCTCTGATTCACACCACAAGGGAGTGTGTTGATAAGCTGCT
Pal9	PalAyuSNP1767	98.57	A	G	ATGCTTGCACGGACTTCTTTTGACCTGGGATGACGCAGCGACACCAACTCCTCGCCAGCCTATCGCAGCCAAGAGTGCGAAGATCACTTACTGATTGGCC[A/G]ATACAGTCGTGACTTAATACATACGATAGCTTCCCTGTTGACCAGTGCCTACCTGCTGCACTGAGTCGATGATCCTACCGTGGGCCAGGATCTCAACCTC
Pal9	PalAyuSNP1776	99.7	T	C	TAGCATAACAGAGAGGAGGGAGTCAGCGCTGGTGGCTAATGGCAGCTGAGGTTAGCGTGACAGCGAGGAGGGCGGTAGCGCTGGTTGCTAATGGCGGACG[T/C]GGTTAGCGTGACAGTAAGGTGAGTGCTAGCGCTGGTGGCTAACGGCGGCCGTGATTAGCATGACTGTGTTGTGCCGGTTCTGTCTGCATTCCCAGCTGCC
Pal9	PalAyuSNP1782	99.7	C	T	CCGATCCCTCTCCAGCATTCCTAGCTGCCCCCTTCGCTTTAAGTGCTGTGGTACCACTACAATGATTCCCCAGCAAAGTGTTTACCTAGAGGCAGCCGAC[C/T]GTAGCCAAGCGTGGGGTCTGGAGCTGAGCGAGAGGACTGAGTCAGAGGGTTCCTCCACGCGAGGACCGCTCGCCTGTTTGTTCTGGCTCATTCCACCGCA
Pal9	PalAyuSNP1780	99.7	T	G	CAGCAGTAGACCGGGGCAGACCAGCAGCAGACCAGCGGGAGATCACGGGCAGACCAGCAGCAGACCAGCGGGAGACCACGGGCAGACCAGCGGCAGACCG[T/G]CCACAGCTGTACTCACCATGGGGATGCCGGTGGAGAAGATGGTGGACTTGACCACCTGCTTCTGCTTCTCTATCTGGCTCTCCAGCTGCACGGCCCGGTC
Pal9	PalAyuSNP1785	99.7	T	A	CAGCACCCTGGGAACTGTAGTCTGCAAAGCAGCTGGAGGGACAATCGTTGAGGTGTGTCAATGTCGACTGTCGAGGTGTGCCCAGGTGTGTCGTGTGTCC[T/A]GGTGAGGTGTGAGCTGCGTCCACGTGTGCCCAGGTGAGGTGTGAGCTGCGTCCACGTGTGCCCAGGTGAGGTGTGAGCTGCGTCCACATGTGCCCAGGTG
Pal9	PalAyuSNP1781	99.7	A	G	TCGCTCGCCACCCAACCTACCTCCCAACGTAAAGAGGCCCAACAAACATTTAGCAGCGACAAGCAGGAGAACAGAGGCTGAACCGCACAGTTGGTCACAG[A/G]GAGTAGTGAGAGAGCCCGCTCCACCTCGGCAGGGGCAGATGTTCACCGTGGCCCCAGGCTATGGGACATGTATAGGCCGTGCCATATGGAGGTGGAAGGA
Pal9	PalAyuSNP1777	99.7	C	T	GGCCTGCAGCTGCGCCTGTTTGGCTGTCATCTCCGACTGCAGCTTCTTGAGCTCCTTGATCTGCCTGTGGACCTCTTCCGGTAACAGAGCCATCCTCCTT[C/T]TCCTGTACTCGATGTCACTCTCTGTCTGCCTGGCCCAGTCAAAAGCGTCCATCATCACTTTCAGGATCTTCGCCATGGTTGGATTGCTGCTAGTGGAGGA
Pal9	PalAyuSNP1778	99.7	G	A	CTCTATGGACTTATGCGTCTTGAATTTTTTTTATTTAAGTTGATGTCACAGAACATAAATGCAGCTAAACCAATCAAAACCCTGGTAGAAGACAAGGAGA[G/A]ACTCTCGGGAAAACGTTCACGTGACACTTATTACAGACTGAATGAAGCTGCCCCCCTTACCGACTTCTTCTTCAGAAAGGCCAGGGCTGTTTCGATGTTG
Pal9	PalAyuSNP1773	101.98	C	T	TCCACCAGCAGCGCGCCGAGAAGGCCAGCGAGGAGTTCAGGGAGCACGGCGTGGGACACCTGGTCACCGTCCGCAACCAGGACGTCTGCAAGGACGGCTT[C/T]GGCGTGACGGGCGTGGCCGACGCCGTCTTCCTGGACATCCCATCCCCCTGGGAGGCTGTCTGCCACGCCCGGGCTGCTATGAAGAGGCAGGGTAAGCTGT
Pal9	PalAyuSNP1789	115.97	A	G	TCTCTCTCTTTGTCTCCCAGCCCCTCTGAGAGAGCTCAAAGAGTGTGCTTCTTTCCCTCTAATGCAGCTTGTTGACTTGAAGCTTCCCCTTGCCTCAGGA[A/G]CTCCACCCAGCAGTGCCGGTCTACTTCAGAGCCCAGGAGCAGGCAGTCTATGAGGGAGGATGTCTTTCCTTAGCTGCCCGCTGCAGGTCTGTCCAACGCG
Pal9	PalAyuSNP1787	115.97	T	A	CAGCACAGATGAGGTGACACCTGGCTACAGCACAGACTCCGGGGGAAGCTTTGTGTCACCTTTCGGACAAGCTTTGAGTCACGGCCATGGCCCTGAGACA[T/A]CATCTTCAGTCTCTCCAGATGCTGCCAGTTCCAGCTCAAATCTCCTCTATCCTGCTGCAGCTCAGCCAGGCACCGCTGCGGGAGACGCTGGCCCAACATC
Pal9	PalAyuSNP1793	118.24	C	T	CTCGCACACACACACACCCACACACCTGTTCTGCAGCAGCCCCAGGACCCAGCAGGATGAGGAGGGTGTCTGGGGCAGGGAGACCCAGAGTGCCTGCAGC[C/T]TGGTTACTGGTGTCAGGCCACACCATCAGGCCACGCCCACCAGCTACCAGCTGCAGTTCGCCATCCAGCAGCTGCAACAGCAGAAGCTCCAGTCCCGTCA
Pal9	PalAyuSNP1795	119.38	G	A	AGTGTGGAGCTGGGGTCCCCAGCATGCTGTCCAGCTGGGACTCTGACGCCCCCCCAGCCCTGGAGGACCGGCGACCCGCCCCTACCTTCCTGCAGCCTGC[G/A]CGCCCCTCTCAGAGAGGTGACTGGATTCACTCTCACGTATCTTTTCGATGACTAAGCATCAGTGTCGTAATGAGGGTCGTAGTTGAGGTCCTAGCTGACA
Pal9	PalAyuSNP1792	119.38	C	T	GCCCATAAGTTGTACACTCAACTTCAATAAAGCAATAAAACGAAATGGGACACGTTTGCAGCGCTGTTATGACGTCACGCTGACAGCGCATGGACCTCCC[C/T]CTGCACGGTTGCTCAGTGACAGAAGGACGCTTCCTGCACCCACTGAAATCTCCGGTAACACCGCTACTTCTAGCCTAATTGAGCTGCAAGCGAGTTTAGC
Pal9	PalAyuSNP1796	119.38	T	G	GAGCACACGTTTAAGGAGATTAGATGGAAGTGAGTTCACAGAATTGGGGAGGGTGAATTAGACACTGCAGCGTGTAGAGAGAGAGAGAGAGAGAGACTCA[T/G]GAAAGGACTCTGAACTGTCCCCCTGTCCTGGCCCAGAGCACAGGACACAAGCTGCACACAGGGGAAAGTGTGAGTTGACTTCCTGTCCCTCGCTCCGGCT
Pal9	PalAyuSNP1791	119.38	G	A	TCAGCCCATCCCTCTTACCTAACTGGACCAGAGAGTGGATGGGCCCCACGCCACTCAACAGTCCTGGCAGCTGGTTCTTCTTGATGTCATTTAGCCACTC[G/A]TTTATAGCGTAGAAGAAGAGCTTATCCACACCAAGCAACCTGCAAGAAAAACAAGTCGACCAATCAGCATCGATGTCCAGTCGCACTTGCTGCTTTGGAC
Pal9	PalAyuSNP1797	126.24	G	C	TTGCCGCGCGCTGCAGATCATAAATCATGTGACTCAGGCATGCAGCCACACTGAGCCCCTCTCACCTCGGACAGGAACGGCGCGCAGTCTCCCAGCCAGC[G/C]CGCCACAAGACAAATGCATTTATTTGAAACACAGACGCCTATCAGGCTGCGGGCAGGTAACGACGCTCTGGTCGCCTGCTAGCCCACTATTCTGGTATTT
Pal9	PalAyuSNP1800	129.65	T	A	TCCTTTATTTGAAAGAATACAGAGCTACCAAAGAGAGAAGATCTTGCAGCCTTATGTCTCTCCTGAGACAGGAGCTCATATCAAAAAAATGTATGAATCA[T/A]GGGGCTGATTAGCACAACAATATAGTGACATATGTCCACCTGCAAGACCACTGTGCAACTATGCTGCTGTTACAAAACAGTAAAAACATCTCAGGCGGAT
Pal9	PalAyuSNP1799	129.65	C	T	CGTGGTGTGCAGCTGGAGATAGGTAAAGAGCGGTTGTCAGGTGAACCGCACGCTGGGCCAAACCGCGGTCTTGCCGCTAGACGCAGTGCTGTGCAGCTGG[C/T]CGAAGCCAGACTCGGAGTCCTGGCTGTCAACATCTGCTCCAGAGAGCTCGCCATCTGTCTGGGACCCGGGAGAGGCTCTCCTCACGCGCTGCCCAGCTGC
Pal9	PalAyuSNP2916	129.65	G	C	AGAACAGCCCTTACCAGTCCTTATGAAAGGTGAGTAAGGCACTGCAGCACCAGTTCTGGTTCTGTAGCAGGACTCATGAGTCCAGCTGGACTGATTCCAG[G/C]CTCTGATCCAGGTACCAGATGGCTGCATTAAACTGGGTGGAGTCTGTCCTGAAGACAAGATGGAAGGACTTAGCTGCCTGTGTTAGTGGAACTGGCAGCC
Pal9	PalAyuSNP1798	130.79	T	C	CCCGGTGGGAGAAGATGGAACTGCAGCCGTCGGCCATCTTGCTTTTCTCTGTGAACAGGTGCAGTTTAGCAGGTGTTCACTACATGCAGGTGGGATCAGA[T/C]GTATCCTGTTTGTACTGTTTACGTTCTTGAAATAAAACACTGTGAGACACACTGCTTCACTGCTGCTCGCAAGGTAAGAAAACCCTTTTCCTATTCTTTA
Pal10	PalAyuSNP1827	0	T	A	CCCTGGAGCAGCGTTGAACAGTTTCAACTGCCGACCACGGATGAAGCGAGGGGGGAGGTGGGATGCAGAGGTACGAGGGTCCGTCACTGGGTCAAAGCCC[T/A]GCCCTTGTAGCTTCCGAAGGAAATCCATGGCTGCCCAGTCTGTTGTTTGTGAGCGGATGTAAAAGCTAGGCGAATGAAATCTATGACTAGAGAAGGTGGA
Pal10	PalAyuSNP1844	3.41	A	G	CACTATATTGCCAAGTCGGCCTCTTTCTTCCTTATGAATTAACTAAATGGCATAAGTCTAGCTATATTATGTGCAGCGTAGCTAACGTCCTACATTGACA[A/G]TGTAAGTAACGTTAGCTAGAGATGGAGATCATGTAGTCTAGCAAACTGCATTGAAAACGCAAATGTATGATAACGGTAGGCTAACACCAGCTGCCAACTT
Pal10	PalAyuSNP1845	4.55	A	G	TCTCTCTCGCACACGTGCACGACGCACATGCCAAAACGACATTTGCAACGTACAGTGAAAATCATTATGGCGTAGCAGAAATGCATGACACCAACCTTGA[A/G]GAGAAAAAGAAGAGAGTAGGTGTAAAAGTAGAACTTACACGCTGCTAGGTCGTTCCTGGTAAAGAGAAGCTGTGTCAAATGAAGTCTTCACCTAGTCCAA
Pal10	PalAyuSNP2942	17.32	C	T	TGACCACGTATACGAGGCAGCCAGCTAGCTGAACGATGACACGGACAAACTAAGCTTGCGTAAGCAGAGGATGGAGGTCTGGAAAAGAGATGTTTGATTC[C/T]GACTCCGGTCTCATCGCGACTGATGCATTTTTTTTGGGTGAGAAGTGGTAGAAAATACTTTTGACGTTTGTTGTAGGGAAATGGAACAGGCTGCTCCTGC
Pal10	PalAyuSNP1804	40.43	C	A	TGAGTCAGATAACCAGCGAGGGAGGAGGAGGAGTGAGTGTAGCTGAAGTGATGTAGCAGCTACTGTACAGAGTATTCCAGTTACTAAAACAAGGTTAGCC[C/A]AAGCCAAACACGGGCGGCGAATGTTCCCGTGCGTTTGATTTGCGCCCGGGGATGAGCCGTGCGCACGGAGCTGCGGCCACCCTCGGGAGTTTGGGCGGAG
Pal10	PalAyuSNP3139	42.7	G	A	GTTTTTATTGAAAAACGTACCATTGGTTCTCATCAAACTTTGCCCATCTTTGGGAAAAGCAGCTCTAAAGTATGAGACAAACATGTTCTTTAAGGTAGGA[G/A]CTAGGAAGGACAAGTTACTCTTGCAAGAGGCAATGAAAATCCAGCATTCTCCATAAGCGATGCTGTTCAAGCTGCACTATTTTGCATCTTTCCGCAACAA
Pal10	PalAyuSNP2067	42.7	G	A	TTGCTGGTGGCATCGTGTGCATCTCTTCTGAAAGTGAGCTACTGCAGCAGAAGAGGCCCTCTTACTCTGTTCATCAGAACAAGCACTGGATGGTGACATG[G/A]AAGCCTGGCGTGGTCCTCTGCTGCACCTCTTACATTGGACGGGTTACACAGTGTGTGTTGGGATTACACCCGGCCTGAGTCGGAGCATCCTCCTAATGCA
Pal10	PalAyuSNP1803	42.7	A	C	GCTAATCAAATGACCCAAGCTGCGCGGCCGTTTGTTAGGAGGCCCCTACCGCAGGTGGCAGAAGGGGAGGTCCCATGGCTTCGCAGCCTTGCAGGGCGTG[A/C]ATGCCAACCACCCCCACCTTACTGGCACCCCCTTCCTTCTTATCTACACAAAACCAAAACGGCCACCATAGAAGAAGCTGCACTCTAAACAAGTCGTGTT
Pal10	PalAyuSNP2068	42.7	C	A	CTGCCCCTTGCTCCCGCAAAACGCTAGTCTACGCAAGCAGCCGTTTCCATCCCTAAGCCAGCTGGACTCGAATGACCCATTCCAGAACGTTCCGTAAATT[C/A]ATCACAGCCAAACTATGCAGGGGCAAACGGACTCTTCAAGCTGCATGAAGAGACGCTACGTTAGTTCCGGGAGAGCTACATGGTTCTGGCCGTCTGAGAT
Pal10	PalAyuSNP2065	42.7	G	A	TTTGAGAAGCGGCAGCACGCTGTGCTACCCCTGGGCGTTGTCAAACAGTGGGCAAACTTTCCGTAGCCTCACGCTTCCCAAGCGCCGGACGGATCCTTCC[G/A]GAGACGTGTAGCAACACTGCGTTCCTCTGGGTCTCTCCTTCCTCCCTGTAACAGACAAACCACAGGTCCCGCTGCACTGCCAAGACCAAAAGGGATACCG
Pal10	PalAyuSNP2928	42.7	A	G	ACGGAATGGGGAGCGGGAGCAGCTCTCCCGACGACAGACAGGGGGCACCCCCCACCCCCGCTTTCCCTGTGTTGCCACAGCCGGTGCTCCCGGAGAAGAG[A/G]CGCATGCCCAGTGGTGACCGGGAAGACCCCAATGGCGGCGTGTCTTACGGTTCGCTGGAGGAAAAGGCTGCAACGTCTGCTCCAGCCAGTGGAGGCAGTA
Pal10	PalAyuSNP1805	42.7	A	T	AGAGCCCGCAGGCACAGCAGACCAGGGGAGCCTGCAGCTGGCCCGCTGGTCTGTCTGAGTGGCTCCAGTCTTGATTGGACGGGCTCCACAGGACCCAGGT[A/T]GTGTTCCTGTCCTGGTGCTTGATACCAGTGTTGGCTCCTGTCTCTTCCAGAGGCTGCAGTGTTGTGGTTCTGCGGCCATCCTACACCAGACTAATGGATC
Pal10	PalAyuSNP2069	42.7	G	A	CGCCGAAGGTTTGCAGCAGGCGGCCGTGGCGGCTGAACACCAACAGGGCTCTCTCAGCGGCGCAGGTCAGCGCGATGAGGCCCTTTGAGTTTACGGCCAC[G/A]TCGAAGTAGTTGCAGATGCGGGCGGATCGCTCCGTACCGGCGGGGGACACCTGCTGCACCACGTTCTTTTGGAGGTCGGTCACTTGAATACGAGCATTTC
Pal10	PalAyuSNP1801	42.7	T	C	GGGGGCAGGTTGAATGACTCAACAGTTCTTTTGGCATGCTATTGGCTGGCTTACAGCAGCAGTATCTCAAGTTAATGCTTTAACAATCTTATTTCCAACC[T/C]TACAGCGTCCAGAGAGATGCCACCGCTGAACGCTGCTGCTGGTGTGGGGATATGCAATGAAAAGGCCAGCACAATATTGGCAGGATATTTCCTGTGTGTA
Pal10	PalAyuSNP1802	43.84	T	C	ACGCAAGCACGCACGCGCTCTAAGGCACTTGGCTGTTGTGCATATAGTTTGCAACTACCCATTTCAGCAGCGACAACATGAAATACACGGCAATTTAAAG[T/C]GCACGCTTCCGCCTGCTGAAGACAACTAAGTTATAATGGTGAAAGAAAATGACAGACTTGCTGCGAGCTCCGAGTCGGAGCCCATTGAAAGCCACGGTGG
Pal10	PalAyuSNP2066	43.84	T	G	TCAGGTCGGCCCCGTCCAGGAAACAGCGGGATAAATCCTGGACCCTGTCAGCGCTGTTCCTGTCCATCTCGTCCGATAGCGGGGTCCGCAAGAAGTCATC[T/G]AGCCTTTGCAGGGACTTCAGCAGAGCCTTTTCCAGAGCTGCACACACACACGCACACACACGCACACACACACACACACATACACACACACATACACACA
Pal10	PalAyuSNP2070	43.84	C	T	TTTAAAGCTAAACTGAAAGCGTACCTATTGGACAGTAAGTAAAAGCAGCTTTGGTGTCACTCTAAAAACCCTGCATCTCAGAGCACGGCCACCTGTCACT[C/T]ATGCACCCTGGTCACGCCCACTGGAGCTGCAGCCTACCAATCCCCTTGCACTGTACGGTTGACATGACGGCGCCACACTGGGTACTGCTTAGATGTACTT
Pal10	PalAyuSNP1806	43.84	A	G	GCAACAAATCAGTCAGTGTGATGTGATTTGACAACAGGTTTGTCAAAAGCAGAGGATTTATGTACAGCATGAAGCCACACAAACCTAATTGTCTGAGGGC[A/G]GGTAGGCGACTACATCCGTGTGTGAGTACGTGTGTCCGTGCTGTGCTGCGCTCAGGTGTGTGTCAGTGAGAAGCGTCCATTACAGACTGAGTGTTTGTCT
Pal10	PalAyuSNP2826	43.84	T	C	ATCACCGCAGCGACTACAACGACCGCCGCAGCGACTACGACGACCGCCGCAGCAACTACGACGACCGCCGCAGCGACTTTGACCACCGGCGAAGTGACTG[T/C]GACGACCGCCGAAGCGATTACACAGATCGACGCAGCGACCACACGGATCGCTGCAGAGACTACGACGCTCGTAGCGACATCGACCGCCGAGACCACTATG
Pal10	PalAyuSNP1807	44.98	A	C	TCCAGTCGTCATTGCTGTAAGCTTCAATCGCATTGGTTTGTGTTGGTGGACCTCCGGCAGCCCTGCGTCAGTGTTGGGCTGGAGTGACGTGACTTTCATC[A/C]GAAAATTGTCGGACAAATCTTCAAACAATGATGGCCTGGTTAGGCCTGAATACTGATTCGCTGCATGTCAGTGGTGTGTTTTTGCTGAGTCTATACAAAC
Pal10	PalAyuSNP1808	46.11	C	T	TTCTTAATCACCCTGTTCAAGCAGCTTGGCACATGGCCAGCGATGACCCTGTCCAGTCACATCCTCTCAGCCTCAAAGCCGGGTGCTGTGACAGCGGTGC[C/T]GGAGTATCCTCTTGGGCCCCGTGGCACGGCCGTCTCCCACGGTGACGCTCATCTCGCTGCTGAGGAGCGCGGACATCCCGGCTGATTCTGCTCCCCCCCT
Pal10	PalAyuSNP1811	46.11	C	T	AGTCGCGCCTGTTGGAGGCGTTGCAGCTCTCCCTGCCCGCTGAGACGCCCAGCAAGAAGGAGAAGCACAGGGATAAGAGGCTCAGTCTCAACCCCATCTA[C/T]AGACAGGTTCCTCGGGTGGTGGACAGCTGCTGCCAACACCTTGAGAAATATGGTAACCAGCCCTTTCTATACACGGGAGATTCCGTTTGAGTGATATGTA
Pal10	PalAyuSNP1810	47.25	C	T	ACATTGAGGGATGGTCAAGAGAGAGAAAGCAGCACCTCACAGTTGCCAGAGGATAAACTTTTAATCCGTCTTGCAGGCAGCCATGTGGCTGGTCTCTGCT[C/T]AGGGTGACGCGCGAGGCAGTCTAACGTTGCCTGCCCAATACCTTACAGGATTAGACAGCGCTTGTCTGGTTCTGTGTTCACTTACTTGCCCTTTGCCCAG
Pal10	PalAyuSNP1812	47.25	G	T	ACCTGTGATTCCTCTACAAAGGACCGGGGTCTTTAAGCAGCCGAAGGTGCTGACTCCGTCTCAATGGTGTTTGGAGTTCTTTTGACTCTTCTTCATACTT[G/T]TGTGCAACAAAGCCTCTTATGGCTCTAAACTGCTGCGATGGACCCTTGTGGAGTTTGCTGTGCTCTCCTGCATTCTAGTCCTCTCAGCTCTCTCCTGCCA
Pal10	PalAyuSNP2825	48.39	T	A	GACAGTGTGACCCTGTGTGGCCACTCTGAGGCCGGAGGGCGTGGTCGTTACCCAGCAGCCACTGTGACTGTGGGCGGAGCTACGCGTATCCACACCATGC[T/A]CCAGCTCCACCTGCTCTGATCCCACTGACTGTTTCGAGTTCAGCTTCCCTACACAGACACGAGTTAAGCCTGCATCAAAACAGCATGATTTCAGCCACAG
Pal10	PalAyuSNP1830	50.66	T	G	ATGGTATTTACACCAGGGTGTCCAACTACCTAGACTGGATCCACAATGTTACAGCAACAATGCAGCCAGAGAAAAGCCCGGAAACAACATAAAAAATACA[T/G]ACGTTTTTAATGCAAGAAGAGTTGTGATTATTTATACTGACCATGGTGCTTCTGCTGCACTGTAGGTTGGGATTGTATTCTCAAAATGAATAAATCATTT
Pal10	PalAyuSNP1829	50.66	A	G	AAGGGCTGTCGTGATTGGGTTGTGTTTGCAGAGTGGCCAGTCAGGTGGCAGCTCTGGACCTGGGTTACAAGGCAGGGGTGGAGGCTATCCGCCAGGCCCC[A/G]CCCAAGGTTCTGTTCCTGCTGGGAGCCGATGCAGGCTGCATCACCAGACAAGATCTGCCCAAGGACAGCATGATCATATACCAGGGTAGGAACACACACA
Pal10	PalAyuSNP1814	50.66	C	T	GATTCCCCCAACTTCAAGAACACAGACTACCTCCAAAATCAAGCAGCAAGCCTCAGCCGTCTCTTTCTCCCTCTCCCTCACCCCTCAGTGTAGTCACAGA[C/T]GTCAAACCGCTTCTCCCTTCATGTGGAGAAGATGAAAAAAAAGAAAGAGAAACAATGAAAAAGAGCGAGTGTGAAGAAGTCCTGAACAGCTGCCGTTGCC
Pal10	PalAyuSNP1831	50.66	C	A	AAAAAGCATGAGGAGGAAGCAGCAGATGAGGAAGAGGGGATGGATAACAGCAGAGGGGAATCCCATGAACCTCAAGTCTGTAGTTCTCAAGAGAAGATCG[C/A]TGAGCGACACCTGTCTTCTAGGAAACCCTCTTTGTCATCATTGTCATCACGACCTTTATCCATTGACAAGTCGACCCCAAAGGAAAGCTGCGACACGGCG
Pal10	PalAyuSNP1813	50.66	C	T	CAACGATGGCCCCAAACAGGTGGAGCAAGCAGCATTTCAGACTATCCTTCAGGTGCTCGCTTTCTTGGAAGCACTCTGAGAGAGAATACACAGACACACA[C/T]GCCATTCAGAGTGAATAATGCTGTGGGCGTTCTGTTAGCTATGCAAACATCACCCGACCACAACATCAGGCTGGGTCAAGAGCTGCTAGAACGGCCTGTT
Pal10	PalAyuSNP1816	50.66	A	G	GCAAGTTACTCACATTTGTTTACCTTGCAGCAAGACTAAATGCTTTCATGGAAGCCTATCTAGAGATGGTACTCTGGGTATTCCCCAGGGCTCATGGTAT[A/G]CTGGTTACCCTTCTAGTTGAATTGCTCATATAGCACCCAGCTGCCATTCTCCACCTCGATAGAGCTGCCGTAGCTGCAATAGAAGTGCAGGTCCACACAG
Pal10	PalAyuSNP1820	50.66	G	A	CCTCACTTCACCCAGGTGGAGGGGACAGACATCAGCCCCGCCCAGCTGGAGATGGCCCTGGCCAATGGCCGCATCCCAAATGTCACCTACAGGTCAGTTT[G/A]AAGAGGAGGAGCAGGCAGTTTGACAGACTTAAAGGTGGGCTCGTTCTGGCGGCTGCGGAAGGATGGAATCGCTGCGTCATCCACTGAAGCATCTAAGACT
Pal10	PalAyuSNP1821	50.66	G	C	ACGGGACCCTTCACAAGAGCAAGACCCTGGGCCGGGCTGCAGACGACACCAGCGGGCAGCGCTACAGCGCAGACCCCACCGGCTTCCTGGGGGAGCGCGG[G/C]TCGAGAGGGGACACCGATGAGGATGGGTACATGACACCCATGAAGGACAAGGCCTCCTCAGGTACCGTGGGCCTCGACACTGCTGGCCCTGCAGGCTCAG
Pal10	PalAyuSNP1818	50.66	T	A	GCTCGGCCGACCTGCTGTTCTTTCTCTGCAGCATGTACACTCCCATCTGCATCCCTGACTACCGCAAGCCCCTCCCGCCCTGCCGCTCGGTGTGCGAGCG[T/A]GCCAAGCGGGGCTGCTCGCCCCTCATGAGCCAGTACGGCTTCGAGTGGCCCGAGAGGATGAGCTGCGAGAGGCTGCCCGAGCTGGGCGACGCGGAAAGAC
Pal10	PalAyuSNP1826	50.66	G	A	TTTTGAGGTGGTGTTTTTCCAACGAGAGCTGAGGCTGTTCAGAACTATGTTTTATGACCAACCAAGTTTGTGAAAAGAGCAGCTTGAAGTTTAACACATG[G/A]TGTCATCCTAGCAAAAAAATCTGGACCATGCAGAGTATCCTGGTCTTCCAGAACGGGCGAGAGGCAAGCAGGTTTCTTTTACCTGGCTGCCCATGCGAAA
Pal10	PalAyuSNP1817	50.66	T	C	ACTGTACTGTCCTCTGCTTTATTCTGCTGACAAAGAGATTTATACCATTGGGCAGCAGATTCTTTTGGAGCCAGATGAAGCATAAAAGGCAACGCTCCAG[T/C]GAGGACTACAACAGAAATCACAGTAACCATGAACGGGAAGGTAACTGAGGGATGGGGATTACCATGGATACTCAATGCTGCCAAATCTTCTGAGAAAGAA
Pal10	PalAyuSNP1824	50.66	T	C	TGGAATATCCTAAACCCTACATGAAGCTATCCATTTCACCTAAAATAGCAGATGACTCTAAAACAACATGCAGCTATGAAACTAAGAGTAAGTGGAATAT[T/C]GTCCCCTTTCAGCATAGTCCTGTGCTCTCGCTGGGACGTACATAACAAGCTGCATTATACTTCCAGGGTGTGTCCTTAACAAATGCTTTTATCCAAAAGT
Pal10	PalAyuSNP1825	50.66	C	T	GATTGATTCATCCCTTTAACCCTCCTCAACAGCTAAAGACACGTGCGCCAGCATCCTCCTGGTTCAGGTTAAAGCAGCCCTCCTCCCCCACTTCCTCCTC[C/T]AGTTCCAGACTATCAAAGGAGAACTTGTTACGCGCCATGGAGGAGGAGTTAACAGCCGCAGGGTTGCCGTACATTAAAGGCTGGCCGAAGGAGCTGCCAA
Pal10	PalAyuSNP1823	50.66	G	A	TCCCTGGTTGACAGAAATACTTCATGGTGGCCAGCAGCTCTTTCAGAAACTTGTGGTGGTACACCACATCTGCCGCCAGCACGTAGTCATAGCGACAGAC[G/A]GACTTAGGGAAAGGCACTTCCAGGTCCTGACCCCAGAAGAGCTCGGCTGCCTTGGGGGGGTGTCTGGAGCGCCCGCTGGTGTTTCTCATCAGGTTTGATG
Pal10	PalAyuSNP1822	50.66	C	T	CTGAGGGAGATGAGCTCAGATCTGTGGGGCACAAGCCCCGTTGGTGTCCGAGCGATGCAGAGACACGCAGCTCACATGAATGGACACGCGCACCGCTTCG[C/T]GTGAACTTGTTTCAGAGCAGAATAACGTGGTGATCTTTATCCTCCAAAACCCACCCCTACACGGTGTCTTTCGAGGCCATTTTACAGCTGCACCGGATAA
Pal10	PalAyuSNP1835	51.8	T	C	CAGCACTTTAGAAAGGTTTAATCGTTTTGTCATGCACATTGCAAGCTAAGCCAGTTTAGCCTTTTAACCTGTTGACACCGAATGAACATTCTGCTGATGC[T/C]TTGGCACTCGTACGCGCTGAACTGTGCTGCATGATTGGGGTTTATCTCCTGAAGACATGTTGTTGGCTCAGATAAAGGAAATATTTAACACAGACTGATG
Pal10	PalAyuSNP1834	51.8	A	G	TTTTTATGTGCAGCTAAATCATTCAGCATCTCACTCTGGCTAACACTAAGGGTGACACTGAACTCACCCACTGTTCAGCTTGGTGCCCTGGGGACAACGA[A/G]AGAGTGGTGGTCCTCACAGTGTAGTGCAGTGCTCCCTCCATGGCTGGGTGAATGAGCTGTTCCTAGACCCATTCTAGCTAGCACTGCTGCCTGAGTGGCT
Pal10	PalAyuSNP1836	51.8	G	T	GTCAAAGCACACCCCAGCTGTTACACCTTCAGACATGATGAAACGTGACAGAGAGCAGCAGAGGAAACTGTGAGTCTTGACAGCAACACGGCTTTGACTC[G/T]GCCTGCTTTTGCCTCTCCCCCCCTGCTTCCCATGTGTCACACGCTGCGTCAGCTTGCATAACAAGTCGCATTTCAAGTCTAGCTTCCGCTTCGCTCTGAC
Pal10	PalAyuSNP1839	51.8	C	T	GCTCCTGACGGGTGAGCTCCCCCAGTGTGCTGGAGGGGGACGACGTGCAGTCATACGCACGCACGGACAGACTGACAGGGGTACAGGTGAGGAAGGGCCG[C/T]GCTGGCGGGCAGTTTAGGGGAGCCGCGCTGTCAAAAGGGTAATAATTAATGATCAAATGTTAATGGTGACGGCAGGGCTGCCGGGCCTGCTCATGCCATT
Pal10	PalAyuSNP1837	51.8	C	G	AGTTGGCCTCTGCTGATGTGCAGAAACAGGAGCTTGGAGCTTTCAGACAGAACGGTCAAGAGCAGCAGCCCCTCCTGGTTCCAGGTGCGGAACCAGAATC[C/G]AACTGACAACCCTTCCATCCCAGGTTCAACGGGAACAGACAGGAAGCTGCTGGCACTCAGAAAGGAAGTGGAATGCAGCTGGGGCTCCGAGCAGGAGAAA
Pal10	PalAyuSNP1838	51.8	C	T	ATGTCATCTTTCTGAGGTGTCAGGGACGTGGTGGGATCGTGAGCGAAAAGTAATGTCACTTCATTTCTGTCACTGGCAGCCAGAGATGAGCAGTGGACAG[C/T]CATGCACTCACAAATAGAGCAGAGGCGTAAGCTTCGTGAATACAACATTAAACAAACATATTATTTAGGCTGCGGCCACTTTGCTCTCCTTTGACCTCCC
Pal10	PalAyuSNP1840	52.93	C	G	TGTTTCCTGCAAACAAGGGAGCCATCATCGTGGATCTGGGCAGCGCTGGAAATGTGGCGCTCGCATAATGAATTTGCCTAATCAAAACGATACAGTCGGA[C/G]TTGGACATCAGTAAATTTGGAAAAGGTCACTCACGTAAACGGTTATGGTGGAGAAAGGGTGGATAACCACGTTAGATTGGCTGCTTGTCGCTTCACTGAG
Pal10	PalAyuSNP1841	52.93	G	A	GTTATGTGGGCTGAGGAGATGAGCAGCATCAGGTAAATGATTTTCTCGCCACGTACAGGAGTGGGGAAGGGGGGAGGGCGTCAAGGCATTAAGAAGGCCC[G/A]CTCTTTACAGCCTGGCCGTTTCCTGCGGAGACTTTCACAGGACGTGACGCCCATTAGCCTCTGCTGTTAGGCCTGCCGTCTCTGCATTACCGACTCATTT
Pal10	PalAyuSNP1842	56.35	G	A	GCGTGGAGGAGCGCATCATCCAGGTGCAGCGGCAGACCAACCTCATCGCTCCGGAGGAGATCGTCACGGTGGTCACCATGGTCACCAACGTGGACCTCCC[G/A]CCCAAAGAGTCCAGCTTATGATTGGCTGCGTCAGACTAGCTCTCTCTCTCCAACTCCCCCTCCTTCTCCCGCTTAAAAAGAAAAAGCAGATGTGACTGTG
Pal10	PalAyuSNP1843	58.62	A	G	CATTAGGCAGCTCTGTTTCAGCCAGCTCTGTGCCAAACGCCTGCAGGGTCTGAGCCGTCGTCTTCACCATGAGGGCAAAGGCCTCGATGGCCTGGGAAGG[A/G]CACGCACATATACACACACACAGTTACTATGACTACGAACGCTTGCTGTAGATCTGCTGCATCAGGAGTCCAGCATGGTGGGCCAGCTTTTAGATGGTGG
Pal10	PalAyuSNP1846	60.9	A	T	TTCTGTCTTGTGGCATTTGCTAAAACCTGTATTGCAGCAGAAGGACTAGCAGCACGCTAGCTGTGGACTCGTGAACACGTGTATACACGCCATGTGTTCA[A/T]GTCTCGTTACATCTGACAAGACCCATTACACTTCCTTACCCAGAACTCTCTCTCCAAGGCCACCCAGTTCCATATAGGCATTCTGGAAAGCATCTTTCAT
Pal10	PalAyuSNP2679	62.03	A	G	CATCCTCTCCTAAATTCCCACACTGTGTATTCCCAGAGAGAGCGTGTGCTGCAGCTCAGGATTCCTTGTGTGCTTCTCTCCTCTCGTGCCTGCATGTTCC[A/G]GGGATTGGGCATAATCCCTGAGATCCGGGGAGGTGGGGGATAGACCCATGTTCTGGGGGCTGCAGGCGGGTCAGATCCTCTGGAACCAGGGACCCAGAGG
Pal10	PalAyuSNP1847	63.17	A	G	AAGAGGATAGTGGGTTGAAACATTAGGCCCTGGTTTAGAGGGATGAAAAAACAGGCGGGCTGGGTGGAGCAGCAGAAAGAACCAAAGCAAGAAACACAAC[A/G]ATCTCAGCATCAGGTGATCCTCAGATCTATTTGCTTCCAACTCACAGCTGTTTAGAGAGAGGACACTGGACCACAACTATTCGCCCTATCGCTGCTCCTT
Pal10	PalAyuSNP2676	63.17	T	C	ACATCGTTCCCTCCGACGCTTGTGATCAGACAACAGTGTTGGGAGAGGAGAGGCCTAGAGAGAGGTGGGCAGCGCAGAGAGGACCGTCCTCTTTTCTCCG[T/C]GAGCGTCTGCGTACGCGGAGGTCGCGTGGCGTAGCGCAATCAGGGGGCCGCGACAAGACCCTGGTGCTGCCCCTGCTAACAACACGGGGAGACCCTGTAC
Pal10	PalAyuSNP2674	65.44	G	A	CATTGTACAGTATATCAGCAGCACTAACGGACATATCCCTGCCTTAGTGTGAAGTCATTTGTTTTCCCACAAAGCCGCCATTGTTCTCTAACATGAGTGC[G/A]CTGTGTGTCTGGCCTCTGCAGGTCTTGTGATCTGTGAAATGATGAAACAGATGGGGACATGAGAGGGACTTCCCCCATCACCCCCTGCTGCCTCAGGAAC
Pal10	PalAyuSNP2673	65.44	A	T	ATTGATCTTCTTTAGGAAAACAGATATCCCACAGTATTGGTATAGGAATGAACTAACTAGAAGAACGCAGCTATTGGAGGTCGTTCCCATTCGGTGATGT[A/T]ACCTACTTTGGTGATGTTGTCAGTTGAGAACTGTAAAGGGTGTGTCTACCCTGGTCTAGCTGTGCTGCTGTGCTAACAGTGAGCTGCTGTGTTCCTTCCT
Pal10	PalAyuSNP2800	68.86	A	G	AATAATGCTAAGATTCTTAATGTGAACTGTTGGGGTAGCAGGCAGCCATTTTGGTAAGGTCTCATTGCAACAGTTACAGGGGTGTGCTAGGCTGTGTCTG[A/G]GACTCCTAGAGGGGTTAGCTCGTATGCTAGAGGATACGCAGAATGTGTCTGGTGCAAAACAGTCCAATTCAGGCGGCCATGTTTTGCGAGTCAGCTGCTT
Pal10	PalAyuSNP2848	68.86	A	G	GAGGACTCAAAAGGGTGTTTGTTACCTTAACAACCATGGCAGTCTCTGACAGACAGGACACTTGCACCCACAAACCCTGCAGCACTGGCCTCCACTCAAC[A/G]CACTCAGACTGTGAGTGTGTGTGTGAGTGTGTGAGAGTGTGTGTGAGTGTGTGTGTGAGTGTGTGAGAGTGTGTGTGTGAGTGTGTGTGTGTGTGTGTGA
Pal10	PalAyuSNP2801	68.86	G	A	TCTTCTGACTGCACACTGATCAAATATGAATGTCTCGGAGTGGATTTCATGTTTGGAATACGCTTTTCCAATCAAGAGACCACATTGCAGCCGGAGAACC[G/A]ATCTGATAACGCTCACTAAAACCACCAGAGAGAGAAATGGCCTTTAAAGTCCCAAGACCTATCAGGGGACGCTGCAATTATTTCTCTTGAGTGATTCCCA
Pal10	PalAyuSNP2799	68.86	G	A	ATCTTATATGTGCAGTTTTGTCCTAACATGGCTCACTGACACCATTACATCCGCAAGGAGGTCTGCAGCGCGAGTCGTCATGCGTGTAGGAACCATGTCG[G/A]CAGAGATCCCCCCTGATAGGACGGTGTCATGGCGCCGGACGCCGTCTCACTTCCCTGACTGTGATTGGCTGCAGAGATCTTCCTGGCTCATTCCCCTTTT
Pal10	PalAyuSNP2809	68.86	T	C	GCAGGCGAAATGTCATCTGCTTCGAACAAATATTAGTTTTATAGGAATCCAATATGGCAGCCTTCTCCTGGGCTTGGCCCGGCTTACAGCTGTGCTTCTG[T/C]TCTCTGCTCACTCTGAGACGTGCGTGAGGCAGGAAGGAGAGGCGACGCTGCTTCCTGCCACGTCTGAGAGCACCTCCGCTCTCTCCATCCCACCCTGCCC
Pal10	PalAyuSNP2847	69.99	A	G	TCAAAACTCTTCCTGCGTTTTACCACAATCTGAAATTACCCCCAAATCTTCAGCATGCAGAGGCAGCCTAAGATGCATCATGTTCACCAGAACTAGAAGG[A/G]AAGAGAGAGCCTAATTATTATATTCAGGGGGGGAAGCTGTCGAAAAACAACCGAGGGAGACTCTGTAATGCCCTCAATTACAGAGCTGCGGTGTTCACTA
Pal10	PalAyuSNP2844	69.99	G	C	CCAGAGCCTCTGCCTTCTGTTCCTCACAGGGATACTACTCACCTGCATCCCTGCTCAGAGAATCCGAGGCAAGTGCACCGACAACCCAAGCGGGTCTGAT[G/C]TTGCGCAACGTTCTGCTGCTGTTGTGTTGAACTGTCGTGGGTCACGTCACACTGTTTGTGTTTTGGTTTTTGTGAATGTGTTTCCTCTTCAAAGGAGTGG
Pal10	PalAyuSNP2846	69.99	G	A	AATACAGAGCTCCAGGCCACAGCAGCTGTACAGTGCAGCAGGCAGGTGTCTTACTGACTTGGAATGTCCAGCTCCCATACGTCACCATGGAGACCCACCC[G/A]GGATCGTCATGTTTCTAATAGAGGAGCAGAGGGGTTTTCAGGTTCCTCAGGTCCTGGAGGCCTCTGAGTGGCCTGTGCTGCTGGCACAGCGCCAGGGGGC
Pal10	PalAyuSNP2845	71.13	A	T	ATGGGAGTTTCCTCAGTGGGTTCCAGAGCAGTAGGAACATGTGACAGGCGTAGAGAGAGTTCCAGACAAAAGTGGCCGTCAGGAAAAACTGCAGCAAGAC[A/T]GCCACGGCAGTGCAGTGTCCTTGGTCTGGGTCCACGTGCATGTCAGAGGACAGCATGATGTTGGAGTCCTTCGTAGGTAGACGAGACTGCGGGAGGGTGT
Pal10	PalAyuSNP3010	81.5	G	A	TTCAGAGATAGCCTGACATCGTGCACACATCACTGACTTAAGCTAATGTATGTTAGTCATGGCTGAATGCCACTTGAATTGGCTTGCTCATATGTAAATC[G/A]CACGAGGTGGTATATGTCAGTAACAGGTGATCTGAAGGCCAGAGCAGTGTGAGCTGCATGTGCGTTAGCAGGAAGTCGCCTATGAAGATAAGATTAACAT
Pal10	PalAyuSNP3071	90.7	G	A	AATTAGCCACACAGAGCAGCTGTCTGTCACATCGCCTTTGATGTGCACTCATGATGTAAATCACATTTAGCTCATTTGCTCTCCAGCACTGAGAAACGAC[G/A]ATTCAATTCAAACCTTTTCCCCTCTCAAAAAGCTCAAAAGCTGCAATTGAAATGGTCAAACAATGAAAAGAGCCATAGATGAAAGGAGGGAAGAGAATTC
Pal10	PalAyuSNP3035	90.7	C	G	AACTGGGTGCCTTGGCCCAGGGATAGCTGTCACCTGCAGCCTTGACTTATCTCCGCTTCAACACTGTAACTTCCTCTGACTGCCTCCGACGATAAAATCG[C/G]CCCAACCGCCTTGTCATGAAAACGCCGATTTTAATGTGTTCCATGACAGGGGACTACCTCGCTGCAACACTTAGCCAAATTGACTTAGGTTGGCTTGTAT
Pal10	PalAyuSNP2983	90.7	G	A	TCTCCCTCTCCTCTCCCTCCCCTCTCCCTCCCCTCTGGTGGCGGAGGGAGAGCTGGAGAGAAGCAGCTCCGTCTGTATCCAGGAAGCCCACTCAGTTTCT[G/A]GAGTACGTTGGTTGGTTGTAGCCACAAGCAGTTCTGGCTAGCTTGTTCTTGTAGCCCTGGCTGCTGTTCCTCCATGGGCTGGTGCCAGATCAATAAGTGT
Pal10	PalAyuSNP3072	90.7	G	A	GAAACATCACGTTGATGGCAGCTACAGTCACTTCAGCTCATTAGCTGTCATCTCCCAGCATAGATACCGAACACGTACCCCTGCAGTACGTCTGTGCTCC[G/A]CAAGTATCAAGTGGCTTCATCAGCGACATGCCACATGCTGCAAGACTTGGGAGGTCTTTCCTATCTTCCCCATCTTCAGGTGCTTGGGAGGTCTCGGAGA
Pal10	PalAyuSNP2984	90.7	T	C	CAGCAACAACAACAAGGTTATCTCAGGTCCTATGCTACTGAGCTGGACGCCTGGAGGAGTTAGAAGATGAGTTAAGAGGAGCTATCTCATATCCAGCCTG[T/C]CTTACTGTACTAATATCAATCACTGTGCTGCTCTCTCTGTTTCCTTCTTTTTCGCCTCTCTCTCTCTCTCTGCCTGTCTCTCTCTCTCCCTGTCTCTCTC
Pal10	PalAyuSNP3033	90.7	C	T	GAGCGCGTGCGTGTGGCGTGCGTGTGGCGTGCGTGTGGCGTGCGTGAGCCTCTTCCAGAAATAGACGGACGCAGCAAGACTCCTCCTGTTTTCTCCTCCT[C/T]CGGTCTCTAGAGACGTTTCAAACTGGGTTTTTCTTCTCGGTTTTTAAAATAGATTCAGTGTTTGTGCACCTCTTTGCCTTAAGGCTGCACAAAGCATTAT
Pal10	PalAyuSNP2982	96.4	T	C	GCCACCAGGGATCGAAACCCAGCAGCAGCCGCCACAGGATTACATTAGTGTTTGCTTCTTGTTTTTAGTTAGCATCGACGTGAGCTTCAAGCTAAAGCGT[T/C]GGTCGTGAGGGCTGGTTATCACTGTGTCTATGTGAGAGCTGAAGCTATCTATAAAATCATTGGCATTATAGCTGCAAACATCTCCAACACAGAATTTGTG
Pal11	PalAyuSNP2672	0	A	G	CCTGGTCCCACCAGCTGGGAGTCGGCAGGGTGAGCAGCAGGCCGCGGACGACCGCATCTGGGGAACTGCTGAGGCCTCCTCCAGGTGGCCAGCGGGGGCA[A/G]GGCGTCTGCTCGACGCTCCTTCCTGCTCCCCTCCCTCTCCACATACAGGCAGTCTGTGCTGCTGGGAGACTGCTGTCTGGAGGAGGCTGCGGGGTACGAA
Pal11	PalAyuSNP2745	1.14	C	T	GTCAACTTCCAGAGCACCTATAGTAACTTTAACAAAAACCATGTGCATATATTACCAAATTCGCAGCCCAGAGAATAGTCATATAAAAAAATCTTCACCA[C/T]GGTGAAATAACAGAATTCCAGTTCAGGGTTCAAATCAGGCCACTCAGTACAAGCTGAGCTCTAACTAGCTGCAAGACGATACTTGTGTTGAGCAGCTGGT
Pal11	PalAyuSNP1746	10.33	A	G	ACATCTGTTGAGGTGCGTGTTAATGGGTGGGGAAGTTCTTATTTCCGCATACAAGCGACTGTACGTTGCTTGTTGTGAGGAAGGCAGCAGTAGATCAGGA[A/G]AACCGAGAAACAGGGAGAACGAGAGGGCGAGAGAAGGCTTCCAACATCAGGTTTTTCCGGACTGAAACTTTAATTTCACTCATCGCTGCCGTGCTATTTT
Pal11	PalAyuSNP1744	10.33	G	A	AGCATGGTGCGTGATCCTATAACAGACGCTAAAGATGAAGGTTGGGTGTTTTCGTCAGGACAACGCATCTACTCTTGCTATCTTAGGGATAGAAGAGACC[G/A]GGGGCCTGTTTCATAAAGGCTGCTCAACAAAGCTGGGATTAAAGTCTCAAACCTAACTTGAACCAAAGATAACTTTTTAACATGGTTACTGAATTGGGGG
Pal11	PalAyuSNP2434	16.04	T	A	AGACGCAGACAGAGGTGGCCCCGGCCCCAGCTCCTGTCCCCTCATCTTCACAGATGCCCCTGGGGAGGAAGGGCCAGCTGGCGAACCTCGCAGCCACCAT[T/A]GGTTCTTGGGAGGATGACCTCAGCCACTCTGCACACAAATCCCAGCCTGAAACCGTGCTCGCCCAGAAGGAGTCTGCTGCAAGCACCAGACCTAGATATG
Pal11	PalAyuSNP2882	20.6	G	A	CGGCCAGCGAGCTGGTTAGCCAGGTGCAGCCTGTGGCAAGGATGATGATGGACTCTCAGTGTCACCGCCTGCTTGTGGACGCCATGAACTACCACCTGTT[G/A]CCCTACCAGCAGAACACGCTGCAGTCCCGCCGCACGCAGGTCCGTGGTGCCCAGACTACCCTGCTGACTATCGGGGGGCGCCCCGCCATCACAGAACGCG
Pal11	PalAyuSNP2042	25.15	G	A	ACACAGCTAAGCTGGTGAAGCAGCTGAGCAAGTCAGGAGAGACAGAGGGTGAGTTTGACCATCACTTGTCTGTTATTGTAATGTTTTGTTGCTTTCATTA[G/A]TCATATGGCCATTACCTGGTGTTAGTGGTGTGTTTGTAACATGGTGTCTCCTCCCTCAGAACTAAGGAAGCTGGCTGCTGTGCTGGTGGAAGGCTGGATG
Pal11	PalAyuSNP2951	51.13	C	T	CTCCAGAGGAAGTGATCATCTAAGTTGAGCAGCTTAGGTGGGGGCAGCAAAGGGCTTCTCACAAAGTATAGTCAGGATGTAATGTCTCACTTCAAGTGAA[C/T]TCCTTGAAATGCGATGGTGAGAATTTGAACGACAGCTAACCAAAGTTCAACATCTAAGCTGCGTGTTTGTTGTGAGGAAATGTCCCTGAAATCTGAGTCT
Pal11	PalAyuSNP2949	52.26	C	T	GACGCTTGCTGCAGACTCATCCATACACCATCATTCATTCTTGCAGTCAATTATGACAAAGTCTGGACACACAAACGCAACAGCTCTGATTCAGCACCCT[C/T]GCTTGGTATTCTGATCCCTTTTAAGCCTCTCTCACACAAACACATTTCCTTATTGAAGCTGCCCCTCATTCAGCACTGACTGCATCTGGTCCAGCAGGCA
Pal11	PalAyuSNP2952	52.26	A	G	CGTATGTTCCTCCTTCCTGTAGTCTGCTTCCTGTCAGACTGAGTTCCTCACCCACATAGCAGCTACATCACCTGAGCCTACCTGTCTCAGAGCTACCTGT[A/G]TATCACCAGAGAGATGAAGACACAGCTCACAGAGCAGTGCTGCCCTGACCAGCACTCAGCAGGGGTCAGGACGCCAACAGACGTGTCTCTGTTCTGTTCT
Pal11	PalAyuSNP2950	53.4	A	G	CAGCATTCAGACCCCTGTTGTAGGTCAGTCCCATATAGAGCCACCAGTGAATGTTTACGTGTGTGGATGTTTACGTGTGTGTGTCCAGGCTCCACAGTGC[A/G]GTCCAGGCCAGGCAGAAGGACAGACAGACAGTGTCCCAGCTGGAGAAGAGGCTGAAGGGAGAGCAGGAAGCTCGCTGCCTTGCTGACAGACAGCTGGCCG
Pal11	PalAyuSNP2282	60.26	C	T	GAATGGTCAGGCCCTCGTCAGGTTCGGAGGGTCATTACCCAGAAGCCTCTGGGGCAGCTGTTGCGTTCTGTCGTCTCCCTGTGGCGTCGGAGGTCCCCCC[C/T]CCTCGCCGGTGGAGGGCGTGGCCTAACTTCTTTGAGCTGTTGTTTTGCTGCTCTGCTCTTTCAGCTTTTGAGCTGAAGTTTGATGATGACAACGCTTTGA
Pal11	PalAyuSNP2281	61.4	C	T	ACCACCCAGTGAGGATAGTCAGTAACAAAGACCAGCCTGTCCTCTTAAACACAGCATCCTTACAGGACCGCTGGCAGCCTGTGCTCAGATGAGGATGTGC[C/T]GAATAACCCGCCGGTTTAGCTGATACCCGCTGTAATCCACACCTGCGTGGGAGAAGTTTAGTGGTTAGAGCATCTGACTGCAGAGGACGAGGCTGCGGGT
Pal11	PalAyuSNP2283	63.67	A	G	TCAGAAAGAGTACTTCAAAGACCTCTGTGTTAACGGCAGCCATTTGCAAGGCCCTCTCACTCTGAAGGAGAGAGATAGTGGCTTGATACGGGTTCGCCAT[A/G]GTCATGGCAGGGCTGGTACCGCTGGTACCGCTGGTACCGCTGCTCCATAGCGGGCAGGGCCGTTTGTTTGATGTAGCGGGGCTTAATGAACCACACAGTT
Pal11	PalAyuSNP2284	67.09	G	A	ACCGATTGTCACTGGTGAATTGAAAATGGCAAAGAGGCCCTTGGCTTCCACGCTTGCAGCGGGCAGCTAGCGTAAGGGCAGTCGCAGAGGGACAGAGAAG[G/A]CTCTGGAGATTCTATTGTTTGGACTAACATCATTGTGGACTTCAATAGACCTGGCCTGGCTTGGGCTTCCTGTCGTGCTGCGATTCAAAATCATCATGGG
Pal11	PalAyuSNP2754	68.22	C	G	CCAGCCTTGGTGGTTTGTCGGCCTGCGTTCGGCCTCTCTGACCTGGGCATCGTTTCTCGTTGCAGCGCCTCATCTCTCCGTTGTCTCCTGGGCAGGGTTC[C/G]CCTCCGAAGAAGGGGCCCTCGCAGGACCTGCGCCTCTGCTGGTTCCCACCACCGCACGTCCTGCTGCAACTTCCCCAAGAGCTCCATGACAACCAACGAC
Pal11	PalAyuSNP2753	77.41	G	A	TTGAATACTTAATTTACATTCATGCAGCATTGGCATGAAAAACAGATGCTGTGTCTGCAGAATGAACATAGCCACATTTCTGCATCATATAACAGACTCA[G/A]TCTGCAAAGATTCTTCTCAACAGGAAAAACAAAACAAAATGGCTGCAAATAACCTTCAGACATATGTTCGTTCAAACTGCCTCATTTTGTGTGCTTCTCA
Pal11	PalAyuSNP2748	80.83	G	A	ACAGGTAGCAGCATTGTGGCGTTACTTACGATTACTGTGATTTACATAGACTAAGCGGCTAAGATCCTTACCGAAAGGAAAAGCCCATCGCTGACTAAAT[G/A]CTATCTGTTGTGAGAAGACACTAAAGCTCAAACGCTGCCGCGCTTCAACCCACAAGTCCCTCCGCGAGAGAGGAGTTTGATGTCTGTTGGTACCAGTCAT
Pal11	PalAyuSNP2750	80.83	G	A	AATATTTTACAGTGTCAAGAGACGACAAGGTTTACTATGTTTGAATACGGTGCAGCAAATACTTCACAGGCTACTTGTTTTCATAGAGTATCTCAAGTCC[G/A]TTGCAAGTTACGCCCCGGAAACCGCCGACACTCCTGCCTTCCTCTGCAGACAGCTGCAGATATAGACTAACAGTTTGTGAATGTGAAAAGTTAAATAACC
Pal11	PalAyuSNP2751	81.97	A	G	TTTCAGTTCCTTTACAGATTGTTTACAGAACTTTCATTGACTGAGATGGCAATGAATAGACCGATAATGTTGACTGGTTTGGTATGATTTAGCAGCTGTG[A/G]AGACGAAACCACCATCTTTTGTCAATCTCTACCATTGTCAACCACTGGATGGCGCTATATGCACGATACAAAGCAGAAGTTATCGCTGCGTGTGACTGTT
Pal11	PalAyuSNP2749	81.97	G	A	GCAGATCGACCGCCTGACGCAGCAGCATCGCGCCGAGCTGGAGATGCTCCAATCCCAACAGCCCGCTCCCGTCCCCGGGCCCAGCCCCAAGGCGGTGGCC[G/A]AGCTCAACGGAAGGATCGCAGAGCTCCAGGAGAGACTCCGGGAGGCTCGGGCGCTGCAGGAGAGAGACAGCCAAGAGCTCAGCCAGGTGGCGCAGGATAA
Pal11	PalAyuSNP2752	81.97	G	A	TCTCTGTGTCGCTGAGACCCGCGCTTCTGCTCCAACCAGGTGGTGCAGCACGGCCTCAGGGTGCACCTGCAGGTGTTCGTGACCAAGACGAAGGGCTGAG[G/A]CGTGTGCTGTCATGATGACACGGCCATGGGCTCCTTCATCTGCTGCTACGCAGGTATGGAACACTGTTGGGTAACGCAGCTTCTAGGATGAAGGGAAAAG
Pal11	PalAyuSNP2743	85.38	G	A	TCGGCCTCCGTCACTCTCCCAGAGGCAGGCAGCCTTTCAAGATCGCCACGCCTGTCTCGGCCGAGCTTCCCCAGGACTTCCTGGTGTCCTCGGAGGCCGA[G/A]ACTGAGGACGCCGGTGCCGCCGCCGCTCCCAATGGCGTGTCGCTGCCTCCGGGGAACCTGGAGGAGGAGGTGGCCCGGCTGATGTCAGACCCGGAGCTCA
Pal11	PalAyuSNP2747	85.38	C	T	TGGAGCACCAGTGTGGCTACGTCACCATGCTCAACCCCAACAACAGGCACCGTCGCAGGGGCAGCGACGCCAACGACTGCAGGGGTGAGGGAATCACACA[C/T]ACTCACAATATTACATGCATTGAAACCCAATGACTCCTACTGGCATGGAGACAGAGAGACCAACACACACCTGGAGTCCTACCCAGCTGCACATTCATGG
Pal11	PalAyuSNP2744	85.38	G	A	TGGAGCAGGACGTGACCACCATGAAGGTCCAGCTGCAGCCGTACGCCGTGGAGCTGAGCACAGACATCCAGAGGCAGGTGGAGGAGCTGAGGAGGGAGGT[G/A]GCCGCCTACGCAGAGGGGGTGAACTCTGACACCCTGAAGGCCAGCCTGCTGCAGAAGAGCGAGGAGCTGAAGGGAAGCCTGGAGAAGAGCGTGACGGAGC
Pal11	PalAyuSNP2746	86.52	G	C	TCCGATATAACCCACAAATCACTCAGCAGGACAGCAGCCTTCACGTCGATCCAGCGGTCTGCTTGATGACCATTTTCTGCCGGGCGCCCCTGGAGCCAGA[G/C]GCGTCGAGTCCCGACATCCCTCCGGAGGAGTTGGGGAACCCGTGAGCTGCCACGTACTTGCGGTACGCTTCGCGAATGATGCGGAAAGCTCGCGTGTTTG
Pal11	PalAyuSNP2052	91.07	A	T	CGCGCTGCGTTTCACCAGCTTTTTACCGCTGCACAGACCAGACCCCCGGGGTCTGAACCCCCCCTCCTGCAGCCTGAGAGGGGCGGAGCCAGGCCGGCCC[A/T]GGGTCAGACCAGCAGGGCCATCCATCTTCCTCAGCCGGCCGGACTGCTGCCCCTGACGTATGTGGGCCGTCTCTGGGCTCTCAGGCATCTCATCTGGGAA
Pal11	PalAyuSNP2053	92.21	T	C	AAATGGAAGAATGCAAATGCTAGCACTATACCCTGCTGACTAACGCATCTCTACGTGGTTGGCAGGACAGCATAATATTCTTAAGAGGCAGCACAAATGT[T/C]CGCTGTCTTCTCAGCAGTCTGGTCTCTCTGCTAATAAGAGGGAGATGAGAGCCCTGCTTGCCTACTTGTTTGTCTCATGTCCCAAGTCAAATGTACTAGC
Pal11	PalAyuSNP1748	94.49	A	G	GTCTGACCAGGCAGCTGGTGAAGAGGCTGACGTCAGCCGACATCCTGCCCCAGACGGGGGCCCTGAGCTGGGCTGGCGAGGGGAGCAGAGCCTTCCTGGA[A/G]AGTAGCCTGGAGGAGGCCATCCAGAGCCTGCTGATCAGACTGGAGGGCTTGACCCAGCGCTGCAGAGAGCTGCAGGACCTGGAGCAGGAGCTGATGAGGC
Pal11	PalAyuSNP1742	94.49	A	C	TGTGGTGGCTATAAATGCCATCAAATTGCTTCATTCCTTCCCTCCATATAGCAGCAAGACTCACTGCCGAACGACAGAGCACGCAAACAGTCAGGGGACG[A/C]CTCTAACATCCTCACGGTAGCCGGTCGCCTGGCTGCACTCTGCACAGAAAGGAGCTCGTTAGCGATACTGTCCCGGTGCCTGTTGAGTTCAACACGACCG
Pal11	PalAyuSNP1741	94.49	C	T	GAGTTTAGATGGGACAGCTACACGCAGCACACACACAGGTAGACTATAGACACACACACAAACACTCCTAGCTGATGTAGACTTACTCCATCTGAAGCTT[C/T]GGCATTGTTGGCGTCCCGGTTGCCGTAGATGGAGAAGTGGAACTTCCTGGAGCTGCTCTGGCACACTGCAGGAAGCTGGGCACAAACAGGAAATGACATC
Pal11	PalAyuSNP2423	94.49	G	T	ATAACAGCACCATGGTACCTTCAGACAGCGGGTTGAACATGTACAATATTCTTACTGCTGGATGCAGCAAGGATGTTCAGGACAGGTTCGAAACTGGGTT[G/T]GGGCTCAATCTCAACACTAGTTCATATTACAGACTGCCAACTAAACGTTGTCGTCTGCTGCTGATTGTGATGTGCAACCTAGGATATTCTTCATGCAGCA
Pal11	PalAyuSNP2390	94.49	C	T	CAAACGTGCTAATATATCCAAATGTACACGTGCAAACATCTTCCTGAATCAACAAGCACATCTGTTATCCTCCGAAGCAGCTCCCCTGCACCTGAAGGTG[C/T]GGTTCTGAGTGGCGCCCCCTACCTGCTCGGAGGTCTTGTAGAAGGCCACGGAGGCGTTGACCAGCTTGAGGCGGTCCTCCATCTTCAGCATAGCTGGCTC
Pal11	PalAyuSNP2425	94.49	T	C	GCAACCTTGGCTGGCAGCTCCAAAACACTGTCTAAAATCCTTTGGATTATACAGAGAAAAAGAGAGAAGGTTTCAGATGCCTGAGAGAGAGCTTCGGACA[T/C]CCATCTGACTGGATAAGAGGACACCTTCCGCCACTAACCTGCTGAGCTGCTTTTTAGTCATGTGTTCCTTCTGCCCCCTAGTGGACAGAGGAGGTAAGGT
Pal11	PalAyuSNP2048	94.49	G	C	GGCTGACAGCACAGAGAGACTGCGGGAGGCGGCCATACATTCCTGTGACCTTCATCCAGCGCTAGGCCCCGGCAGCGGCGTGGAGGCGGGCAGGTATAAC[G/C]CTACCTGCAGAACCAACAGCCTCTAGGACGCCATCAGGACGCCCTCTTACCTTGCTGCTGGGATCCTGTATTTACATCCTGCGCTCACAACAATGGGCTA
Pal11	PalAyuSNP2389	94.49	A	G	AAGGGGGAACAAATGAGAGAAACGAAGAGAGAGGGATGTGAAGCGGAGGGAACAGCAGCACTCAAAACTTCCCATCTTCCGCCTGTGTTTCGTACGTGTG[A/G]ATAACACAGAGCAAAGGATGCAAAGACAAATGTGCGACAAATAAGGGGAATCATTCATCTTCCGAGCTGAGCTCTGTGTGTGTGTGCGTGCGCGTGCGTG
Pal11	PalAyuSNP2427	95.62	C	T	GCCGTGAAATAGCAGCGCGTTGTTGAAAGATATCATCACCTGCGCTGAGAGTGAGCACACTTTAGTCCTGAAAGATGAATCTCAACAACCAATCCCAGCA[C/T]GGTCTCTACTAGAGAACTGGCTGTTCTCCACACCTTCCCAACCCAGGATCGAATCCTCTTGAGGTGGCTGCCTCCCAGGCTATTCGATGGGCACGGACAA
Pal11	PalAyuSNP2426	95.62	C	T	AGCCACTGGGTGCTGCTCACACAAACAGGAAAGAAGGCTAACAGCAGCTATGAAGGGAGGCCGAGAGCTACAAGAATGAGGCTGTTGTGCGGCCTTTCAT[C/T]TTGTCTGTCTGAATGGAACGGGGAGCTACCAGGTGTATCCAGATGTAGCCTCAGGGGGCTGCTCCGTGACTGAGGGCTACATTCACAGCTAAATCAATCC
Pal11	PalAyuSNP2428	95.62	C	T	GAAGAGGAGGATGTGAGCTATATGACCTGGCTAGCTGGTGTCTGTTTGAACATGTAAACCACAGGAGAGGAAGCTGGCAGCGCTGAGTCAGAATCAGTAC[C/T]TTAGTATCAGCTGTCTCCAGAGCTCCGTTTAACCATGAGGTCCCAGCGTCTGGACAGGAGGTATGAAGGGGAGGCTTCATCCAGCTGCCTGACCCGCGAA
Pal11	PalAyuSNP2430	96.76	T	C	GCAAGTTATTGGATCAGCTGTTGGTGATACACGCACAGTTTGTTTCATGTGTGTGTTGTCTCCACAGGTGCATGTCTGCAGCCCTCCGCAACGCGGGCGT[T/C]GATCCTGCAGATGTGACGTACGTGAACGCGCACGCTACCTCCACGCCACTGGGGGACGCTGCAGAGAATGCTGCCATCAAGAGACTCTTCCAGAAGCATA
Pal11	PalAyuSNP2432	96.76	C	T	GTCTCCCTCCCAGCAGCTCAACCCATTTGACAAAGCAGTGATCGCTCTACCACATCATGTTGATCGGATTTATTGAGTTTCAGATTGGTCGTTGTTTTTC[C/T]TGCCATTTTGCCCTCTGACCAGAGGTTTATCTGTTTCCTAAACTGCTCCTGTCCATTGTGGTGATGGCGTTGAGGGATTGTGTTCTGTTTTCCTGCTGCA
Pal11	PalAyuSNP2433	96.76	G	C	TCGTAGGACGTGTCCATGCAGCCGCAGTGGTTCTCTCACCTCCCCCACGCAGCCCTCCTTCTCCATGTACTTCTTGACGCTGTACCAGATGCGACTCTTG[G/C]TGAGCAGGTTGCCCCCCGTGGCCTGCTCAAACCTCTCATAGCTGCCGTACTTCTGCAGAGCCATCTCCATGATCCGGACCGCCTGAGAACATGGAACAAC
Pal11	PalAyuSNP2447	96.76	A	G	AGTCATTACCAGTTCAAACACTGTGGTAGCAGCATGAAGGTCACAGGCCATTTTTTACAGTGAAAGTAACAGATGCTTGTTATTCAGTCTGGTGGACACA[A/G]CATCCCAGACCTGTGACTGTCATCAGAAGGGACACATACAGCATGTTGGAAGGATCAATTAGACAGAAGACAATCGCTGCTTGTGATTAACATACAGTAG
Pal11	PalAyuSNP2445	96.76	T	C	CCTGTGCCCCCCTCCCTCTAGTTGGTGGTTGGTTCCTGCCAGGCAACGGGCCCATCTGCCCTAGCAGCAGTCCCCCTCAGTTCAGTGGAACCCCAGGCCA[T/C]TCCTCTGGTTCCTACTGTGAACGCTACTCCAGCCTCAGGAGCCACAGGGCTGCACCCTACCCCTCCCACTACCCCCACCGCAGCACTGGCACAAGTAAGA
Pal11	PalAyuSNP2439	96.76	C	G	AACAGACACTTGCGAACACATACACACACACACATGCACACGCACACACACAGGCAAACAGACACACATGGACAGGCGTGCAGATTCTGAGGCCATGCCC[C/G]GATGACTGCCTACTACTTGCCTGCCTGTCCGTTCCTCGGTTTCCTGACCAGCTTGTGTCGGGAGGGGAGCACAGCTGCATGGACAGACCCCACTGGGGCC
Pal11	PalAyuSNP2442	96.76	G	A	GAGGTAATCACAACCTGTCTGATCAGCACACTCACACCGCTTGAGTTGGTGAGTTGTAGCATCATTGGAGAAACAGCCTGAGCAACCATCTGGCAGACGG[G/A]TCAGGCTGTTTCAACTGGGAACTTTCACCATGTTATAAACATGACATATGGCTGCTATAGTATCGTTTCCTCATCACGTTCTCCCTCTTCAGTAGAAATA
Pal11	PalAyuSNP2438	96.76	T	C	CTAGATCTGAGACAGCATAAACAAACGATTATGGATTTACGCAGCTTTTCAGACAGATACAAATCTTAACACCGATTACACTATGACCTATTTTTCCAAC[T/C]AGGATTTTCTTTCCTCGAGCCAGCTGCTTTTCACTTCGTTTCAACGTTTTCAATTAAGATAATCAAAGACTTTCAATCGTTCGATTTTAATTAAACAAGA
Pal11	PalAyuSNP2436	96.76	A	G	TTGAGTTCCTGTAAAGAAGAATGGGTGCAGCGGAATGGCAAAGGCTATTTATCAGGGACAATGTGTATTGCTTATGCCCAATTGTCCTAGAAGTGACACG[A/G]CCCAAGCAGAATGAGGATGTGGCCCAGTTCATGTAAACAGCAGTTTGTAATGGTCAGAGCTGGAGGAATGGTCAACAGAAGAGTGTGCTGCAGAATAGCG
Pal11	PalAyuSNP2446	96.76	C	T	CGTCTTCTATGCCGTTGACCTGTGGCTTTGGTTTATTCACAGGTTATGGCCATGCAGCACCAGGAACCGACGCAGGAAAGGCCTTCTGCATGTTCTATGC[C/T]GTCCTGGGCATCCCACTGACCCTGGTGATGTTCCAGAGCCTAGGAGAAAGGATGAACACTTTTGTAAAGTACCTTCTGAAGCGCATCAAGAAGTGCTGCG
Pal11	PalAyuSNP2449	96.76	C	T	GGACACTCACCCTGGAAGAGGCGGAGGCAGTGGGCGTGGCCGGAGCAGAGGGCAGCGAGGCGCAGCTGTGGGCGCTGTGCGAGGCGGAGGAGGAGGAGCG[C/T]GTGGGCGAGGCGGTGCGTGAGCCCGGTTTGGAGCGCCGGCCGCGTGAGCGGAACGCTGCAAGGCCCTGTGATGCGCCCTCTGGTAGGATGAACTTCTCCC
Pal11	PalAyuSNP2437	96.76	A	G	AGCCTGGGAGGACTGGAGGGGGTTGGGGAGGGGTAGAGGGGACTAGGGAGCAGCATGAAGGAGGTGGGAGGAAGGAGGAGGTGGATGGGAGCATCTTCAC[A/G]CAGATACAGTACTCCAGAGGGGATGGAGCTGCCGTCCTTTACACTTGTGAGGGCTGTGTGTAACGATGGAGATTGAGAGGGAAAAAGACAGAAAGAGGCA
Pal11	PalAyuSNP3087	96.76	T	C	TGCATGTGATAATCGCCTAACCAGTGACAGTTAGGCCTGCATGGCTAGCATCAGACTTCAGAGACCTCAGAGCTGCAGCCAGTCTGATGGGAACCTGGCC[T/C]GTGTTCCTCCTGCTGTCCAAAACCAGCCTACGGAGGGACGCCTCGTCTCGGTTCCTCGTTCATTCGGCTGCTACTTGACCTTCAACACGTGTTGCAATTC
Pal11	PalAyuSNP2038	97.9	A	C	GTTACTTCTCTACCCAGAAGGCTTTGCAGCAGAAGGAACTCAGTACCCTAACCCATCCAACAGTAACAACCAATGTCAATGTGAGGGAAACTGGAGGCTT[A/C]CCAGTCTGATCCCAATGTCATCTACAGTACAGCCACATCACGGTTGCACTGACAAAACTCTCACACAACCATAAAGTGGCTGCCACGTACTCCTGGTTAT
Pal11	PalAyuSNP2884	97.9	G	A	TGATGTCGCAGCATGCTGTGACATTACTCATTTCAGCTGGCCTACATATGTGTAATCAGTATTGACAGCAAGCTTGAAAGGTATCAAATTGAGGATTTTA[G/A]CCATTTCTCTCGTAGCTTTGGCATCCTTGGGAAGCCCTTGAGCCAGTTCAGCTGCACCACTCTGATGCCCCAAGGGGCCAACACAGACGAGGAGGAAGAG
Pal11	PalAyuSNP2041	97.9	C	T	ACAAATGTCCAAAACAAAGCAGCAGCTTGTCCACCTCCCAAGCAGCACATCGTGTCGTGACATTTGTAAAGACCTTGAAAACGTCATGAGTCAGTAGTTC[C/T]AGAGGAGCCTGATGAAAGCGAACCAGCGTTTCCTGGCCATGCGCTGAGGCAAAGTGCTTTCTCACCGCTGCAAACCAATTCCCTGCCTTGTCTGTTTCTT
Pal11	PalAyuSNP2039	97.9	A	C	GGGTGTAGCTGTGGGGCAGCAGAGGAGGGTGGAAGCCTTTGAGGATGGCGTCCACCAGAAGCCGGGCCCGGTCCTCCTGGCGGTGGTCACAGTGGAGACC[A/C]CGGACGACACCGTCATCGTCCACGCCCACCAGCAGGCTGCCCCCGCCGCTGTTGAGGAAGGCGCAGGCGTAGCGGCGCAGGTGGCCACGGAACGAGGAGC
Pal11	PalAyuSNP2040	97.9	C	T	CTGGACTGTGGCTGGGTTCCTGACGAGATCCGCTCCACATGTCTCCCCTGCTCTGAGCCCCCAGCAGCCCCTCTGCACCCCCCTGACCTGCCACCTCCAC[C/T]AGGATCTGGGCCAGCGTCATGCCCCAGCTCATACTCATCCTGCTCCTCCGTCACCATCTGGGGGTCATCCCACCGACCCCCACCAGGGCTGCTGGGAGTA
Pal11	PalAyuSNP2885	97.9	T	C	TCGCACACTTTGCATAGTGAACCAGTTACTACATGAAAGGCTCCACTTCCTGATGAGATCACTTGAAATGCCACCGCAGCTTCATTGCATCTTTAGAAGC[T/C]TCTGCTGAAGTCTGAAGGGCTCTGTTGATTCCTCACGGCCTTTGCTGTGGCTGAGCCTGGCTGCGTGGGACCTATCCATCACACAAGACCTCTTAATGCG
Pal11	PalAyuSNP2883	97.9	G	A	TGGCTCACAAGGGTTCCATTTTTTTCTGGACATTTTTTCAAAAGAATTGAGTCCCTAAAGGAGCAGCCCCTCCCACCAGAGGACGTCCCTGTCCCTGAGC[G/A]CTGTCTCGCTGTGTCTCCATGCCACTGTCTCATCGCTTGCTGCCATTGACTAGATTGTGCCATCTGCACCCTTTGGCGCCGCCGGTTCATTTGAAGCAAC
Pal11	PalAyuSNP2043	97.9	C	T	GAGAGGGGAATGGAGCTACACCTGTGACCATTCAGTGGGTGTGTTGGCTCTGCATCAATCTGGCAGCATGTGAGTTTCTAATTAGAACGACAGCCCTGAG[C/T]GTTCCCATTCACACTGGACACATTCAAGGACAGTGTTTTCAGTCTTGGGGACGGGATGAGCTTTCTGTTCTGTGTAGAAAAGGCTGCTCACGCTCGTGTC
Pal11	PalAyuSNP2044	97.9	C	T	GCAGCGTGGGGCTCAGATGTGCTCGTGCCCTTTCATAATTCATGGAGTTGTTCTTACGGCTGAGGCAGCCATGTCGGATCTGAATCCAAGCTGAAAAACT[C/T]GCTGGGTCTGACGTGACTCCGTCAGAGAGAGGAGACCGCGGGTCAAGGTGCTGCATGTTCAAGCTCCGAGCCAAACATTTAAGCCCGGCTGAAGGCACGC
Pal11	PalAyuSNP2448	97.9	C	T	TGACTGGGGAGACGAGGATAATCATAAATGCTGGGGAGGCGCTCTGGCTGTCATTGTTTCAGCTCCCCTCGTCACAAACGGTAGCGTTGGCAGCCCAGGT[C/T]CTATCTGGGATTTGTCTAGCCGCTGTTGCTATGCAGTGTCAAGGCTGACCTTGTTCTGGAAGCACCCAGGCTCATGTAGCCACGCTGCCAACAAACCACA
Pal11	PalAyuSNP2037	97.9	T	C	AGATTGCCAGGATAAACCTGTCTCAGGGAATGAACCCTTTTCCGCACCAGGGACGCTCGCTATCTGCCTACGTGTAAAATATTGAGGTTTGTACGTGCCG[T/C]GTGTGCGCTGTGAGGTGAGGCAGGCTGCAAGCAAGCGCCTTGGGGAAGGTATGCTGACTAAAGCAGAGCTACATACGGCCCCTGTCACTCAAGCTCACCA
Pal11	PalAyuSNP3123	97.9	G	A	AGGTGTAAGCTGTACTAGCCCGATCACGATTTGATACGATAACTGTGCAGAAGAGCGCTGCAATTATAAGATGGCGACCACGTGTGACTTCATGTTGCCT[G/A]CTCAAAGCTATTCCTAGCACACTGGGTCGGAGCAATCGGTTCCAGCTGCGGACATGGGATGAGTTTAGTTAAATCTGCGATAGACAGATGGTTCACCCAA
Pal11	PalAyuSNP2886	97.9	T	C	AAAGGCTAGCATGTAGCTCCGCCACACGGCGCCCCTCTCCCTGTAAGTCATGGGAGGATGTGACACGGGCAGAGGGGTGGTTAGCAGTGTTGCCTGTTCC[T/C]CAGTTCTACATGGAAAGGGTCTGAATACTTCTGATCCTTTATCTTCTGTATATCCTTTCTAATGCTCTATTTGTATGTCGCTTTGGATAAATGTGGCTGC
Pal11	PalAyuSNP3086	97.9	G	A	GCTCCTGCTCTTGTGTGAAGCACACATTCCAGCCAGGGTGTCGGGTCAGCACAGGCATTGAGGGATAAGCAATGGTTTGCAGGCCGCAGCCATTGGTTTT[G/A]CCTCTGATTAGGCCCAGGAATGTCATGCCATGGAGGGCTATGGACATTCCGACAGGCTCGTTTGACACCTCAGCTATTGGTCACTACAAAGAACAATCTA
Pal11	PalAyuSNP2045	102.45	C	T	ACTTTGTCTCCTCCATCCCCGTCGACTACATCTTTTTTATCGTGGACATCGAGTCCCGCTTGGAGTCAACCGATGTGTACCGGACAGCGCGAGCTCTCCG[C/T]ATCGTCCGCTTCACCAAGATCCTCAGCCTGCTCCGCCTTCTGCGGCTCTCCCGTCTCATCCGTTACATCCACCAATGGGAAGAGGTGAGGTGTAAGAGGA
Pal11	PalAyuSNP625	103.59	G	A	TGCCCCCCAAACCAGACACCCTCCGGCCCCTGGCTGTGCCAAGAAATTCTGTCCATAAAAACAATGAACAGAACCAGTGACAAAAGGCAGCCCTGGCGGA[G/A]TCCAACATGCACCGGGAACAAGTCCAACTTACTACCGGCAATGCGAACACAGCTCCTGCTCCGGTCATACAGGGACCGGACGGCCCTGAGCAAAGGGCCC
Pal11	PalAyuSNP2047	103.59	G	T	CATGAGAAACAGAGGACTTCTTACAGAATGAATATTGCATTGACATTGCAGCAAGTAGTTTATTTCCAAAGAAAAATGCAAATAGTTCCAAATCCTTATG[G/T]CTTAAAAGGGATTTGGTTAATGGATAGTGAGGAGTTACCTGTCCAGTGACTGGCTCAAGCTGCTGCAGAGTAGCCAACACAAACACTGCAGTCTTGCCCA
Pal11	PalAyuSNP2046	103.59	C	T	ACTAAAAATCCATTTGAAGCAGTCCATGTGCTTCTGCTTGGGCTGTCTGAGCTGAGACTGGCCAGAGACATAGACAGCAGCAGACTAATCATCTGCTCTC[C/T]TGCAAGGTCACTCTCACCTGGAAGGATGCAGACGAAGGCAGAAATCCCCCTTTTCTAGTGCTGCTACTTTCCACACTGGCGGACATTTTCACACGCTCCC
Pal12	PalAyuSNP2057	0	T	C	ATCACACTGGGGTAGGAGGGTGGGGAGACAGAGAGAGCAGGGCAGCATATGTGGTGAAACGGGACAAGCCTGTTATGGACAGGAAGGTAGATAATAGGCA[T/C]GTGCTGGTAGACTTTTACTCACGCCCACAATGAAGGACAGGAAGTACTTGTTGTAGTCCTTGGGGCTGCTGCGCAGGATGTACACCCCACGGTGGTTGCC
Pal12	PalAyuSNP2001	1.14	C	T	TTAGAGAGTAAATATTGTCCTAAACTCCATCACAAATACACCAGGTAAACATGGACAAAACATGGCAGCATGCTATCAGTTATGATTCACGGTGGTAAAA[C/T]ACAACGTTGATGTTGAATTTCTGTCTAAAATGTGTCACAAAGTCTGAAGTTGAAACAGAACCGGAGCTTTGCGCCAAGAACCTTGCTGCTGTTAGAAATG
Pal12	PalAyuSNP2000	2.27	T	C	CTCCTTTTCTCCTCAACCCTTCCAGATCCTTCACAGAGACATGAAGGCAGCCAACGTGCTGATCACCAGAGACGGTGTCCTGAAGCTGGCAGACTTCGGC[T/C]TGGCACGAGCCTTCAGCCTGGCCAAGAACAGCCAGGGCAACCGCTACACCAACCGAGTGGTCACACTCTGGTACAGACCTCCAGAGCTGCTCCTGGGTAA
Pal12	PalAyuSNP1598	12.65	A	C	TGTAACAAAAATGTGGCGAAGAGATATAAAATGGCCGCAGCTCACAACATGTTTTTTCCTTTATCAATCATTTCCGCTTAAAGTTCCCTCCAAAAATGAG[A/C]GGCCCCCGAGATGTGTGCCAGGTGACACAGTAAGCTGCAAAAGACGAGCTTGCAGCATATAAACATTATGGAGGCAGGTCGTAATGTGCAGGCCTTGCTA
Pal12	PalAyuSNP3092	34.37	A	T	GTACAGCTCTTTTTACTCTCTGCAACCTCAGTGTCCTAAACAACAAACTTTTTAATTTGTTCGTTGCAGCCATGTTGTGAGAGACTTTGTGTGTGAAGAG[A/T]TTCTTCTGCTCTCTTTGCCATCAAACTACTCCCATCCTGCAGGTCATGCTTTCTCTGTGCGTTCCACATCAACACTGCTGCATCTGGTTTGCTGCCTTCT
Pal12	PalAyuSNP2727	34.37	T	C	AGCAGCTAGCCACTGAACGCTAGTTTTACCTGCACCATACTCTACTCTGACCCTTGACCCCAAAGTCTCCTCTAGAAGGGCCTACCAGTAAAGGGTGAGC[T/C]GTGGTTACCTTGGTGAAGGCTGTGAGCTGCTCCAGCTGCTGTGTGGCCAGACCCAGCCTGCTCTGGAGAGTGTCCAGGGCCAGAGAACTCTGCTGGGCCA
Pal12	PalAyuSNP3118	34.37	G	A	ACATGTATGTGTTTCTTGGGAGCAGCTGTAAATTAATGAACACATGCAGATTTTTCCTGTCAAAAATAGAAAGTCTCTCGACTCGTCTGCGCTCAGCAAG[G/A]GTAGAACTAAGGCTGCGATCTGGAATATTAAAGATCACCATTGTTCATTCATAATTCAGCTATATTAAAGTGGGATGCTTTTTGTGCTGTTGTCTACAAC
Pal12	PalAyuSNP3083	42.4	T	C	ATACCCAAAGCTTTCCGGTGAGTCTGTCACTCAAACTGTCACCAAGACAGTGGTGACCAAGGTACAAGCAACGCAGCCTCCTCAGGTGATGGGTCGAGGC[T/C]CGATTCCTCTTCACCGTAATAACAAGACAAAGCTGATGCCCCTGAAATGGGTGGAATGGTCTGGCTCTCTGCCTCAGTGGGCTGTGAAGGTCAACATGAA
Pal12	PalAyuSNP3090	44.67	G	A	ATTCACTCACTCACTCACACACACACACACACACCCGTCTACGTCACACTCACACGCACATCGCAGCCCCCCCAAGAGGGTCTTATTGAAGCTCCACAGC[G/A]GGGGGCCCTGAGAACGTAGGAACCAGACTAGCCTCCTGGCGCAGAGACGCTGATAAGAGCCCCTGCTGCCCCCCTTCCCCCTGCTGCCCCCCCTCGCCCT
Pal12	PalAyuSNP2930	44.67	T	C	AAATCACGTGGCAGGAAAGAAAAGCAGCCAAAACAGAACAACACAGACAGTACTGGTTTTATCGGTCCAATACTCCAGAACCAGAGCCTCTAATTCCCAT[T/C]CAGCCCCAAAACCCAACCTGGCCCAGCCTCACCAACAGCTGCTGTTCCAGAGTCCCCATACGCAACCTCCCCCAGAGCCCTGTCCTTGGTCTGACCTGCC
Pal12	PalAyuSNP2896	45.81	G	T	TCAACCATGTCTCTCTGGGAGACACGCTAAACTGCAGCGCGTCTCCTACAAAGAAGAGTAAAGCGAAATCTTCTCGTTCCAAAATACTACATACACTTTT[G/T]AGTGCTACAACCTTTTATTGCTGCAATAAAAAAGAAGGGTTTGGACTATATTGTTTCTGCTGGCTGAAGATGTGATGGAAAACAGCCAACGTTCCAATAG
Pal12	PalAyuSNP2972	45.81	A	G	CTCCATCCCCCGCCTCACCTAGCAAGCCACCAAGCGACATTCTCCCGGGGCAACCGACCGAGTACAGAAACACGAGAGAGGAGACACCTGGTGAAACGGT[A/G]CGAGTGGCTCAGGGTGTTCACACCTGGCACCTGCAGGAAGCGCGTGGTCAGATCAGTAAGCTGCTCAGCTCGCTCCACCCAGTTCCCGACACATCGCACG
Pal12	PalAyuSNP2894	45.81	G	A	ACCTGAGGGTTCACCAGCGGATCCACGCTGCCCAGGGGCTCCACCTCTGCAGCCACTGCGGCAAAGGCTTCTCCACCTTCGCCGACCTGAAGAGGCACAA[G/A]TGCGGCCAGACCGTGGATAAGCCCTACAGCTGCTCCGTGTGCGGGAACAAATTCAGCCGCCTGTGGAACCTCAAGCTCCACAGGCGCATCCACACCCAAG
Pal12	PalAyuSNP3121	45.81	C	T	GAGTTTCCTTTGTTCTACAAGCGAGAGATGGAACATCCTCTGGTTACAAGAGGCCCCTGCACATAAAACCACAGCAGCTTCCTAAAGTGAGGGTGTTTAG[C/T]GTAGCTGAAATCACATTAACCCTTGAGTTCTCTTCGGGGGGCAGAATGACTCAAGACTATGTTTCATGCACATCAACATTGAGACATTTAGATTGTACGT
Pal12	PalAyuSNP1617	46.94	T	C	AGTCCAGAGGTTGGGGGTCGGCGATGGGCATGGTGTGCAGCACCTCGTCCAGTAGTTGCAGAGCCCGGTGGAGGTGGATCTCGATCCAGCAGGGCGTCTC[T/C]TTGATGCTCTGCCGAGGGTAGTCGGGCCCCCAGCCCTTCACGAAGCTCATCCTCAGGATACACAGCCTGCGCAGGTCATCCACTCCGATCCCTGCTGCAG
Pal12	PalAyuSNP1616	51.5	C	T	CTCGTGTTTTCCAGCCTTGTTTTTAAATGAAGGGGGGACGGGGGGGGGGGGGGGGGGAGCATCCAGCAGCTAACTTTACAGTAACATGCAAAGAGCCACG[C/T]TGTCGCTGGCTCTCTTTGCCAGGTGGAACCCTTTGATATGTGATCACAAGACCTTGGCCTGCCGCGCCGCGCATGCTAATGCTGCTCCCGAAGCTAACGC
Pal12	PalAyuSNP3122	57.21	G	A	ACAAGCTACTTAGATGGAGGAAGTGGAGTGGAGAGTTTACTTACAGAAGAGTGCAGTGAGAGCGACACACAGACGCAGCATGTCCATGTCCAGGTCTGAC[G/A]CTGACTGACAGAGAAGCAGGTCTTTGACACATACGATGCCCTGTTTCCGTTACAATGTCCCCATCCACAGCACCTTTAAAGGGCATACGTGCAGCGATTG
Pal12	PalAyuSNP1614	65.23	G	A	TCTTCTCATTGTGATCTGCTTACCCCCGGACCTCCATAGCCTCCCCCCAGCCTTCCCTCCCTCCCAGGCAGCTTCTCCCAGTCTTCCCCCAGCCTCCACC[G/A]GCCCCTTCCCTCCCTTTACCACGGCCTCCACAGCCTTCATTCCAAGCCTCCGTTCCAGCTGGGAAGCAAGCAAACGTTGGCTGCACAGGAAGTGGCGCTT
Pal12	PalAyuSNP1613	66.37	T	C	GAGACTACGAGTTGATGTAAAGCAGCAACCTCGACCCACAAATGAGTAACGTATTGCAAGCACATAAACCCTATCTATAGTGCATCACTACTTTCTACCT[T/C]AACACATGAGCAATAACGGGCATGACGCTCTAATGCTGCACAAACATGTGGCCTCCTGCAAGCATGTGTGTGGGAAAACAAACGTGTGAATCAAACGTTA
Pal12	PalAyuSNP1612	66.37	A	G	TCTGCATGGACGCCGTCATCGACTGCGTGCTCCTGGAGTGCGGTCACATGGTCACCTGCACCAAGTGCGGCAAGAGGATGAGCGAGTGCCCGATCTGCCG[A/G]CAGTACGTGGTCAGAGCCGTCCACGTCTTCAAGTCCTAAGTCTGCCAAAAGACGGCTGCTGCGAAGGCAGGGGGGGAGGGGGGGGGAGACACGCGTGGGG
Pal12	PalAyuSNP1611	72.07	T	C	AGATTATGACATGAAATGAGCCCCACAGCATAGTTGTGAGTTGTGTATCAAAATGCAGAAGCTTAATAGCAGCATCCCCATTAAGTCTTTGCATATATGC[T/C]AACGCAAAATCAGCCCCATATAATAATGCATGCCGATGCTAAAGTTATTTAGCAGTATATGTGCTAGCTAAAGCTAATAGTATATGCTAATGCAGGCTGC
Pal12	PalAyuSNP1610	73.21	C	T	ACACACACACACACACACACACACACACACACACACACACGTACACATACAGCGCAGCCTGTGCAGTTTAGAAAAGTACACCCTCCAAACTTATTCAGTA[C/T]ACCTTACATAATTCTACAGGTAATACCCATTAGATTCAATCATATTCATCTTAGAAGGAAATGACTGGCTGCCAGGGACATGCGTCCTCCACACTGTAAT
Pal12	PalAyuSNP1608	78.92	A	C	GCTGCTGGTGTTGCTGTTCAACGTCTGCGTCCAACACCATCACAGCAGCGCCAGGAACCGTGGCTACCTCCGGTTCTATAGAGACACTCGAAGGCTGAAG[A/C]ACCTGCCGCTCACTGTCCACTCCTCAGGTGAGTTCCCTGCTCAAGAACAGGTCAAACGTGCTGCGCAGTTTGTTCAGAGCTGCACTTTCTTTTTCTTACC
Pal12	PalAyuSNP1602	80.05	T	C	AGCTTCAAAGGGGCTGCAGAGTGCAGCCTGCATGTCATCTGGGAGCAGCGGATAGACAAGCCCCGCACGGCTGATCCCAGACCAGGCAAAGCACACAACA[T/C]GCCGCAATATGAAAACTGCAGTGTTCTCAAGCTGTTCTCAGACCAGCTTGAAATTAAAGGGGGCATGCTGCTTTCCAGGATTATCGCTGATTCCCAACCA
Pal12	PalAyuSNP1599	83.47	T	C	CATTTGGCACGCATACATCACTAGCAAATGCACCAACGCAGGGAAATCCCAGAACAACAAACATTGGTTCCAAAGGTTTAGTGGTAAATCATTAGTTCAG[T/C]TGTCGCTGGAACAGCAGACACCTGTAGAGCTATACTGGCATATATTCATGGCTGCTTCTTAAGAAGCGCACATCCTCTGCAGCTCTGCGGGGAAAAGTAC
Pal12	PalAyuSNP1600	83.47	G	A	TGAAGAAAGAACGGGAGGTGGAAAAAGTGCGGCTCCGGATGCAGCTCGATGGGAACAAAGAGCGGGTGGACGAGGAGAGGGCCAGTCTCCAGCGGAGGGT[G/A]GACGAGGAGAAGAAACGGCTGAGGGAGCAGGCGGAGGAGGACAAGAAGCGATTGAAGGAGCAGGTGCGGAGGGCGATAGAAGAAGTGATGCGGAGGCACG
Pal12	PalAyuSNP1596	84.6	T	C	GTGGTTGCACAATCTCCCAACCTCTCTCTTCTGCAGCTGGCTCACGCTCACAGACACACACAGACACACACAGACACACACAGACGCGGAACCTTCAGAA[T/C]AAAAACACATGAATTCCACATCACAAATGCTGCACCTCTTTCTTTCCGTGCACTTTTGAATAGGTACCCACACACATACGCAATGCGTGTGTGCGTGCCA
Pal12	PalAyuSNP1595	85.74	C	G	GGTCAGGTAAATCAGGTTGGTTTCAGTAGATTATAACAGCTGGACAGCAGTGGGAAACCAGTGCATGAGTTGAACTTTGACCTTTCCCCTATGACCTTCC[C/G]TTCCCCTTCTTCCAGGCAAGCTGCTGTCAGGAGAGGAGGAGGGGTTAGAGGAGGACCCTGAGAGGGCAGAGGGCACGGCGGGAGCATTCTCAGGTTCGAG
Pal12	PalAyuSNP1593	86.88	C	A	ACACACACTCACTCACTTATTGAGCTTGGCTGTGAGCATACTAGATCTTAATGCACACTGAACCAGCACAGTGTACCTTCATCCTGTCAGGCCCAGTAAC[C/A]AGTTAGAGAGCAGTGATTAGATTGCGTCTGACAGGCAGACAGGTGGGCACCGTGCAGAGCTGCCGGAAGATCCCCTCTCTACGTTCCAGAAGTGGCACGT
Pal12	PalAyuSNP1594	86.88	C	A	TAAACACAGATCTGTTTCCCTGTCGCTCTATAAAAAGCAGCGTGTGACATGGTTGGCTATCCTCTCTCTCTGGGGCCTAGACTAGCTGACTATCTGTGAA[C/A]CTCCTGCCACGGTCCAACCTGATACAAGAGATGCATATCTGGCTGTCTGTCTGGCTGCCTGGTTGCCTGGCTGCCTGTCTGTCTGTTTGTCTTTCTGCCT
Pal12	PalAyuSNP1975	88.01	C	T	TTCGCCAAAACCTGCAGCTTTGCCCCAGAGAAGCCTGCTCCGAGGGCTGTCTTCAACCATATCTTCCCCGACGTCAAGCCCACGTCAAAGACGTCAGAGT[C/T]CCCCGCCAGGCTGAACTGCACTGTTCCATTCTCGCCCCGGTCGTCATCCGTAGCGGTCACCGTGGCAACCGTGCGGTTGGCTGCCATGTCGCCACTGCCG
Pal12	PalAyuSNP1979	88.01	G	T	GTGGTACGGCAGCCAACAGAGGGCAAACGTCACCACCACGATGATCATCATCTTCACCACCTACCACAGAGTGAGTCAAATGTGTGTAATATGTGAGCTT[G/T]TTTGTGAGAGAGTTGAGAAGATATATTTAGAGGAAATCAAACAGGTGAAGAACATAATTGCTGCCACAATTAGTCCCATAAAATTAATGAGCACTCAAGA
Pal12	PalAyuSNP1988	88.01	G	C	ACTGTGGCCTCCCAGGCCACCTGTACGAGGCCTGCATGGACCGCAGCTACTGGCACAAGCACTGCCATCGATGTGGAATGACTGGGCACTTCCAGGACGT[G/C]AGTCCATATGACACACACACACACACACACACACATGTACGATCCCCTTCATCTGCTAGGTGACCCAGGGTTAGACTACGCTGCTGTTTATCTTAATTGA
Pal12	PalAyuSNP1983	88.01	T	C	TGCTTGGCAGAGAATGCTATGGTGCTTTTGGAAAAGAGTGTGGATGCCAATGTGCAGTGAGCGAGCATCGCTTAGATCTGTAGACTGCAGCTTTTACTAA[T/C]GTGACTGTAGCTCTAGAATACTGACTCTCTGCAGTGGCATGTTGGCTTTAAAACAAGATTGACCAGGTGGTTTAGAAACTAAGTAGTGAGAGATCTTCTA
Pal12	PalAyuSNP1984	88.01	A	G	TGTTGGCTTTGGACAACTTCCAGGAGCAGCATGGTCGACTTCCCGGCATCGGGTATCCCATCTTCAGACACTTTAAAGAACAGTACTGACATAATAATGA[A/G]CAGGTTTTCTCACTGACGTGAGGTGTTCTGTGTCTGTTCCTACTGCTTGTGTTCAGCTGCTTGCAGGATGCTGAGGTTTTGCTGAAGCTCACAGAGGAAG
Pal12	PalAyuSNP1986	88.01	C	G	CATGTGATGATATGACTGTGATGATGTTCATCTTTGTGACAGGCAACCAATGGTCCAATAAAAAGGAGTTTTCAGGACAAGCAGCTGGTGTGCTGTTTGT[C/G]TTATCCTGCAGAGCATCAGAGACAAGTCAGATCTCACAGTTGTATTGAACTTGGTTCCTATGTTTTGGATGTCCAGGTATCATGTGTGGAGGCAGAGAGG
Pal12	PalAyuSNP1991	88.01	A	G	CGTCTGGGGAATGCAGCCGCCCGCCGTGGGCCTTGTTCAGAGCCATCTCCGAGTAGGAGATCCTCTTTGGATGCTCTGGGTCTGAGCGGGCGGACGAGCT[A/G]AGAGCAAGGCTGGAGGAGCTCAGCGCCCGCCCCAGGCCCTCCACGCCCCCAGGTCCTAGAGAGTACTGCAGGCTGCTCAGGGGGGAGTTCTCTGTGGACA
Pal12	PalAyuSNP1994	88.01	T	A	CAAGCTATTTTCTGTACCATCACATACATGCAGTTTCTTGAACGTTGGAGACAAGTGTTGCAGCAAAGTGGGAGAGGGTGAAAAGCCAGCCACTCTTCCA[T/A]TTCTCTGAAGATGAAGAATGCGCTTTGTTTCAAGGAACTGTGCTGCACCAGCGGCCAGATTCAATTTCAAAACATTGTAATCAAAAGGCTTCTGACGGCC
Pal12	PalAyuSNP1996	88.01	C	A	GCATGAGTAAGCAGAGGCACAAGATGTCGTCAGTGGAAGGCCAAAGACAACGTACACTTGCAGCAGGGCCCAAACTGAGCCAAGGTTAGGCCAACATGGT[C/A]ACTAAAATGAAATTCGTCCATCTGACAAAAGCCTGTCTGCTCTCCTTGTCTGCATTGTTCCTGTCCAGCTGCACTGAGGAGATAAGGGGCCAGGATTTGC
Pal12	PalAyuSNP1999	88.01	A	T	GAACGTAGTATATTCGGTCTCTGCAGCATTCAACGGATCAAAACGCTGTTCTTATTCAAACCACATGGAGGAGCTCGCTCTACACTACGAAACGAACTGA[A/T]CCAACCGTTCACAACATTTTTACTGTGGGAGTGCGCTGCTGCAAGTTTATTTAGGCTACAATTATTTAAAAAAAATATTTTCCGCGCAAATTGTATGACA
Pal12	PalAyuSNP2002	88.01	C	A	GGGACAAGGATGCGGCGTCCCCGCAGCTCAAAAGAGAAGCAGACACCGAAGGAGCGGAAGAGGTGTTGTTTGGGAAGAAGCCCAGGCTGGATACAGTGTC[C/A]ACCGAAGAGATCAAGTAAGCCAATCAGTACTTGAGCACTCCAGCTGGAACATTCTTTTGGTTAAATCAGCTGCTGGCCCTTAGTGGTGTCTGTATTTAAC
Pal12	PalAyuSNP2003	88.01	C	A	AGTCTTGCTGTGCACGCAGGTGTCCAAAGCAGCGACCGCACGCAAACGGTCCTTAGTCCAGACGCAACGCAATGTCTTATCATGCATCAAGCACTACTGT[C/A]GTTGAGATGTTATTGCTTCCCTGCAGTTAGAGTACTTGTTCCCCGTGGCTGCTTGGTAGCTCAGATGTGGTTACTTAGCACCGTGTCTTGTAAAAGCAGG
Pal12	PalAyuSNP2004	88.01	G	C	ATGGAGACGTTTGGGTTACACATGTACACATCCACACACGTGTTCACACAGAGAAGCTGTTGCAATAAGGTCCAGGAATAGAGGGATTCAAACCCACTTG[G/C]CATGGCAAGCACCACAAAACCGTGACACAACAACTAAACCTAATGGCAACGCAGTGGTGCAACAGCTGCAAGTTATAGTAGATAACAGCTGCAGGGGCAG
Pal12	PalAyuSNP1987	88.01	C	T	CTCTACCCTCTCCTCCACCCCTTCAGCTCTCTTCCTCCGCCCTCTCCTCTTCTTCACTAATCAGCCAGTCCAATTACCCAGCATCCCCGGCAGCTCTTTC[C/T]CTACCAGGGCTCTGGAGGGCCAAAAAGCTCCAATGCTGAATGACGTTAATTTGTGTGGCTTTTTGCCCTCCATAACTACCTCTGTTGTCTGTCGCTGCCC
Pal12	PalAyuSNP2007	88.01	C	G	ATGACATGGCTGTCTGGAAGCAGAGGACTTTGGACGATGCAGCTCTCCCCCTCCATGACATGGCTGTGATGAAGCAGAGGACTGTAGTACGAGATCCATC[C/G]CATCCTGGTGTCACAAGGAGTGAAGCCCTTTGTGCCGGCTGCTTGTTTAAAGCTTCTCTGTGAGCAGGAGCACTGGCACTGCAGCTGGGTCACCACCCAA
Pal12	PalAyuSNP2056	88.01	C	T	TGATCTGATGGCAGCTATCTGAAGCTTTCTGTATCTTTCACAGGAAGTCACTGTCCCCAGGGGGGCTGGGCATGGGGAAGCTGGTTCTGAGGACCGGACC[C/T]CCTCGTCTGGGTGACACCACCCGGCCCAAGGCCCAAGGGGAGATGCTGCTAAATGGAAGTTGAGCAGGGAAGGGAGATCCACCTCCAGGTCTCTCCTCCT
Pal12	PalAyuSNP2008	88.01	A	G	TGGTGTTCTCGCTCATCTCCTTCCATTTTTTTTCCTTCTCCTCCTCCTCCTCTCTCTACCCTGACCCCCACTGCCAGAGGGCTCAAGCAGCCCTGCAGGC[A/G]GTGAATGCAGTGCATACTGGGAACATGGCGCTGTCCGGGTCTGCGTCAGCCAGCGACGGCACCCTGATGCCAGGGCAGAGCCCAGTGCTCCGCATCATCG
Pal12	PalAyuSNP2009	88.01	A	G	CCTCCCTCTATCTCGTTTCCTCTATTTCTTTCTCTCTGTAAGTGTTCAGGATTCATCTACTAATAAACTTCCTAAGGCTATATAAGGGCAGCGGGCACCC[A/G]ATGGAATGAGAGCACTCAGTTTGAGTGGTTGGAGAATGTTGCTGTGCCATGGTGCTCTAGTATAACTGGAGCCAAGCGCTGTTATGCTGCTGATGCCAGA
Pal12	PalAyuSNP2006	88.01	T	C	AGTGGGCGGGGTGGAGGGGAGGAGAGGAGAGGCAGCAGTAAGGGAAAGAGAAGGAGGGAAGGGGAGAAGATGAAAGCGAGAGGGAGAGAATGTCATATAA[T/C]CATTGAAGGCATGTTATGTTGAACACTGGGCAGGGTATTCAATCATTTTGCAAAAAGCAGAGGGCTGCAGGGGGCGGAGCTCACAATCACATCCTCTCAG
Pal12	PalAyuSNP3172	88.01	A	T	AGAGGCTCCGACGACAACCACAGCTTCACCAAAAACTACCACAGTTGCACCCACAACTATCAGAGAGGCTCCAACAACATCCGCAGCTTCAACAGCATCT[A/T]CCAGAGCTGTACCTACAACTACTACAGATGCACCTATGACAACCACAGAGGCTCCAACAACAACCACAGCTGCACCTACAACTACCACAGCTGCACCTAC
Pal12	PalAyuSNP1978	88.01	G	A	CAGAAACAATAAGGATCAGAGGGAGGCAGCGAGCGAGAGAAACAAAGAAAGCAAGCGAGGGAACAAAAGGGATATTAGTGTAATCCGCAGCTTAGCGCTC[G/A]CTCCCCAAAGCCATTGAGCGAAGCACATGATATGGATGCTGAGAATATGCCCACAGGTCCATGCGTGTGGCCGTCCTCTACCTAGGTCATCGTTGGCAAA
Pal12	PalAyuSNP1980	88.01	G	A	TAGTAATAGGCTCTGTCATCTTTCTTGTGGGCTCTGTCGTCTTTTAATATTGGACACTCTGGTGACAGATGGCAGCTCAGCCAGGAGATGAATGGCTTTG[G/A]GCGTGTGTGTGTGTACACGTGTGAGTTTCAATGGCACACAGGGTGATTTGGCACAATGTTAAATCAGTCCTCAGAACTGAATGTGTTTGAAGCCGTGGGA
Pal12	PalAyuSNP1977	88.01	A	T	GGTGATGAAGATGGTCTTGCAGCTTAAATAGAGAATACAAGGACTACTGGGAATACAATTACATGGAGGTGCAATTTTTAACGCAGTTGCAGAAAGTACA[A/T]TGCATTAGATTGTTGACTGTAATAGTCTCAGTGGTATTTGTTGCTGCTGTTTCATAAAAAAAAACATCAACTCGCAAGTGGCAGTATCTATTTTTCATAT
Pal12	PalAyuSNP2736	88.01	C	G	GTGGTCTGACACCTGGGAGTGTAAACCTGCAGCCTGCATTGAACTTACATCAGGGGCTTTCCCCAACGCTCTTGTGGGGCAGACAACAGGGGCTATGAGG[C/G]CCATATGTTGGCCATGTGTATTCTGCACAGGCTGTCCAGATTGCACTGTAGTGTCTGAGGTATTTTGTTCCTGCTGCATCTGATCCATCAACCTGGGGGA
Pal12	PalAyuSNP1976	88.01	T	A	ATTCCTTTTTTGGTCATTTTTTCTCCTTGATTCATCCTTCACCCTTTCACCCAAGGCAGCATACTCATACAAACACAGCCCCAAGAAAAGATATGCACAC[T/A]GGCTCAACAAGACAAGGCGATGTGGGACAAAGTCAACAAGATCTCATTAAACGTTGTATCCAGTCATAGTAACACAATTAAACTAGCTGCATAATGTTTT
Pal12	PalAyuSNP1990	88.01	T	G	ACTTTATTAGTGCAGCTTCTGTGTAGTTCCTATAGTAGAGTAAGGCTACTGCTATCAACTAGCCTATAAGAACCACGCTATGTATTATAGATACTACTTG[T/G]CCTATACTGTACTATAGGCTGCTATAGGATTGGAAGACTAAAGGAGACTTGAGACAACTTTTGAACAGTTGCCATTGTAGGGTTAGGACATAGGTTATCA
Pal12	PalAyuSNP1989	88.01	C	T	ACCATGGTTCAGCAACACTAGTGTTTGTTTCACAGCATCCTGTCTCTTCTCTGTCTCCTCTCCATGCCTTAGGTGTTCCAAGGCAGCATCGGGGGGATGT[C/T]TGGAAGTTTCTGTCGGAGCAGTACCTCCTCAAACAGGCCGTCCCCTCACGGCCCCCAGCCAATCACATGCCTTACAAAGAGCTGCTCAAACAGCTAACCT
Pal12	PalAyuSNP1985	88.01	T	G	ATTTCAAGAGAAAGGTAAGCTGACCATCCCACCCACTCAGACTAACTCAGTCACACGCTCCTGTCCAAGCAGCAGGGGCTTCTTACTTGAAGTTGTATTT[T/G]TCATGGGTTTTCATTCGTGTTCCTCGCATGTGTGCCATTGAAGGCGCTACAACTGCTGCATTCCTTCCCTCTGGACACACGGTTAAAGGATGGCAGTAAG
Pal12	PalAyuSNP2005	88.01	G	A	ATAATCCAGTCCCTACCCTTGCTCTGCCAAGGCAGCCTTACCCCTTCTCTGGCAGCACAACCAGTGAGCGTGGCTGATCCAGGTCTTCATCCAGAATCAC[G/A]ATGCAGTCTTGAGGCCTCAGCAGATCCTGGTGCAGGTGGGCCGCCAGAACCCGGCCCTCCTCCCCGTCCAGCCAGTACAGGTTTTCCCCAACCCAGTCCA
Pal12	PalAyuSNP1982	88.01	G	A	GTGTGTGCAGGTTGTAGGGGCAGCTCTGGTTATCAACAAGAAGAGCGGTGGACCTGGATCCTGCTGTCTATTCACTGACCTGGATGAGAAGGTGAGAGAC[G/A]TCTGTGGTTAAGCTGCACACAGTCCACCTGATACAGTCATGGTCAGAGATGCATGGTCATGTTTGTTGTTTTAGATCCTGTCCAATCATATGGGTTTGCT
Pal12	PalAyuSNP1998	88.01	A	G	GAAAGCAGCCTTCGATGCTCAAGATGATCAGGCTGTTGTGGTTAAGAGCAAAATGGTGGGCGGTATTGCCCAGGTAAGTCATTGACTTCCATCATTCTCC[A/G]TGAGTCCGCCGATAAACAGCTGTGTTATAAGATGCCTTACTGCCTACAGAACCCTCACATTTTGGCTCACTGGCTGCATTTTGTTTCAGATCATTGCAGC
Pal12	PalAyuSNP2062	89.15	A	G	AATGTACACTGCAGCCTCGACGGAGACGACTCAGAGCGCCCGTGGGTATTCATACGACAGTACGGCGATGCATTTTGCCTGTGGTGGTGCTCGTCAGTGA[A/G]GCCCTTAAAAGGATCCGGTACGGATTGACCATTTGCGTCTTCGCTGCTCGGATGCAGTTTCACTATTGACACGATTTGAACTGAGACAACATCCCTTATT
Pal12	PalAyuSNP2059	89.15	G	A	GTTATGAAAGCGACGTACGGGGTGGACGCGAGACGACGGAGACGTGAGGGAGAGAAGAGTTTGGATGCAGCCTGAAGTGTTTTGGTGTTTCCAGCTCCAG[G/A]GTCCAGCGTTCTCCTTCAGAGGGTTGTGGGCGCGCTTACCTTTAGTCTTCTCCAGCTTGTTCTCTCGGCTGTCGCACTTGCTTCTGACCAGCTGCCTCTC
Pal12	PalAyuSNP2061	89.15	G	C	ACCTCCAACACCAGTCATCGCAAATTGAAAACACGCAGCTCCGACACTAAGCCAGCTCACTCAGAGGTGTTAAACAGACATAAAAAAAATCTCTTCACAG[G/C]AAGGAATAATATTGGAGCTGCAAACTGCAGGGTTATTACAGAAGTGAGTACATGCATAAAGAACTTCATTTAACGCATGTTGTGACTGGCAAAGACGTAT
Pal12	PalAyuSNP2058	89.15	A	G	GACAGAGAATCTGCGAGTAGACAGACAAACGTACACTCAGTAATATTCAGGCATGTACATTAGTCCGGCTCCGCGAGAGTGGTGCAGCATGTCAAATATT[A/G]ATGCCCTTAGCCCAAATGATGAAGTCATCACTAACAGTCTGTGTTTATCCTCCATAAGCATGCTGCTAGGATTCGCTATCACACAATAATGACATTATTT
Pal13	PalAyuSNP3109	0	C	T	ATTCAAGAGCTTCAGCTGTTTACCACTAGAGGGCAGCAGACCCTGTTCACTCTAGCAGAGCATCACTAAAGCTACCAGCAGTGGATGACCTTAATAAAAT[C/T]ATTATTACTGCTTATCCAAAGTCTCCTTTGGGAGAGATTGTACCTGGGACCCTTTGATCCACACATGTTTTACCTCTGAGCTGCACCCACCCCATCACCT
Pal13	PalAyuSNP3075	3.41	G	A	AAGACACCTGCTGACCTGTGTGAGACACATTACAACACACCACATCATCAAGGTACAGCTGGAACACCTGCTGACCTGTACGAGTACAAGACACATGACA[G/A]CACACTAACATCAGACTCATGCTGCTTTCTTTAGGCACACGCTAAAGTTTGGCACACTTACGACACACAGTGGAGAAACAAACAGAGAGGTATAACACTT
Pal13	PalAyuSNP2055	3.41	G	A	TTGGAGGGGTGAGAGACATCCAGAACTACTTCACCCTGCTGGGAAAGGACCCGAGCAGCAACACCACAGCACGCACGGTCAAGACCATGTTCCTGGGCTC[G/A]TCCATGGCAGGGAAGTCCACGCTGAGCCGTAGCCTGCGTGCCGGAGCACCGGTAAAGGTGCATGAAGATGACCGTACCGAAGGGATCGAGATCTGTGAGC
Pal13	PalAyuSNP3068	3.41	C	T	CCTGCCTCGCCAGCCATGGCATCCAGCGGACAGTGGCCCAGGGAGGGCAGCACGGGGCCCTGGCTCCCCCTCAACAGCTACCCCTCCAGGAGGAGCAGGC[C/T]CCAGGGCCACCGCCAGGGAGGACCAGAGGACCCCAAATGCTGCCCCCCTCTCCACAGAGAGGCGCTTCACAGAGAGGTTAGGGTTGGTGGTGAGGTAACT
Pal13	PalAyuSNP3094	3.41	C	T	CAGAGAGCAGGTCACTGGACAGCTTGCTGCGGTCTCTGAAGCAGCCTAGAGAGTGCATGCTCTCCAGCACGTCTGGGTCGATGTCCTCTGCTGACGGAAG[C/T]GTCCGGATCGAGACCTTCCGAGGGGTTGGCTGCTCGGGCTCTGGCTCATTCTTACCAGCACTGAGACACACGGACACACACACGCACACGCACACACACA
Pal13	PalAyuSNP1933	3.41	G	A	TCGAGAACAGGATGGCGGTGAAGCGATCCTTCTCTAGAGCCATCGTCTCTAGCGCGCGGCTCGCCAAAGGCAAGGTGGATCTGATGGTGCTGTTTCTACT[G/A]GACAACCACTCTGACTTGTTCAAGGTGTGTGTTTATTCATGTCAGTGTGTGCGTTCGTATGTGTACTGCTGCTAGTGTGTGTTGTGTGTGTGTAATTCTG
Pal13	PalAyuSNP3076	3.41	A	C	TGCATGGTGATGAACACTGTGTGTGTGTGTGTGTGTGTGTGTGTGTGTGTGTGTGTGTGTGTCCAGCTGCGGGAGATGCCGGTGAGTTCTGTGCAGCAGC[A/C]CTGGCAGGTGGACCCGGAGCAGGAGGCTTCCAGGCGTGACCTGCGGGACTCTCACCTGGTGTTCAGCATCGACCCGCTGGGCTGCGAGGATGTAGACGAC
Pal13	PalAyuSNP3074	3.41	G	A	CATCCCCACAGCCCCCCAGGAGTCATGACCCCAGGAGTCATGACCCCAGCAGCCCTGCAGTGCTGAAGCGAGCGTGTGCAGACGACACCACGTCCAGCCC[G/A]TGCAAGGCCAGGAGGGTGGACCTTAGCTGCAGGGTGAGACCTCCACCTAGATATATCATTATATATATAACATTATTATTTCATTACGTCAGCAACATCT
Pal13	PalAyuSNP3108	3.41	C	T	GTTGACAGAGTGAGAAGGAAGAGGTGCCATCTTGAATAGCAGCCAGACGTGCCAGTCCTCGTTCAGCCTGAAGTGGATCCAGCATCCTTCAGGGAGCGAT[C/T]GAGGAAGCTGTGGTGATTTCATTAGACGTTTTCAGGAAATCACTCCAGCTGCGAGGGTAGCCGCATCGAAGAGGGTGCTTGATTTGATACAGTTCACAGG
Pal13	PalAyuSNP3088	3.41	C	A	TTAGTTCAACACTCGCTCCTACTCCTTCAGGCAGCGCAATCATTTTAAATTAAAACACTTCCTGCTCTTCCAGCATGATTCCTGTTCCAGTCTTAGCGAG[C/A]CTCTACAGAGGAGGGAGAAGCATCTGCTGCCGGAGACAAATGAAATGTGGAGTAATTATCAAGCAGCTCCCAGAACTCCCTCGCGCAACACCACCGGAAC
Pal13	PalAyuSNP3120	4.55	T	C	CGAGGACTGAAGCAGCAGACTGACCTCTGGGTGAAGGAGGTAGAGCTCATTAGAAGAGTTTAAACCAAGAGACTCTTAGACAGGGAGTCTTAATGGCCGA[T/C]GCTCTGACAAGGACCACGAGAGCAGAGTCAGAACTGAGGCAGGCTGTCTGCATGTCGAACGTTGACCCCGAAAAACAACATGGCTGCCCTTAAGCCTGTT
Pal13	PalAyuSNP3177	6.82	T	C	CTGAGCTGTGGTTCTGCAGGTAAGGACACGACTTACAGCAGCATGAATGAAAGAAGACTTTCATAAGATGTCGCTAGCGTCTCCAAATGTAAAGGCTGTT[T/C]AGTTTGTTTGTTTGGAGAGGGTTTATTCCCTCAGTGCTGTGACGACACGTATGCAGGCTGCGAAAGGGAATTCATTTGCATTTAAATTAATTAGCCGGAT
Pal13	PalAyuSNP2829	12.53	G	A	AGAAGGAGGAGCCAAGCTGGATGAAGACGCAGCTGTTTAAAAGGGGGATCTGGGAGTCTTCGAACAGGAAGGAAAGACAGTCCAATCAAAGTGATTGTGG[G/A]GGATAAGAAGGTGCAGAATAAAAGGGAGGGGTGTACCTGTCTCCTGAAGGACTTCAGCCACATCTACATTTGTCACTGTAGACAAGCTGCTATCGATCTC
Pal13	PalAyuSNP298	12.53	C	A	GAGCATGCTAGAACTGCATGTTAGAACATCTCCTTACTACAGTGGTGCAGCTGTAGCCCAGCCCTCCAGTACAACCTACCCTGACTGCTCTACTGCTACA[C/A]CACTGGAGGAAGGAGATGTTCTAACATGCAGTTCTAGCATGCTCTGCTGCACACTTAGGCAATGTGCCATTCATTCCAGAGGATGAATGGAGGTCGACAC
Pal13	PalAyuSNP2831	13.66	A	G	GACGCCCATAACTACGTTAATGTGGCAGCGATTTCTCCGGTTCATCAAATCGGTGCTGTGGAAACGACCGTATCGAAAAGTTAAACCACAGCGGAGACAG[A/G]GAGCCAATTAAAATCGGGCGCTGCTATTTCTCTGATAGCCCCGCGCAGACGTGGTCGTCTGCTTAGCGTCAGGGTGGAAGCGAAAGACGACTCCTGCTGA
Pal13	PalAyuSNP2827	13.66	T	C	AGGACTCCATCGCAGGACACCTTCAGTATGAAGCAGCTGTGACTCCAGCTGTTGAGTGCAGAACACAGGAGAGGAACCTTTAGTCCCATGTAGCTGGAGC[T/C]TGAAACACCGGAGACTTCTGCTGGAGCTGACAAACCTGCAGCTGAAGCCTTGTCAACAGACAGGAGTCTCAGTCTCTCCGGCTCACATAGGAGAAGCTGT
Pal13	PalAyuSNP297	13.66	T	G	GTGGACGGATGTCAGGGGGAGGAGTAGGAGGATGTTGAAAAGGGGCAGCTGACGGAGTATCTATCACTATCTTCAGTACGAGCCACAGCCAGATCAACTT[T/G]AACGTCGGCGTCAACACTGAGCTTGTGTAAGCAGTTCCGCTTTTACTGTCTGTGTGTGTGCCTCTAGTCCCACTGTTAGGAGCTGCACTCAAAACACAAT
Pal13	PalAyuSNP2830	13.66	G	C	AAAAAAAAAAAAAAAGTTCAGGGGTCTTGAGGTGGAAATGCAGCCTGAAGTAGTGCCTGTCCAGGCAGCCTGAAAGGCTAGACGGACACGGCAGGACACA[G/C]AGGGCTGGTGTTTACGTTTCCTCTCCAGAGAGGACAGTGTCTTCTTACCTCCGGTCTGAAAAGGCCATTAAAACTCCAACAACAAGAGGTGATGGTCTGA
Pal13	PalAyuSNP2828	13.66	T	C	GGAAGCAGATCCAGTGGGCGTGGCAGAAGGGGAAGGTGCCGTCGAACTCAGTGGGCAGCTGAGAGGCCTCCACGTGCTTGTGGAGGGACTTGAGAGAGGT[T/C]AGAACCTCCACCTGGACAGAGGGAGGGAGGGACAAGCACTGTTTGGCAAATGGCTGCATCTGAGTGGCTACTGTAGGAGTGTGGGTATGTGTGTGCACGT
Pal13	PalAyuSNP299	13.66	G	A	AACAGCAACAACAACAACAACAACAATAGAATGGAATTCTTATAAAAGTGCAGCCTGGCAAGCCTGAACACCTGTGTGTTCAGGTGACTGAAATGACCCG[G/A]TTCCAGTGAGGTTCTTACTCTTGTTCCAGAGCAGTGTTCCCCACCAGGTTCCTGTGGAGGTTAGGGTTCTGGCTGTGTCTGTTTCTGCTGCGGACTGAGG
Pal13	PalAyuSNP303	17.08	G	T	GACGGCCATCTTGGCGTGCGTTGGAAAAGACTCTTGGGGGGGAAACGCGGATGGCTACCCTAGCAGCGCCGGGGGGGCAGTGTCGGCATGGTTTCGCCTC[G/T]TTCCGAGCCTTAATGACATCGCAGTCGCAGAGTCGCATTAAGCTGCGTCGTTCAGCATCAGCATGCATCTAGATCATCAGCACCAGCAGTATCCCTAAAG
Pal13	PalAyuSNP302	18.21	A	T	AATCACAATGATCCAAAGGCAGCACAAGGGATTAGATATTAGCGAAACACAAAACTAACAATAAACTGCTTACTCAAGTATCCCAAGTATGGCATGGCAA[A/T]ATGGATTATTTTGCGCTACACCATTGAATTCATTTGGCAAGCTGCGGAACAACGAAAATATTACAATCAACCTCTCTCTTGTACCTCTTGGATGTAGGAA
Pal13	PalAyuSNP300	18.21	G	T	TGCCCGACGCTGTCGCCTGACTTCCTCGCCAACTTGTGCAGGAGAATTTCGGTCGTCAGGAGCAACACTTGGAGCAGCATTACAACGACGTCCTGCAGAC[G/T]CTGTCCCAGCGCTACGATGAGAGGGCGGCCGGACTGGAGGAGGAGAAGAAGATCAAGCTGGAAGCTCTGTACACACAGCTGCTGGAGTGCGGACGCACCC
Pal13	PalAyuSNP307	18.21	G	A	GAGGCTCGACGTTGAAACCTTGGCAGCGTTCCTTCTGGCCCTCTTGTGACTCACCGTCCTCCAGCATCTCCACGGTGACGGGCAGGGAGGGCTGGCTGGC[G/A]CCCTTCAGGGAGTAGGCCACCACGTAGAAGGTGTAGGCTGTGTGCGGCTGCAGCTCCTTCACCTGCAGCTCCGTGGTGTCGTTGTTCAGGGCAAACTGGT
Pal13	PalAyuSNP301	18.21	C	G	ATCCCGGCAAAGGCTTCAGACCCTTTTGTGGGAGCAGCATTTAAAGCAGCCCGACTCGGGAAACCGGGACGCGACGGGAATATTAACCACGCGTCCGCCC[C/G]CAGAAGGTGGTGAGGGAATCTGCATTGTAAAGCGAGGGGCCACGCTGTTTCGCAGTGCGCCCGGCGGCGTGCCACGCTTTACGTGGCGTGCTGCAGGGCA
Pal13	PalAyuSNP308	19.35	T	C	CGAGCCAGCGCAGCACACCAGCGGTGGCTCTCCTTTGAGGAGACAGCGAAGACACGTTCTTGGAATACTTCCCTTCGCCGTTTTTATGTCTCACTTTATT[T/C]CTCCCCTAGTTATCTCCTCCTCGTTCTTAACGGAAGAGCTGCTCGTGGTGATGAGCTGTTCGCGACAAAAAAATGCCAGTCGGCACGCTGGTCGTAGAAC
Pal13	PalAyuSNP306	19.35	C	T	AGTCTCGCGTGAAGCAGCACTTCAAACGCGAGTCGGACGACTTCCTTGGCCAGACCATCATCGAGGTCCGGATGCTGAGCGGGGAGATGGACGTGTGGTA[C/T]AACCTGGGTACGTCCTCCGTCTCTCCTCTCTCTGGCTGCCTCGGTGTGGGCGTGTTGTCGGGGTCCACTGAGGGGGCTCCTGTCCCTGCAGGAGCAACAC
Pal13	PalAyuSNP305	19.35	A	T	AAGGTCAGTGAAAGGTCGGGATTCACTTGATTGTTAGCATTTCACGTGTGGGGGATGGACGTAACAGTTTAGTGCACGCAGCCCACCTTGGAACAGACGA[A/T]CAATTTATCTTTCACTAAGCTCGGTACGTTAATAAATCTCTCATACATGTAATTTAAGCTGCCGGTGAAAATTGACATCATCAAGCACCCCAGTGAAGTC
Pal13	PalAyuSNP304	19.35	A	G	GTGACCGTTCCCTCTCCTCCTCAGAATCCACTCCCAGAGCCTTGAGAATGTCACACTTGCACATGGGACAGGTCCTCTTGTCCAGCAGCCAAGGCTCGAT[A/G]CACGCCTTGTGGTAGAAGTGTCCACAGGTGAGAACAGTCACCACATCACCTGGCTTGTAGGACTCGATGCACACGGCACAGGAGTGGGAGTCGGACTTGG
Pal13	PalAyuSNP310	21.63	T	C	GGGCCTTCAGGAAAGTGGTCCACTTCTTCTGCAGCACCCGCTCACCTCCCTTATCCTCCTATGTACAAAGGGGCATGGAAGTCTGTTAATGCTATTGTGG[T/C]GCATGCAATGATTTTTCAGCTGCAGTTCCTTATTTTGCCTATAGAGGGACTGTTGGGACGGCTTAAATAGTGTAAAATGTCCTGAACTCTTAATGAGAAT
Pal13	PalAyuSNP309	21.63	C	G	GTATTTGTATATGTGACTGTAGCATGAAGTTGGCGGTGCAGCATAAGCATGGGCTGTAAGGCTAAACCACTTGGTGAAAGAGTTACTGCATGGGTGACCT[C/G]CATTGTTCATGTTCATGTATTGTACAGCCAGGTTTGTAGATTAGCCCCAGGCACTACACGATGCTGCGCAACAGCACTTTCACCTGCAAGGCAGGGTATG
Pal13	PalAyuSNP311	23.9	A	G	TGTATGTCATTTGGGCTGCCCTGACTTTTGCTGCAATACAGGTAAGGTGTAAACGTCTTCTTAATTATTAGATCTGTTTTGTAGTGTCAAAACCATGCAG[A/G]CTTCAGAGCACGGTGACTCAAGCTGCAGTGATTCCCTGCGGCAAAACATGTCCCTACAGTCTACAGTAGCATGATTTTTAAAATCAAAACTCGTGTCTTT
Pal13	PalAyuSNP313	27.31	G	A	TCCTCTTGCGAGGCAGCACCTGTGCAGCTCTGTGTGTGTGTGTGTGTCTGTCACCAACCTCCTGCTCCAGAGTCTAGAGATGGAGGGCGTCGAGGTATCA[G/A]TATTGAGACGGTAATTGCGGCGGTCGCATGTCCGTCGGCGGCATGCGGCGCTGCCTTTGATCCCAGTGTTCGGCGCACGCGTTCCCACAACCTCTCTGAC
Pal13	PalAyuSNP312	27.31	A	G	GTTTTTAATATTAATAGGCCTACACGCTGTCCTTCCTTTTCTTGCCAAGAAGAAAAAACACTTGTTCCGCAGCATCGAAAACAACAAGCCATCATTAGCT[A/G]GAATGGGTCGTTTTTCAGTGAGAAGCCCCGTCTGAACAGGGCGAAGGAATGTTGGCCTGCTGTGTCGAGGCACTGTATGGTACTGTAGCTTTGATGTGCG
Pal13	PalAyuSNP314	27.31	T	A	CTTGCAGCGGGTATGCTCCCGTTTCCAGTTTAACCTCTTATTAAACTGTCCTTTGTGCACCCTCTCTGCCGCCAGAGTCCTGGTTACATTCACATACCCG[T/A]CAGGTCAGCCAGGTTAAGGGCTGCAGGGAGGAGCTTGGAGCTAGGAAAGGGCGGGGGGTGGAGAGGGGGGACTCTGAGGGTGGATACTGCCTCGCCCCTG
Pal13	PalAyuSNP315	27.31	G	C	ATTATTGTTGATATTGTGTGAGGCAAAAACATGAAAGGTCTTCAGAAGGTATGTCAGGACAACCTTTATTACTGTCTCAGCACATAGCAGTGCAGCCAAG[G/C]ACACAAGGAGCCGTGTCACACCCTGACCCACATGCCGAGATGGCACCAGATCCACCTGGGAGAGCTCTTTATCCACCGTGAAACTTTATAACAGCGTATC
Pal13	PalAyuSNP323	28.45	T	C	AGGCCACGTTCTTTGGCCTCTTATTTGCCTTATTGGAATCATGGTGTCTCTCTTCATGCAGCTAAATGGACACAAACAGAACTTGTAGAAGATTCTGTAC[T/C]TATGACCTGAAGGAACTGTGTTTCCTCACACTGCGTGTGTGTGTGTGTGTGTGTGCTCCAGGCGACAGGCCGTCTGAGGGAGAGGGGTCGGGATGGCTGC
Pal13	PalAyuSNP316	28.45	G	A	CCACTAATATCACAAATGGCAGCGTCACATGCGAGTACGTTGTTCCAAACATCCTACCCTGTGGTCCGCCTTCAACACGAATCTTCTCAGCACGCGCGAC[G/A]TGCGTGTCGCCTGCTGAAAGCAAAACTCTTCCACATGCGTTGCGGTTTAAATCCAGCTATTGTCTGTCGTCCGCCTGTGCTCCCCTCTCACTGAGGGACT
Pal13	PalAyuSNP318	29.59	T	C	TTCATGTGGCTGATATTTCACTTCTCTCTGCCAGTGCAGCAGGTCTGGCATGGCATTGCACCGATCAGACATAAGACAAGTCACCTAAAGAGGAAATGAA[T/C]GCCAAACCTCTGAGAAACACACCAACGCTGCTCCTGTGCCCTCAGCTTTAGTGCACTCCAAATTTGAGTCGTACAGAAACTTCATTACACATTTTTTACT
Pal13	PalAyuSNP319	30.72	G	A	TGTGAGAAGAGGTGTTTTTCCCCCACATGGCTCTTCCATGGCAGCTCCAGAGCAGCTCCCTCAGATCCCATCTGTGAACGGAGGCAGAGCTGGACACTTG[G/A]AGGTCTTTCCTGTCGACCTCAGTTTTTCCACGCTGCTATCATCCCCGGGCTGATAGTGCAGGGCAGGAGCGTCTGCTCACAGGAACCCCTCCCTTCAGGC
Pal13	PalAyuSNP324	30.72	G	A	AGATCGGCATCCTGACTGGCAGCGTGGAGGACATGCTGAAAGTGCACATGGGCTCGGTCTTCATGCCCCATGGCCTGGGACATCTGCTGGGCATCGACGT[G/A]CATGACGTTGGGGGGTACCCAGAGGTATAGTACTGCTGCTTCTATGTCTGTATGTTTACATGGTTCGTTGGTGAGGGCAGTTTGAATCAGCTTCGCTGCC
Pal13	PalAyuSNP326	31.86	T	C	TTACCAGCAACTGATATTAAGGCAGCAACTACATCTTTCATCTGTACAAAATATGGACTTATTGTCTGTCGTCTTGAGGGACTGCAGGGCGAGCTTCAGG[T/C]CAAGCTTCAGGTCCTCAAAGCTGGAACTGTGAGCTGCGCTGCAATAAGGTCTGCAAAAACCCAACACCAAACAGCTTTACACGGTCCACTAAAAAGCGCC
Pal13	PalAyuSNP327	31.86	C	T	ATGCTTGTGTGCGGGGGTGTTTGTTAAAACATCCTCGTCGGAGGACGCCCAGTGTCTTCACTGTCAATCCAGGGAAGTTAGGAGAGCAGCTGAATTCAGC[C/T]GACAATAGAATTGTCATGCTCAGCTCCTCCAGCATAGCAAGCCTTGGGCTCTGTCATTAGCCTACACTCTCAGCCGACAGGCTGCTTTTGTTAGCCCCAA
Pal13	PalAyuSNP331	38.72	C	T	TCCATCCTTCCACTGCTTCCCCACCTCCCACTCAGTCATTTCCGGCAGCTGACTTCCCAGCAGGTCAGACAGATGCAGATCCTTGATGTAATGATTACAC[C/T]ACTGAAACAAGATAGCCTCCTCTAGGGTGAACAGGTGATAGCAGGAGGACTGACATCCAGCATTCACTCAGAGCCCTGAACGCTGCATGTGCTTTTCACA
Pal13	PalAyuSNP333	38.72	T	C	CCTCGGCTCGCCATGACGGCAGCATGATGTGCCAGGGCCCCTCCCTCTACGCCATGGTCCAGCGGCCCCCCGCTTGCAAGGGCGACATGGCAGTGATGAT[T/C]GAGGTGAAGAAGGACGAGGCAGATCACGACCGGGACGGCATCCCCTACGACACGCTGCACATCTACGGCTATGAAGGCCCAGAGTCTCTGGCCGGGAGCC
Pal13	PalAyuSNP334	41	A	C	CCAAACACATGGCAGTTGTGGGGGACCTCCTTACCTTGGTCTGGGCAGCACAGGCTCTAGCCAGCAGGGTCTTGCCTGTGCCAGGGGGCCCATACATCAG[A/C]ACCCCCTTAGGAGGCTGGATGCCCAGGTTCTCAAACTTCTCCTTGTGGTTCATGGGCAGGACAATGGCTTCCACCAGCTGCAAGGAGAAAAGGGGAGTGG
Pal13	PalAyuSNP337	50.19	T	C	GCTCTTTGTCTGTGTGTGTGTGTGTGTGTGTGTGTGTGTGTGTGTGTGCGTGCGTTTGTGTGTGTGAAGCTGACACAGTCCTATCAGTAGCAGCTGAGGA[T/C]GGTGAACATTAAGCTTCATTCAGCGTCCTTATGAAAGGACGGTCAGAATGACCCATAGAACATTCGGCTGGCTGTTCTGGAACCTTTCTGTTGTCTCCGC
Pal13	PalAyuSNP343	51.33	G	T	AGACATCAGGTGAGACTGCAGCAATAGAGTAAAGACTTACAGGATGATTGTTCAGGTTGATAGTCTCAACTGATTGTTCAGGCTGGTTGTTCTGGCCTGA[G/T]AGAGACCAGGCTACTCTGGTAACTCTGGAACAGCTGCCCAATCAGAAACCATGAACCTTGACCCCAGCCTGAATCCCCTGGCTTTATATCTCAGCTCTGT
Pal13	PalAyuSNP346	52.46	G	A	CAGACAATCTTGACCATCTTGTTTCTCTCTCTGCAGCTGAGGATGTTTGATCTAAATGGAGATGGGAAGCTGGGTCTCTCGGAGATGGCCAGGTGAGTGT[G/A]TTTGTCAAAGACAGCTGACCTGCTGTGTTTGTGTGTTTGTGTGTGTATGTTTCCTCGGGTCATTCGCTCCCTAGTCCCTTAATCCGCCTGTTTTGTTTCA
Pal13	PalAyuSNP339	52.46	G	A	AGCAGAACTGTCTTTCTAAAAGGGTTATGGGGATATGTTCCATGGATGGATTTTGTTGAAGGATTCTGTACAAAGGTTCTCCTGTCCAGACATTGTAGAT[G/A]ACAAATGCTGAGATGCTGCTGTTGTTCTAGCTTAGTAATCCTTTTACTGGTGAACAGTAAGTTGTCCTTGTCATTTTTGACCCCTCTACGTAATGTGATT
Pal13	PalAyuSNP353	54.74	A	C	AGAAAGGCAGTAAGGAAGGCTAGAGCAATGTGATGTAAATGCAGAGGATTGGTGTCATTGGCTGTGCAGCTTTCACCTGTACACAAAAAGATCTGCGGGC[A/C]AATCAATGCAAAGGAATTAGCTTTGGCTTCTACAAAACCCATCAGGTTGGAGGCAAGCGTGTGGCTGCTCACTACAACTATAATGCATCATTATTTGATA
Pal13	PalAyuSNP350	54.74	T	C	CACCTTCCTCTCTCTCTAACTCATCAGCAGCAACATGCTGTCTACCCAGCCTTGAGGGTCAGTGTTTGGGAGAGGGTGGGAATGGAAAGATGCGTGGATG[T/C]GTTGACGTTTGTACAAACTGCTGCCTACTAATGCATGGCAAGGGCTTTGCAACCAGAGATGATAGAGTACAGTTCGAGTGAAAGCATGCTATGAACGACA
Pal13	PalAyuSNP348	54.74	G	A	TCACATATTTACCCCAGAGGGCTGAGCGACCTTGCCATTTGGTGAACAGGCCAATGCCTGAGGAACACCCTGTTCTGTGGAGCTAGCAGCAGGAAGGTGC[G/A]CAGAGAAGTCGCCAACGGGAGCTGAGACGCAAGAAGAGAGGAGCTGAGAAAGAGAAGAGAAACTGATCTGTTGCTGCCTAGAGAAGAATATCAAGTTGAA
Pal13	PalAyuSNP349	54.74	C	T	CACCAGGAGCAGAGAGCCCTACTGGACAAGGTCAACGTGCTCCAGCAGCAGCTCATCCAGGTCTATAACCATCTCCAAGACTCGGGTCACTTTAGGCCAC[C/T]GGTCCCTGTTCATGACATTATTCTGAAAGCCCTCATCGAAAGTTGCTGCACACACTATGCAATGCACAGCACTGCTCAAATGCAATGGCCAAAACATTTA
Pal13	PalAyuSNP354	58.15	C	T	CAATTTGGAGGAAGCCAGTCAGAAAGGCAGCCAACCAGCCAGGCGCACTGTCACTGCATCTGGGGAAGATGGCAGAATATGCTTTGGTCTTTTTTTCCCT[C/T]CGAAATGGCAGTTAAGTTTCTCTTGATGACGGAGGTTCATTCTGTTGCTCCCTCCTTATTCAGGGTACTTGAATTAGCTGCTCCAAGATCTATAAAATTG
Pal13	PalAyuSNP364	60.42	C	G	GATTCTGCAGCGCCTGCTAGCTGTCCTGGGATGGACAGCTAGCGAGACAGAAATATGACCCTACACACTGAAACATATGCATCCGATGTGAACAGACGCA[C/G]ACACACAGAAAACATGTCATGAATTGTCTTGCGCACAAATATAATGAGCCTAGGCCACGCTGTGCTGCTGAAAACCCACTATACCACTTGCGGTCCTGTG
Pal13	PalAyuSNP360	60.42	C	T	GTCCGACTATCAAGCAGCAGCACTGTCATCCAGATATTTGTCGAGGCCTAGATGCAGATTTTTTTCAAATTAGTAATATGGGGACGAGAGATGGGAGTGT[C/T]TGTCCTCCAGGAGCACAGCACTGGGTAGGAGAGCTGCATGACGAGGGGGTTTCACATTCCTGAGTGTTGCCATAATGCCAATGGCATGGCAGCCTAGCAT
Pal13	PalAyuSNP367	60.42	C	T	ATGAACCCAGGGAGCTGATCTGACCTGGGTTCTGATGTGAGCCTCCTGAACTTGCAGCAGATGACGATCTAACCTCGAGCTAGCAGAGATCGGCCTGACC[C/T]GGGTCCCAACCCGCGTTTGACTTCTCCTCCATCCAGGGGCCAACGCCAAGCTGCGCTACCAGATCACGTCTGGGAACACGGGCGGGGTGTTTGATGTGGA
Pal13	PalAyuSNP361	60.42	C	T	GGGCCTGGGGGCTGCTACGGTCGCTAAAGCCATGTCTTCCCCTGCCTTCTGCAGTAGCACCCTCTTCAGGAGCAGCATCACGCGCTTCTTCACAAAGTAG[C/T]CCAATGGACGCTCGACCATCCTCAGCAGGCCTGGGGCCTGCGTGTGAGACAGCCTCTGACTCTGGGAACAGACACAAGACCCCCATCTGACCCTGGACGC
Pal13	PalAyuSNP366	60.42	G	A	GATGATATTATATTTATGAATATAATTGAACACATTCCAGCCCTCAGAAGACAGAGCCAGGAGGCAGCAGAAGAGGAGCAGACATCTGGAGACCCAGTTA[G/A]CACCCCTCCTGTACGCTCCTCAGGAAGGGACCCAGACTCTGTGCTGCACAGACCCCTTCGACCGCTCCGCTTTCCTGTGCTGCTCTAAACCCCATTGGAC
Pal13	PalAyuSNP368	60.42	T	C	AGTTTTACAATGTGCTTTGTGTAGCAGATTTTGAAACACACTATTACATTTCAAAGGACACACACACGCAAATACACACTCCCAGAGGCAGCATAGGGCA[T/C]CGGTGTCAGTCCAAGGTTTCCTGCAAGGTCTTGTGGGTAATTCCCATTCTCCTTGGCTGGACTTGATATAAGTCTGTACAGACATAAGTAAGGAAGTTTG
Pal13	PalAyuSNP373	61.56	C	G	GCAACCAACAAACTGTGCAGCAAATAAGATGGTCTACCGGAGAGAACGATTTCTTTATTACCTCCGCGTTAACTTCATTCTGTGACTCCACCGGCACGTG[C/G]ACGTGCAGATCAATCCAGCATGTCACAAGACCATGTCTTGGCTTTCCGCAGCGCCAGGAGGAATACTCCCAGGATGCATTGCTGCCAATGCCTCCATGCT
Pal13	PalAyuSNP381	61.56	G	T	TTTGTTAAAGTGCACAACGATGTCAAAGACAGATACCTGGACTTGTTTGCATTTGCAGCTAACCTCTCAGCTTGCTCAGTAACTGACGTCGGGAAACGAT[G/T]TGAAAAAAAGCTTAAGGAATCATCTGTAATGTTGACGTGCTGCTCGCACAGGCCCGTGTTACGCCGTGAGTCGATGACAAAGAAACCCAAATTGATGGAG
Pal13	PalAyuSNP380	61.56	T	A	CGAATGTTTTCCGCCTAAATGGACGTATTGTGTTTTGCAGCAGTGCGACCCCCACAGCTGTGATTTATAAGACGTGTGGAGCTCGACGCAGTAAAAACAC[T/A]GTAGAAGATCATAGAAACTCACACAAAGTGGAAGTGAACAGACTGAGAGAAGAACATGGAGTGCTGTCATAGCTGCCTGTCTCGCTTACCGCAAACAGAT
Pal13	PalAyuSNP372	61.56	C	T	CACGCACACATGCACGCTCTATTCAGCGAGAAGGATCGTTCCGTTCTGAAATGTTGTCAGCACCTCAAACTGCAGCAGCGGAGAAGGAATGATGAATGGG[C/T]AGGAAGGTCAATATTATTTTTCGCCTTCAAGAATTAACAAGCTCTAAATTTATCAAGGGTCTGACAAACTGCTGCTCAAGTCAATTTTCAGACAGGGCCT
Pal13	PalAyuSNP388	61.56	A	G	CCAGAACACAGGAGGTCTGAGAGAAGCACGGCTGCCATTAGCTGCCACGTCAAAACAAACGGGCAGCAAAGACGGTGTCATGTTCTCCCTCGTGGAGCCA[A/G]CCAGCCTGGGCTCCCCACACACAGGTGTGGCCCCCGGAGCTGCGAGGGTCTCGACTCTCTGGTCCTTAGCACAGACAGCTTCCATGTGTTCAGTGCTCTC
Pal13	PalAyuSNP369	61.56	G	A	TGTCGGCAGCATTAAGGATTTAGGCATGAGAGACCAAGGTCACCCAGGGTGGCACGCACTTCTAAGCTTTGTGGGTGGAGACCCACACTGATAGAGCTGT[G/A]GCTCACCAGCTTGCGGTTGGCTGCCCAACTCTCCTGTAGCTCCAAGCAGTCCTGGAGGTTCCATTCCATGGCATCATACCTGTCAGTTAAACCCCTCTCT
Pal13	PalAyuSNP374	61.56	G	C	TTGTTGTTCTTGCCCACTGATTGGACACCAGGAGAGACCATCGGACCGTGTGCAGCAGAAAGGATGTTCCTAGAACACGGAGAGAGAAGCGAACATTCCG[G/C]AACATTCCAAAATAGACAAAGACAAGGCGAGCAACACGGCCGCGTCCAGCGCTGCCAAACAGAGTGTCTGGGATTAGTTCTACTGGTGTGTCATGATGAC
Pal13	PalAyuSNP382	61.56	T	C	TCCTCTCTCCCCTCCACCCGTCTAACCCACCATCCTCCACCCCCTCCTCTCAGGCGGTGACATGTACTTGTGTTCTTTAAGGGCAGCGGAGGACATCTGG[T/C]GTCGTGTATTGGCCGTGCGGCGCGTGAAAGCCCTGCACGACGACAGGGTTGTCAGGGTTATCTCTCTGACGTGGCAGAAGGCCCGCTGCTGGAGGTGCAA
Pal13	PalAyuSNP371	61.56	C	T	TGCAGAAGTCCTTGCGAGTTCAACAAGTAACCATTTCACACAGCCGCTCCTCAAATGAGACTGGCAACAAAGAACGGATGGCAGCTCGACAGCATAACTG[C/T]TACTTTACTGATTTCAACTCAGTCACCTGGGGTTGATTAGAATCTCCCTTGAAGTATCGCTGCACTTTGGAACGCGGAATTGAATGTCAAACTGCCAGTG
Pal13	PalAyuSNP390	61.56	C	T	GATGTTCTCAGGTATTAACATGTCTCAGATCGGATCCACGTCCGGCTCTGTTTCTGGCATGGTCCTCTAGGGACCGTGTGGGCAGCAATGGTACTAAGCA[C/T]CTAGGTGCCCTGACATACTGTGAGGTTCTACTGAACAGGTGTCGAACGCCCACAATTCAGAGCAGGTTAGCCACCCCGCTGCACTCAGGAGCTCACATGG
Pal13	PalAyuSNP378	61.56	C	T	GAAGAGAGAGGCAGCAAGGTCCCTGTGTGTCAGACGGTGCAAGGTACAGAGCAGGGAAACAGGTAGCCGCGTTGGTCAGGCTCCCCTCTCTCTTCTCTAA[C/T]TCTGAAAACGTGGTGTTCGGCTGCGTTAACATGTCATCTGGATGGCAGGCTGGAGTTGGGAGAGCACAGCAATGGCTCTCTAGGCTTCATTAAGGGAAAC
Pal13	PalAyuSNP391	61.56	C	T	GGCCTTCAGCGCACCCTGCAGCGCCACCGTCTGCGCCCGGAGACGCAGCACCTGCTCCTCGCGCTCCGCCACCTGGGGCACACAAACACACGCAAATGGA[C/T]GCAGACGCACTTTAAAGGGGAGCCTGACTGCTGCTGCCGTGCTGCAGGTGTGTGTGTACGTGTGTGTGTGGTGGGGGTCCCTACCTGGGCCCCAGCCTCT
Pal13	PalAyuSNP379	61.56	G	A	CCTGCGAGCAGCCGGAGACACGGTGACAGACTGAGGAGAGCCCTTCCTCCACTGCTCCCTTATCTGAGTCAGGACCCACAGCTTTCCTGGCCTGTCTGTG[G/A]GGAGCTGGCCTGCTGCCTAGCCTCTCTCTACTCATCTGCCTCCTCTTTTCTCCTTTTCCTCTCTCGTTCTCTCTTCTAACCCCTCCTCTCTCTCTTCTCT
Pal13	PalAyuSNP376	61.56	C	T	CCTTGCGACTAAACCTGGAGACGCAACCCTAAATCACAACAGCAGCTAGATTACAGGATGTTATTGTCATTGGGCGAGTGAAATCAGAGAAGCATTCAGA[C/T]GTTGTGTGCCAAAGATGTACAGTGGCACATCCCCTTCCCTCTATGAGGGAATAGAGCACATCAGAGAGCTGCAGAAGCATGTCAACATCATGCAAATTCC
Pal13	PalAyuSNP389	61.56	A	C	AGTTCACCCTGTGCTACTGCGCGGCAGGGGGACCAGCAGGAAGGTCATCAGGGCAGCACAGGATCTGGAGACAAGCTACTGTTCCGCCTTGGCAGGGGTC[A/C]TTCCACCCTTCTGGTGGAAAAGGTTCCCCCAGGTGAGAGAAGTTTCCAGACTCGGTTCATTTTACGGCTGAACACCCCGACTCCTTTTCGCTGCCATTTG
Pal13	PalAyuSNP387	61.56	A	G	TGCTGTGTCTGCTCGGGAGACCCTCCCTCCCTTGTCAGGGCTGATAGGTTCTTCCAAGGGTGCAAGGCCGGGCGATGGTCTCGTTCTCCCTCAGCAGGTA[A/G]GAGTTGAGCGGCGAGCCCGCCAGGTTCCCGTTGCGCTTGTCGGTCACCGCGTCCATGGAGCGGAAGCCTTTGGTCTTGGCGGGGCCCTCGCCGCAGCGCA
Pal13	PalAyuSNP385	62.7	G	C	TACTCAGGATGCAGCCGAGTCAAGGGCAGCCGCCCAGAAAAGTGTGGACAGCAGCTTCTGAGGTAAATGAGTGAGCCTGCTCCCTCTACAGCGACGAGAG[G/C]TAAGGGTGGTGAGAGAGGATGGCGCTGACCCTCTGATCACAGGAGTGTGGGGGCCCTGGCTGGGGGGACAGAATCCCCTCTCTGCTGCCCAGGCGGGAAT
Pal13	PalAyuSNP375	62.7	C	G	CTTGTCTCTGTGACTCGAAACTAACGTACTCTGTCTTCTTCGCAGGAGGACTGAGCTGGAGAAAGAATCAAAGAGTCCTTGTAAACAAAACACCATCTCC[C/G]CTCTCCCTGGTGACATGAGGCTGCGCACAGGGAGAAGAACCAACAAACGCTGTCAGTTCATTTACAGATCTGATAATCTTCCAAGTTCATTAACAACAAG
Pal13	PalAyuSNP392	62.7	C	T	TGGGGGTCGGAGTCCTGACCCGGTCCTCCCCTGGGTCCCATTGCGCAGCCTGTGGGTCGTACACGCCTAGGCCATCACACGGCGTCTCCCCAAGCCCCCG[C/T]CTCCCTGCGCTCATGCTTGACCCCAGGGTCAGCTAACCTCTCTCTGGCCTTGAACTCAACCTGGGCACCCCTCCCCCTTCACTGCACTCTGGCTGCCTAA
Pal13	PalAyuSNP386	62.7	C	T	GAGCTATTTAATCAGTTAAAACACAGATGGCAGCCTGCCGCAATTAATTAATCATATATGAGGCATCCTGTACCTGCTAGCAAAAAGTATGTCAGTGCTA[C/T]GGAGATCTCATTTGGATTTCATTGTAGCTGCCTGGCGACAGAAGAATGTTTGAATATGAATAAGTTTAGCCCTCAGAGAACGGTTTGGACACACTTTGAC
Pal13	PalAyuSNP370	62.7	C	A	TGCACTCACAAACCAGTGCAGCGTAGAGAAATGGCTGACGAAATAAATATAAAGGTGGAAGTGTCTGGTCTGTGCATGCTTGCTGGGATCCGGAACCCTA[C/A]GACAGTTCAGTACAGGAAGGTTCCGAAGCTGCCTTTGCCATTCCGTCTGAACTGGTTTCCCTGGATGGAGACGAACATCTCCTGGGACAGCAAGTTGTCC
Pal13	PalAyuSNP365	64.97	C	T	GTGCTTTCATAAAGCCGTCCCAGTCCAGCGCTGTTCATGAGAGCGGTGAGTGCATGAGGTTTGTATCATTACTATGGGCAGCTCGGGTGGATGGGAGAGT[C/T]TTGGCGGATAAAGAAAAGGTGTAAGAGATTCCTTTTTTCTATATATGTGTGTCTGTGGCCATGTGCGCGCGTGTGGCTGCGTGCGTGTTTGTGTGTTTGA
Pal13	PalAyuSNP356	64.97	T	C	CCAACAGATAACGTCAGCAGCATATCAGAGAGCAATGTGATCTCAGCTGTGATTCAGTCTATAGTTTCCAGAGTCTCGTAGGGGTACAACTGTAACGCGT[T/C]AAGTTCAGGTAGTTCTAAAACAACATTTTGTAGCAGGACTTGATTCAGCTCCCCTCAAGTGGTAAATTGCTGCACTGCTCCTGCAATATACTTAAGATTG
Pal13	PalAyuSNP384	82.73	T	C	CGACAAAGGCAACGTATCTTTTCAAAAGCCTGCGATGGCTCCACAGCCAACACGACCTACAGTAGAAGAACCAATGTTTGTTTTCCACGGCAGCTTTGAA[T/C]TTCCGTGTCGATTCCTGTTTTCACACATGTAGATGCAGGAGCACTCTGAACTGTTGTAAACCTGAGCAAGTGCTCGCTGCTCCCTTTCTCTCTTCCTGCT
Pal13	PalAyuSNP383	82.73	A	T	CAGGATCCGTGAGCAGCGCCAGCAGACGTAGGAGCATCGTGCAGGGGTTGGTCTGTACAGGAGATCTAAGACATGGGGCAAGAGCTAACGTGAAACATGG[A/T]GTCATTGAGGGCATTCCAAAGCCAGCTTTAAACTAAATGGGTGGAGAGGGAGGAGGCTGCTGAAGAGGACAATATTTTGGAGTGACACAATGAGATATGG
Pal13	PalAyuSNP332	93.1	G	A	CTATCGCTGTCATCACAACTCTAATTTTATAATGAAATGTCTACGCATCAGCTGAACACTGTGATGCAACAGCAGCTGGTGGGTAGGGGAGTCTATGTAT[G/A]GACAGCAGAGTAAGGGCCAGGCCAGAGCTCGACCTGACTTTGATTCCCACACAAAGCAGTCTCATCGCTGCTGCTGTGAAAATGAACTGGCTCCTTCACA
Pal13	PalAyuSNP3093	97.66	G	A	TGTTCCAGGTCCTGTCTGCCTACTCCGTCTACAACACGGTAAGACTACCTTGTTTCCTGTGTCATGTGCAGCTTAATAGTTAGAGAGCGTCTGCATACAC[G/A]CCAAGAGGTCGCAGGTTAACAACCACCCCTGACCTCTGACCCCAGGAAGTGAGCTACTGCCAGGGCATGAGTCAGGTGGCTGCGTTGCTGCTCATGTTCC
Pal13	PalAyuSNP3038	97.66	A	G	ACAAACACCTGCAGCCAACGTGGGTAGTGTTGGTTTGCTTGGATACGCTTATTTAGTGTTTGTTTTGGCCAGTGTGAAAATGATATCTGAATGATATATA[A/G]CGATATGATATAGTTATCTCTTTAAACATGCTGCAGAATGGTTGGTGTTTGTTTGCTGGTTCAGTATAGATCTATAACCTGGTGTTTCATAAAATGCTGT
Pal14	PalAyuSNP2891	0	A	G	AACAACAGCAGCAGCCGCCATCAAGAAGCGCGATACTCAACTCGAGTGAAGAGATCGCGACGGAAAATATCGTTCATGAAGAACCCAGATTAGAAAGACT[A/G]TGAAGCTGCGGGGATGCTGTGATTGGCTACTGTATGACGTGGGTGTGGTGGTGGTGTGACTAAGGCTTAGACGGAGCAACGTGATTGGATATCGGAGACA
Pal14	PalAyuSNP2345	1.14	C	T	GCTCTTTCTCTTTGATCTCCAGCTCCATGCTGAGCTCAGCCACTGAATGGGATGCCTCCTTCAGTTTCTGCAGGCCTGTGTTCATCCTGCAAGGAGCCAG[C/T]AGTATCACACACGCCCAGTCAAGCTGCCATACTGTTTTCAAGCAGCACCATAGAGTGGTTCACCAGCCCCCACAGCACTTAGAGCTGACAGCCACACAAG
Pal14	PalAyuSNP2793	1.14	C	T	CCCGCGTCACCATCTCCCAAGGTTCCCTGATCATCTATCCAGCTCTGAGGGCCGACGCCGGCAGCTACTCCTGTGTCGTTAGCAACCCTGTTAGCGCTGG[C/T]ACCGCTAGCAACGCTCTCACCATCTACTGTAAGTCCTGCTAGCTTAGCTTAGCTGTCTGCCTTAGCTTAGCTGTCTGCCTTAGCTTAGCTGTCTACCCTA
Pal14	PalAyuSNP2892	1.14	C	A	ATCTCCCCACGCAGCTCTCCCACCAGGATTATGCATGAGCTCCCGTCGCTAGAGCACTTCCTGAATGGCCCTGATAGGTCAATGGCTGTGAGACTCTACA[C/A]ATCTCCCAGCTGAGGCTGCTCTGAGGCAGGGAGGGGAGGGGGCCAAGGAGACACAGGGAGAAGTAGATATCCTGCGTCCCCGTGTGTGTCTGAGGTGGTT
Pal14	PalAyuSNP2346	1.14	G	T	AGCAGCCTGGTGAGGGAGACCACCCGGGGGATAAGGGCAGTCACCTCCGGACTGAAACCCCTCCTGGCGCAGTAGTGGCCCTTCCCGATCACACCTGCGG[G/T]CACAGGAGCGTGTCAGCACTGCTGGGGGCTGCATTATCATGCCATAATTATCATGCCTATTGATGCATTATTGTCACCGGGCCGCAACGATCATGACTAT
Pal14	PalAyuSNP2347	1.14	C	G	CCATGTCTGAGATACAAGCTACATGAGTCTTAACCGCTGAAGCATTTACCCAGCAGCACTCCTGATGTTGTACGTGTTGTGTCATCAGCTTCTTCCTGGG[C/G]GAGCTGGAGAAGTGTCTGGAGGATCCTGATAGGCTGGCTGCGCTGTTCGTCAAACAGGTGAGCGAGGATCCCTGCTCCCATTGGCTGTCACCTCCTGTGT
Pal14	PalAyuSNP2348	1.14	C	T	TCCTCTAGCGTGTACGACTGTAGTCTAAGGCAGCAGTTTTCGACCTGAGAATCGTCCCACTAAGCATACAGACATCCTTGGTTTATAGACGAGCACCCCA[C/T]GATTCAGATGCCAGTTGCTGCGAAGGACCCATGAGGTTAGCAGATTGTGTTTACTGGCCTTGACTGTCAAACTATGTGGGTTAAGATGTGCTCTGTGCTA
Pal14	PalAyuSNP2890	1.14	G	A	GGGATATGTGTGTGTATGTGTGTGTGTTTGTGTCTTTGTATCTATTGGGGATATGTGTGTGTGTGTTTGTGTGTGTGTCTGTGCAGCGAGGGGACCTCTG[G/A]CTAGGGTTAACCGCTGGGTAATTGAAAGCGGCCTCTACATGTGACCCCGCTGTTTACTGGGTTCACGCTGGAGTTATCTGCTGCTCTCCCACATCCAGAC
Pal14	PalAyuSNP2792	1.14	C	T	GCTGAGATGATGACATCATCACATCTTGGACGGTGTGATTTCATGGCAGCGAAGGAGGAGTCTTGTCACCTACAGCAGCAAAACTTGACATTTGCTAAAG[C/T]TAAATGTTGCTAACTGTCACTCGCATTAACACGCATGAAACATGCCACTACTGAACGTTACGCAACACATTTATATATCGAAATTCGCTGCTCTTTGAGT
Pal14	PalAyuSNP2286	4.55	G	C	GAATGCTTTTTGACCTTTTCCTAGTTCCTCTTGGAACAACACTGAACTTCCCCATCAAATAAAGACGGTTTAACAAACCAACTGGCAGCGAGCACAAACA[G/C]CGCCCTATGGCTTCTCCAACACACCACACGCATCTGCAAGGTTAACAGTATGCTCCTCCATCACCAGCTCACAGTTCCCAACCCTGCTGGGTGAGCGATA
Pal14	PalAyuSNP2287	4.55	C	T	CCGCAGCCTCCGGCAGCTCTCCTCTCCACTAGAAGAGAAGTATTTGTTCTGACGCTCGCTCTTCCTCCATCTTCCTCATCCTCTCCCCCCACGTGCGCGG[C/T]GCGGGTTAGCGCTGGTTGCGCCGGCCGGTCCTGGAGGAGGCCTCGCGCCGACGGGGGGTCAGACGATGGAGCCGCTGGGAGCTGCTCGCCACCGCCCTGT
Pal14	PalAyuSNP2294	4.55	C	A	GTGAGGCGGGGAGGCTGTGTGTGCTGCTGCAGCACTACGAGCACAGCAGCTGGGACAGCAGCCCATTTGTCAAGGACACAGCAAAGTGAAAAAGGTGCTT[C/A]GGCAAGCGATCCTATCCAATATTCATCCAGTCACAAACGAAGCTGCACTGAAGACAGGCTGACACTGCTTTTGAATGACAAACGGACAGTTCCTTAACTA
Pal14	PalAyuSNP2303	4.55	A	G	TCCTCCGTCACGTGGACCATGTAGTCCTGCACATCCCCCCCAGTGAACACACGCAGCATTACAACTCCTGAACCGGCCATAGGCAGCACAGGTCCTCCAC[A/G]CAACAGGGAGCGCCCTCTCCCTTACCTTGCAGTGATCAAAGCTGACGCTGAACTGGGCATCTGGGCTGCGGGGTGAGGGCGTGTCAGGGCTGACCATAGG
Pal14	PalAyuSNP2288	4.55	A	G	CAATGGATATGGTAGTGTCTACAGTGACAATGACTGACACACGCTCATGACCGTTTCCAAAACGTCAGCCTGTACATGCATGCAGCACTGCCGTCTGTGT[A/G]TTTCAGCCACAGTTCCCTCTCACTCCCCTTAACTTCCAACCCAGCATGCAGGCTTAACATCTGAGCTACTTTTCCATTGACTGCCATGGTTTATTGTCGT
Pal14	PalAyuSNP2289	4.55	A	G	TAGCTTCTAACTTTAAATGGTTCAGTGCAGGTTTTCTGTTGAAGGATGGCTGAAAGTACACTTTCCTACGAGGCTAATGAAGGCTACCGCAGCTGAGTGC[A/G]TGGAAGGCCAGAGTTGAAGGACTCTGACGGTCTCCGCTCCGAGGCTAAAAGAGGAGGCTTGCGTGAGCGGCGTTCATTAGAGGAGACGTGGGGCTGCCTC
Pal14	PalAyuSNP2296	4.55	C	T	AAGTGTGGCTGCTCCTATGGTGGGCGCTACTACAGGATGGGTGACGTCTTCTACTCGGAGGGCCAGTGTCTGGAGCAGTGCAGCTGTGGAGAGAATGGTG[C/T]TGTGACCTGCCAGAAGACCAATTGTCGACCAGGGGAGGTCTGTAAATTGGTGAAGGGAGTGCAAGGCTGCTACCCGGAAAGCGAGGCAAAGTGCGTGGCG
Pal14	PalAyuSNP2290	4.55	A	G	TTTTTGATTTGGTAGCAGCACACTGTTGATCAACATCATACATATTCAAGGAGGTGCCCTGGTGAATCATGGGATCATGTCAACTGGGACAGAACCCAGC[A/G]ACCTGGGTTCAACTTCACCAGTGGCTCTTTGCTGCATCTTCCTACAACTCTCTCCCACTTACGGTCTCACAAACTGTCCGATACAACTTGTAAAAAGTGC
Pal14	PalAyuSNP2889	4.55	C	T	CTGGATAGTCGAGATAAAATCAGAATAGAGTCAGGAGATTTGAGATCTTCTCAACCTTGTCTCTGGCCACACAGACCTTTCTGCAGCTCATTCATCTTCT[C/T]TATGGTAACGACATTTATTTTGATATCCCTCCGTATGAACGGAAAGTTCTACCACCTCCTCTACATTAACAATGTTTCCTCTCCATACAGTCTCTCTTGC
Pal14	PalAyuSNP2292	4.55	G	A	TTTCTAAAGACAACTGCAGGGCTCGGGTGCAGAGCAGCTCAGGTCTGACCCAAACGAGAAACAACAGAACGACCATCCTTTTCCAGTGTGAGATATGAGA[G/A]GAAGAGGTGCTCTGCAGGAACCGGAGTGATGTAAGATGGATTTGTGGGCGTGCAGAGAGACCGATGTGGAGACGAGCACTGGCCTATGAATAGCTTCCCG
Pal14	PalAyuSNP2299	4.55	G	A	ACCAGGTCCTCGTCTTCCCCCTCACCTGAGAGAAGCCATGCAGGGCAGCGTGCAGGCTGGCGTGTATGCCTGTGGGCGGCTCGTTGGTGACCTTGATGGC[G/A]TTCTCCAGGATGCCTCGGGGGATGACGTGCTGCTCGGGGCTGGGCGCCGGCTCTCCGCTGATGAACACCCGGTAGTCTGGGTGACAGGCCAGCGCCGTGG
Pal14	PalAyuSNP2302	4.55	A	T	TGATTGTGGACCATCAACATACGAGTTATCATTATGCAGCTCAGTGTGTTTTACGCCTACATTAAGACACAAGAGTCTTAGAGAAAACATTAGAGAATTA[A/T]TAAAATACATTTAGTTCAACATTACATTTGACAATGAAGGGGAAAGCAGACTTAAAGGCTGCATAATACTTTTCATGAATGTACCAGAGCACTGCCGATT
Pal14	PalAyuSNP2301	4.55	A	T	TTATTCCAATACAAATCCACTGCGTGTTAGTGCATGTTAGTTGGAGCCAGCTTGCTAATCGTGTCAGTTTTGCAGCAAACAGCTTTAAAGCAAGGCAGGT[A/T]GTGCCACAACCTGGTGGGCTGTTTCCTGAGACAAAACTGGCCGTGATACTCTGATTGATTTTGAGGGATCAGATTAATGGCTGCAAAGCATCCTTTCTGT
Pal14	PalAyuSNP2305	4.55	A	T	GAAACCATCAGTGGACAGACAAAACGGACTGAGCAGATTCCTGTTTTTTGGAATAAGCAGCAAACTCGAGCAGGTGAATGATCATATGCACACTAGTCTA[A/T]ATATATTTGATTAAATAAAACTAATACTCTAAACATCGTAACAGTCGGCGTGGCTAACCTGCTGCTAGCTACTGACATTATAAAGTACTCCACAAGGCAC
Pal14	PalAyuSNP2297	4.55	G	C	GGTGTGTGCAGCAATTGTCTAACCAACCCTAAACCAGGCTTTGTAGATGATTGTAGGAAATGGTTCTACAACACAGCTAACTGGTCTCCAGGTGGATGTG[G/C]AGACATAGAAAGAGAAAAATACATGTGAAAACAAGACCGCTGCTACTACTGACTTGGCTTCCTCATTATTCAGTACGTCTCTTCCTACTCACTCACTCAC
Pal14	PalAyuSNP2295	4.55	G	C	GGCTGGAGTTTACCTCGACGCCTCCATCGACACCAGGCAGCATGTCACAAACACCACTTGACCCTCTTCTTACCGTAAAAGCCCAGTAGCAGGGAACGTT[G/C]CTGTTTCGGGTTTCAGGTTTTGTCACCAGCTGCCTGGAAGGAGAGAAGAAGAAAACAGAGAAAGAGAGAGAGAGAGAAGGGAGACATTGTTCTCAAGAAA
Pal14	PalAyuSNP2192	6.83	C	G	GTTAGTAGGGTATGGCCTGGTGTTCAACACACACTGGAACCAATGCAGCATGCTTCATGTGACAGACAGTAAGTAACAGTACTTTTAATTTAACGAAGCA[C/G]ATACTGCACAATGCACTGATATGATGCACACATCAAATCATGGTTATATTTGGCTGCAAATTGATGTTTGGCTACGTTGCTCTACATTGGCAATCACACG
Pal14	PalAyuSNP2312	7.97	G	A	ATCAAAACTCCTACCTAAAACGATCGGTTTCAGAAAAGCTATGTTTGTGACCTCACAAACAGGCAGCACCTTTCCAGGCTCTGGTTTTTACCATTGTTAC[G/A]TCCTAACATTTGCATTCAAACCAGCCCACGGTGATCTGGCCCAGTAACGGAATGGAATTTGCGTTAATCTTAGACACCAGTTTAGCTGCATGCTGCTCTG
Pal14	PalAyuSNP2310	7.97	A	G	CTTGTTTTAGTGGTGAAGAGTCTGAACAGCAGCCTGGGCCTGTGGCAAATGGACCAGGTGAACAATGGGCTGAAGATGCACTCATGCCAAGAAGAGCTGG[A/G]GAGACTACAACATGAGAAAGTCCAGCTGCAAGAGCACTGCGGGGTAACCAACAGCCTTATTGGTGGATTTACACATGTAAACAATTGTTATGTCATAAGC
Pal14	PalAyuSNP2311	7.97	T	C	GGGGATTATTTCAAAATTGAAGGCATACTGAACCAGCATGGCTACCACAGTATCTTGCAGCGGCATGCTATTCCATCCGGTTTGCGTTTAGTTGGACCAT[T/C]ATTTATTTTTCAACAGGACAATGACCCCAAACAAAGCTCCAGGCTGTATAAGGGCTATTTGACCAAGAAGGAGAGTTTTGGGGTGCTGCACCAGATGACC
Pal14	PalAyuSNP2191	7.97	A	G	TTTGTGCGCGACGGAGTTTGGCGCCGGCGCCCGCCTCGCGTTCGTTGAAGGTTGTGTGCGCAAGGAAACTCTTCGCGTGCTGAACGTTGCGGGGAGTCGC[A/G]GCGTGAGCTGCGGCATTTTGGATGGAGAGGGAAACAGAAGCCGGCTATGTACACAATCCACAAGGTATTGGATCTCCACAGTCAGACGGTAGATGTACTG
Pal14	PalAyuSNP2309	7.97	G	A	GCCCAAAATGGATGCAGGACCTTGCATTTAAGGTGGATATTACAGAGCACCTGAATAACTTGAACAAAATGCTGCAAGGGCGCAGCAACGCTGTCACGAA[G/A]TACTATGACAGCATATGTGCGTTCAAGTTAAAGCAGTCATTGTGGGAGACAGAACTCGCGGGTAATGATGCTGCTCACTTTCCTTGTCTGAAAGATGTTT
Pal14	PalAyuSNP2189	7.97	G	A	TCTCCTTGTGTTCCGCATCTCCCATTTCCTACTGAGAACCAACCAGAGCGTTCCTCCCTCAGGTCTCCCAACTACCGCAGCTTACCGGCCCGTGGCTGGG[G/A]GGCCTTGGAGACAGAGAGGTGCACTCGGCAGTAAACCACACACATCAGCCCGAGGAAACGGAGAGAGAGCCAAAGAAAGGAGACGAGACACGGTTTTCCA
Pal14	PalAyuSNP2188	7.97	T	C	AATGTGAATCACATTGACCCTATGGCAGCACAAGGGTTAAACCATTTCAGAGTTGGAATTTTCTAGTCTATCAACTCAAGTGAAAACGAATGTTCTAACA[T/C]GGTGATGCATTCCATACCTGATTCTGATTTGGCTGCAGATATGAGATTAGAAGATCTTGTCTAATGATTGGCCATCTGGAAATTTCTGGCACATTGTTTA
Pal14	PalAyuSNP2187	7.97	A	G	CTCTGTGTTTGGGCTCGGGTATCACGTGTGTCCAGAGGGGTCCAAGCCTAACAGGAAGCAGAGACCGAAAGCAGCTTAACCCAAATCAACATGTGATCCA[A/G]AGACACACACAGTCACAACGCAGGGAGAGAACAGTCTGGACAAGCCAGTTTCCCACATCACCTCTCTGCCTTCCACCCCACCCCCCACTTCTAGCTGCTA
Pal14	PalAyuSNP2183	7.97	T	C	TGGAGACACAGCAGCACCTCCGCAGCAGCCAGCAACACATATTAGGTGTGTATAGCACACACACACACACTGTGTCACACACTGACCATGCAATTTACAC[T/C]CTCTGGTTGGAGATATAGTGTACGGTCACTGACAGAGATGTGTGTGTGTGTCAGACGGACAGAGTGAGAGGAGAGCAACATCTCCCTGCTCCGCCAGAGG
Pal14	PalAyuSNP2185	7.97	C	A	ATCCTCTTGAGATGGTGGAATTCATTTTTGGGCAAATCTGGTAAACACTGGTTTTAGGTTATTATCTTTGAGAGGATTTACAACACAAGCAGCTGAAAAC[C/A]TTCTAAACATTTTAATGATATTGTGTGTGTGTGACATTGACAGTCTTTAACACCTGGTTCTTCAAAATGGCTGCAAACACAACAAATACTTTTTAATAGA
Pal14	PalAyuSNP2186	7.97	A	G	GTGGAGGGGAGGGTGTCCGGACGGTGGGGCAGCGGCGGGTGGGGGCCGGCGGGCACCCCGGTGGGTATGGGGGTACTGCCAGTGGCTCGATCCCAGCTCA[A/G]GGGGTCGTACATGGCTGCGGAGATCCCCCTCTCCTGCAGCTGATGCACCAGGCCCAGGGAGGTGCTGGTGGTCGTGGTGGAGTCTCTCTGGTTGGTGAAG
Pal14	PalAyuSNP1495	9.1	T	C	GAGGCGGGGCTATAGCCATACTTCTCTCCAGAATTCCACAACAGACAAATTGAACATGTCAATGTTGAATGGCAGCAGTGGTCTACAAGACAAGTGTTTG[T/C]GTTCTGGTAGGATGAGTCTGGGCACCGCTGGTATCTTTGGACAGAGGTCCAACATGACAAACAGCTGCCATGCCGAAACCACTGACCTCCAGAGCTCTAA
Pal14	PalAyuSNP2180	9.1	T	C	ACCCTTAAGGTTTCACACCAAGACATTCTTGCCGGTCTTCCCTGATGGGCACCAACAGAACTACAACAACACACACGGAGACACAAGGATGCAGCACACT[T/C]GTGCACAGACTCAAACATATTCACAGTGTGAACACTCCTGAACTCCCTCAGGGAAGGACTGGTCCCTGTCGCCATCACACCGGCTCCAGCTCATTAAACA
Pal14	PalAyuSNP2193	9.1	T	C	TGGATGAGCAGCAGTTATAGTGGATAAATTGTGAAATGGCAGATAGATACAATCTGAACCACTGCAGTGAAGTACCAGAAATCCCATACAGCAAATATAC[T/C]TCATATGTTCCAGAATAATTTGATAATCCACACTGTCAAATGCTGCACTGAATTGGAGGAGAACTAGGACAGCGATAGAGCCTGCGTTAGAGGTCAATAG
Pal14	PalAyuSNP1496	9.1	T	G	AGACCTTCCTCTACTCTACTGCCCCACTCTGCTCCTCCCCCTTCTTCTTGTGTCCTGAGACGATGTCGTCGATGCGCAGCAGCAACACAGCGGTCTGATG[T/G]GGAGAGCGAACGTGACCAAGTTGGAATGGGTTGGTGTCAATAGCTGCTGCGTTAATGTAGGACGGTTATGGACAATGTATTGGCAGTGACTAAGGTCCTT
Pal14	PalAyuSNP2178	9.1	T	G	CCACAGCCTGCGTGTGCGGCACGCGCACCACGTGGTGGTCGAAGGCAGCAGTGGGCAGCCAGACGCGGGCAGGCAGCTTGTGGTTGAGCAGCGACAGCTC[T/G]GAGATCAGACGCTGAGTCTTCTGCTCCTTGGTGGGAAGGGTAGCCAGGCGCTTGCCGATGCCCATCAGGGACTTGATGAACTCTCTTTGGGGCGTCAGGC
Pal14	PalAyuSNP1497	9.1	T	C	GGATCCTGATGCAGCTGTGCGGTCAGTACGGCCAGCCTGTCCTGGCTGTCCGCGTCCTCCTGGAGATGAAGAAAGCTGGCATCACCCCCAACACCATCAC[T/C]TACGGCTACTACAACAAAGTGAGCCTCCCGCTGCTACCTGCTATCCACTCTGCTGTTGGTTGCGTACGGGCACCCTGGTCGTGGGCTTTTACAGCGTGGT
Pal14	PalAyuSNP2179	9.1	C	T	AGCAGACGTGGGAGCTTCAAACGAGAGCAGACGTTCTGCCGAAAAAATGTGGTTCAGGCTGTTTTCGGGTTGGAGCGTGTATTATGACAACTATGAAATG[C/T]TTTGTGACTGCGACTGGCTGCGGAGTAAATGACCGAAACCGCAAACACACTTACAGAAGACATTCTGGTTCTGTGTGTTTAGCAGGCTGTACACCCTCTG
Pal14	PalAyuSNP2182	9.1	C	A	GCAGCACAGGTGTGCACGCTCACACGATGTTCAGGTCATGGACGAGGTTGGATTTCCGCTTGACAAAGGGATACCCATCAGGTTTGTGTGCGTTGTGTCT[C/A]CTTTCTTCACACTCGTCTCTAATCCACAACCTCTTTCGCTGCAATGCTATATTTCAGATCGCCCCCAATTATCCTTATATGTCTTCATTCTGATTCTGTT
Pal14	PalAyuSNP1498	10.24	C	T	CAGCTCCTACGGTCTCCTGAGAGCTAACAGATCTCGTTGCGGCGCAGTCCTTTCCGCACATTCCTTCGATCGGAGCTGACGCAGACGCTGTGAGGAAGCG[C/T]GCGCGCTACGTCAGCATGAGTCATTCGGCAGTGCTGCCGTAAGCAGTCTGGTGAATCTTGTGGGACTAGCCCCGAGTGATTTTTGTCCCAAACACTTACA
Pal14	PalAyuSNP1503	10.24	C	T	AAACCCTCCCAACATCCCACCCTCACTCTAAACCCCCAGGGCGCGAGTGGGAGATGATAATGCAGCAGTACGAGGATGAGGATGAGGATGAGGAGGAAGA[C/T]GTGGGTCTTTTGACCCGCTTCCGTGGCCTCCTGCTCAGCCTGGGGCTGCAGCTCTACCACCGCCTGCTCAAGCTGAGACAGAGACTGGACCAAGCTGCCA
Pal14	PalAyuSNP1502	10.24	G	T	CATCTTACATTGAGATTTCCTTACATTCGGTAACCTCAAGCTAGAGCTTTGCAGCAACAATGGTGAGGTAAACTTACTGGACACCTGGGGGGAAGGACTT[G/T]GGTTTGATTCCGATAAAGTGAACAGTAATCATTTTCAAACTACGTAAAAAACATGTGTGCGTGCGGGTGGGTGGGTGTGTGTGCATGTGGTTAGGCTGCA
Pal14	PalAyuSNP1499	10.24	G	A	GGAAGAACAAGGAGCAGCTGTGTGACATGATGGCCCTGGAGAAGAGCAAAGGCCTTAAAGCCCTGAGCAAAGACAAGAGGGACAAGCTGGAGGCTTACCA[G/A]CACCTGTTTTACCTGCTGCAGGTGAGGAAAATCTGGGAGGAATACGGTTTGTGTCTCTCCTAGTACTGTACAAGTAGGGCTGGGCGATAGATAAAGAAAA
Pal14	PalAyuSNP1500	10.24	A	G	GGGGGTAAGGCTGGGCCGGCGCCCTCATGAAGAGACCGTCCTCCTCGTCGATGTCGCAGTCCTCCAGCAGCGGCGTGAGCGGGCTGTCGACGCGCAGGTC[A/G]AGGGAGATGTCGCTGTAGCTTGGGGGCGCGGAGGGAAGCCTCATGGACGCCCAGCTGCTGGAGGGGCTGGCCAGCGACTCAGCCTGGCTGCTCATGCTGT
Pal14	PalAyuSNP1508	11.38	T	G	CCCACCCAACTGTCATTGGCAGCTGTGTGCTCTGTTAAGCAGTCTGTACATAACAGACAGAGAATAGCTCAGTCATGATGGGCCTGTTGTTCCCTCTGGA[T/G]AACTCAGAACAAACAGCTGCTCGACTATAGTCTCACCTCAGGATTTGAATGATGTTCGAACTTGACTTTGAACCCCTGTTGCACTGAGAAGTCTGTGTTA
Pal14	PalAyuSNP1511	11.38	C	A	CCTTGAATAACAGTATTAAGCAGCCCCTGGCTCTGTTCAAATCCTGTGTGGCATTCTTCAACTCCGAGTGTCGTTTGACACTGTGGCCTGTTATCGTTTT[C/A]GTTGTTCCTTGTTTTCAGGAGGATGGATGGCCGTCGCTGCCTTACAAGACCAGGCTGCAGTCGCTCCGGAATGAAAATGGATGTCTTCCATCCGTCACGC
Pal14	PalAyuSNP1510	11.38	A	G	GCTGGACATATTCTTTTCTTCCTGAGAAGTTCGACTGAGGCCGGTGGTTGTGTGGAGCAGAAGACATGGTCTGCAGCCATGGTTAACATCCCTCACAGGG[A/G]AAGGAAAGTCCAAACACATGGGTGTGAGGAGGGCTGTGAGGCCTGGAGGCTGCAGTGTGAGTGTGCGTGTGTCGTGTGCGTGTGTAATGGGAGGGAATCG
Pal14	PalAyuSNP1516	11.38	C	A	GACAGACATTGGGTCAGACATGCAGCCTGACAGTGTCGTCTTCCTCTGTGGCCTCAGACAGGAAAGCTGAGAAGGTGTACACCAGCGCTCGCAAGCAGAT[C/A]CTCATATCAGCACTGCCCCCTGTGGTCACGCTGCACCTCAAACGCTTCCACCAGGTGAGTCTGCCTCCTCGCCACACACACACTCCCATATGCACTCACT
Pal14	PalAyuSNP1506	11.38	C	A	ACGCACAATGCATCACTTCCCAACATCCAGTCACTGCTGCTCTTACCCAATGGTAACAGTCATCACAGCAGCAGCCAATCAGAGGTCAGGAGAAGTGGCC[C/A]TCGTTCCACGGCGAGTTCCAATAAACACCTCAGAGGACATTCCGGAATGTGTTCCACAGCTGCGCCAAGGCCAGACGCCCAGAGTAGCCTGGGATGTTGC
Pal14	PalAyuSNP1515	11.38	G	T	GAAAAGATGCTCCGTCTGTTCCTCTGTACTAAGACTGGGGAAGATTGACTTTGGGCTGTCTCTGCTCTACTGCAGCTCTCATACACACTCTTCAACTCAC[G/T]TCTATCTTTTATACTCCCACAAGGGGGCCTGCCTCCACCTGCCCCCCCCATGCTGCTCTGGCCTCACTCAGAAGGGTGTACCCCCCACCCCCCCTCCCTC
Pal14	PalAyuSNP1513	11.38	G	A	CACTCCAGCAGGGCTCTCTTCCCCAAGGAGGCCGCCAGGTGCAGGGCCGTCCGGCCGTAGGCGTCCCGCAGCGTGGCAGCGTTGTGGCAGTGGGCCGTCA[G/A]GAAGGCTCTCAGTCGCCCCTCGGAGCCACCCGTCAGCGCTGCCATGACCTCGTCCGCATGCCGGGGCGAGCGGCATTTTGGCGTGCAGTCCGGAGCTGCC
Pal14	PalAyuSNP1512	11.38	C	T	AGGAGGGAGTGGTACATACATGCAACATACGGCAATGAACAACATACAACATACGGCAACATACAGCACATACATGAGGTGCTATTTCTGCGTCTCTGTG[C/T]GTATGTGCTTGTGTATAGTAGCAGGGAGAGGGGGGAATGTGCTGCAGAGATATCCACAGCTGCTGTAAAACACGCAAGGTAGATATGGAGAGGGAACGTC
Pal14	PalAyuSNP1504	11.38	T	C	TGCTGAGGATTTAGTTTGTTGGTGGGCTTAACACTTCAGGTATTGTCTGGAAAGCTGTTCTTCCTTCTGCTGAGAAACTTGCAGCTCTGCGAACATGGGA[T/C]GTCAAGGTGATGAGATGATCTGTCACACAGACCCATCATCTTACCCTGCGGCGTAACCTGAACGCGTTCGGGTCAGAACCCCAGGACCCAGCATCCTCGA
Pal14	PalAyuSNP1509	11.38	G	A	TTGAGCTGACAGATTTAAAGAGAGTCATTGTCATGGATACCTCCATCTGTTTGAAGTCGCAGACTGCCTGGATGGGCAGCTTCCCCCTGATGGGGGTGGT[G/A]GGGTTACGAGGCTTCAGCTGAATGATGGACTTGGCTCTCTTGTTCAGGCCTGCAACATGGGTCTTGAGTTCATTCAGCTGCTCCTTCTCCTCCTGGGAAC
Pal14	PalAyuSNP1505	11.38	C	T	AGCAGCAGACTTAACACCAGATACATTCGACCGTCCGCAAAAAGTTTCAAATGTGTTTGGTTTTTCTGTAGATAACGTTCCTCACATCAGCTTAAACAGC[C/T]AGCGAGTCACAAAAACACATCTGCTGCACCAACTGTACCTGAGACGCAGAGCTGATTATTTATTTTTCGAACGGTTGTATAGTCCAATCTTATTTATTAT
Pal14	PalAyuSNP1514	11.38	C	T	AGTTAATAATCTAAATGCAGCATGTTGTATAGCCTTTAGCCTTGCTCTGATGGTCCGAGCGCGTGGTAAGCAGAGCATTTTCCCGCCTTTCAAATCTTGG[C/T]ACATGCTCGCTCTGCTTGTGCTGCTTCTAGTCCTCCTGCTCCAGATGGAGCAACACATGCTGAGGCACTGACTGTCAGACAGGAGCTCCCTGCAACTACA
Pal14	PalAyuSNP1507	11.38	G	T	AACGTCTCGGCCTACCGGGAACACAAAGGAACAACCAGACGTGGTGGGGACTTGGTTAATGAGTTACTTCATAGTTTGAAAGCAGCATTCCTCTTCAGAT[G/T]GCATTCATTCACATGCGAGGGGCATCTGTTTCATTGAACCAGTCCATGTGTGAAGTGAAGTGCTGCTTGACATCAGTTAGCACGCAAGGGAGGCTGTGTT
Pal14	PalAyuSNP1518	13.65	T	G	TGAGGTAGAGGAGCGTGCCCAAGGTGATGAACTTGGCCTCGTTGTACTTCTGGGGCAGCTTTCGGCCCTTGAAGGCGCAGAGGAAGCAGACCAGCGCCAG[T/G]ACGGCGATGTAGGACAGCATCACGCCGAACGCCACGTCGGAGCCTTCGTCGCACTCGGCCAGCACTGAGGTGGGCTGGACGGAGAGCTTCTCCCGGGGGC
Pal14	PalAyuSNP1517	13.65	G	C	CACATGTGAACACATGTAAAACACATGTGAACACATGTAAAACACGCACAGACACTGTCTGGGTTCAGCTCGGCTCCCAGAATAGCAGCAGATCCTCAAA[G/C]GCCTCCATCTTATCCTTGCTTAGAAATACCTTTGGAGCCAGGTGTTCTGCCTTGCCAAACTCCTACCTTGGTGCTGCAGGTAGATGGGGGGCTGGGTGGT
Pal14	PalAyuSNP1520	13.65	G	A	AGATAATGCAGCAGGGGGAGGAAAGAGAGGGTGAGAGCTCACAGTTCTGGAGAGAGCGGGGATGACTGATGTAGTTCGAGAGTTAGAGAGAGCGAGAAAG[G/A]GAGAGAACACACGATTCTGCTCCAGAGGAAGATGGAGGGAGGGTGCTGCTAGAGAAGGGAGATACAGAGAGAGAGGAGATGGAGTGGGTGTTGAGTGAGA
Pal14	PalAyuSNP1519	13.65	C	T	TACACCCACTGTGGAGCCAATCAAACGCGTGGATCGCACTGCCAAGGCGTGAGAGTTGGCAGCTCTGCAGTCTGTAATGTTTACAGATATGGACAACTGT[C/T]ATTTAACATATGTACCTCCAACCCTTGACATTGTGATCCTCAGCTGAAAGTATGGAACCTTACCAAGCGAGAGTGTGTCCGCACGCTGCAGGCCCATGAA
Pal14	PalAyuSNP1521	13.65	T	A	CGGTCACCTTGGCTGCAAGTCAGCTTGTCTTCAGCAGCAAGCGTCTCAGTCACTGTGGGCTGTAGCAAACGCAGCTTTAGGCTGTGGTGCCCTTTTGAAA[T/A]GAGCCAAAACCATCTGCGATGGTGTGTTTCCATCTGTCTCATTCACTGTATGTCTGAAAACATGTTACATACCTGTACATGTAGGTTGACAATGTGTTAC
Pal14	PalAyuSNP1522	13.65	G	A	CTAGCTCGCTGGCTAATGGAGGTCTGAGAGAGACTTTGGGATGGTGGGGTGGGGGGGGGAGACTACCTGGCAGCCACCTCCTCACGTCCAGGGCCACCGA[G/A]GCTGGGATAGGAGCACGGAGACTGGGGGGGTTCGAGGACATTGCCAGGGGCTGCAGAGGAAGCTAGGACTGTGTGCCGTCAGTCTTAACCAGCTTAGCTC
Pal14	PalAyuSNP1524	13.65	A	C	TGCTGGGGGGGTGTGTTTCAGAGGTGGACGAGGAGCGCAGGAGGGAGCTGATGCTGCAGGGCGTCCCTGAAGACTGCAGCCAGAGTTCCCTGTGGGACCG[A/C]TCTGTCCGAGACAACGTCACCGACCACAAGGTCCCCGAGCAGGAGCTGAACCGGAGGCGGAGCGAGGTGCTGGTGCCAGGCTCTAGGCTGCTGCCCCTTC
Pal14	PalAyuSNP1525	13.65	G	A	ACTAGCTTAAATCACCGTTCTCCATTCAGGAGTTGTTCCCTCTGGTTGACAGCGGGCTGCAGCTCGTGTCAGGGTCATGCGGTGGTTACTTACCGATAAT[G/A]TCGGAGGCGCGGATCGTCTCTTTGAGGAACACCACAGATATGATGGCGCTGGCTGCAGGTGAGAAACAAAGTTGTGACCGTGCTTTAGCATGTAGCGCTG
Pal14	PalAyuSNP1523	13.65	T	C	CGACGAATGAGAGCGTAGAAGCAAGATTGAGGCTAGCAACTAGAGGAGTCGAATTGTAGGCTGCAGCAGCCATCTCAACACCTTGCAAACGCTCCCACCA[T/C]AGGCTACGTGCATGGTGTGTACGTGTTTTCTGTTTATACATGTCTATGCGTGCGTGTCTGCGTGTGTGTCAGTGCCAGTGAGTTTGTGTGTCGGTTCTGC
Pal14	PalAyuSNP1526	14.79	G	A	CAATGCTTCCCCCAGCAGCTGTGGAGCTGTTTGTGTGCGTGCGTGCGTGTGTGTGCTTTCAGTCGAGCACGTGTCATCTGCTAACTACAGAGTTGCCAGC[G/A]GGGAGAGCAGGGTGGTGAGGTGATGTATGCTGCCGCCCCTCCCCCCCCCTCGGTATCACCTGCCCCCCCCCCCGAAATCATATACATCACCAGGTTAACA
Pal14	PalAyuSNP1527	14.79	A	G	GGTGGCGTCTCTGGCAGGCCTGTGCAGGATCCAGGCTGACGAAGCTTCTGTGGCGTCTGTGGTTGACCGGAAAGAGGAGCAACAAGAAGCAGCAGCGAGA[A/G]AAGCCCCTCTCTGCATGCTTACAAGGGGACATTCAGAATCCACACAGGAACGAAGGGAGATATGGTGGAACATTAGGCGTGTGGAGCTGCCCCGCCCCTA
Pal14	PalAyuSNP1529	14.79	C	T	CTTCCACCGAGGAAAGGTCCAGGAGGGCGGGCTGGAAGCGTCGTTGCCCTATGTTGGGCAGCATGACAGATGAGTTGCCGTGGAAGAAGACGAACTCCTC[C/T]GCTTCAGAGCAGTAGCACAGGTAGTCGAAGCGGCAGACGCGGTCAGTGTGCATCTTGCCTGTGCAGACCATGCGGGTGCCATGCTCCTGGAGCGCCAGCA
Pal14	PalAyuSNP1530	17.06	A	C	CTATAACTGGCTTAGGATCTTAGTATAAGTTCAAAACTGATTGGAGATGCGTTGACCATTGGTGTGGGTAGCAGCTTGTGATGTGCATCCCCTGCCCAGC[A/C]GAAGTTTGGGTAAACAATCTGTTTGGAGAACTTGTAGGATTTCTTCCCCTGTAACTGTAGGTGGGGGAAGGACCACACAGCTGCATCACCTGGAGGAATG
Pal14	PalAyuSNP1531	17.06	C	T	TCTCAGGCTGTGAGCAGCTGTGCAGAAAGTAAACTGAGACTTCACAGTATTGCACAGACTCTTATCTTTCTAGTGTAATTTCCCATTTAGCTGGTTAACA[C/T]CTAGAGATTCATGGGAGAGCTTGCTGTTGTTGTTTTAATTGGACAAATGGAAACACAATACCAAACAAGTACACTGCAATGCTGCCTGGCTTTTATATGA
Pal14	PalAyuSNP1547	18.2	T	C	GTAGGATTTAATATAGTTTACAGCATTCAGAGAATTCAATTCTCAAGCAGCACAGTTTACAACTGTGAATTGACTGTACTGAAGAAGAACTGAGCGCAAC[T/C]CTGCTAGGTAGTCTGCTTTCCCTCTGTTCTATCCCACGGCCATGATGGATCATCCAGGAGGTCTCAAGGCTGCCTGTGTAGCCCGGTTTGGGTCCCCCAT
Pal14	PalAyuSNP1906	18.2	C	T	AAGAAAGGCAGTCAGAAACAGCACACTCCATGGACAACTACTGTATACCAGCAGCATTAGGGCAAGACTAATCGTCATACTGACGCTGAAGGAAATCCAG[C/T]TCTTACAACAGTGTTCCAAACCTTCCGCTATTGCAAGCTGTTACTGTTTCAGCAACAAGGTGGTGTCATGCTGTCTTTTACTAGGTTACGTAACAGTAGC
Pal14	PalAyuSNP1546	18.2	G	T	CAGGGGGTAACTATTAGGAGGGGAGGGGGGGCAGAAGAGTTAGCCACACTGTGAACAAGCAGCCCAAGAGCCCCTCAAACTCTACCCAGTTAGCCCCAGA[G/T]AATAAAACTGGAAAGGCTCTGTTCACAGGTGTCAGCCTGCATGCAGTAGCTGCACAGATCTGCTTAAATTGTACAGCAAATTGCTTGATACTGGGATTAA
Pal14	PalAyuSNP1548	18.2	A	T	AACAAGAAAGACGAGATTTTTTCGTTTTTTTCGGAAACCACCAAAAACCTTAAGCAGCTTAAACCAAAACACGTTAGTCCATTAAATACCGAACAGAAAA[A/T]AAGGTATAAAGTACCGCTAACCAGAACATCGATTTCTATCCTTTCGAACCTTCGAGAGAGCCATGTTTTTCTCTACGGCAGGATGGATGAAGGTGCTGCA
Pal14	PalAyuSNP1545	18.2	T	C	CCACCCAGGCCCAGTTTAGGGACCTGTCGCAGTACGAGGGCGAGCGCAGGAAGGACCAGGAGGAGCTGTCGCAGCAGTACGAGACCATCCTGCAGGAGTG[T/C]GGGCACGGCAAGTTCCAGTGGACGCTCTACTTTGTGCTGGGCCTGGCACTGATGGCCGACGGCGTGGAGATCTTCGTGGTGGGCTTCGTGCTGCCCAGTG
Pal14	PalAyuSNP1903	20.47	T	A	AGGCTCAGCTTCACCTAGCCAACACACGCTCTCAGACACAATAGTTACATATCTCACTAATCTGCAGCCAGATGTATAACACCACGCTGATTGACTCGTA[T/A]GACACAATCGCACGTCACAACTGAGCCTGGATCCAGTCGCCAGTCCACTGACCAGACGGAAGCTCATCAGATCCACGTTCAATCTCTCTACTGGTGGACA
Pal14	PalAyuSNP1904	20.47	A	G	ACAAAACGGCCGACCTCATCAACCTGCAGCATTACGTCATTAAGGAGAAAAGGCTGAGTGAGCGCGAGGCCATCGTCATCTTCTATGACGTGGTCCGAGT[A/G]GTGGAGGCCCTGCATAAGGTGAGGCACGCTGCTGTCAGACTGTTGGCTAGGCTCAGCTCAACCTTTACTTATTTACATCTTATTTCTTATTTACATCCTT
Pal14	PalAyuSNP1897	25.03	C	T	GATAGACCTTAAGAAGGACCACATCCAAGGTGAGGGCTTCCACTCTGCAGCTCAGGTTCAGACACTTTGTATTCACCAGTACCAACATATACATTCCATA[C/T]TCCTGAACTGTTTAAGGTGTGCTGGGTTCAGTCCGTAATCTTTTGTGAGTCGCTTGGCTGCCACAATCTAGCTTTACAAGTACATGATTTACGTACTTGT
Pal14	PalAyuSNP1901	25.03	T	C	CTCTCACACACACACCAACGCAATCACACACACACAAACACATATTAATGAGGATGCCCAAAGTATGTGTGTGTGTTTGCGTGTGCTCTCTCAACGATGC[T/C]AGGACAGAGGTTATGAGAGTATTTTTTGGATCAGATGTTGCTGCTATAAGGGGACTGTTCTCTCGGATGTCGTCTCAGAAGTTCTGACGGCATGGAGCAG
Pal14	PalAyuSNP1895	25.03	C	T	GAACGATGGGACAGGCTGCCCCTGCCAGAACAACACAGAGACAGCAGCCTGCCTCAGCAGCTCCCAGAGCGATAAGAAAGACTGCTACCGTCTTCAGGTA[C/T]AGGGGTGGTGGGGGACAACGACAGCAGGTACCTGACTGGGATCTGAAGTCAGATGTGAGGGTGTCTTCTGCTGCCCTGTTTAAGCTCTGCTCTCTTCTCT
Pal14	PalAyuSNP1898	25.03	G	A	CATGTTAAATGATATGATCTATTTTTTATGAAATTGTTTTTTTAAGGTTTTATGAAAAGCAGCAATGAAGAAGAGACTCCTCACGACTGACTGACTCTAT[G/A]TGACCTTCTGTTTAATATGGCGTCTAAGTCATCACTGATGTTGACCAAAGGAATTCAATGTCATGGCTGCTTGACCCATAGAATGCAATGATGCACCATG
Pal14	PalAyuSNP1900	25.03	A	C	AGCAGACCACAGGAGTAGCAGCCATGGGTTTGAAGCTCAGAGTCCAGTGAGCTGTTTCTGCTCCGTCCATTTCCTCTTTAGTCTCCGCAAGCCCGACTCA[A/C]CTCCCTTAACGTAGCAAAGCAATGTCTCCGTCGCGCTCGCTGCCAATCCTACCTTACAGCATAGCCTTAGGCCTGAACGTCAAACACAGTCAGTATCATT
Pal14	PalAyuSNP1894	26.17	G	A	TATAAAGTCCTCTGGTTGGACAAAGGTTAACATTAATAGAGACTTCCAGGCAGCGAGAGTAGGACAGAAGAATAGGCATTATATAAACAGATAAAGGAAC[G/A]ACGAATTATAGACAGGGTTTAGTTTGGCGTTATGTAAAGAGATGGGCTGCCTTGTAGAATGGCAGTGTGTGTGCGTGTGTGTGTGTGTGTGCGTGCGTGT
Pal14	PalAyuSNP1893	33.03	G	A	CCGACAGTCAGCAGCCTTCAGAACCAGAAATGCGGTCTAACACATCTCAGGTAGTCGCATGGCAACAGCAAGCCTGACACAAGCGCGCGCTGACTCGTTG[G/A]CGGCTCTGACCTTCAGAGGGTTGTTGGTGCTGAACTCCCTCCACTTGGCCATCATCAAGGTCATCATCTTGGACACGGCGATCTTGGGGTTCTTGGCTGC
Pal14	PalAyuSNP1892	33.03	G	A	CAGGATGGCGTACTTGACGTCGTTCTGCACATCTTGCCAGCGAGCGTATCCATGTCTGAAGAGGGCATTGGGGTCAAAGGTTATAGCAGCCACGATAGAC[G/A]GGGGTGGTCCTCGCTCCAGAATGATGAGCTTCTCTTTCAGTCTTCAGACAACCCCTCATTCTGCTTGCTGTATTATAATATTAGGGCTGCAACCAACGAT
Pal14	PalAyuSNP1888	34.16	A	C	ACAAGCCCATCAAGAGATGCATCCACTCTCTGTGCCTCTACAGGTGTGCTGCTTGCAGGAGGCAGGGCTGGCCTCACCATCAACACCTTCTGCAAACATG[A/C]ACGTTTCTCCTAACCTGGTGGCAACATTGATGCTTTGACCAGCAAGCATGCTGGGCTGCTCTTGGCAAGAGCGTGGGTTCTTGTAACTAGTAGAAAGCGT
Pal14	PalAyuSNP1887	35.3	C	A	TCCTAAAGACGGACACTGCAGTTTTTCATCCTCAGGAATGCCACTCCCTGCAGTGATTAGTGGAGCAGCTCATTTGTTAACTCAAAGCATCCTAATTCCC[C/A]CTGCCTGTTGATTAGAAGCGGAATCCTGATCTGTGAGTGGAATTCAGTGACTAAGACTTAGTGAGATGGCGAGAAAGATGGAGCTGCAGTTGAGGAGAAG
Pal14	PalAyuSNP1891	35.3	A	G	AGCCTGATAACGACCCTGCTTGAGCAGGGAAACATCAAAAACCTTCAGGACAGCAGCCCTCGAGGACTGGAGTTCCACACCTATGAGTTACAGCTTCATC[A/G]TGTCCCTCCTCCCTCCCAGTAGCCTAGGTGGGTCAAACCTCCTCTTACATCCGTCTGTGTTTCTGTCCTTGTGTCTGTCCCTCAGTGAGCTGTGTGTCTC
Pal14	PalAyuSNP1885	38.71	C	T	GGTGAGAGCAGCGTGGTGACGAGCGGGTCTCTGGTGCGGGTCCTGGTGACGGCCACCGTCAGGCGTCACACCAGGGTCACCTACGTCCGCCTCGAGGGTT[C/T]CCACGACGACGAGAGCGAAGGCGAGGCTGCGTCGTCCGGGGCGACGGCCACTCCGGAATTCCTCCTCCGATCGGAACTGAGCTTAGTGATGTCATCATCG
Pal14	PalAyuSNP2703	49.09	C	T	CATCTTCCTCCGTTTCCAAGACAACCAAGCCCTTCCAATCAGCAGCCGCCTCCAGACCCTCCCCTTCGCCTACGCCCACTAAAACTCCACCGGACCCTTT[C/T]TCCAAAAAGAGCACCCCTCCAGCCTCGGCCCAGGCCTCCACAGGGGCTGCTCCGCCCTCGTCCGGCCAGGGCCTGGACTCCTCTCTGGGGGTGAATCTGG
Pal14	PalAyuSNP2701	50.22	G	A	TGCGCCTGTCCTCCACTTCCTGTCAGCCTCTGTTTGAAGAGCTCCTCCTCCTGGTGCAGCCTCTCAGCCTTCTGACCTTTAACCTCGACCTGCTCTTCCA[G/A]CACCACCACCTCGAACCGGCCAATCAAAACCCAGACATCCCCAGCCCACCCAATCAGGACGCAGGATTCAGGCTCTCGCCAAGAGGGTCGGCTGCTAATT
Pal14	PalAyuSNP2692	50.22	C	T	CAGTTCAGACTGTGCTGTCGCGTGGCAGCACCCCGTAGACAGGAGGACAAGTAACCTTTGACTGACGGGGACGGAGCTCGTGTTTACCGATCAGGGATGT[C/T]AGGATAGCCCCCGAACAGGACGCGATCATCTGCTGAACTGGGGTAATGTCGCTGCTCCCCCCCGGCGAAGAGCTCTGCCCGTTCATATCTGCTTAAAACC
Pal14	PalAyuSNP2693	51.36	C	T	AGCAGCTGAACACTCGCATCGTGCTCGTCGCCATGGAAACGTGGGCGGCCGACAACAGGTTCAACATCGACGACGATCCCATGGTGACGCTGAGGGAGTT[C/T]ATGAAGTACCGGAGAGATTTCATCAAGGAGAAGTGCGACTCCGTGCACCTGTTCTCGTGAGTGAGGCTGCGCTCATGTCTGTGTCCACGTGTCTGTCCAC
Pal14	PalAyuSNP2691	51.36	G	A	GTATCAGCAGTGGCTGAGCAAGTGTCTCCCTCTAGTGGACACTAGTGGACATGGCAGCTCTGATGGATGGGTCTACTGGGGAACTGTTTCTGAGGAGACG[G/A]GGAACCAGGACTGAAAAGAGAACAGGATAACATCTCCCTGTGTCTCGTTATTAAAGTGTTGGTTTGGGATGTTTAACAGCTGCCTAAACAGATGATGACA
Pal14	PalAyuSNP2694	51.36	C	T	TAGAGCAGTGTGTAGCAGAGTGTGTAGCAAAGTGTGTATTAGAGCAGCTAGTGTGTTTGAGTCGCACGTACGTGAACACTTCAACTCCCCAGCCCGCTGA[C/T]AGCGTAAAGAGGCGTGGCCCCAGGTCCCTAGCAGGGTTAATCGCTGCACCGCAATTGGCCGACATGGATATGGATATCCCCAAGACGATCGTCGCCACGA
Pal14	PalAyuSNP1883	52.5	A	G	GAGATGGATGAGGATGGGCTGGGGAAAGATGGAGGAGGGGGCAGCGGAGGCTCTATGGAGGGGGAAGGGGTGGTGGAGGCGAGAGAGCTGGGGGAGAGCG[A/G]CGGGGTGGATGTAGGGAGGGAGGCAGACGAAGAGGCTGAGGGCTGCTTCTCCTACCCAGACAACCTCCAGGAAACCAGGAAGACCCTGAGGAAAAACTCT
Pal14	PalAyuSNP1884	54.77	C	A	ATCAACATGTTAGGACCGCAGCGTAATCACCAGTCTGACGAGCACTTTGATGCAACACAGCAGGTTGATAATACACAGTGCAAGATCGTTTGCCGGACCG[C/A]AAATGCACATGGGAGTTTCTTTATTGCTTCTTCTTTATTGCTGCAAGATCTTTTGATCTGACATGTTTGTGCAGACGGTTAGGTCAGACTAAGGAGAACA
Pal14	PalAyuSNP2697	85.37	T	A	GATCAGCGTTTATGTTCAAACACGGCAGCTGAGTCGCGCCGGTAACGGAACACGGTCTGCATGAATCAAACCGGAGAAAACAGTCGTTTGACATGAACAT[T/A]ATTCCACAGCGCCAGATCAGATCGGTAGTCTAAGGTCGTCAGATAGACCACATGTGTGTAGAGGCTGAGTGTAAACTATGGCTGCACACTATCCACCTCA
Pal14	PalAyuSNP1886	86.5	C	T	CGGCCTCTTGCAGCTCAAACAGACGCTCCTTGTACTGGTTCTTCTCCATGACAACGCGCGCCATCTCCGAGCGAGAGAACCTCCGCAGAGAGACCGGCAC[C/T]GATTCCTGAGAAGAGACAAGCAAAGGATCCCTGCTTCAATCACACCTGCCTGAGAGGCTGCTAGTTTAACCTGCCTTCAGCAGGTCGGTATACTGTGTCT
Pal14	PalAyuSNP2702	88.78	G	C	GTAGCTTCACCACTTAGATGACCTCACTGTACTAGAACCCCAGGGAACCAATCCGCTTCCAGCAGCAACCTTTTCCTGGTTGTTCTTCTGCTCATTCTTT[G/C]AGGAGGTATCAATCACAGCTCAGCTTGTTCAGGGCTACTGCTGCTCTCTCTCTCTCCCTTCTCCTCCATCTCTCTCTCTCTCCCTTCTCCATCTCTCTCT
Pal14	PalAyuSNP1549	89.91	C	T	CTAATATAGTTTTTTTGTTCTTTTCACCCAGGGAGACACAGAAGAAGCCTCCGCCGCGGCCCACAGCAGCCAAGCCCACCCTGCAGTCCAAAGGCTCGGA[C/T]GTGGACTCGGCCTGCTCCAGCCTGGAGGATCCTGAGTTGGCCCAGCTTAATGCTGCCATTCTCAGCCTGGGTGGGGACCTGCCTGAAGAGCTTCGCCACC
Pal14	PalAyuSNP1528	95.62	G	C	CAACTCCTTCTCTAGACATCTGACAGGCTTCTTGTCGTTCTCCTTCTTGGGAGTGAGGGACAAACGGGGTTCACGTTTCTGCAGCAAGTTCTCTTTGGGC[G/C]TTTCATGAAACCCGTCTTGGCAAAAAGACAGTGATGGGTCACGTTTGAGCCCAGTTTTCATTTCTGGGCTGTGGAATGAATCCAGGTACCCACTGTCACT
Pal14	PalAyuSNP1501	108.39	T	C	CGCTGGTTTCCCTGCTCATCAGAAACATCACAAGAGATGCTAAGACGGCAATGCAGTCAAACACCAGGCAGCGTGGTCCGTCCACAGTACGCGCTCCGTT[T/C]GTACGCGGGTACACAGAGAGCAGACACTCACTTGGACTTGCTGATGGTGCGTTTGAGTTTCTTCTCCAGCTGCTTCATGCGGCTCATGGCCGCCGTGTAC
Pal14	PalAyuSNP2190	112.95	C	A	ACTGTACCTGGCCTACTTCTCAGCCCCCTCATCGCCCTGATCGACCAATCACGGCCTGTCGCTTAATCAGTTCACGGCTGGTGGGAATTCCGCGCTTCCT[C/A]CAGTCACGGACTCGCGCTCACAGGCTGCGGCAGGACTGAGAGAATCAGTCCACAATTAAGTAGAGTGAGCTTTACCAATATAGCACAACATACTCTCAGT
Pal14	PalAyuSNP2313	116.36	A	G	GAGTGGATAGGTAACTCAAAGAGATATAGTAAGATGAGAGCAATTTGACGAAGAGAGATGCAGCTAAGACAGGTGGGACAGGGAGGCAGAGAGATGAGAG[A/G]GGGAAATGCTCACCTTCATAAGTGATTTTGAATCCATAAGCGCCAACTGCAAAGTCACTGGTAAGCTGCAGTGAAAAAATAGACCCAGTACTTGTCACAG
Pal14	PalAyuSNP2293	117.5	C	T	CAATACCCACTGTCCAATCACAGCAGCTTCCCAAAGGCCAGTGGGAAGTGACATCATCCTTGACCTTTACCCCCACGGTGGCTGACCACAACATGTCTCT[C/T]AGTTGCACAGCTGCCTACAGGGGAGGGGAAACAGCAGAGAGCTGCCACACTCTTAATGTCAAATGTAAGTGTATCAAGTTCAAAACCAGTCATGTACATT
Pal14	PalAyuSNP2291	117.5	G	C	TTTAAACGGTATGCAAAGACCTCCGAGCGTGCGCGCGGAGAGGTTATTTACCACGTTATATATGCCATGCAGAAAAAAAGCAGCGTGATATTTCCCATCT[G/C]TGCTTCAAAGGGGAGACCTCTGAATCGGCCTGCGTCTCCTTTCAAATCCAAGCAGATACCATTAAGCCTGCTGCAGGACTTCTGTAAGCAAAAGCCCTTT
Pal15	PalAyuSNP1039	0	G	A	CTGCAGTCATGACCTACGCTCAACCTGACGAGTTCTCCTCCCTCTGTGGTTAGAACCGTCTCCCGGGTCACTTTTACCATTTTCTAACGCAGCTAGGAAC[G/A]ACGAGCCGTGTTCCCCACCGGAACATCCTCTGTGATGGTTGAAGGGGATGATGAAGGTGCTGTTCTCCTCAGGTGTGATGGGCTCCAGGCTGGAGGCGGC
Pal15	PalAyuSNP1029	1.14	G	A	AGAGCTAGGTTCCGTTTCCTTTCGCGTGGTTCGATACAGGTGTGGGATGTTTCACCTGCTGTGTATGTCGCCTAGGAAGAGGAACGACGTCAAGTGCATC[G/A]TCAGGCAACAAGGGCTCCTAGGGGTCGTGACCAAACGTGCTCATGCCGCGCTGCCTTTCGCATCGCCCCCGAGGAGGGGGTCGGGTGTGCCGGTCCTGCC
Pal15	PalAyuSNP1027	1.14	G	A	TAATCTACCTGTCAATTACACTGATCTATCACCAAATCTAATCAATGTTGAGTGCAGCGCATTTGATATATCTGAAACAATATCTGTGAAGTATACCACA[G/A]GGGAGGTTTTCACCTGATTGAGGACACCTGTCACCTGTGTCTGGTACTTAACGCTGCAGAATGGGACCGTAGGGGCGCCTTTCTTGACGTACAGGTATCA
Pal15	PalAyuSNP1049	4.55	C	T	GGTCCCCGTTTAACAGAGGTACTGTACATTTCCTGTGATGCAAACAAGCACAATGGATGGTGTCTTGAAAGGGCAGGCAGCACTTCGAGGTCAATCGATT[C/T]CCTGCGTTCTCTTCTGATAGGATGAGAGAATCCCGCTCCGCCAAGCTGTTACTGGGAAGCCTCTCTGTTCGCTCGTTCTCTGTGCTGCACGCCGTTTCCT
Pal15	PalAyuSNP2866	38.51	G	C	CGGAGGCCTCTGCAACGTTCTGGTGGACGAAAATGCAGCTTGGGGTGATATTCACTTGTTTCATCCTCAAGAATGCCTGGACGCAGATCTGAAGGATGTC[G/C]TGCATTTCAGATGGGTTTTCCCCCATGATGTTAATGATGGTGATGTCCCCTATTCCGATAATGAAAGTTGCCAGTTCATTGTCATGACTGAGGGTGGCAT
Pal15	PalAyuSNP2869	45.37	C	G	CCAGCGCAGCCTGCTACATCTCTCCTCGCCATGGCGCCGTTAAACGGCCGGTACTGCCGGTAAAGGCAACTGATTACACTGCTATATCCCAAACGGAGTT[C/G]TACTATTTCTGTAACCTGTAGCCCAGGCTTTAATTGCTGTGACTTTTAACTATCTCGGTTAGGTAGTGTTGCTCCTTTTTATAGTTTATAAAGCATTCTA
Pal15	PalAyuSNP2871	45.37	G	A	ACTCCATCACACTGAGGAAGCTGCAGATGCACCAGGCGCCCAGCAGGGGGCAGCGCTGGCCGGGCGCGGACGCCGGCCTCAGTCTGTATGAGACGTGTAA[G/A]GTGCGCACCATCAAGGCAGGAACTCTGGAGAAGCTGGTGGAGTACATGATGGCTGCCTTCAGAGGAAACGACTCCACCTACGTCACCATCTTCCTTTGCA
Pal15	PalAyuSNP2868	45.37	C	T	ATACTGTGTGCTGTGGTAACCATTGAATGAGTTCCTTCCCTGGGGGTAAATTGAGTGCATTGAATACTTGTCCTCTTTTGCCGCGCGTGCAGCTCTGTGT[C/T]GATCAGCCTTCAATATACAACTCACATTCACAAGTTCAACTATATAAAATTTGTTAACGATATTCGTGACTCGTAGTGTGGGCAATGGATATTGCACCAA
Pal15	PalAyuSNP2873	46.5	A	T	CTTTAAGCATGTTGACACATGCAGCACAGAGGAACAGCAGCGGTCTGGGAGGGCGGAGCTTCATGTTGTCAGGGTTACCGCGTCTCAGAACAGAAAGGGA[A/T]AGTGAGGAGTCCCTGGCTCCATGACTCTGCTACGATCTTCTGACTCTCTCTACTGGCTGTGATTCTGCACCCAGCTGCACAGCCGCACACAGTAGGTAGA
Pal15	PalAyuSNP2872	46.5	T	A	TGCCTGAAGTCTGATGGTGCAGCTCGAGATGACACAAATGTCAAAAGGAGCAACATGAATTCCACATTAAATGAACACATGATTACGGTACGACACTTCA[T/A]TCTCATCCTCATCTCTTCGCGCTGCTGTTTGAACAAATGCAGACATATTCGTTAGACCCGGTGGCCATGTCCGGCGCTGCATTTCTCTGCGGTCTTTAGC
Pal15	PalAyuSNP2867	47.64	T	C	AGCGGTCAGGTGGTGCAGCAGGCGTGGAGGGAGTGTTACCTGAGCCACAGGTGAGCAGGGCGGAGCCTGATCTGATGTGATGTCACATCATCGGGTGTGA[T/C]GTCGTCTCATGCTTGCGGTCATGTGACCCTGCTGCAGGTGTGGAGCGGCGACCAAACAGGAAGTGTCTGAAGTCAGCTGGGATTTCAGCTCACCGGGGGA
Pal15	PalAyuSNP2965	47.64	A	C	GGTTGTTTAATCAAGCAGCTTGGAAGGAAGGCAGGACATGGAAAGATTGCTAAAAGACTTTCAAAGGCTGTGTTTTTCTCCGTACTTTTTATATTGTAGC[A/C]GTGTCTTCAGTCAAAACGCTATCGTATCGCCAATTATCCAGGCTGCATTAGCTATCGCCACGGTTACCTATTTATAGATTAGCGGACATATCAGTGGACA
Pal15	PalAyuSNP2964	48.78	C	A	CTGTTCTGACCAGCCTGTTCTGACCAGTCTGTTCTGACCAGTCTATGTTGACCAGCCTGTGTTGTCCATCCTGTGTTGCAGCCATCCTGTGGAGGCTTGT[C/A]TGAGATCGTGGCCTGTCCCATGAATCTGGCTCCTGTCTGTGGTAGCGATGGGGCCACCTACGCCAACGAGTGTGCTCTTTGTGTCCAGAGACTGTGAGTA
Pal15	PalAyuSNP3096	48.78	A	T	GATGAGGCGGGGCACCTGGGGTGGAGTCATCACCAGGGCAGCATCCAGGACAGAGCTCACCTCCGGGGGAGAGAGAGAAAACTTGTAAAAGCCACTGAAC[A/T]ACAGTGAGAATCACAAGTCCATCTGTAGCTGCTGTCACTAACATCATAACCCAGTAGTCTCTAGTCCAGCACGTTGTCACAGCTACCTGGTGGAGCAGAG
Pal15	PalAyuSNP3050	49.91	T	A	TCCTGTGATTGGTAGCCCACCTGTGAGGGCAGTGCCTATTGGGACTCCGCCCAAGCAGCCAATGAGCCACGCCCTAAACCATCAGGTCAGTCTGTTATTT[T/A]ACTTGTCTTTCTAACATAGTTCACTCTGTCATTCCTTTTGTAGTGTGTTCAGCTGCAGCATCAAGTCAGTAACTCACTGCTTAATGATGCATCTGTGGTA
Pal15	PalAyuSNP1053	55.62	G	A	GGTTAGGGGGAACAGCCAGGACGTGACAGAGTCTTACCTTCCAAAGCAGCTGGGTAAAGTCCAGCATCACCAGTGGAGACATGAAAGGGATACTGGTGCT[G/A]TAGGTTTGAATCTTGGCCCCTGGTCCTCCTACATGCTGCACCTTCCTTCCTGCAGTGTATTGTGGGTAAACTTCCAGGCCTAGCTCATGGATTAGATCCA
Pal15	PalAyuSNP1051	67.19	G	A	CCGAATCAAAACAAATGTGCTTACGCGCGTAGCGACGTTTACAAGCATCGTCACAGCGGACGATGTGCGGGAGAGCAGCTACACCCACCTGAATGGAGCG[G/A]GGAGGAGAAACTCAGCAATGTATTCCCTCTGTTGAGTCTCTTCGGACAGTGCTGCTAAATATCCCTGGTGTACTCGGAATTGTTCGTTGCGACAGAGGAA
Pal15	PalAyuSNP1048	67.19	A	G	ACCTTGTAGGTGTGGGGCGGAGAAGTGTGTGTGGGGGTGGGCAGCCTGAACACCATTAAGGATGACATTAGGGGGGGTGGAGCGGTGCTGTGTGTTTCTT[A/G]ACTGTTACAGCTATGTGGGTGCTCCAGGCCACATGTTGGCGTGTGGTGAGCCAAAGAGAAGCTGCGTATCCACATCTGGCTTGGAGTTCATCTGTTAAAT
Pal15	PalAyuSNP1050	67.19	T	C	GTACGATTGTCTTGGTAAACAGCTGTTTCTCCGACTTCAAAGGGCCGCTTGGCAGCTCTGTGGTAAAACATGGAATGAGGAGGGTTCAGCGGAGGCCTTG[T/C]GTCTATCCTCCTCTCACCCTGCAGAGGGAGGAGAGAGCACGTCAGCCCGCAGGAGATTTATGAGGTTCACCTCTGTGCTTTTTTACATGATAAGTACGAG
Pal15	PalAyuSNP1045	69.46	A	G	TCTCACCAGTTTCTCCAGCTCCTGCGTCTGAGTGGCCGAGAACAGGCCTGTTCGTCTCTGCTTCGGAAGCAGCGCCAGGATGGTGTTCAAGCTACACAGG[A/G]GGAAAGAGGCACACAAAAAAGAAGTTAGAATGAATGAAAATATAGCTGCCCCCCCTGCATGCTGTGCCCCTAACCCTCCCACACCCCCCAGTTAAAACAG
Pal15	PalAyuSNP1043	69.46	G	A	AATACAGACAAAAGTGCACACGCAGTGATGACACCATCATGACCTAAGAACACCCACAGACGACCCCCACACCCACCTGCTGCTGCAGCTGTGCATGCAG[G/A]GCTCCCAGCTCCCTCCGGCTCCTGTCTCTCTCCTGCTCAAGGGAGCTCTGTTGCAAGAGGCTCTGCTGCCTGAGGGAGGCCAGCTCTGCCTCCTGCTCCC
Pal15	PalAyuSNP1041	69.46	C	T	GGGATATGTTTAGATGCCAGCTCCACTTTGCCCTGAACCCCCATCAGGTGGAGGCAGCCCCCCTGGCAGGGGGTGGGAACCACCTCCTGCCCCAGCACAT[C/T]CCTCCAGAGAACTCCTCCTTCCTGGAGCGCACATTCTGCTGCCGGGTCCGCTGTCTCCTTGACAACTCGTCAGGCTTCCTGGTGAGGAGGAACACACTGC
Pal15	PalAyuSNP1044	69.46	G	A	TTTGGCAACTTCCTTTGTTGTTGTTGAGCAGCCGCAAAATAATCATACGTCTGCAGATCTAAAGGTTGACGTACGAGACATGATGTCATCGTGTCATCTA[G/A]CGCCTTTTCAGAGAGCTGCTAGTGACTTCTAGAGAGATTTTGTGAGCAGCGTTCTACCCTACCAGGAGTCCTGCTAGATCAAGGGACTGGGGTCCAGCGA
Pal15	PalAyuSNP1046	69.46	G	C	GAGGGGTGTAGGGCTGATGCATGTAAGGGAAGCCTGTGGGAGCCAGGCCAGGGAAGGGGTGAGGCGAGTGTGGAGCAGCCTGAGTGTGGTGGGGCGAAGG[G/C]GAGCCATTGGTGTGGGTAGACGGAGAGGTGGGGAAGTCCTGCGGTCGGGCTGACAGCGATGGGATGTGGTTGTAGCTGCTGGTCTGGGGTGGGCGGTTGA
Pal15	PalAyuSNP1047	69.46	G	A	GCGCACAAGCACACTCGCACAAACAGTCCGATGCACGTAGGTGCCAGGCATGGCAGCTAACAACACAGACCTCCATCTTGTCTGACCGTCTCAGCCCAGC[G/A]TGGAGTCATCAGCGTTTTCATTCATTCGCATGGCGCACACACGCTCCTAGCTCCAACGCCACCCAGAGCTGCCTATGTACACAGCCTCAGCGAGAATCAA
Pal15	PalAyuSNP1042	70.6	A	G	GTTTTTGACAACTGGATATTTTCTGTTCTAACGCAGCTTCTACCAGGCCACATCGCCGTCCAGCTACCTCTCCACCGCACCCTCTCTGCGATCTGAGTCA[A/G]ACTCACCTGCAGAGGTGAACGATGTGTCCTGCTGCTGGGTTTCCGATGAATTCTCGACTGTCGTTGTTATATGCAACTGCTGCTTTTAAATTGCACTTAG
Pal15	PalAyuSNP1037	74.01	T	A	GGATAGCTGGTTAGCTGGCTAGCTTGGTAGATGCCTTCTCAGCAGCCTTGTCTGTGCTCTGATCCATTAGTGGATTTGTGTTGCAGGAGTCCTGTGTTGC[T/A]AGCTGAGTCAGTAGCGTTCAGGCCCCTGGCAGTTCTCAGCTGCTACGCTACGGCTTTATCTAACGCTACGAGTTGAGGTTGGGAGAACGAGTCAAACTGG
Pal15	PalAyuSNP1038	74.01	G	C	GCAGCTCCCAGCGACGAGACGGTCCATCTCCTCACATTAGCAGCACCTGCACAGCCCGCTCCCACAATCCTCTCTGCTCCAGACCGCGAGCGACTCTCGC[G/C]CGTACACTTGCCATGTCCTTTATCGCAAAGCACGTAGGTTTGCTGCGATACGACGTACGGTGCAAAGTGTTGAAAGCTGTTTCGTGCGTGTACAGTTAGT
Pal15	PalAyuSNP1036	74.01	C	T	CTGTTCTTTTTGGTGTTGTGTCTGTCAGTACTCAAGGGGGACGCCAGGTACATCGAGGTAAGCCTCCAGAGAAACGGTTTACTTTCCTGTCATTTGATTC[C/T]GATTATTGTTTACGCTGCAATTGCTTTGCGCTTGAAACGCAGTAAGAGGAAAATGGTTTGTCAAGGTTGGAAACCTTTCTATTAATAAAAGTCAGTGTAA
Pal15	PalAyuSNP1040	74.01	C	T	GCTGTGTATTCAGCCAGGTCATGAACCTGGCAGCGTTTGTGGGTAGGAATAACAGCCTTGAGTGGTCGTGTTCATTAAAAACCCTCTATCCTTTTAATGC[C/T]CCATGGTATTGTGTCTAGAGCAAGTACAATGTGAATTATGTTATTGATTTACTATATTTACTATTGCTGCATATTAAGTTTGTTTTCCTCACCGTCTCCT
Pal15	PalAyuSNP2242	76.29	A	G	AGAGGAACAGCCAGAGGGTGATTGACTCCATGCAGAGCACCCTGGACTCTGAGGTGCGCAGCAGGAACGACGCCCTGAGAGTCAAGAAGAAGATGGAGGG[A/G]GACCTGAATGAGATGGAGATCCAGCTTAGCCATGCTAACCGCCAGGCTGCTGAGGCCCAGAAACAGCTCAGGAACGTGCAGGGACAACTCAAGGTAAGGA
Pal15	PalAyuSNP1033	76.29	G	A	GCTTCTCCATACGAGCGCGGTTCCTCACTTGTGATCCTCATGACCTAGACGTTTTGCCACAATAGCAGCTCTGTCTCACGACACGACTCCGTGGCTTCGA[G/A]CTTTTCGCCGCACGATTCGCTAATGAGAACAACACACTGTTCACAGTGAACCAATCTTCCTTGTTATTGGCATTGTGTAATTGAGTGATTGATGGGCACA
Pal15	PalAyuSNP2240	76.29	A	T	GCGCAGCCTTTCAATGCCACTCCTCTCCGCGACCGCGTTTGACTTGATTATAATACGGCTACGGGCATGTTTTCCCTCTAGGTAAACGAGCCGTAATAGT[A/T]GAGGTTAACTTCATTTTTTGGACCCGTACCAAAAGCGTCGGACCAATCGCAACCACCGGCTGCGGGCGGATCAGTCAAAACTAGCCGACGGGCGTAAACA
Pal15	PalAyuSNP2246	76.29	G	T	ACCAATATAAGCCAGGCAGCAAACAGGCTGTTGAAGGTGGGAAGGATAATGTCTAAGAATGGATACAAGAAACAATGTGATAGGATGAGTACATATGCAA[G/T]GTGGGTGACGTGTGACAATGCTGCAGTTGACTCAAATGCTAATAGTAGGACAACAGTCAGGTCAAGTTAAATTCTTCTTTATTTAAACTGGAGATAACCT
Pal15	PalAyuSNP1031	76.29	G	A	TTTCCCCCCCTTTACTTCCTGTTTCTCAGAGAACGTGGCTGTTTGCTTCCTGCCGGAGCATGTCTGCAGCTCTGCTCTGGTCTCCCATCAGCTCAAAGCC[G/A]TATCATGCCAAAGACGACCAGGGAGATGAGGTCTTCTGTCATTCTCTCCTGGCTGTGTGTGTCTCAGGGAAGCTGCATGCGCAGAGATAATGATGGCCGA
Pal15	PalAyuSNP2245	76.29	G	A	CAGCCTGCAAATTTGGCTTTGACTTTTCCTCTTGCAAGAATGGTGAGGAGGTTTCCACATGTCGGTACGGACTGCAGAATGACTTCCAGGTATGTCGAGA[G/A]CCCTGGGTGTGTGTGGGCTGCAAGGAGAAGTGAATGGAGCATCTGGTAGAAATGGTAGAAGAGCGTTAGTGATTTGAGAGGTGGGATGGTTTTGCAAATT
Pal15	PalAyuSNP1030	76.29	C	T	GCCCACGCGTCAGAAAGATGGTTTGTTTGTGCACACGGCCCCCAACCGTCCATATATCTCGCGAGCGGCGCAGCAGACGCAGACCGTCGAGCGAACCCTT[C/T]GCACGCCGAGGTGGTTTAGCACCTTGCCAACGTTAGCGGCTGGAACGTCAAAGGGTTCGCAAGAGGTAAGCGCTAATCTTCGCAGTGGAAACCAATGCTT
Pal15	PalAyuSNP1034	76.29	C	G	TTGTCGGACCGCAAGGTCTTCTTATAACCAGCAGAGGGCAGCAAATAACAAGACGTCAAACGAAATCGAGTCAGTAGGTAGTCAAATCGTCACTTGCTTA[C/G]ATAATTTTCGCATCCGTATTAAAGACATTTCGGATTTTCAACGAATACGTTGCCCAGAGACATAACAACTAGCTATAGCTGTTGTTGCGTTTAGTTCAGA
Pal15	PalAyuSNP1032	76.29	G	A	TTTTCCAGCAGCAGATGAGTGCATGCCTGGTGACTCCTCCAACCAGTCTGGTACCACAGCAGGCTCCAGAAGCTCATCTGTGCTGGGCTGTCTGGAGGTC[G/A]AGGAAGGGGTCCAGATCGCAGAGCCTACGCTGGGACTCTGGAAGTCCGGGCCAGTCAGTCCCATCTCTACACGTTGCTGCCCCATGTGGTCCACTCCAGT
Pal15	PalAyuSNP2238	76.29	C	G	GGGGAGCTGGCAGCAGCAGTAGTGGTGGTGGGGAACCAACCTCTGGGAGCCATCAGGAAGACACATCTCATTCAGGCTTCGCCTCGGTGGTATATAAGCT[C/G]TACCCCTGCCAGTGTGGCAAGAGCTTCACCCACAAGAGCCAGCGCGACCGGCACATGAGCATGCACCTGGGCTTGCGGCCCTATGGCTGCGCGGTATGCG
Pal15	PalAyuSNP2241	76.29	G	A	AAGCACTCCAAGCAGCATACGGTTATGAAGGTGTGCATCGGAGGGCGGCCGTGTCCACCTTGGCCTTCGTGGCCCGTAGCCTCGTTTGCTTTCTGTCAAC[G/A]TGTGGGTATGTGTTTCAGATCCTCACAGGCATATTTGGCGTTGGAGTAAAAACTGCCGATCGCTGGTTCAGAGAAGGTATACACACACTCTCAGAGCTGC
Pal15	PalAyuSNP1028	76.29	G	A	AGAAGTACTAAAGTCCCCTCCCACTACCCATCCGACCCCCCCACCCCCAGCGGGCAGCATGGGGCGGGAGCTGTTGTCCTGGCAACAAGCCCACAAGCCC[G/A]AAGGGACAGATTGGCAAAGGAAATCTGACAGACCATAATGGCTGCTTCTGTTGCAAGGCTCAGTAGCTCCAAATCAATTTCACCCAATGGAGATGTTAAG
Pal15	PalAyuSNP1035	76.29	G	C	CCCTTTGTTCTGATATTCCTTGACAAAAGGCCAGTCAGTGATGTACCTGTTGGATGTCCTTGTTCCTCTCCAGAATGGATAGGCTAACAGCAGCACACTC[G/C]AGGGTGGACAGGCAGATATTTGTTGGTTGTGTGCGAATGACGTACTGGCTGGACAGAGCTTTACTGAGCTGCACCTGAAAAGGGAACATCCCCCAAATAA
Pal15	PalAyuSNP2243	76.29	T	C	CTAGTGTCTCTCACCCGCTTATCGCTGCAGCATCATCTTCCTCGCACAGTCATGTCTCCCTGCATGGCCCTCAAAGGGAAAATGTTTAGTATTACCCATG[T/C]GTGATGCTTAAGACTCTGTACAATCTTAATGGCAATTTATTGTCCACAAGCTGCACAGTGATTTTGATGTTGTTGCATGAGTCTGGATGAATAGAGGTTT
Pal15	PalAyuSNP2239	76.29	T	G	ATTTTCTATGTGGTGCCTTTCCTAGTGGTTTATTTTGATGGAGTTCGGCAGCTCTTCCTGTCTTTCTCATGGAATCTTCCCCAGTTTACAGGGGAATAGT[T/G]GGATGTTCCAGGTGCTTGGTCAATGGAAGTAACTGGTATTGCCCTGTAGGATGTCATGGGCCACAGCAGGACAATTGCTGCAGTTCTTAAAAGCCTAAAC
Pal15	PalAyuSNP2244	76.29	T	A	CAAAGAACTAAAAAGACTCAAGTAGATGTGGTCTATGCCAAAGGCAGCAGGGACAGCTATATGAGGGTTTACTTCCGTACCTTGTTGACTACTGTAGCTA[T/A]TCGTCTATCAATTGAGTTGGCTGCACCTATGAAAAAGTATGGCCTTATTTAAACATTACATTTGTGTTTCAATACACCATACTGCTCAAGCATAGTATTC
Pal15	PalAyuSNP2247	76.29	T	C	CCTGAAATAAAGCAGGTTAACACCATTTTTACTCTATACCCTTTTGGGCACTGAAATGTGCAGCTGTATTGCACATGAATCAGTAAGATTTCATTTGATC[T/C]GAGTTCAATCAAGCACATACAATCTAAATGTTTCATTGTGGGTGTGCGTGTATTAAACATAGTTTCAGGTCATCCTGACCCCTGAAGAGAACACAAGGGT
Pal15	PalAyuSNP1013	78.56	C	T	TTATTATTACACGCGTAGCCTGTTATTTGAGAGGTCGCTGAGAGAGCTGCATCTGATAACAGGGCAGCTCCGATCAAATTGGCCCGCGCATGTTAAGGAG[C/T]GTAGGACACTCAAAGGTATGACGTGACTGCATCTCCACTCCACTTTGTTCTGCTTCGCTTTCTTCCTCCTCTCCACCTACCCACCATCAGACCCACCATC
Pal15	PalAyuSNP3158	78.56	C	T	TTATCAAGATTGAAAGGTGCTGGCAGGACCAGGACAGTCAATATGGGATTGTGGTTTGGTTTGGGGAGCAGCGGCGAGACGCTGGAATGTCGAGGGGAGG[C/T]GTCCGGGCCGGATGAGCACCAATCACCGCCTGGACACATCTGGTTGGAGGCTGCCACAGTAATCCAGCCCTGGCCTCTTTTTCCTAGCCCCCCCCNNNNN
Pal15	PalAyuSNP1018	80.83	G	A	CCACTGCCACCAATGCCAGCTGCTCCATCCTCTGCAGCCGCCCATCACCATGACGAGGGGGACAAAAGCCATCACTGGCACTGCAGGGTCCAGAGTCCCC[G/A]TCCTAAACAATGGCGCGCCGGCTAATCTTCAGTGAGTCTGGAACGCAAGAGGGCGAGCCAGACGGCCCCAGACGCCCACTCCAGCTGCCAGGTCTCTTCA
Pal15	PalAyuSNP1017	81.97	A	G	CGAATATTTGACATACGTACTTGTTTTTGACTTGCACAGTTATTCCATAGATTTGTCAGGCAGCCACAATCGAGTGCGTGGATTGAAGAAAAACTTTATC[A/G]AAACAAAAATGGTTTAAAAAGCGGGCACCGTGTAGCTAAAAAGCCGTCTGAATACCGTGTCCTTACCATGTCTCTCTCTGTCTGCTGCTCCTGCTGCGGT
Pal15	PalAyuSNP1025	91.16	T	C	GAAAGGGACTTGCTTCAACATTGTTTTGCTTTTACCAATACTCAGAAGAGGCAGCATTGGCAGTTTCACTAGAATAGATTTTAAGGTTGAACAAATACTT[T/C]AGAGATGACGGAGGATTTAAATCTCGATCTAAGAAATATAGTTATCAAAACCATTCAGAAGAACTGACATCACTAGCTGCATCACAGGAACTGCATGTAT
Pal15	PalAyuSNP1020	91.16	C	A	ACCTCCAGACCACGACCAGCGTTTTCATTACATCTCTGGCTTGTGCAGACCTTCTGGTGGGCTGTGTGGTGCAGCCTCTAGGGTCCTCCCTGATGGTGAC[C/A]GGGAACTGGCTCCTTGGTGGCACGGCCTGCGAGCTCTGGATCTCCGTAGACATACTGTGCGTGACGGCCAGCACGGGCACACTGTGCACCATTGCTCTGG
Pal15	PalAyuSNP1024	92.3	G	A	GTCAGCCCTACGTTACCGTCTGCCTACAACACAAGTACTGCTAAACCTGCTTAATCACCATTCCTTCCACAGACTCAGAAAAAACAGAAGGTACTGTAGC[G/A]CATCCAAAATATTGTGAACAAAGGCTGCAGAATAATGCATCGCCCATTGCCTCTATGGATGAACTGCAGTTTGCCTAACAGGATAAGATGACTTTGTCAC
Pal16	PalAyuSNP1204	0	C	A	TTCACCCAAACTAGACTGCTCTGGTCTGCCAGTTGTGCAGCTGGTGTGCACCAACCTCTTGGTTTCAGTATGAGAGTGTTGCTACAGTGGAGATTTATAC[C/A]TTCTGGCCTACAAGCTGCTGCTGCTGCTGCTGCTGCTGCTGGTGGTGGTGGTGGTGGTGGTGGTGCTGCTTTCTCACTGGAGGATTTTTACTAAATCTGA
Pal16	PalAyuSNP1265	3.41	G	C	GCAGCTTTTTAGGGAACACTTGATCCCAGTCTTCAAGCTCTGCATCCCCAAGCAGTCTGTACAGTGAGTTACCCTGAACCGACTGCACTTCCAGGCACTA[G/C]ACTCTGCTGCACCTCCACTTCCCAACAGTAAACAACATCTCTGTCTCACGTCTATACCACAACCATGGTTTGTTCCTGATTGGACAGTACAGGAGTCAAA
Pal16	PalAyuSNP1262	3.41	G	C	TTTCTTTCTGTGAGAGTGTCATGTGACCAACTTTAAAATTCTACCAAGATGCAGCCTGGTGAGTGCTGTGCACTTACAAGACCGTTTATTTTATAAAATG[G/C]AATTTGTTAGTGGTGTCTTGTGTTTTATGTGGACGTACTAACACAATTAGGCAAATGTCACATCTACGCGCTGCTCTGAAAGCTCACATATGTTGAAAAA
Pal16	PalAyuSNP1212	6.83	T	C	GCCAACCGTCTCCGTTTTCACAGGCAGCTATTTGTTTTATTTGTCTTTTTCAATAATCATGTCATGCCCAGTTTCTATTTATCAGTCTCATTGAACAATG[T/C]TTAATGTTGAGGTTAATATACATTTATGTTAATGACAGTTATGGTTTAAATCGTGTTGTGCAAAGCAATGTGGCTGCCAACTAATACACTACTCATTATT
Pal16	PalAyuSNP2386	44.43	G	A	ATAGCCACGCCCACATCACAGTGACATCAGAGCACGAAGTGCAGCAGAGTCAGCGATTCCAGAACCTTCTCAACGTCAGTGCTAGAGGGATTAACACTTA[G/A]CCTGTCATGTATTAACAGATGATAGACACTTCTTCTCCTTCAGTACATGTGCTGTTATTGTCACACTAGGTCCTGTGCAATAGTGTTGCTGTTAGTCTCC
Pal16	PalAyuSNP2383	44.43	A	G	CCGGGCAGATGATCTCCTTGGCCTGCTCCCTGGTCTCTCTGAAGGCCAGCTGTACCAGGAGGCCCATGGCAGCCGGCAGCTCTCCGTCCATGCTGAGCCG[A/G]GGTGCGGTCCTGCCGGCGTGGGCCGTGCTGAACAGCTGACGAGGGGTCTGTCCGTACGTCTTGATCATGGTCTCCAGAGCGCGGCGCTGCACAGGGTCCT
Pal16	PalAyuSNP2385	53.62	A	C	CCGGGGTGTGTTTGAAAGGCTGACCATGGGACAGCTGTTGTCTTCAGGCTAAACACAATCTAACCATTGTGCCTTCTGCAGCTGGCACGCCATGGTATGT[A/C]TCCACACAGTGAATCAATCAAAGTGGACCTGACCTGAACAGCAATGCAAGCAGATCCAAGGACAGCTGTCTTTGCCACCAGCTGCGGCTCTCAGGACCCT
Pal16	PalAyuSNP3142	53.62	C	A	CAGCCGTACCGCAGTTCTCCTAGTAACCAGTCATCCTCCAGCGATCCAGGACCCGGCAGTAGCACAGGCTGGACACAGCAGCATGGATATGACAGGTACA[C/A]ACACACTGTGCATTGTGGGGCTGTGGTTCTCCTGACTGTGTCTGGTGTGGCTCATCTCTCAAAGTCTGGCTCAGATCCTTAACATGCTGCTCTCTCCTCT
Pal16	PalAyuSNP2384	54.76	C	G	CCATTCTTTACAGTTTGTACCTTGAACTGAACTTAGTTTCATCCAGACTTGCAGACAGCAGTTGCAGCATTTCTGGGTGATGTGATGTAGTCCTTCCTGC[C/G]TCCTCTAGAGGTCAGCATTGAGTTGCGATATCCTCACTTGCCCTCCAGTCAGCACAAGCCTGCTGCCTTTGATCCAATCACGGATAGACAGTTTAACTGC
Pal16	PalAyuSNP2380	57.03	C	T	CAGAGAACCATTTTGACTGAAACAGCACAAAAGGCTCCAAGTAAATCCTCAATCGCAGCATGTTTGAGTTATTTACCACAGCGAAATCTATCAGTTTAAA[C/T]AGGTGTTTTCCCAGTGATACTGGTTGGATTTCCCTTCTTTCAAGTCAGGGTCTCACCAGACAGTAATATTTCTCTAGAGCTCCATGTTTGAGATAGATCT
Pal16	PalAyuSNP2377	68.6	A	G	ATAAAGCTGACTTTAAGCACCGTGGCCAGCAGCCTAGCTGATTACAGTTATCATTTTTAATAACGGGACTGGCGCTGAGTAATATGGGCTTGTCCAGAGA[A/G]TTGCAGGGAATGTGCTGCTTCCAGTTTCCTAGTGCCTCCATGCTCTCTCCAGGTCGAGAGATGGGGGAGAGATGTGTGGGAGCCAGGGGGAGAGATGGGG
Pal16	PalAyuSNP2378	68.6	C	A	TCCACATTTGCGCGTCGCTTTGTGTCGAAGCATCCCATAATAACTCAAGAGAGCTGTGATGTTGCCTACCCGCAGCCAGAGGACGTCACCTGGAGGTTTT[C/A]GACAGGCAGAAGCCACACACTCCTCACGCTTTTGTATTTTTTGAACCGGCTGCTGGAAATGAACAATACAGAGATGCATCTTCTAGTCTTACTTTTGGAA
Pal16	PalAyuSNP2376	69.74	C	A	TTGGTTCGCTGTAAAACGACTTCCCTGCAGCAGTGAAGTAGTGTTTGGCTGTTTGGGAATGACTCCTCCAATACCACAGAGATAAGCAGAGGAGATAGTC[C/A]GATGGCCTTGCTGCTTACACATGCAGTTCATGTCAGTACGGTTCATTTAAAATGACTCCAGCAGATTTTTGTTCCTGTGGCAGCCAAGCGTAAGCTTGCT
Pal16	PalAyuSNP1319	70.87	T	A	GAGAGGATGATCACCATGGTAACGCGCAGCTCCGCTCCAGTGGTTTCCAGTGCAGAAGAAGCGTTACCATGACGATGGTCAGCCAAGGGGGAGAAAGGGC[T/A]CCGGAAGTCCCGCCTCCCATCTGCTGCGGACCCTGCGGCGGTCTGAGAAGGTGTCGCACTCTTCAGCCAATCCCTGCGCAGGAACAAAGACAGTGAGTGA
Pal16	PalAyuSNP1316	70.87	T	C	TTATCAAGGCTGAGGGAGTGTCTGAGATGTTCTGTGTATAATCTAGCAGCGATTATCCCTCCCTGTCTTCCCTTTGTTCCTTCTCACCCCACTAACACGC[T/C]GGCTCATCCTGCCCCTAGATGCTCATCTAGAGGATAGTTTGGTGTTCTTCAGCATGAATAGCTGACCTAAGGCTGCATGGGTGGTCTCTCTGTGTGTGTT
Pal16	PalAyuSNP1317	70.87	C	T	GGCTCTCTGGCAGCGCGCGTCTCATCTCCCATCTCCCAGTGTTCTCAGCCCATAGGTCTAGCGATAGGCGGCGCTATACAGTCGTACACATGCACGCACA[C/T]CCATCCTCGCTAACCGTACTGTTCTGCACTGCTGCTACCCACCAGCTTCCTCTTCTCCCCCTTGCTGTTTGTCTGTACTCCCCTTGTTACTCCCCATTGT
Pal16	PalAyuSNP1314	70.87	C	T	TTAACGGAGAAAACCTACTGCCGCTTTAGTAAGAAAAAGCTAGCAGCGCCTGGAGATACTGCAGTCTGATTCAACAGACTAGCGAGCGCCTCACGAACAC[C/T]GTCACAGTCAAGATAACTTTGAAAACAGTTGGGTCTCGGACTGTTTCTGCCTCGCTGCCGAGATAATAAACCGTCATGATTACAGGTATCGCTCAGTCGT
Pal16	PalAyuSNP1321	70.87	T	A	CTTAAAGAAGTCGGTTATATAACGGCGTATCAGTGGTCGCTGCAAATGGAAAGAATAAGAGAGAACGTGCAGCTTCAGGGTGCGAGCGGGTTTAACTCTA[T/A]GCATCATCATGGAAACAATAGGCCGAAACCTTTAAAAACATGCCGTGTTCTCTTATCAAGTTGTTGCTGCTTCACACGAAAAGATCGCGCTTCTCTCTCA
Pal16	PalAyuSNP1322	70.87	C	T	ACCAGCCCAGCTCTCTCCGGTCCTCCTCGGCCTCTTCTGACTTTAGCGGAGAAGCAGCCAAACCAAACGGCTGGCGAAGGGGCCCGTCTTTCGCTCCTCT[C/T]CCCCAGTTCTGTTAGCGGTCGTCTGGGCAGACACAATCGGAGAACAGCTAGCCATCCTGACCGCGGCCCTGTGCATCACTGAGTTTCAAGGCTGCCAAAC
Pal16	PalAyuSNP1323	70.87	T	C	AGGGCGGGACCACGCCTGAATACAGCAGCTGCGAAGATGCCGAGATCGAGAGCGTCAGCGAGAGAGGTGAGCTGGGAGGCGGAGCAGATGTGCTCCCGGT[T/C]ATGAGGAACAAGCCATGTCTAAACAATAGCTGCTCTCTGTGTAGACTCAGGAGAGAGAGAGACAGAGAGAAAGAGAGAGAGAGAGAGAGAGAGAGGAGGA
Pal16	PalAyuSNP1312	70.87	T	C	ACCTGGCAGCAGGTCTAAAGATCATCTATTTACAGGCACCTTTATCGCACCTATATTTCTAGGGCAAACAGTATGGACATCGTGGTGCTCTGTGAAAGAA[T/C]AGATGACATTTCATTAGCGACACTGCTGCAGACATGGGAAAGGAAGTCACTTTGTTACTGTGCTAATGGAGATTTTTGGAGTATCAGAACTTTAATTCTC
Pal16	PalAyuSNP1309	73.15	C	T	GGTTGGCCCTGCGCAGCTCCTTGATGGTCTCAGCAGGCATGGACTTGGAGAAGCCCAGCCCAGACCAGGTGTTGGTGGGGGTTCGCACCTCTGTCACCAC[C/T]GGCTTCTTCAGCATGGCTGCGCAAACACACACTCATCATTACCTCAACACACACACAAACACACACACACACACACTACTGTGCACCACATATACACTAC
Pal16	PalAyuSNP1305	77.71	A	C	CTCAGTCTGTTCATCGTTGCCTGCAGCAGTGGGCCTTTCTCCAGCCTCACATGGTTTGTTTGTGCGTGTGCCAGCCATTGTGCATTCCTCGAGTGTGTGT[A/C]TGTGTGCGTTACTGAATGCGCAGGTGACAGCAGTATCTTACGATCATCTCTTTCCGGACTTGCGGGTTGCGGTAGTTGAGGTCTGGCTGCTCTTTGAGGA
Pal16	PalAyuSNP1304	77.71	A	G	GGCATCTCCTCCCCCCACACGGCCCTGCCACCATATGACCTCCACAGACAAGGACAAGGGCCAGGCATACAGTCAGCCTGGCAGCCGGTCGACAAGTCAG[A/G]CAAGTGCAGGTCTGGCCAGAGACAAAAGCCTGTCATTTCATCAGAGTAGAAAGGACTCCTAAACCTGCTTGTGCATTAAGCTGCGACAATACCACCCAAA
Pal16	PalAyuSNP1302	77.71	G	A	CTAGAGTTCCTGTGTACTGGGATCACACCAGCAAGAGCCTAGAGCCAAGGAATGGAAATTGGTCTTCTAGGAATAGATCTAAAATGACTTTGCAGCTGGT[G/A]TGTGTAAGCGTCGCTTCGACTCGAACTTTTCAGTCATTTCTTACCCACCAGTACTGGTTTGGCCTCATTCGGTGTCAATGGTTCCCCAATTAAACCATTT
Pal16	PalAyuSNP1301	77.71	A	G	ACATCGTATCACTTGAGGGATGGCTCTATTGGCAGCTTTCACGGAGTTAAGTTGAACCCACATTTTGTGGATCACTGCCTGTGGGCGTCAGTCAAGGAAA[A/G]GACCCTTTCTCTCAGCCGGTGGTTCTGGAAACTAGGCCCAGTGCTGCAAAGAAAGCTGCCCCGGGCTATTCTGGAAGTAGAATGGTTTAAAACTCATAGC
Pal16	PalAyuSNP1298	78.84	C	T	ATAAGAAACTGAAAATGTGAGAGGAAAAAAAATCGGCTTCATCGGGGTGAAGAGGCAGCACCAGAGCGTAGCAGCTCCACGCGTCGTGTTCATCCATCGC[C/T]CCTCTCCTCCAATCGGAGTCAACCGCCCCATTTACAGCCAGGAAGTACCTCGCCAACGCAGTCAAGCAGACGTCACCGCTCAGGACATCACAGGAAACAG
Pal16	PalAyuSNP1295	78.84	T	C	CAGCGTTGTCCAAAGCGCCCTAGTGGCACACTCTGGACATGCTCCCACGTGCCTCCATGTGTGGTGAGCCTGATAGGACAGCAGCAGAGGCTGGAAGCTT[T/C]ACCAAGCCAGGGCCTCCAATGTGGCCTGTCCTGGGCAGTGTCGCTATGGGCGACTGGAACAGCAGTGTGGAGTCATAGTGACGGGAGACTCGTGGAAGGA
Pal16	PalAyuSNP1297	78.84	A	T	GATGCAAAAATGTCACCAGCGTTTCACAGCTCTTTCCGTCAAGCCCTCTTATTTCTCTCTAACCACAGGCAGCTTCTCAGACAGTCTGTTGTCAAAATAA[A/T]GTCCGGCAGTAATCGTCATTCAGAGTGATCTCTCTGCCCCGCTGGCCTTGCGTGAAATGTTGGCCAGCCAGAGTGGTCAGGCTGCTTGTTCCTGCTTGTT
Pal16	PalAyuSNP1296	79.98	C	T	GTGTGGTGGTGGTGGTGGTGGTGGTGGTGGTGGTGGTGGCGGCGGTGGCAGCAGCGATGGTGGTGGTGGTCATTAAGGGAAGGCAGGTCTGATACTTGGT[C/T]CTGATGGGGTGTACTTGGAGTCAGGGGTCGTGCTACTCTCACAGCTGCTATTTCTCTGTCTGTTTCGTCTCTTCTTCGTCTTCCTGTCCCTTGCTACCAT
Pal16	PalAyuSNP1299	79.98	C	A	TCATGGTAGGATCATGATTATTTAGCTTGAGTTAACTGCTCCTTCTGGTGGTTTTTTACCAATCTGAGCAGCAAGCATTCGGAGCCAAACAACAGACCCA[C/A]GATCCTTTGGTGTTCTGACTGCAAACTTTCAACTCCGGAAGTTTCTCATTGCTCTGGTGTGCGTCATCACAGGAGTGCGTCACCAAACCAGGCTGCATCT
Pal16	PalAyuSNP1300	79.98	A	T	CAGACATGATAAAAATCACACATTTCTTTAGTTGTTTTGATCCAAAGCAGCGTACGATCCAGTCAGGGTTTGAACCTGCACACTCCTGATCTGCTGTCCC[A/T]TGCTCTAACCACTGAGCCTCGCCCACCCCACATGACTGATAGGACACGTTCTTGCGATGGCTGCTTTGTGACAGGTAGACTCATGTGTTGTATCCGAGGT
Pal16	PalAyuSNP1286	82.25	G	A	CCACAGCATCGCTCCTCTCCCACGGAGCCACAGCAGCACATCACTGCTTGCTTATTCAAAGATCCAGTGGGATGTTGGATGCATGTAGAAGTGTAACCAG[G/A]CGTCTACTGATCTCTCCAGGCCTACATCAAGATCTACCAGGGGGAGGAGCTACCTCATCCCAAGTCCATGCTGCAGGTCTGTACTGCTCCCACATGCTTC
Pal16	PalAyuSNP1290	83.39	C	T	ATATACAGCCAGTATGGTATTGTAGTGATAGCTTGGTGTATTGCTATGCTAGGCAGCATTGTATTGGCGTGGGATTATACTGTAAGTATAGGTCAGTGTA[C/T]TGTAACCATGGGTAACACCATGGTAGTCTGGGTCACAGTCAGGACAGACAGGGCCCCCAGTGGAGAAGAGTGACAGGGCCAAGCTGCGATAGCTCCCCCC
Pal16	PalAyuSNP1285	83.39	C	T	GTGAAGGCAGCTCGTCTGTGCCCTTACAAAATGTCTATTTAAATAGACAAAATGCTAAACCAACGAGGCTTTCCTGGTTTTTGTGGTGGCAGTAGTCTGA[C/T]GGACAGGGGAGCGACCAACAGCTGGAGAGACAGGAAGGCCAGCAACAGACCAGATCATCTTACACACAGCTGCCACATGTCACCCTACAGTGGGTCAAGA
Pal16	PalAyuSNP1288	83.39	C	G	ACGGGCAGCAGCTGATGACAGAGAAGCCGGAGACTGAGTCAATGGTGAAGGAGAAGCTGGCAGCCCTTCAGAAGATGTGGGAGGATCTTGAGTCGACCAC[C/G]CAGACCAAGGCCAAGTGCTTGTTCGATGCCAACAAGGCGGAGCTTTTCACCCAGAGCTGCGCCGACCTGGACAAATGGCTGGTGGGCTTGGAAGGCCAGA
Pal16	PalAyuSNP1289	84.53	C	T	ACGGAGAATTGATCCGCCAGCGTCTGGATGACCTGCAGCGCCTGTGGGCCCAGATGAAGGCGGAGACGGAGAAACGCCACGCCCGTCTGGAGGAGGCCCA[C/T]AGGGCCCAGCAGTACTACTTCGATGCTGCCGAGGCCGAGGCCTGGATGAGCGAGCAGGAGCTGTACATGATGTCAGAGGAGAAGGCCAAGGTAAGGGGAG
Pal16	PalAyuSNP1293	84.53	T	C	GCGTGAAAGCCCTCCTCTCCCATCACTCCCAACGATTATTCTCCAAGTTGCTGGACGAGCACCACGCCGAGATGAGATGGATTCTATTGGCACGTGCTGA[T/C]GATGACGTATAGACACTCTGCTTTAGTAATGGCGCTGCGTGCTGCGTGTTCAGCCCGGGTTCTCCAGATCTCCCAAGCCGGTCATACCGGCCAGTAGCAC
Pal16	PalAyuSNP1292	84.53	C	G	CAGGCTCAGCAGCTGACTAATATCCAGTTCCAGTATGAGCTCATGAAAAAAAGGCGGGATCAGATGGAGAAACAGAACACAGATCTTGTGCAACAGCAGA[C/G]CCATCTCAAAGAGCGCTTAGTGAGTGGACTTGGTTCTGTACTGAGATGCTTTTGAACTGGCTGCAGTCACGCTCAAGAGAGGAAAAAGCATGACTTAGAA
Pal16	PalAyuSNP1291	84.53	A	G	GCTGCTTGATGAGAAAAAGAATAACTGTAATGTATTCTTGCAGCAGATGCTTTTACCCACAAGGACATACGGGGGCCCAGTACAAGAGGGTGGGGGGCAC[A/G]TGACCTGCCACCTCTGGAGCTGCAGTCAAATGCCCTAAGCCATACTAAGTTAGGATACAGTACAGGATGCACATAGTACAGGATGACTCTGTGGATGTTA
Pal16	PalAyuSNP1287	84.53	T	G	TAGTAGAAAAACAACGACAGGAGCAATAGACTGCAGCCCAGAGTGTATGTGGAGATTATTTTTTAATCCCCACAGACCAACATATCATCATTTCAAATGA[T/G]GTTAATTTAAATCAGAAATCTAAAATGATAATACACACATCGCTGCTAAGAAATTAGTCATATCATTAGAGATGTATTTCTTGATTTGATTTAGGTTCAA
Pal16	PalAyuSNP1294	84.53	G	A	GAGACTGCGATAGCTGGGTGTCAACGCAAAGTTGCAGACAGTTGCAGGAAGTTGCGGGACAACGATCTGGGTTTTTTTCTAGCCTCTTGGCAGTCTGGTC[G/A]CTGACTGGAGTGGCAGGCAGGAGCCCAGACAAAAAACAGGTCAGGCAGGAAACAGCCAAGCAGACAGCTGCCAGCAGTACAGGTTAGCTTCTACCTTGGT
Pal16	PalAyuSNP1283	85.66	A	G	CAACTGATGATCTGCCTGACTGTGTCCACAGGATGTGTCTGCAGCATGTCCTACTTTAAGCTTGTCACATTCACTCGCTCCCTGTGACCTGAGATGACAC[A/G]CTGGCTCGTTTTCAGTGTGACCCCGGCACCACACCAGACCCTTGCTGCCACTGTGGTTATGAATGGGATTGAGCCACACTTGGTATATCCAATCTTTCAG
Pal16	PalAyuSNP1284	85.66	C	T	AAACCCAGTAACGTCCCTGCCTCAACTCTGTTTCTAATTAGCGCCGCAATTTATTAGCGAAGAAAACTGTTTTTACTCTGCACGTAGCAGCAAACCAGAT[C/T]TCTAAAGTTGTTTTACGCTATTGCTTCCACAAAGCACCTCAGGCGATGTCACTGTCAGTAAGCACAATTAAATGCTGAGTGGCTGCTTGTTTAGAAAAAT
Pal16	PalAyuSNP1281	85.66	A	G	GGGAACACAACACTCCTGTACACGTCTATCTGCTTGGCAGCTTGTCCAAAAACCTTCAAGTTTAACATACAACATTACCTTTAAGGTGGAAGACGTTGGA[A/G]ATGTTAAGGACGGTTGCACCGTTATTCTAACACCTTACCATGTCAAATGTATAGGTTTTTCGTGCTGCTTTGTCGTTGACCCCTCCAGTTCGCACCAATA
Pal16	PalAyuSNP1278	85.66	C	T	CAGGCTGCATCGCCCGCAGCAGATCGCCGACACACCCGGGTCTTGGCTAAGTACCTTCTGGGCGATGGCTTCTGCTGTGAACTGCATCACCTGTCACTGA[C/T]AGACCAAGGCTCTGCTCTGTGATAGGACGACCGGGGCTGCGGCGTCTCAGACGCGGGCGTTTGGTTCCATTGCGGTCGGCGCGGCATCGCTCCCCCCCCC
Pal16	PalAyuSNP1280	85.66	C	T	CTGTTATTCATCTGTGCCGAACCTGAACAGCAACATTCCTACCACAGCGATCCTAACAACGATCCTAACAACAACAATCCACCGCAGCAAACCATCATGT[C/T]ATACATCTCATGTTCTCAGAAACACAAAAACACTGCAACATGACCTGCATTTCCACAGTGATTAGTGCTGCTAGATTATTTCAATGGTATGACCTTTGAT
Pal16	PalAyuSNP1282	85.66	C	T	TGTCCGTCTGGGCTAACTCGGTGCTAACCCTGGTCAGCCTTCTCTGCATGGAGCTATCTGCAGCCCGCAGTACACTGGCCAGCCTCCGGCGCACCGACAC[C/T]TCCCCACCACAGAGGCTCTGCCCAGGGGTCATGCCTTGTGGCTGCCCAACTGGGTCTGGAGCAAGGGGAGGTGTAGGGAAGTGGACATAGTGATCTGGAC
Pal16	PalAyuSNP1275	85.66	T	C	TCTCCTTGGTTTTAACCTCAGTGCAGCAGGAAATGTTTTGCGATGTTGGGTTTTAATGACAGGAAATGAGGCCTGTTGATACCATAGAAATCCAATAGAA[T/C]GTGTCCGGGTAAAGTTGAATTTACTTTCAGCTAGATAAAGGATCAGCTGCCCCAACCCAAACACTGGTCAAAAACGCAGGGCTTCTGTTTGCACGAGACT
Pal16	PalAyuSNP1279	85.66	G	A	TGCAAACAGATGGGTTAGTGAAACTCTGGGAAGTGAGGGGAGACGATAAGCGCATTAAGGTGGGGGATTGAAACCCATGCAGCACCATGAACTGGCATCG[G/A]AGCAGGAATGTGAACCGTCCGACAAGGATCACAACAGCTGTTGCGTGGCTTTGTCCCCTTCCTGATGCCTGTACCCCTACAGACCAGGTGCTGCGCAGCA
Pal16	PalAyuSNP1276	85.66	C	T	ACAAATCAAGTATGAAACAAGATGGATACAAAACTGAATACAGACGCCATTATAAAGTCTCCTTACAAGCAGCTCCGGGCTCAAAAGTCCTTAAGCCACA[C/T]AGTTAGGTATGGTGTCTAGGATAAGAATCCGTTGACGCCTCTATCCCGTCTCTGTGGCCCTTTACTGCTGCATCATCTAAGCATCGTCCGGCTTGTCTGC
Pal16	PalAyuSNP1273	85.66	A	G	ATAGGCACCATAATGGAAAAACAAAGGGTACCGAAATAGCAGTATCCTTTTTAGGTCGTCTACGATAATAAGTGGAAGTGGAAGGTGGCAGCTGGCTGTT[A/G]GTCTGATACTTTGCTTGATAAAGAGATAAGAACCAACTCAAACAGAACTGACAGTCTGCTCTTTTTCCCCTCTCTCACTTTCACACAGAGCCGTGCTGCT
Pal16	PalAyuSNP1274	85.66	C	A	GCGGGTCTTTTCCAGTGGGTCTGAGCCGACCGCTTCACTGTGTGGGGGAACATTCGTCCAAGTCCAGCAGCTCCCTGACCAGTCTCTCACCGAACTGCGC[C/A]CGGCTGTAGCGCTTGACGTGGTAGGCATCCGACATCTTGTACAGGATGTAGGCGTTGTTGATGGCGATGCTGATGGTGAGCCAGAACACCTGCTGCCACG
Pal16	PalAyuSNP1272	86.8	T	C	GCGTCTGCTTGCTTGTCCACGTCCTGCTTGTTACTCAGGGGCTCAGCTGGACCAGGAGCAGCTGAGTCTTCAATTAGTGCCAGCTGATGCCGATCAGTCT[T/C]CGAAATCACATGACTGCCGTTGTCTTTAACGTTAGTGGGGCTGTTTGCTTCCACGAGAGCTGTCTGCTCTGTGATGACAGTGAACATACACTCCTCTTTC
Pal16	PalAyuSNP1271	87.94	G	A	AACTGGACGACATCATCCAGCAAGGCGTTCGGAACATCACCCGCCTCATCAGAGCCACCGAGGCTACGGACCCGTTGGCTGCCCTGCAGCACAAGCACAC[G/A]GTCCCCCTCAGACGGAGCCGCAGGCCTGCAGGGAGCGGAGCCATGGGCACGGACATCTCACTGGGATCACGGCTGGTCAAAGATGGCTTGCTGACCTCTG
Pal16	PalAyuSNP1261	90.21	C	T	CTGCTAAATTGGGTCTCCCTTTTTTACTTTTGCAGCCAAACTTCTGTAAGAAAGCAATGTGTTCAACTCCTCATCTGAGCTCAGATTACCCTGGATGATG[C/T]TATTTGGTTTTGTTGAACGTTTTGTGTTAGCTCATACATGTCCATGGTTATGCGTGTGGGTGCTGTTGATACCTTCAACCATTCGTGCTGCAGAAATGTG
Pal16	PalAyuSNP1268	90.21	T	G	TTGAGGGCAAGTTCACCACGTTTAAACCCTGTCTTCTTTTACAGTCCGTGCAGCGCGTCCCAAAACGTCTTTCCTAATACGTCTCTCTCTGCCTCGTCTT[T/G]CTCAGAGGCCATATGTGATGATATGTGCAAGACCATCATCGCCACTGCGGTGCTGCTCTCCTTCATAGTCTCCATCCTCCTCTCCTCCTACTTCATCCAT
Pal16	PalAyuSNP1254	91.35	T	A	TCCCGGACCTCGTAGTGCGGGCAGCGCAGCAGACACCCCAGCAGCTGGGCTCCTCCCCAGGGGCCCGCTGGGACTTCCCACAGCTGAGGGACCTCCACGC[T/A]GGCACTGACTGCCAGCCGTGCCAGGCTGAGGAGGTAGTGGGTGCTGCCAGGGTCCTGGGGGCCCGCCGGGGCAGGGTCAGAGGTCACCAGCTCGGAGACC
Pal16	PalAyuSNP1251	91.35	G	T	TTACCACACCATAAGCACAACATGCAGCCAGTTGACATGTTTAAAGGTTGTTCATATCTGGATGAGCTGACCTGTGTTTAAGGATCTTGACCCTGTATGT[G/T]TGTGTGTGGTTCAGGACCCGCTGGCCCACATGTCTGCCGACATGATTGCCCGCTGCTATAACGTCTTCTCCATCATCCTGAAGTATGCTGTGGACATGCT
Pal16	PalAyuSNP1250	91.35	C	T	TGGTGTGATGGACTCTGACGGGCAGCTCTGTATCACGGCCATGATTGGCCGGATGACTCCAGTGGTGCGTGAGGGTTAGACTGTGTTAGGAGGACTCATA[C/T]GTTTATATAGTTTGATTCATTTGTATGTAAGTTCATTTCTATCGAACGTATAGTTTAATACCGTAACTTGGCTGCCTCTGTTTATTTGGCTCTTATTCTC
Pal16	PalAyuSNP1256	91.35	G	A	GTGATAATATGGTCAAAGAGGTTTGTGGGCAGCGTTGTGGGCAGTTCTGATGAGTAACTGACACAGCCATGTTTGACACTGACTGGAATCTTCACACTAT[G/A]CCAATGGTGTAACATTGCATTAACATCTACTTAGATGAGTAAAAATGGAAGCTTATTCAGGGTGAGCTAGTTCAGGCTGCACAGCAGGAACCTGCATTTC
Pal16	PalAyuSNP1253	91.35	G	A	GTGCTGTTCTGTGTGTGTTCTGTATGTGGGCCCCAGCTGTGGGTGAACTTCCTGTAGCAGTGCAGCACACTGGTGCAGGACGATTACCTCATTGTGCCCT[G/A]CAGTGTGTTGGCGCAGGCTGATGACCCGGATCTGTCGCGCTGCTCATTGCAGGCACTGCTGAGTCAGAAGGGCACTCAGAGGAGGAGGAAGGGAGTGAGG
Pal16	PalAyuSNP1257	91.35	A	G	CTGTCAAAACAACTGCAGCTGAAGTTGCAAAAAAACTTCTAAGGTTACCATGACGATGCTTCCTACGTGTTTGGATGTGTGTGTGTGAGTCCATGTATGT[A/G]TGTCCGTCCGTCAGTGGGTGCTGGTGTCACCTCATCGAGTGGTTCAGAGCATTCTCTCTCTGCTGCCATAACTCATTCGCTGTGATTCACAACTCTTAGT
Pal16	PalAyuSNP1252	91.35	T	A	ACACTGGGTCCGACCCACCGATGAACTCTGCGCTGCAGCTAAACTGCATGCTAAGCTGTCGACGTCTGCTATGCTATCACACTTACATCATACTCTTACC[T/A]GCATCAACACTACCCATCTATGAATAGTTTCCACCAGCAAGTGTAGCCAGTGCCAAACCCTCAAGCCAGATCTTTCACCTCCTTGAAGGATGCTGCCCAC
Pal16	PalAyuSNP1249	91.35	A	C	GGCTACGCTAACACACCGGCCGGCCCTGTGTGCGGAGCTGCGCGGAATTTAGCCTTAGCACATGATGCAGCTTCAGGGATAAACGCGAGACTTGTCAGAA[A/C]GGTGGCTGGGATTCCATTTCCTCCTGTGTCTCTTCGGGGTTCAGGTGGGTGGAAGGGCTGCATGCTAAGCACGCTAAGCCGGCCCCTTGGCTAGTGGGGG
Pal16	PalAyuSNP1255	91.35	T	A	TGGTCCTCAATATGAATACATCTGAGAGCTATAAATAGTTCAAAGTGAGTGTGAGGTGTTTGGTAGCAGCATTTTACAGACACCAGTGGTATCAATCAAG[T/A]GTGAATAAGTTCTACTGTACACTGTACATACTTGGTAAGTCTCCCCGGGTACCTCAGAACAGGTAAGAGACACTAGCTGCATCCTCCACACTCACCTGGG
Pal16	PalAyuSNP1223	92.48	T	A	TGATGATGTGGCGTGAGACTGAAAAAAGCTGTAGGGAAGCGATCGTGTCAACGCAGAGCAGCTCTATTGAGCAAACAAAGACTTTATTGTTCGTCTATTT[T/A]CCGATTAATAATGACAGTAAATGGTAGATTACGCACCTGAACGTTCATTGATTTAGTGCTGTATGCTGCTGAAAACTAGATTTTCATAGACATTCTGCAA
Pal16	PalAyuSNP1242	92.48	A	C	CCTTATTTGGAAGGAAAGTAAACCTGTTTTATGATCCACAACATGGAGTGAAGTTGTTGCCTCTGCAGCTCTTCCCAGAGGTCAGTGTTTTTCCTTCCCA[A/C]CACAGACTCAAGATCAGATTAACGCTACGTTAGCTGATTCTAAACAAGCGATGGGACAAAACAACAGCCCAGAGCTGCTGCATGAGCGACTGTAGAGCTG
Pal16	PalAyuSNP1228	92.48	T	C	CGCGGGGGACTGTGTCGCGGGGGACTGTGTCGCGGGGGACTGTGTCGCGGGGGGCTGTGTCGCGGGGACAGTGTATTAGCAGCACTTTGTGCTGGTCTGG[T/C]GATGTAACCTCAGTGTGTTTCTATCCTTCAGAATCCCATCGTCACACAATTTTTCCCCACTCTGCTGCTGTGGGCTTTCTCTGCCCTACTCCCAACCATC
Pal16	PalAyuSNP1224	92.48	G	A	AGTTCCCCATTTTCGCTGCTCTCTTACTCCAATTCTTCCTGCAGCTCAGTGTAAGGCCGTGGTCACCTGTAACCAGGCTGTTCGAGGTGGAAAGGTCATC[G/A]ACCTGAAGCCCACTGTGGACAGGGCTGTGAAGAGCTGCCCCTCCATCCAGCATGTGTTTGTGGCCCAGAGGACCAGCACCCTGCCTTCCATGGGTCAGCT
Pal16	PalAyuSNP1222	92.48	A	T	AAGCAGCTTCCTGAGCTGGAACAGGTCTGACATGAAGCCTTCTCCAATTTTCTAGAGTAAAAAAAGAAAACTATTCCATTTAACACTAGTTTCCAGTTGT[A/T]TGCAACTGTTTCTCATTTCCGCTGCTACCTGGAGAGAGAAAATTATATTTATATGAAAACCAGTTTAAATGCGTCAGGCCTAGCTAGCTCTCCTACCTCC
Pal16	PalAyuSNP1246	92.48	T	C	CTTTACTATTTTTGCATGCAGCACATGCAATTCTGAGGTGTACATTTGAAATCAAATGAGTCAGAAATGAAATGGAATACATTTTCTGCTCTCCGTCTCT[T/C]TTCCTTTCACTCCAATCTGCTGTCCACACCTCCAGATTACAGACTGCAGACCCAACCGAAAGAGCAGGCGAGACACACAGATGAGTGTGCTGCTCAAACA
Pal16	PalAyuSNP1225	92.48	A	T	CTCATCACAAAGATGTTTTTTTAATATTTTATTTTTTATTTTTTAGGGTGCCATGATGCAGCTAAGAACCTTCCAGACAGAGACCAAAGAGACACTACAG[A/T]CGCTGTTTCCACACATAGCTGTGGAATCTGAGCAGGTAGGAGAAGTGACGGGCACAGCCTCCTGGATGAGACAACGCAGGATAACCTTTAACATACATTC
Pal16	PalAyuSNP1232	92.48	C	A	TAGGGGTGTCTACATCATGTATGTCAAGGTGCAGCGGTTTGCGCTCAGCCAAGCACATCTAAGGAAATCTAGGGTGCATCGGGCCAATGCCTCCATTAGG[C/A]AGTAAGGGGGAGCCACATTTGCTATGGGGGCCGGATGTGGCACAACACCTGCTGCTGTTCCTCCCTCTGTGAAATAAGGGGCTGGTAGACAGTAGAGAGG
Pal16	PalAyuSNP1230	92.48	C	G	GAGTGCGGCCCCTAGCATGAGGCAGCCACGCAGGAAGTGAGGGCTGAGGCTCGACAGGGGATCCCAGACGGCCTGCTCCACGCCGCTGTGAACGACAGCT[C/G]AGGTCATCCCAGGACCTCCAGGGCAGTTCCAAACCCCCTGCTCCCGCTCCCGCTCCCTTACCTGTCGCTGCAGTACTGAGCGATGACGTGCTCCAGTCCC
Pal16	PalAyuSNP1220	92.48	A	G	AGCCGAGAGCATATGCACAAGGAAGGAGATAAGCAAGGGCAAAGATGTTGAATAGACAGGGAGGCAGCTTTTTACTGATGGTATCATGGAAGGAAACCTC[A/G]AATCCAGTCTTTTCATTGCCGAACGATTCTCAAGGTGACATTGAAGACATTCCTTCTAGATTAAAAGTACTTGATATTTTGCTGCAATTGTTCAAGTGTG
Pal16	PalAyuSNP1226	92.48	G	A	AGGACTGATCTTGATCCTCATAGCAGCATTAGGGGCTAGGAACTACTAGCATAGCCGTTCGAGCTGTGCTAAGGGGATGCTATTGTATTCCATCATGGTC[G/A]TGGGTTGCAAGGTTTTTCAGTCTCGTGTCATGGGTGCGTAAGTATGCACTCACAGCATGAGGTGACACATTACCATCCTGCTAGCTGTTACCTGCTGCTG
Pal16	PalAyuSNP1227	92.48	T	C	AGAGTGAAACCATAGTTGAAGCCTAAAGGAGAACTGTTCAGCTGGCTGACTCAGACTCTGGGGGGCAGGCAGCATGACGGCCGCCCTCTTGACCTGAGCG[T/C]GGACGCCATCGGTGTGTTTCTGTGACATGGAGACCAGGGACCTCACACAGCTTCAGGCTCGGGGGGTCGCCGGCTGCTCCTCCAGCTCCACATCCGCTTA
Pal16	PalAyuSNP1217	92.48	T	C	ACAATCCAAGCACCCCCTCTCCTTTCGCCCCACGCGAGCAGGCAGCCAGTTCCAGGAAGCTCGAGGCGGAGGACATAGAGAAGATGAGCGACTCCAACTC[T/C]GATATCAAAGGCCGCCTGTCGGAAGCAGTGCGAGCCAGTTCCAACCAGCTGCTGGACCCGGTCAGGAAAGTGAATGGCCAGCCCGTGCCTGTCCAGCAGC
Pal16	PalAyuSNP1215	94.76	G	A	ATTTGTTCAAGTTATCTGCATATTGTTTTTATCCAATCTAAGGGGCAGCCACCCTGTGCATTTTGACTATCAGGCTATGTTTTAACCCACATTTGTATTC[G/A]TGAACGTTGTCTAAATGTTGACCCATCAAGCTTATTCTTGGATGACTGAAATATTGCTGCTCACCCGTATGGCATGCTGCTGCAGTAGCCCCATTGCCTG
Pal16	PalAyuSNP1210	94.76	T	C	TCTCTCCAAAGAACAAAACGCTCTATGATGCAGTGCCCTTCACTGGATCAATCCTGAATGCAGCTTGCTAAATCCCTAACTGATGTTTTGGTCTCGTGCT[T/C]TGTGAGGGGAGAAGAAAACAAACAAAACCCAACTTGTGGTGTAACAGGTCCTAAGAACGCTGCTGCTGACGCCAGTAGGAGCCCATCTGACCAACGAGTC
Pal16	PalAyuSNP1208	94.76	G	A	AGTTGATGCTGGACAAGTTGCAGCAGGAGATCGACCAGGAGCTTGAGCACAACAACGCTCTTATGCTGGAGGAGAGGGAGGCAGAGGATGCCAGACGGAA[G/A]GCCCTGATCACTGCTGCCCTGGCCAAGTCTGGTGAGAGACTGCAAGCCCTAACCCTGCTTATGATCCACTACCGGGCAGGCATCGAAGATCTTGAGTCTG
Pal16	PalAyuSNP1211	97.03	A	G	GGTATAAAATGTTGACTATTCCCCGAATAATGCTGTTTTGTGTGCAGCTCTCGAACTTTGTCCAGGTGCTATGACAACCTGCCAGTGCTTACAGTCAGCC[A/G]TATACTTAACAAATGGGATCGTTAGCTGCATGTGAAGAATTATAGCAATCTGTCCATTCTTTTCTTTTCAGGAAATGTGCCATGATATCAGCTCATTATG
Pal16	PalAyuSNP1203	101.59	T	A	CATGACTCCGGGCTACCTCTGACCGCAGCACGAGCGCTCCCAAAGCCCCGTGTGTGGCCCAGCGGTCCGCTGGGTCCTAAAGACACCAGTCGGTGACAGT[T/A]TCTCAGCTTCTCGCTCGCGCACGATCACCAGGGAGCGCTGACACGTCCTCTCGGTCTTCTCTCCCCAGTGTGCGTCAGCTGCAGTAAGATGAAGAGCAAC
Pal16	PalAyuSNP1199	101.59	A	G	TGGTGTACAGGAAGACTGTGGTGAACGAGGCTTCTGATAGGCCTTTTCCAAGCACAGCCACGACTGTGCGCAGGTACCACAAACCTTAGCAGCACCAAAC[A/G]TTTTGGAAAAACGTTGGAAAATAAAGCAAATCTCGAAATAGTGAGACAGAATCTTTTACCTGTCAATTATTTCTGATCATTCTAAGTACAAGGCTGCCCT
Pal16	PalAyuSNP1200	101.59	G	A	TGCTGTGTGAGCTCTTCCAGTCGGCCCCCCAGCGAGGGAACGTGCCCGTCTCAGGCAACATCTCTGGCTTCATCCGCAGGCTCTTCCTGCAGCTCATGCT[G/A]GAGGACGAGAAGGTCACCGTCTTCCTGCAGTCGCCGTGTCCGGTGAGTTCCAGCGCACGCCGCCCCTGGCCAAGATGGCTTCCCTTCCTGTCGGGGCTTG
Pal16	PalAyuSNP1196	102.73	T	C	GTATGTTTCCTGACCCCCCCCCAGGGGCCCCAAACACGGCCGAGCTGCGAATCTGTCGCGTCAACAGGAACAGCGGCAGCGCGAAGGGAGGAGACGAGAT[T/C]TTCCTCCTGTGTGACAAAGTGCAGAAAGGTACGTGTCAGTATGAAGTACATGATCCATGTTTGTATCAGTTAAGCTGCCTGCCTTTTTTGACCCACCTGC
Pal16	PalAyuSNP1193	105	G	T	TGGAGGGGATGTGTGTGTGTGTGTGTGTGGGGGGGGGGGGGTCACCTGTTAACGGGCAGCCATTACCACGGCGAATGTGGAGGCGGTTTCTCTAGCGCTT[G/T]TGCTCTTCGTCGACACATCGCGTTTGCGATCAGGGCTGCAGCCTTGCGTAGATTCGGACGTGAGCGTCAGGCAGGCGGAGGGTCGGACCCGGCACGGCCT
Pal16	PalAyuSNP1194	105	A	T	AACCACTGGCATTGTGATGGCTTAATTCCAGCAGCTTACCCACCCAGTCAGTCAGTCAGTCAGCGAGGCTGAGGTGAGAGCAGAACTGAGAGCGAGGGAG[A/T]GTAGAGCAGGCGCCCGCTGCATTCTGCTGCCGGTCAGAGGTGAGACCACTAATAGACAGCACTCATCCATCATCTGGGCTGGCTGGGGCGGTCAGGAGCC
Pal16	PalAyuSNP2912	106.14	G	A	GGAGACAAGAACGTCTGATGTGACCCTGACGCAAGACAAGGCACATGCGAGAGTTGTTGCATGCAGCTGTTCGTCTGCTGAGAGAGCGGGGAGCAGGACA[G/A]ATAAGACCTCGATGGCCAGGTCAATATGTAGCCGCTCCTCGGCATTCGACTCATCCACGGTGTCTCCGTTTGACTGCTGCAACGTCGGTAGGACGGACCG
Pal16	PalAyuSNP1172	106.14	C	T	TTGGGTGTGTTGTCCTGCTCCAGGCTCTGTATGACTACCTGCCCAGTGAGGGAGACTTGCAGCCGCTGCTGGCGTGGCTGGCAGTGATGGAGAAGGCCCA[C/T]GTCCATCTGGGGGCGCTACAGAGCGCACTCAACCTGGCTCATCTGCCCCGCCTCTGCTCCGTCGCCATGAGCTGCCTGCTCTCCCCACACACACAGGTGG
Pal16	PalAyuSNP1180	106.14	A	T	TGTGTGTGTCTGTGTGTATGCGGGAGAGGGTGTCCAGTATGATGTAGGCAGCGTGTGGGTAGGAAGGACCAGAGGTAGGAAGTTGTTGGATTCTTAGCAT[A/T]CATGTAGAGCAGGACAATTTTAGAAGCTGCGCCCATTAGAGTGAAGTTCTATGGGGAGGACATGTTTAAATCTGAAGAAGGCAAAAAAGGAGAAGGTCAG
Pal16	PalAyuSNP2589	106.14	G	A	ATACCAGGAACGAAAGCATGGCAGCCCCAGCTTCTTAAAACAACATTAATGCTTGAGAAATATTGCCTTTGAGAACCTGAAAAGACATTAATGAATCATC[G/A]CACACATAGTAATGTGCTGCTAATGGGCTTCCATGCTTTAACTTCTCTCAATTGATTAGTAGTAATGGACTCTTAAGTCTGGTCTAGGTGGGAGATAGGG
Pal16	PalAyuSNP1185	106.14	C	A	AGAATGGAATGTCAAGTCTAGGCTTCAAAATAGGCACTTCAGCAGCATTTAGAGTCAGTTCGGTCCTCCGGTCACCAGGGCACGCTAGCGCCAGGCGCGG[C/A]TCCTCCTCTCCGCTACACCGAGCTCTCGTCCGGCGTGGGAAGTAGCTGCGTGTGTTTCCTCTTCTCCAAGATGCGGTTGAGCTCCTCTGTGAAGGAGTAG
Pal16	PalAyuSNP1188	106.14	G	C	AGATAGATCACAAACTAAAAGCTGGAGAGCAGCCTCTGGGCCTCTGGTGGGACGCAGGAGTGTTTTTGACACAAGCAGTTTTTTTCCCGCGCCATGAGGA[G/C]AATGAGATGAGACGGGCAGGGACTTTGCTTGGCAGTGGGTAAGTCGAAGGGCTGCTGTTAGTTAAGCATGCGTGTTTGTGTGTGCGCGTGCGTGCGGGCA
Pal16	PalAyuSNP1191	106.14	T	C	TCGTCTCCAAAGTGACGGGAGGCAGCATCGCTCACCAGGCTGGGCTGGAGTACGGCGACCAGCTCCTGGAGGTACGCCACTTCCTGTTTTGGGGTCCAGT[T/C]TGATTACAGTCATTAATGCAATAAAGCTGCCCCCATTATAGACTTGTAATAGAATCTCCCCTGTTTCATTTTAGAAATCTTACTCTTTAACTTAGTTAAA
Pal16	PalAyuSNP2913	106.14	A	G	TGTTAAGGCCTGTTCAAACCTCTGGATAATGGCAGCCACCATGTTTTTCACCACTCTGAGAGTGTTGGAGCACAGTAATGTGACGTTCTATGGAGCGAGC[A/G]CAGAGCTGACCGCATCCTCCACAAGCCTGAAGACATCTGCAATGGCCGTCGTGGCCCCCGGCCCCTCAATGGAGGTGAGGCCTGGCTGCTCGGAGCTGAA
Pal16	PalAyuSNP2911	106.14	C	T	GTGTTGGTCCAGCTGGTCCAGTCCGGCTCCACCTGCAGCATCCTGGCCTCCCTCGGCCTGTGCTCTTTGGGTAGGATCCTGGGTCAAGTTTGGGGGGGTA[C/T]AGAGCGTTCTTCAGGACATCTGTAGCGATAGCTGCTGAGTGTCATTGATGTTATAACCCCTACATGTTATGTCCACCTGGGTTATGTAATCATCAACAGT
Pal16	PalAyuSNP2585	106.14	A	G	ATCATGGTCACATGGAGAGCAGCGGTTTGGGGTGTCGCATCTGACAGGAATGTCATGGCCCAGTGCTGAGTTTGCACTCAGCTCAGCTTTCTGCTGGGAC[A/G]GTGTTCAACCAACACACTGGGGCACCGTGCAGGTATGCCTGGCCCTGGGCAGTCCCTGCCTCACTGTACCTGCCTCTATCTCTGTCTTTGTCAATAAAGC
Pal16	PalAyuSNP1174	106.14	C	T	TCCCTGCCAGACTCTTGGCCCAGCCTTTCTTGGCTGAAGGCCTGCATTCTCTCCTTCTGAGAGGAGGGTGAGGAGGAGCCGAGGTCGGAGTCATTGTAAA[C/T]GGCCTCCTCACCGATGCAGAGGCTCCTGAAGGCGCGGTCGGTCAGGCTGCTGACCTCGCGGTCCGTCTCGTCCAGGAAGGAGCTTCCGCTGGATGTGTCG
Pal16	PalAyuSNP2909	106.14	G	T	TACGCCCCACACTGCAGCGTTATGTGAGGCCATTCAAGCACATCCCTTCCCTATTCTGTAGGGAGGTGAGACATTAGGTGTTTAGGTGCTGAAGGTCAAG[G/T]TTATTTTGCAAGTGCAACTTGCCACTATACAGTTTGCTGCCAACTCATTTTATTACTGCAATATGTTTGTAAACAGAGGCTAAAGTATATTGTATGTACC
Pal16	PalAyuSNP2583	106.14	C	G	TAACAGAAAGGAGTGGAGCTATAAAAATGAGCAGCCTGAGCATGGCCAATCAGAGAGGCTGGTGTGTGATGCAGAGGAAGACGCTGTAGAGTGGCAGATA[C/G]GACTTCTTCCCTCCTCCAGGTTCCCCTCCTTCTCACTAGTCCTCCTCACACTCCTCCTTTTCTCTACTCTCCCTCCTTTTTTAAGAACTGCTGCTTTTGC
Pal16	PalAyuSNP2904	106.14	G	T	GTTTCTATCTAATTAGATATATTTGACAATATTAGTATTAATGCAGCTGATGTGTATCGATTCGTTGTCATCGCTAACAATCTGGATTTACCTTCTGTTT[G/T]GTGTGTCGTATTTGGAAACTTTGTCCGCTGCCATGTTCGAGTTGAATCTTCCGCTGTTTACTGTGCTGTCTCGCCTTGCTTGAAAGAATGGATTCCCATT
Pal16	PalAyuSNP2586	106.14	C	A	CAGTTTAACCGCGAATTGACGCGCTTAATTCAGAATTGTTACACACCATAATGTGCACATGCGTTTTCTGCAGCGCACCTACACGTAGTATTTAATTAGT[C/A]TAGATTTGTAAAGTTGATTGTGCACTCTATACCACAGAGCCATGCTATCTAGGCTAATAGTTGGTCCGAGAAACCAAAGCTTATCGCCATCGCTGCATTG
Pal16	PalAyuSNP2584	106.14	C	A	TATCGAACTGTTATGCTAGCAGCTCTCGCTAAATGGGCACTGGCACATGCCGGGCTAAGCATAGAAGTAGGCTAAGCTAGGCTACATAGCAGAGGTAGAG[C/A]GAGAGCATGCAAAGGGCTGCACAATCCTTCACGATCCCTTGCTGATTCGACCTTTGGCCCCTGCTGTTGATGTCGATGCTGACTTGGCTCTCTATTTAAT
Pal16	PalAyuSNP2591	106.14	A	G	GCCGATGGCAGCCAGGCGCGCACAACAAATTCAATTCGTAAAATTACAGACCAAAGCCAGTCAAGGCAGGTAACACTTTCGTTGAGTGTCAATTTGGGAC[A/G]ACTTAACCTGACACAGTCAGCGAGTGTTAGCTAGAAGAGCTCGGCATGCAGGACTCCAGTGCTGCTTGCCTGCTGTCGTCCGCTAACTAGCTGGACTCAC
Pal16	PalAyuSNP1179	106.14	T	C	TACAGTTCCATTTCACAATAGTGGCTCGCAATTAGTTGACAAGCGGCAGCTACATGTTGATAATGTTGGTAATACCTGGCATGTATGTCCCAAGGCTTAC[T/C]ATAGCTGGAGAGCTCTCCATGGTCCTGACCATCACTTCCCCTGGGCTGCCACAGGGGTGTTTAGGGGTTGCCACATTATGTGTAGATTCATCATCATGTC
Pal16	PalAyuSNP1189	106.14	G	T	CTTCACGCTGGTTCACGCCCCTTATTCAGACTGGTGCTTTCCAACCCAAGAAGCAGCTTTTCCCACTTCTGTAAATCTAGTTGAGGGGTTGTGTTCATAA[G/T]GTTGTCCTTGTGTATGTACGTGGAAGTACCTCGTGCTGCGATGAGGTTGAGAGGGACATGGTGTAGCAGGCTTACGGGTTAGCGACGGTGATGTAGCAGT
Pal16	PalAyuSNP2590	106.14	C	T	CAACAGGGTGAGAGACATCGGCAATAGATCGAGCCCATCAGATGATGGCAGGAGACTGACTGGAAGTAATGTCTGCAGCCCTGTGTCCACACCTCCCAGC[C/T]TGAAGTGATACGACTGGCTGATGTCACCGTGTCCGAGCCGGTCTCTCCTTTCCCCAAGCCATCAGACTTGATAACTTCCCAAGGAAGTAGTTTGTCGCTT
Pal16	PalAyuSNP1176	106.14	T	C	TTGAATGGAAATGTGTATATGTGTGTGTGTTTGTAGACCTCACCTCCTGAACTAAGAGCCTGATGTGTGAACTCAGCAGCGGGGTATAAGAAAGATGAAA[T/C]ATCAAAGGTGGGGAGGTCATTTGCTGGTACACTGTAGTATTTCACAGGGGTCCTGTAGAAGTCATCAGTCCCTTTACATCACATCTTACCATGGGCTGCA
Pal16	PalAyuSNP1186	106.14	C	A	TATGAAGATGCTAAGTAAGGCCATCAGGGATGCAGCCCGCCCTCTTCTCCTGCCCCTGCAAGCTCTGTCGCGTCAGCGGCTCCCTGCCGGCCACTTAGAG[C/A]CTTGAGCGATGAGCGTCCAGCCCATCTTTACCTCCTCCGTCGCCACTCCGCTGCTCCGTCAGGAAGGACTGACTCGGAGAAAGGGCCGCGAGGTCACGGT
Pal16	PalAyuSNP1184	106.14	A	T	TTCAGCAGCCCAGTTGACATGTGTGAGTGTATGTGTCCAATGGATTATCATTTCTCATCGTGCCAATGTCAACACACCATCATTGACAAAATTGACAGAT[A/T]CGTAGTCATGGGTTACACAACATTGTTACTCCTACAGCAGTTTTATAAGCTGCACATGACAATGACACACGCGCTGTTAGATGAAAATTTAAAGGCATCG
Pal16	PalAyuSNP2910	108.41	T	G	TGGTTGATCTGCCTCGCCATGTTTCCATGAAGCCAAGTCTAATGAGCTACTGCAGCCAAAAGACAAACTGTGTTCTACACGTCACACACTGTTTAGCATC[T/G]TAACTATTTTAAAACCTACTATATTATGAAGTAGCGTCTGGACGCTGCTTTAAAAAAAATTTGCGAGCAGGCTGTTGAGTAGAACAAGAATGATTTGTCT
Pal17	PalAyuSNP2199	0	A	G	GTTATCCTCAGGAAGGAATGGCTTAACCTCACGGTGATTTGCAGGGGGGGGAAAGATTTGTCGAGCAGCGATGTGCAAACGAGCGCTACCACGCTGGGAG[A/G]GAAGGGCGGTCCTGTTCTATTACCTTGGATCACGTCAGACGTTTGGACCGCGCAAACCGGCTGCCAAAGAATCCCACTAATTAGGAGCGGCGCTATCTGT
Pal17	PalAyuSNP1004	4.56	A	G	GGTTGAGACCCTCGTGGTATCTTCCCTACAAGCAGCTCTGATATGACAGAGAACAAGCCTTGTCATGCATGGTAAGAGGATGGTCTTCAAACAGGAAAGC[A/G]GAATCTTTCGATCCAATCTGCTGCTCGTATCCAAGTGATTGTATTATTAGCACGTTTGAAGTACGATTTGATCTGAACACGTATCCGAGTGAAAGCAGAC
Pal17	PalAyuSNP1008	4.56	G	C	CCCATGCTGGGAAGTGAGCATGTCAGCTGAGAGCAGGAGAGCTGGTTTCTCCACTTTTGTCAACCAGCAGTTCCTTTCCCTCCATCCCAGCAGCCTAGCT[G/C]TGCTTCCTGCAACAGCATGTGCTTGTGTTTGTTTTGTTTTGGACGTAAATCACGTTGACTTTAGCTGTGCCAAATGTCACACTTCACTTGTGGTGTGGCT
Pal17	PalAyuSNP998	4.56	C	T	TTCCTCGGCTTGCAGCTGCTGCTAAGCTATCGACCTTTGCTGCTTCCTCTCTACTGCCTCTTGGCAGCGGTAGCCTGCGTGGGCAACGCCGTCCTGCTGG[C/T]GTGCATCACGGCCGACAGGAAACTCCACAACGCCACCAATTTCTTCATCGGCAACCTGGCGGCCGGCGACCTCCTCATGTGTCTGTGCTGCGTCCCCTTG
Pal17	PalAyuSNP1002	5.69	T	C	TTCATCTCCTTATCCAGCACTCTAAAAAGGTTGTTGATGCGGTTTTACCATAAGCTGCAGCCCAGGCAACAGGAGCAAAGTTCTTATGGCTGGAGTCGTC[T/C]AGCACATCCTGGATGGCTGGGGCCTCCTCCTCTCCCACAATCACCTCCATGTACACCTCGTTAGCCATCTCGCTGCAGTCTGCTCACACACAAGCATACA
Pal17	PalAyuSNP2932	13.72	T	C	AGGAGAGAGGGCCCTGCAGGTGAGGGAGCCCGCTGAGCTAAAGCTCGCTAGCAGCCGTTCTCGTCTTCTGTTTCTTCTTGTGCTCTGCCTCCTGCAGGTC[T/C]TCCCCTAGCAGGTCACACAGCACCAGCACCAGCTCGGAGTACAGCTGCTGCAGCCTGCACGCACACACACACACGCACGCACGCACACATGCACATGCAT
Pal17	PalAyuSNP2248	19.42	T	C	CACAACAACCGCACCGTAACCTCTCCACTTGAGAACTCCGGAACACGGAACCCGCCACTCTCTCTCCCCGCGTCTAGCAGCCCAACACACGGCAACCGCG[T/C]GGCCATGATCCCATTTGTATGGACGACGCTGTTAACTTCCCCATCCCTTTCCCATATGCCAAAGTGTTGCCCTTGAGAAGAGTCCATTTGTTTTGTATCC
Pal17	PalAyuSNP2252	21.7	G	A	AAAACCTAAGACCGCAGTTCTATACTGCAGCCTTGAAACGCAGACAAGCTTGAACAACCTGCGCAGAATGCTAATGTAGATCCGATAGAGGACTAAAGGC[G/A]ATGCTGTCGCCTATACCTGTCAAACATGCTGCTCTCCTGCCCCTTGTTAAAACAGAAGCTCTCCTCTCTCTCTCTCTGTGTCTCACTGCTTATCTCACGG
Pal17	PalAyuSNP2836	23.97	T	A	GTGCACTATACGGGGAACCTCCTCCACCCTCAGACGGGAGCCTGGATGGGGGGAGAGAAGCAGCATGAGTATAGCTTAGTGGTTAGAGCTTCTGAGTGCA[T/A]GAGATCGCAGGTTCGAATCCCACCTGTACATGGTTTGGGATGTAAATCAGCTGAAAGAGCTGCAGTGATGAGTTGCATCTGCAGTCGCGATGAAAGATGA
Pal17	PalAyuSNP2833	61.57	C	A	GGCAGCTTCTTCAGCATTGTAACAGTTGTCAACTACCTGTAAATCCCAAATATGTGTTGACAGTACATGATATGTTTGTCATTGATTATGCATGGCCATC[C/A]TTTTCACCCAAATCTCCGATGTTTCCCTGACCTGTGTAGGCATCCTGGCAGAGCTGCAGATGCCCCAGACCAGCGTGGAGGTGATCCAGGGCAGGATGGT
Pal17	PalAyuSNP2832	61.57	C	T	TCTCGTTCCCTCTCTGGGTTCTGTGGGAGGCTTGGAGGGCATTGATCTGCCCTTGGTCCATGCTGCTGTAGCAGCCTGACTGGTTCATGGCCTGGAGCAA[C/T]GTGTCCATGGGGGAGGGGCCTAGGTTGGGCCTCAGAGCCTGCTGAGCAGAGGCTTGGACAGCCAGGCAGAGTAGGTGGGCGTGCTGCCTCAGTTGGGCGA
Pal17	PalAyuSNP2835	61.57	C	T	CCTACGACAGGAAAGCAGCAGCGATTGGTGTTTGAGCGTGTTTCGATAAAGACAGCTTTCTCTTTAGTGAGGAGTAAGTGCAGGCCAGGATACCAGGGAA[C/T]GCAGAGCAGACACGCATCACGGACGCTCTGCTGCTATTTCTGCTTAGAGCGTCACCTGCTCTGTTGCAGAGCAACCGGAAACTATGGCAACAGTGGTCGA
Pal17	PalAyuSNP3162	62.71	G	T	GAGTGGATCTAACATCCATCCTCCTCTCTCAGAGGCCTGAGCCAGCTTCCAGACCTGCAGCTTGTTCAGGCTCCAGCAGGGTGGAGGGGGGCAGGGAGGC[G/T]TCTGTCTGTCTCTAGAGCTGTTAGTCTAAGGACAGGCATCACTTACAGCTGCTATTAATCACCCAGTCTCTTTCTAGCCATCCTCAAAGGCTTCTGCCCC
Pal17	PalAyuSNP2837	62.71	C	A	GTCAAAGATGATCACCTGGGAGCCTACAGAGGAGTTTGTGAAGAACAGCCATGTGGTGAACACTCCTGTCCAGACCATGCACATCATGGCAGACCTGGGG[C/A]CACCGGGCAAGTACGGCTGCTGTTTATCTTTACAACACTGCTACCTGTCTGTGTGTTCGCTCTTTACAACACTGCTACCTGTCTGTGTGTTCGCTCTTTA
Pal17	PalAyuSNP3125	63.85	G	T	GTTGTGATCGTCATGCTCCTGTCGTGTGGGTGTGTGAGTCATGCTTGTGTGTGTGTCACGGCTGTGTGCGTGTTCTCAAGGCTTCCTGGCTGCAGCCCAG[G/T]TTGTGTATTGCTTGATAACACAGGGTGCCTGAGGTCTCCTACTTGAGTGAGGGAACACACAGTTCTAGGCTGTCCTCTCCAGTGGCCAGGAGCTGCTGCT
Pal17	PalAyuSNP2254	64.98	G	A	AGCTCTGCTTACAGGCTGGTTCCAGTACCTGTCTCTCTGTCTTGCAGCTCTGCTTACAGGCTGGTTCTGTCTCTCTGTCCTGGAGCTCTGCTTGCAGGCT[G/A]GTTCTCTTCTGGTTCTCTAGTCTCTTCCTAATGGGACTGTGAGGAGCCTGTGTCACACAAAGCCTTTTAGGAAACACCCTCCATGTTGCTGCTACAGTAC
Pal17	PalAyuSNP2250	66.12	T	A	AAACTGATGAAGAAAGTTAGAAGAGCTTCTGCTATGGGCAGCCGACCATACATTTACAAAAGTGCTCCCTTCGACAAGAGTCTAATATTAAAACACCTGA[T/A]GATCAACACAACAAGCCTGTGTTTGAGCGTCAGAAGGGTTCAGCAGTGGAAGAGCACCGGGACTTTGAGTTAGAGGAACAACAGTTTCCCAGCAAGCTGC
Pal17	PalAyuSNP2249	66.12	C	T	TACATTTAACAGACGACAACTGCTTGCAAATATCCTCAAAATGAGCAACGGATTCCAAGCAGCTTTCTGCTAAATAGAATCTAGAGATGTAGAAGGTGAA[C/T]GTAAGTGGGGATATCTAGACACTAGCTGTTTGAATTGAATTAAAATTCAAAACCTTCTCTCTAGCTGCGGTCGAGGCAGGAAAAATGGCGCTCGCTGTTC
Pal17	PalAyuSNP3004	67.26	G	A	CTTACAAACACAGGACAGCAGCCACTTCCCACAGGGTGTGTTTGTACAATAGAGCCGCACACAAAAGCGGTATCAGCCTTCGTCTTATTTTTGAACGGAA[G/A]CAGGCTGTTTGGGAGGTGGGTGGTGCTGGTGGTGGTGCTGCTGGTGGTGGTGGTGGCGGCGGGGAGGGGGGGGGGGAGGGGGTGGGGGTTGGTTATTAAA
Pal17	PalAyuSNP2576	74.12	C	T	CTTGTTTTATTTGCCCTGTGAGCAGCCAGCTGGCTCTTGTGATACAGCCTGAAACCTGTGTCAATTGCAGAGCTGACATAAATCTCTCCAGAACGTTCCC[C/T]GAGACGAGGAGACGAGCCCAACAGGTAAGGCATTACCGCTCAGAGCTGCTCCTCCGGGAGAGAGAGGCGTACACATGGTAAACACTGAGCTGAGTGAGTC
Pal17	PalAyuSNP2574	74.12	C	A	GACAAACGTGTTCTTGCGCTCCGTGGGCCTGAAGGCAATATATCTGGATTAGTGTCAGTTAGTGTGATGAGAAGAAACAGGCAGCGTATCCCCCAAGGAA[C/A]CAGAAGGGAAACGTGAAGAGTTCCTGCCGCTAGGACACATCAGTAGCAGGGTACAGTAATATAACAGGCCTGCATTCAACTACAGGCACAATGCTGATGC
Pal17	PalAyuSNP2578	74.12	C	A	CAGCGGCTCTCCTCCAGCTGATTCGCAGGAGGGGATCCCAGAGTTGGTGCTTCGTTCTGAACCTCGCCCTGGCCGACACGCTGGTGGGCCTGGCCATCAC[C/A]GGCATCGCCAGCGACGACTTCAGCTACAAAGCTGCGACCGAGCACAGCGGCTTCCGCATCGCCGCGGGGAACGGCGCGCCCTCTGCCCAGAAATGCCTGT
Pal17	PalAyuSNP2579	79.82	C	T	TGCTCCCATTGTTTGGGTCCGGTCCTAGACATCTGCAACCGTAGCGAGCGAGAGAGATTCAAGCTTTAAAGCAGCCGTGTTGTCTTCAGGACTCGCTCTC[C/T]TTTTTTGAGTTTCCGTGGTTCTGGTTCAGTTGTGGATCCACGGAGGCGATCCGCTGTCTTGTCTTCGGTGGAAGGTTTGGCGTCTGCTGCTTACCGGGTA
Pal17	PalAyuSNP2582	80.96	G	A	TGAGTGGTTGCCTGGTGGCAGCAGGCTGGTTCAGTCAGGCTGAGGAAGTCTGGAGACACTGTGTCTCCGTCCCAGACAGCGGTGGACGTGCGTCAGTCGT[G/A]CCTGAGGAGGCTGTCCCTACGGTGACGGGTGACGAAGACTGTCTGGCTGCCTGTCTGCTTGTCTGCTTGTCTGTTCATCGGCTTGCCACTCCGAAGGCTG
Pal17	PalAyuSNP2581	80.96	C	T	ACAAAGCTAGCTCCGAACAATCTCCACGCTCCGCAGGCAACCGCCAAGCAGCAACCGACGCGAACGGCGCACGCGCGTCTGCCGCGACACCGCAACGCAA[C/T]GGCAGACAGATACCAACCTGCCGGCGCCAGGCCAAGGCGCGGTTCTGTGCCCAAATAGGATGTCTCAAATGTTGTGTCTCAAACACGCTGCATGCAACAG
Pal17	PalAyuSNP3057	85.52	C	T	GATTGTGCGTGCTTGACTGAACTCAGACAAAACAAAATCTTTCTGATTCATGAGCAGCATAGCCCCGATTCATGTGTAGCAAATACTTGAAATGCCAATC[C/T]GCACTGTCACTGCGAGTCACAATCATGTAGATGTAGTATTATCATACCTTGGCTTTCTTGGGATTTCAGGGCTGTAGTTTAACTGTGGGCTGCGGCGTAG
Pal17	PalAyuSNP2933	86.66	T	G	ACACTGGAGGCCTGGCAGTTCAAACAGGAACTCCTCCTGTAAAGAATCCTTTTCTCCAAAGCAGCGTCGGGGGAAGAATACTGTGCTGAGTAGAATATCA[T/G]TCATCTCAGGATATTAGCATTAGCACAGCTAGCGGCTGGGAGGCAGGAGGGTCTTAGGATGAGCAGGGATGGAACATGCTGCCTCTATCACTAGTGCAGT
Pal17	PalAyuSNP3084	87.79	G	C	CTTCGCTGCGCCCTTGGGATTATAAAATGGAACAGGATGACAACACAAAACGGAATTGGGTTTCGGCCTGTGCATGCGAGGCAAGGCAGCTTGTCGCAAC[G/C]TACCTGCAGTCCTTCTGTACCTGCTGGAGGTCATCGTTCGTCTTCCAGACCTTCCGGAACATGCGACCAACTGCCCCTAGTCTTCCAAACATCACCAGGT
Pal17	PalAyuSNP3053	92.35	C	T	ACGCACCACAGACGCCCAAGGCAGCCTATTGTCTGGAGGTAATCAGGCGATCGCGGCGTCTCTAAGCGGCGCTCGCCCGTCCTCCCTGTACCTGGCGCCT[C/T]CGCCGCGTCCCTCTGAGCCCCTGTGACGACGTCTCCTGCTGCTTCTTCCGGGACGCTGGGCTCCCTGACGGATCCATCTTCGCGCCGCGCGCATGTGGCC
Pal17	PalAyuSNP1882	92.35	G	A	ATGCTACTATTGGGTTACAAAAATCCGATATAGATTAAGCAGCATTCTGAAGATAAAGCTTTTTAAAAATCATTGTAAAATAACCCATTGCAGTCGAGGG[G/A]TATCAGATTGGGGTATTTGGAATACGGTGCTGCCAACATGCGTGGCGAGACGTTATGGATTATCGCGTAATCCAACACGCGCCAGGCCGGAATTTGGGAA
Pal17	PalAyuSNP1007	98.06	T	C	CTTAAGGGAGTTGACTGAAAGCAGCTATAATTGTTTCTCACCAGCGCGGACGGGGTTAATCCAAATTGACAGCTTGCGGTTGTTGCGCAGGCGCACACCG[T/C]CCGTACCGAGGAAACAGCCGGGGAGTATCAGACTGGCTGCGGGAGAGACCAGCCCGGTTCAGCTGTTTTGTCCAGTAACAATAATGACCGTCTCGCCGTT
Pal17	PalAyuSNP1006	98.06	C	T	ACCACGACGCCACCACCCACCCCTGGATCTCCTTCAGCGGGAGACCTAGCTCAATCAGCAGCAGTGGCAGCACCTCCTCCGACCAGAGACTCCTGGACCA[C/T]GCCGCCCCCAACCCTGTCATGGACCTCCACCCGACCACCATCAACACCAGGGCCTCCGAGCCCAAGGTTCTCACCTCCTCCTCATCCTCCACCTCCTCCT
Pal17	PalAyuSNP1005	99.19	G	A	TTAATGGACCGATGCGTCATCGCTATGTTGTTAAAGGGGTGGAGACGTTTCCTCCTAGTTAAGGATGCAGCGTTGGTTTAGATCTGTCGTCCTGATCCAC[G/A]CAGGTTTCCCTCTCAACGATCAGCTGTTCCAGATGATCATCCGCAGGTACAGCGACGAGCAAGGGAACATGGACTTCGATAACTACATCGGCTGCCTGGT
Pal17	PalAyuSNP999	101.47	A	G	CAGCAGCAGGAACGGGCCAGCATGCAGTACGCCAAGATGAGGAGCCACATGCAGCACGCCATGTAAGAAACGCATGCTGATGTGTCGTAGACGTGCAGGC[A/G]TGCTCCGGTGTTCAGATGTTCTCTAATAGCTGCTCTCTCCGGTTCCTCTCCGGAAAACCCAGTCGGCGAGGGTCGGGACTCATGGAGGACGACGAGGAGC
Pal17	PalAyuSNP1001	101.47	C	T	GTCGCAACATGAGGAGCCCGGAGGGCAGGCCACGTGCCATCGGCCCTTTGCAAAGCCTGCAGCAGACAAACATGAATGAAAAATTGGAGGCCTCACCCTA[C/T]GCCTGCTCACAACAGACAACACTTCAGTTGTCCTCTGATCCCACAGACTCTGCCCTGGCAGGGGCTGCCCAGACACCTCCTCCTGGAAACAATGCGCAGC
Pal17	PalAyuSNP1003	101.47	A	C	TCTTCTGGAAGGAGTTGGTGATCATGGCGATGAGCATGTTGAGCAGCACGATCACGATGATGAGGGTGAAGATGCCGTAGAGGACCCTGCCTACGAACTC[A/C]GCCAACACGTAATCAGGCATGTCCACGTAGTCCTGGTTGGCCACCCCGAACATGGTCCAGAACAGGAAGTGGAACGTCTCGTTAAACCTGGAGGGGAGAG
Pal17	PalAyuSNP997	102.6	G	A	TCTGAAAATAGGCCACAGTCTGGCAGCTCCCCACCACACGCTGACGCGCTTTAACCTTGGCCTGGGCTCGTCCAACTGGGCGCCGCGATGGCGACAACGC[G/A]AGGGCCTCCCGAAGATGGCTGCCACGGGACCCGGACGCTGGCAGTCCCGCGGGCAAAGGGCCTTTGCTCAATCTTTGCTAGGAAGTGAACGAGACAGGAT
Pal17	PalAyuSNP2200	107.16	G	A	CAAGGGTTCAGCATTAGCAGCAGCATGCGGCTTGTGTAACTGTGTTTACCTGTCAGGGAAAATGGGCCAGCCACCAGGAGGCGGGGCTAAGGGCCTCGGA[G/A]TCTGCCAAGCAACCGTGATGGCGAGCAGGTAAAGGTAGGACCGAACGCCGGCTGCCAAGCGGCCACAGCCCGGGTCGTTTCCAAGGCTTGTGTAACCATG
Pal17	PalAyuSNP2202	108.3	T	C	TTGGAGGGAGTGGAGACCATGCAGCCGTCAGAGGCATCGTTCCAGCTCTGGGGGTGCTTCTCTGTGTCCTGGGTGCTCTGTACCTGCACCAGAAGCGATA[T/C]CAGGGGAAAGCCTAGCCCTGCTGGCTCACTGAGGCTGCCAGTCGATGAACCGTGTGACGCAACCTCAAAATAAATCTTTGCATTTCTAGTGAAGGTCAAG
Pal17	PalAyuSNP2201	108.3	A	G	CTTTAACGTTTGCGCTACACACATTGACGCGCCTTGACGACCACACCGCAGCATACACACACAATAACATACAAGGTCAAGTTCACTTTATTTGTTGTTT[A/G]GTCATACACAGTTGGAGTTGAAGGAACCTGTCTATGTAGTCCAACATTACTTTAATCTGGCTGCTGTGGTATTTTTAGCTGTCGGTGGACTTTCACGTTG
Pal17	PalAyuSNP2196	108.3	C	T	GTTGGAGGACTTGGCGTCGTCCTTTAAACAGCTATCCAGTCGCGACAGATCCGTCGCTCCTTCAATAACGGCAGCTCTACTGAGAAGTTGAGAGGACACG[C/T]AATCATGACTTCTTCCCACATCTCTCCCACCAACTGACGTCTGATCAGGCGTCAGCTTGTAGTGACTCATGGCCTCCACCGTGTGGAGCCCCTGAGCTGG
Pal17	PalAyuSNP2197	108.3	A	T	TTTTTTCGTTCTTGTTCTGCTGCAGCGCTTCCTCCGTTTGTCTCACGAAGAAACGGCTGAGTATGACTCGCTGGAGGTCGCCGCAGCTCGATGGTTGACC[A/T]AACGGGCGTTACGTTTCAGAGGGCCGCGGTCAAAGATTCCTCGTAACGAACCTCACTGGCACGAACGCCAACGCCGCCACACGCTGCTCGCGTGTCGTTG
Pal17	PalAyuSNP2203	108.3	G	A	TACTCTCCTATGAGCAATCAGTCAGTTTGAGGGAACAATTAACAGCCAACGTTCATGTCCTTCGAGAATGTGATGCTTTCCTATATCAACATGTCCGACC[G/A]GCACCTAATACAAATATCGCCACGTAGGACCAGATAAGTATTAAAACACGTTACATGGTGTTGGTCCTGCTGCTTTGATGCGCACACAGAACACCTCCGC
Pal17	PalAyuSNP2198	108.3	C	A	TCGATGGCGACAAAGAGGGGAAACGATGTTACGCGTGCGGGCTCGCGTTATTGGCAACTCGGAGACGACGGGGAAGAATCTCGTTCGACGACGAGGGATG[C/A]GCGCACGTCTGTTTCGCTGCTGTGATGAAGATCTCCTCTATCAGCGACTCCCATCGAGCGCATAAACAAACACCACGTCAAAAGGGCAGGGAAAAGAATA
Pal17	PalAyuSNP995	108.3	C	T	GGCCATCCAGTACTGAACACGTCAGTAATGTACTTAAGGCCCTGCCAGACATGGTAACTTGGCCCAAGATAACTCAACGCAGCACGTAGCCTTCAGCCTC[C/T]GCATGTACAGTCCAAGCCCTGCCGTCGCTTCAGGAGGAGAGAACGGTGAGTTTCTATGTCACTTCCTGTTCCTGTGAGGCAAGCAGAGGAGCGGCAAGTC
Pal17	PalAyuSNP2221	109.44	A	G	ATTACCCGCAGCCCTGGAGTGAACATGAAAGCTACATGGGGGATGTTAATTTAACGGTGCCTGTTCCCGCGACTACTTCGGGTTGATCCCTGGGACGAGT[A/G]CGGCTGTTCGCTGGAGAGGGTTGTTAGCTGGCTGCTAACAGCTTTATTTGAAGTGTTGTAGCCTTCTTTGTTTTTGCTGGATCGCTTCCTACACACTGTG
Pal17	PalAyuSNP2216	109.44	G	T	CAAGCTTACATATATAGTTTATAAGCTTGTATAGAGGGGTTAGAATGGGCAGCATAACCAGATAAGTTCAAACACCTCTGATGCTCATAGTACAATTGTG[G/T]CTGTACAGACAGAGATATTGTGATGACATAGTCAATGTAGAGATGGTCATAATGATGTTCTATAGCTGCCAATTACTTACCTGCCCTGCTATATGCACCT
Pal17	PalAyuSNP996	109.44	C	T	GACGCTTCGGATGAAGAAGTTCTCCACAGAGGGAAGACCTTACATACAGTTAGCAGCCATACACACACACATACAGACAACACCCTAAGTCTTAGATGCG[C/T]AGAACAATAGATGATCGGCTGGCTGAGGGCTGCTTTCCAGCACTTCAGATTGGACGGGATACCGTACAATGACGAGAGGCTGTGATGCGATCGGATGAAT
Pal17	PalAyuSNP2207	110.57	G	A	TCCCTCTACACACTCACTCGATCCACCCGCACTACCTCCCTCATACACGCTCTCCCTTCCACGGGCAGTGGCAGCACGGCCGCGTGCGTCAGGTGGAGAC[G/A]GGCGCCACGGTGGCGTACGGGGAGCGAGGCCGCAGGGACACGCAGGAGAGGAGATCTCAGAGCTGGGCCTCGATGTGATCAACATGCTGCTAAATAATGG
Pal17	PalAyuSNP2206	110.57	T	G	GGAATCACAACCAGTATTGTGCTCGACCAAAACCATATGTCAAGATGTAAAACCAAAGCAGGCTTTGCAATCGAAAAGGAGGAGCAGCCTTCCGAATCAC[T/G]CTTTGTTGTATAAGGGACAGCCTTTTATGTGTGCAAAGCCTCAACTGATGGATCATTTTGCTGCTATGACAGGAGAACACTCAGGAAACAAGCACCCCTC
Pal17	PalAyuSNP2220	110.57	C	G	CTTCGTGCTTGCTTAAAATGTATGTTTACTCTTCGTGTGTTAAGTTGCAGCACTACAGACTTGTCCATGTTTGAAATTGGTCAAGTTTGGCAAACACGCC[C/G]CTTTGTACAGTATGTGAATGAGTTCATCGCTACACTGGGGAAGCGAGGGTTGAGTTAAAGTTGATAAACACTGGTTATTGCTGCACGCGATTGCGGTTGT
Pal17	PalAyuSNP2208	110.57	G	A	ACCGTGTGGTGGGGGGAGGCAGGTGCATCTGTAGGCAGCTGAGCGAGGAGCATCCTGGTTGGCCAGCGTGGGAGACTGAGGGGCTGGCTCTGGTCCGCTG[G/A]CGCCGCGGACCCCTGAGCTGGTGAGAATGCGGGGGCTGCGTGCCTGCCTTTGAAGCTTTACCTCCCACTAATTCTGGCCTTCCAATTTCCACACACTGCG
Pal17	PalAyuSNP2205	110.57	G	A	ACGACCTCAATGAGCAGGACCACAAGTGGGAGTTTGATCGGACGGAATCCGGCAGGGCGACGGGCGGCGGCAGCCCCAGCATGAAGAGGAGAGGTTCCCC[G/A]GGGGCCTCGGCACCGCCGCCAAAAGCCCTGCCAGAGCAACTCAAAGTCTTCAAAGGCGACGACCTCAACAGCTGCCAGCCCACATCGCCAAAGAACAGGA
Pal17	PalAyuSNP2218	110.57	C	T	TAGACGAGGACCAATGTCTGTATCAAGGAGTGGCAGCAAAGTTCAAGGAGAAAACTGCAGTCGCTCCTAAAAGCCAGTCTGAGAATAGCTGTTGACTTCA[C/T]ATATTGGAAGTTTGAAATATGACTCTTCTGAGAAAATGCTGCTATAATTCTTTAGCTGTACACCCCCTCCTCCCCTCCCTTCCATCCGCAAAATAAATCA
Pal17	PalAyuSNP2212	110.57	G	T	TGGGCAAGCGGTACCCTTCCGCCCCTCCCTCACCCATCTGATGGATGGAGTAGCAGCAGTCCTTCTTGTCCAGGAAGCAGTGCAGGATGCGAGTGTAGTC[G/T]TCTGGCTGTCCCTTCTCCCCCCTCCATCTCCACGCTGCAGACATGGGCCAGGGGGATGGAAATACAGGTACACAGACATAGCGTACACACAAACATAGAT
Pal17	PalAyuSNP2210	111.71	C	T	GCTCGTTCTTCGCCGCCCTGGTGGCGGCGTTCACGCTGCGCAGCATCAACCCGTTCGGGGACAGCCGGCTGGTGCTGTTCTACGTGGAGTTCCACGCCCC[C/T]TGGCACCTCCTGGAGCTCATCCCCTTTGTGCTGCTGGGGGTGTTTGGGGGCCTCTGGGGGGCGCTGTTCATCCGCGCCAACATCGCTTGGTGCCGTCGCC
Pal17	PalAyuSNP2209	111.71	G	A	TCTGATGCTGGGTCGTCTTTAAAGCGTTTTCTTTCTTTTTTTAACCCCTTGCGCGCGTGCGTTGATTACACGTCACATCTCAAGCAGAGCAGCTGGCGCG[G/A]GCCAAAAATAGAGCCGTCCTTCGTTTCATTGATCTGCGATTTCGACTCATCGGACGTTTCCTCCCGTTTGATCGCCTCACGATCGAAGCGATGGCAGAAT
Pal17	PalAyuSNP2214	111.71	G	A	ACCAGATATCAACACTATAGCGCTGTTGTGGGAGCAGCTTCACCGTATTTCTCACATCAGAAGTGCCCGTCAAGCCAATGCAGTTTGTGGGAGGGGCTTT[G/A]GCAGATTAGGGGTCAAATCTCTTCCTATTACTTTAGCAAATTGACGACTAGAATGTCAAAGGTCTGCAAGGCTGGAACTGCTGCAAATGGAGGGTTCTTT
Pal17	PalAyuSNP2219	111.71	C	T	AGCTCCTTACGCGTGCGCCACTCCAGCGCATTGAGGCCGCTGTCGGTGGGCAGCGAGATGTTCCGCCGGCCCACGCTGGAGCCCAGCGGTCCTGCCACTA[C/T]GTGGGGCTCCGTGTGGAAACTCAGGCCCATCCCGCTGGCGTACGTCACACGTACGCTGCCATTAGAGAACATCTGGTAGGTGTTCCTCACCTGGTCTGGA
Pal17	PalAyuSNP2204	112.84	T	G	GACACAAACTTGTGCAATCCTGTCCTGACTGTCTAAGCCAAAGACTTTTCCTATTGCAGCATTTCACGATTTGTTGTATAAAACGTCCTGTACGGGTGCT[T/G]TCCCCCGTACACACTTGCACATGTGTTGAAGTTACTGAATGCACTATTTTCTATAGAAAATGCTTTATTGCAGTTGCTGCCCTAGTTTAGTTTTGGGAGT
Pal18	PalAyuSNP2995	0	C	T	TTGACTACATGTTCAAGCTGCTGATCATCGGCAACAGCAGCGTGGGCAAGACCAGCTTCCTGTTCCGCTACGCCGACGACTCGTTCACCTCCGCCTTCGT[C/T]AGCACGGTGGGCATCGACTTCAAGGTCAAGACCATCTTCCGCAACGACAAGAGGATCAAGCTGCAGATTTGGGTGAGCCGGAAGCTGACAAGGTTGGGCC
Pal18	PalAyuSNP79	1.14	G	T	ACTCAGTTCATCAGGGCAGCTGTCAAGAGATATGGGAATTCTGCTTTTAGCCAGGTGGTCTGATTATTTTTGTGACTTGTGTTAAACTGGCAATCTGAGT[G/T]AAACAGTGTCCCAGTTACACTGTTTTAACGCTGCAGTCAGACTACAATTCACATGCATGTTTGGCTGTCTTTGTTCTGCAGCTTTGCTCATTGTACACCA
Pal18	PalAyuSNP1908	1.14	C	G	CTCCTCAGGGGCAGCTGGACAATCACATCAAGTTGCAGGTATGCGGCGCGTCCGCCCACCCGCCTCCCACGCGCTCACGCCCTAGGTTTCGTCACTTGCT[C/G]TCTTCTCAAGAACTCTCTCTCATGGCTGTCCTCTCGTCCACCAGAGACTACCGTCTCCTCCCACTGAGCTGCCCAGCCAATCCCCTCCTCAGCTGTCGAG
Pal18	PalAyuSNP74	2.27	A	G	TCCAGAGACAGCTAATGTGACATGGTATTACCACGACAACAGGGCTCACAAAGCCATAATGGATCGTCTGTCGCTGCCAGGGCAGCACTAAAACAGTATC[A/G]GGCTCCATCTTACCTCGTCGTCATGGTTATGTCTCAATTGGTATCGAAGAACCATATTTTGACCCTTTGGCTGCAATGTACGTGTATTCGTTGCTTTCGA
Pal18	PalAyuSNP25	6.83	C	T	CAACATAAACACTGGTCTGTTCAGCAGCTCAGCGTAAACTTCTCCTCCATGCACTGGTGCGCACTCTTCCTAGGGGAGTAGTACGCTAATGTCAAGCATT[C/T]TAATCTGTGGCAACACTCAGCGACAACTGCAACATTGTATAGATCGACAGTGCTGTGTGGTTACATGGTAGTTAATGTAACCTTAAATGTTAAGTGCTGC
Pal18	PalAyuSNP2908	22.06	A	C	CACTTCAGATGGAAACTGTAGTGCTGTAGCAATGCTACGTTCTTTATTGATGTAAACTGCAGCGTATCAAGACAGCCTTTGTCTGCAGGTTAGATAATTA[A/C]GCATGTTAGTCATGTATAATTTCAATAACCTAATACTTAACCATTGCTGCAGATGAACTGCATGACCTAATTGTTTAGGCTTTTCTTGTTACAGTCCAAC
Pal18	PalAyuSNP3012	41.11	T	C	AGGAAGAGGGGGAGGGAGAGGAATGCCGGACAAGAAGTTAAGAGTTTTTCCTGGATTCATTTCGCAGCATTAATAAAAGAAAGTTGCTACATCGCTATGA[T/C]AAAATTGGTACAAGAGGAAGGAGGCTAAACAAATAGCGGAACGTTTCCTCCCCATCTGTTACTAAAGCAGCTGCTAAGCTAACAGGTTCTCAGTTAAACC
Pal18	PalAyuSNP2625	42.25	T	C	CCAAAAACTGTTGTAAACGTAAATCAGTGCAGCTCCAGAAATGTATCTTTCCGTGTAATCTATGCAATGTTCCAGCCAACTTCAATACAAAATAAAAGAT[T/C]AAGAAGTGGTTTATAGTTAAAAGTGTTGTTGCTGCTACATCATTTCCCGTACTGATAAACAATTGGTGTTGTTATTTTCCAGAGTAATTCTTGTGTAGCC
Pal18	PalAyuSNP3031	46.81	G	A	GCAAAGATGAGAGAAATGATAGCGTGCAGCGAGGGAGAGGTGAAAAGCTGACCTTCCTGGTAACAAAAGCAAGTCCATGCGCGCGAAGGGGAAGAGAGCA[G/A]GGAGGAAAATGGACGACTGAGGAAAGGCAACGGAAGGGATGGGATGACATTGGGGTTCTTCGCTGCACAACAACGCAGGTGTCTGTCCTCCACTCTGTTT
Pal18	PalAyuSNP3027	46.81	C	T	CCGAGCAGACCGTCAAGCTCTCGCTGCCCCGAGCCAGCAGCCTGAACGAGAACGTGGACCACAGTGCCCTGCTCAAGCTGGGCGCCACCGTGTCGGAGCG[C/T]GTCAACCGCTTTGACCCCAAGGCCGGCGAGGGCGGGGCGGGGGCGGCAGGCTCGGCGGGGTACTCTAAGCTGCAGGAGACCAGGAAGATCTTCGAGCAGC
Pal18	PalAyuSNP3026	46.81	A	G	ACACAGAAACGCAGCACTAAATGCTAACAGATGTCGGACAATGGTGGAGCATGAAAACAGAGAGTTTGTGGCTGATGTGTGTAGAGAGGTTTAAAACACG[A/G]CCAATAGCACAAGAAGAGGAGTACGTTTCACACAGTCACTCAATAAATGCTTGACTTTGATAGAAACATCCAGAAGCTGCACATGGAACAGATATGGTTA
Pal18	PalAyuSNP3023	47.94	G	A	CTGAGGAGAAGCAGCCTCAGACAGAGGTGGATGGTTTTGACTTTCTGGGCGGTCTGAAGTCGATGGACGCGCAGCACCAGCTGTTCTTCCTGCTCCTCAT[G/A]GCTCTCTCCCTGTGGGGGGCTTGCTCCGCCCCTCTGGACTGGATGCTGGACGACAGCCTGCATGAGTTCCTTGACTCTGTTGACGCTGCTGATCGCTACG
Pal18	PalAyuSNP3022	47.94	T	C	AGGTCAGGATGTGAACTGGTAGACTTAGTGTTTATCAGTGTTCTGGAAGAGAAGGAGACTAATGCAGCTATCAGTCCTAGTAGGAACCAGTAGCTTTCTC[T/C]TTAGTGCATTTCTGTGCACTGGAAGAATCTTGCCGTCACCGCTGCGCATCACTTGGTCGGCCGGTGGTCCGCCGCCACTGGATGGCCTCCCGCCATAAAG
Pal18	PalAyuSNP3011	47.94	A	G	GAGGGCAGGGCGGGAGGCTGGTATGAGGGCAGGGTAGCGGTGCGCTCTGACAGTGGGCAGCCATGGTGGTTAACACACCGTCCACACCACTGGCTGTGTG[A/G]GACAGCAGGATCATCACACAGCCTTGGAAAACTCCTTTACAAGGCTGCGTAAACCTGTTTACTGTCCAGCAAGGCCAACTCTACTCACATGGAACAAGCA
Pal18	PalAyuSNP3021	47.94	C	T	AGGGGTCCGGAAGGGAGGATTGTGCAGCGAACATGCTCATGCCATACCCCGCGAGCACTCCCTCAGCTAGTAGGCACGCGGCCACCGCGGTGACCCACAC[C/T]TCGAGATTCTGCGTCATGGTAACCGGGGATTCTCGGTGTCCGCTGCACTGAGTCGTGGAGATGAGTGGAAAGAAAACGTTAACACAGTTGAACCATTTCA
Pal18	PalAyuSNP2662	49.08	C	A	TGAGGTGAGGAAGTGCAGTTCGTTTCGGAGGCAGCTGATCTCCTTATGCAGGTACTGGACCTCATTCTCCTTCACCCTAAGAAGGACCTGGGCACAAAAA[C/A]CCCCCAGCAAAAGCGAATTATCTTAATAAACAAGCTGCCTATACAAAGCCAAAATAAATAAATGTGTGTTAAAAAAGAAACCTTGGATACTTTTTCAGTA
Pal18	PalAyuSNP1915	52.5	A	G	CTTCCTCAGTAGAAATAAATGCGGGGGGCGGCGCATTGGGGACCCATCCAAGATGGCGCCGCGCTGATACGTCCGCTCCAATAGGCAGCGTCAGTCTATG[A/G]GGCGTCTACTTATATTATGTCTATGGTCAATCAGGTCACTTCTTTCTCTTCCCTCGACTCCGACAGTGTGCTGTAGCACGGCCTGACTAAGCTGCGCAAC
Pal18	PalAyuSNP1912	53.63	A	G	TTTGGTTTTCACATGCCTGATAAAGTACTCGTCCACATTCCCCAGCATTTCTTACCTTCTCCTTCAATTATTATCAACCTGCAGCAGAAGACTGTGACAC[A/G]TATGGATAGTCTGGCACATGGCCAACGTCACATTTAAATCTTGCTCCACAAGCTCATAGGTGACCACTGGAATAGGGTGTCATTGCATGACTCAGATCAC
Pal18	PalAyuSNP1914	53.63	T	G	CAAACGTCACTGAAGAAGTTAATCGTTGCCTTTGGCCTTGTCAGCTCGCTAGCGAGCCCTTGCACGGCAGCCCACTACCTGTCGAGAGCTTGCACAAGAC[T/G]GGTCCGTCGCGATTAGGGGAGCTTGCATGGAGAAACGAGTAGGGGCTCGACTGTAGCCGAACTCGCTGCTCAGCACGGGCCTTGCTTTCAGAACCCAAAA
Pal18	PalAyuSNP1913	53.63	A	G	GCCCCCCCACCTCACCCAAGCGGGGACGATGCAGCCTGGCAGATGACATCACCATCGTCGGGGGCAACCAGACGGGCATCTTCGTCAGTAGCGTGAAGGC[A/G]GGCTCCCCTGCTGAGAAGTGCGGCTTGAAGGAAGGGACCGAGCTGCTGGAGGTGAGAGGGAGGTCCTGACGTCACACGGAGCTGCGTCAAGCAGGCAAGG
Pal18	PalAyuSNP1909	53.63	G	T	GGGTGGCAGGCAGGTAGAGAGACAGGCAGGAAGGCAGAGAGGAAGGGAGGCAGGTAGAGAGAGACAGGCAGGAAGGCAGGGAGGCAGGCAGCGCTGAGCT[G/T]GTGTGCAGAGTTCTGCTGGGTGATGGCCTAATTCAGCAGGGCTCAACATCAAAGGCCCCCCCAGTGCTGCTAGGCCTTCAGCTGGGTAGCTTGTGACACA
Pal18	PalAyuSNP1907	54.77	G	A	TGTCGTATGGTATGGACTGTACTGCTGTCAACAGATGAAAGGTAGCTCGCGATAAGTTATATTCAGGCTTGCACGAGGAGAGGCGCCAGCAGCAAGATGC[G/A]TTTATCTAGCCAGCTAGCTAATCTTAACTACTGCTACTCTTAAACTAGTTAAGTTGGCTAGCTATATCTATCACCGCTGCCTACTTTTGTTTAATGGCTG
Pal18	PalAyuSNP1911	54.77	G	A	ACGGACACTTTGTAAATATAAAACTAACTTAATGGGCCATTGTAAAAAAAAAAAAAAAAAAATTGGGAATGAGAATTTTAGGCAGCTCCCTTAATGTCTG[G/A]GAGGGAGGCGGGGGCATGTGTTCTGTGGCCCAGAAATATATTTGTACATAAAGTGCTGGATGGCTCAGGAAGGACATCAAGGACTGAGGCTGCCCTACCT
Pal18	PalAyuSNP1910	54.77	T	G	CGGGCGTGTCGTAGTTGGAGCAAGCCATCTGATCTAGGCTGTGAATTTTGAACTGGCAGCAGAAGCGGTAGAAGCAGGAGCCACAGCAGAACATGTAGAT[T/G]CCGGCGTTGCAGTTGAATGGCGGGTCCCATTGGCCCATCACGTCGTAGTAACCTCGGCAACGGCTGCCTAGCGAGGGGATGGTCTGGTCCTCCACCTCGG
Pal18	PalAyuSNP81	57.04	C	A	AGATGAGTGGAAAGGTATGGATGCCACTAGCCTGCACGCCAACATAGGGCTGCTGATCCTGGTAGGGGTGTACAAGTCTTGAGGTGAGGCAGCCGACAGT[C/A]TTTGAGATGTGCATAGGCGAAAGAGTGATTTTCCGCGCAACAATGCCGCTCAAATTCTTCCACAGCTACTCAAAGTCAACACAATTCGACCATCGTGGGA
Pal18	PalAyuSNP80	58.18	C	T	GGCTGAGGCCATCTACGCCAGATGCAGCACCCTTCCTGCAGCTAGACACCAGGTCGGGAAGCAGGTCGGGGAGACGGCGACTGTTGAGGCGGATGTCGGC[C/T]GGCACGTTGGCCTTATCCTCATCATCCTCAAACTCGTACTCCTGAGCATAGTTCTTCTTGGCCTGGGGCTGCGGTTCACGGCGCTGCTTCAGGAGGTGGA
Pal18	PalAyuSNP78	59.32	C	A	CCTACCTGAGGGGGCGCAGTGTTCGCAGCAGCCGAAGAACCCTCAACACTCCCAAGATCTTTGCTCCGCCCGCCATTGATACGACAATGTCAATCAAAGA[C/A]ACAAAGACCAGGAATCCATCTAGAATGTTCCAGCTGCTGCGCAAATAGGCCTGCTCACCTATGTACAAGCCCATAGACACCACCTAGGGAGGGAGGAAGA
Pal18	PalAyuSNP76	60.45	C	G	TTTGTTGTCAAATTGTTTCTTTCTAAACCCCTGTGCAGCTGTGACCTTTGATCAGTCGTGTTTCCGGCACTTTGTTTTCGTCAAATGCAAAGAAATGGCA[C/G]TCAATGACACGCTTATCCCATAAATCAAAATTCAAGCTGCATGAATGCCAGATTCAACAAGAAAGTAAAAAGGAAGGTAATGGCCGATCTCGTTTTCAAA
Pal18	PalAyuSNP73	60.45	C	A	GGGGGAGGGGGAGTTTAGGAAGCAGAGAAGGAGGGAGGCAGGGCAGCATGTCAAGCCTTCAGTGACTCTCAAGAGTATCGGGTGTCTTGGCCCTTGGCGT[C/A]ACCGTGTCTCGTGTTCCCGGGGCTGCTTGGGCAAGCTTGTACCTCTTTACAGGTAGAGAGAGGGAGGGGGGCGGAGGAAGGGAATAGGTGGAGAGAAACA
Pal18	PalAyuSNP71	61.59	G	A	AGCAGCGCTGTTTGATCACCTGACATTTGCCATCATCCAATTACAGACCCCTCACACCCACGCAAGTTAAGTAAATGTGCCTGTTCACCAAGTTGCTATT[G/A]TTTATGCCACATGGCTTTCCACAATACCCACAAAACCATACCCACACTGCTGCGGCAAGTCACCTTTTGTCCTGTGTTTCACAGTTGGACAAAGACAAAG
Pal18	PalAyuSNP70	62.73	G	T	TCGTAGCAACGGCTGCAGAAAATGGCTAAAATAGTCGGTGCGAAGAAATCATTGTGGCAGCAAGTGTGTGATGGTAAGATCAATGTAAACAGTGTGTGAT[G/T]ACCAACTTTAAGCTTTACGTAATATAGTGCTGTGGACTACAGTTAATAGAGAGTAAACTTTACAGAATACGAAACGGAGCAACTGAGACCACCCAACGCT
Pal18	PalAyuSNP66	63.86	G	A	CCCCCTTCCCCTCGATTCCTTCCTTCCTTCCCTGGTGTGTGTGTCTCCCAGACCATCAACGAGGGTAACCGCTTGCTAGTGCACGTGGCAGCATACGTAC[G/A]AACGCTGAGTTGGGTTTACCTCAGAGGGTGGCTCATAGGGGGCTTTCCCATTGATTTCCTTGTGCTGCTCTGGGATTTAGCCTGTTCTACCGCTGGGCCC
Pal18	PalAyuSNP67	63.86	C	A	GTGGCTGTGCAGCTCTTCAAAGGCCGATTCTTCTACTGCACAGACGAGTCCAAAGAGTTTGAGCGCGATTGCAGGTCAGCAAGCGCACTGTTTATGTATG[C/A]TATATCTACGCTTCCCTCAGTTTTCTGCTGCAGATCATTAGAATCAGCTAGATACATACTTGTATCTCTTATTTATTTATTTGTATTGCAATGGCTTTTT
Pal18	PalAyuSNP68	65	C	T	TGACTATCGAACACAATAATAAACAGCAGAGTCTTCAGTCTTCAGACTGTTCATCTGGAGATACACCTGCTTCTTGTTGTTGTCCCTGGAGACGGTGAAC[C/T]GACCCTCAACTGACTTGGAGTACCATGCTGCACTGGAATCAGGTCTTAGGTGGCCAATCCACTCCAAACCCTTTCCAGAGACAAGCTTGTTCCAACCTAA
Pal18	PalAyuSNP65	67.27	T	C	CATCCCTACAGGTCAACCCAGAGGAAGGCACACTTAACAGGACATGGTGGTAGTGATGGTTAACCTTTATAAATGGAGATATACAGCAGCATCAGCATAT[T/C]GATTTGAACAGATGCTTTATATGATGCAATATATTCCCTTTTCCTTTCCGATGAGAGACTGCCAGTGCTGCTGTCACAGTCACAAAAGTATGTTGCTGTG
Pal18	PalAyuSNP63	68.41	C	T	GGAAGTGTTCTTTGTGCCGAGTCCTCTGATCTTTCGCAGCTAGCGGCCCTCAGCTATGGCCTACCAAGTACCGTGTGCTGACAACAAAAGAAGTCAAAGT[C/T]TCCCTGAGGAAAAGGCGTCTCGCTGCTTCCTTTCCTTTCAGCAGCCTCTCCCAGGCCTATGTTGAAACCCGAGCATCCTTCAGGGATGGCCCCACCCACA
Pal18	PalAyuSNP54	70.68	A	C	CTTTCCATCTCGGTCCTTTCAGATGTTTGGAGCAGTTTATAATAAGGAACAATGAAGCATTTGGCAGTTTCAGGAAGCAGCTTCTCATCCTGGGGTAGCA[A/C]ACCCACAGGTGAAGCTTGTTTCCTCCTGATCCGTGACGTCCTTCGTCCCTTAAAGGTACATCGGTTCGTGGCAGTGAGTTTCCTCGAAAGTGCATCTGAG
Pal18	PalAyuSNP53	70.68	C	T	CAAATTAGCTGTGCGTTTATTCAATCTTGCCACGAGCACCTAACTGTGTGCACGCAGCAAAACCTGTCTCCTCAAATTCATTCCGTTCATCTTTTACAAG[C/T]GAAACACACTCGAGCTATAGACATGGATATTGCACACAGGACAAGTGGGCTGCCTAAACACACACATGCAATGTGTTTCTGTTTGCACACGTGTGTGACG
Pal18	PalAyuSNP55	70.68	C	T	GCTGCAGCAGCAGCGGCTCCTCCAAGGCCTTGTACAGCAGCTCCACATCCTGCGGCGTGCGCTGGCGCCCCTCTCTGGACAGGAAGTCCTGGTCCTCCTC[C/T]ACGGTCAGCGAAGGCTCCGGTCCGGCTCCGCCCGTGCCCCGTCCCACTCCGCCGTGGGGACGCCCCCTCGCCAGGCTGCCACACCCCCGGTCTCCGCCGC
Pal18	PalAyuSNP56	70.68	T	C	CGCGCAGGGAACCCGGTAACTAACGACACAATCGCAGCATTGCATCAAGGAGGGTGAAAAAAGAACAGCATTTTGTTTATTTATTTCGACTAAGAAAGCA[T/C]GTGAGATTGCCATGAACTAACCTCAATCCTCTTTCTCGCTCTCTTTTCTTGCTCCCCCTTCAGGTTGGATGTGGTATCGTCGCAGGGCTGCTGCATTACT
Pal18	PalAyuSNP59	70.68	T	C	TCAGCATGACTTTGGTGCCTGTCGACGAGCTGGTCACATTCGCCTGGTTGTCCTCTTTCTGACATGTTCATCTTTTGGTTTCATTAGGAAAGGTGAGACA[T/C]GCACGCTTCGCGTCGCATAGCTCTTGATTGCCAGTGTTTGGTTACAGCTGCATTGTCTACCATTCGACATTCCTTGATACTCGAAACGTTACGTAATTCA
Pal18	PalAyuSNP58	70.68	T	C	ACCGACTAGATGCCATTGTTGTAGTTTTTTCACCCTCTAAGGATGGCCACAAATGCAGCTGGATTTGAAGTCTAACATGAGAGAAACGTTTGAGGTGACT[T/C]TCATCTTGTGTGGACAGCTGACCGCCCCTTCCAGAGCTCAGTGTGAGATCAGCCTGACTTGGACGGTCAGGCTGCGATGGAAAAACCTTGAATGATCTTT
Pal18	PalAyuSNP60	70.68	G	T	CGCAGGCTGAGCCAAGGTAGCCCTGAGGACGCACGAGTGAGCGGTGACACACTGGCAGCTGGGCCAGCATGCTACCATTCTCGAAGAATGGCTCTGATGG[G/T]GGAGGTGTGAGGAGGGACAGAATCGGTGTTGGTGGGCGTACTGACCAGCTGACAGGTGCAGGTGTATCCCAGGACGGAGCTGCTGGACACGGAGCAGGCG
Pal18	PalAyuSNP61	70.68	C	T	TACATAACTGAATCCACAAGTGGCTGGTGGTACTGAGGTACGACAGCAGCTCCCTTTCCAGTTCAAGCGTTGGCGGCTAGGCTACGTGAGTCAGGGTGTG[C/T]AGGGGGCGGAGGGTGTCTTCGGTGCGTTGGAGCTGCGAGGGGCGAGAGGGAGAGAGAGAGAGAGAGAGAGCGAGAGGGTGGGTCTTTACCTGGCATGCAG
Pal18	PalAyuSNP51	70.68	T	C	TGACAAAGGTGAGTCCACTTCTCAGTCCTACGTGCGTATACAACTCCCATCTCAAGCTCTCTCCGCAGCAGCGTGTGAGCGCACTGAAGTTCCGATCCAC[T/C]GTGTACATCTGTGGACAGGGGGGCGTGTGACTGACAGTAAATCTGTCCAATCACAGTCTGAAGACATCGCTGCCTTTTATTTGGCACTTGCCAAGGAAGC
Pal18	PalAyuSNP50	70.68	G	A	TGCCCACCAGCAGCGAAGGTTTGTGAAAAGCCTCCATGTTACTGTCACCATTGCCAGTAATCCCTGTTCCAGTCACCACTGCTGTGGGTCTAATCCATAA[G/A]TCTGAATGTTTGGTGCTGCGCTAATACATCTCTCTTCTCTCCCTCCCTCTCCCTGCCTCTCACCTCTTCCCTCCAACCTCTGGCAGACTGGATCCAGGCT
Pal18	PalAyuSNP52	70.68	T	C	GACCAGACAGCGAGAGGGGTGCCATCGCACCACGCATGGAGCAGCCAGCCGACCAAGCTGAACGTGGCCACTAGGTGAGCCAACCGCCCTGAGGATGAGA[T/C]GAGACAGTGATAAGAGGCTCCAAGAAATGACAGGCTGCAGAAAGGCCCTAATGGAGTTCAAGGCAGGGCCGTAGGAAATGAGGTCAGCACTGAAGCCCCT
Pal18	PalAyuSNP45	72.96	T	C	AGCCAATCAGATGCCTAGCGAGGGAGATTACTCTGAGCCTAAACACTGAACAGTAAACAACCTCAGATAACAGGATGTATTCCTGCCTGTCCGTTTTTCA[T/C]GGCGTAAAGTTGTAAAGCTGCCACTTCAGAGAACAATCGCGCTGGTTACGGCAGCATAACGTGCTGTTCTGGTATGTGTCCTGGGTGGGCGCATTCCTTG
Pal18	PalAyuSNP44	72.96	G	A	TAATGACCAGTCCCCCAGTACAGGTCTGGTGTGTATACTATACCTATTTTGAGTAGCAGCTAAGCTATTACTCACACTGTCGGCAAGCGTCAGGACCACC[G/A]TAGCTCTGCTGTGTTGTGTACATGGCAACAGTCTGGAGACCCTGCGCTGTCTCCCTGCCTTGCCCATCCCTACATCTGCCTGTCTGATGGGTGGAGCTGC
Pal18	PalAyuSNP39	72.96	C	G	GTATGGTATGCAGTTCTCTGTTCATTGCACACAGCTTCTCAAACTGTTTCTGCACCAAGCTGCTATGTGTTGACTTCCTCGCAGCTGTCAAGAAACAGAG[C/G]AGGGACAAACCTAGAGTTACATTACATCCAGAACCACCATCTCTCCTAGAGACAAGACACGTCCATCACAAGGGGGGCTGCCATGCTGTGTAGCAAGCCC
Pal18	PalAyuSNP47	72.96	A	C	ATTCACCATTTGTTCCACACCGGTGGGTCGCAGCAACCCGAAGGCAGCACCAGGGTGAAAAGAACCTCATCATTTATGAGTAAGTGAGTAAGAAGGGAGC[A/C]GAGGAGAGGGGCTTCATTTTCGCCTGCCACATGGGGAGAGAGTGCTGCAGGGAATGCATGCTTCTGAGCGTAATAATCTGGGACTGTTAGCTAGCTGTTG
Pal18	PalAyuSNP33	72.96	C	A	CTCAGAGGCGTAGACCCACAACACAGCGAGGCACTATACTCCAAAACCGGGATACGATGACTTCAAAGAAGCAGCATTAAAAAAGATCAGCTGTTACAGC[C/A]TCTTAGGAGCATGGTCTGCTTCTCCCCCAACGGTGAATGTGCCTAAGTAGACCAGACTGAAGCGCTGCCTTGTCTTCTCTCTGCTACCCAGCCCTCGCTG
Pal18	PalAyuSNP36	72.96	T	C	ACCCTGCCCCATAAGAAGTGGCACCCTGGAGGCCTAAGCAGCATGGTAGCCAGGTGTTGGGACAGCTGTTTAACAAGAAGATGTCCTAGACGCTAGCCCC[T/C]CCGCCAGAGCAACAGAGGCTGCCATCACAGAGGAGATAAACCCCCTCTAGACCTGCCAGGGGCTGGCGCCGCGAGGCAGGGGGTGCCTAGAAGGCTGTGT
Pal18	PalAyuSNP46	72.96	G	A	CCTCCGCTCCTGGAAGAAGAGAGTCAGCCGCGTCAGGGTAGGCAGTGGGTTTGTGTGTGGCAGCCCAGGGCCAGCTGACAGGCAGGGGGGTGGGGGTGTT[G/A]AGCATGCATGCATGTACATCTTTAATCTGGGTGTTTTTACTCTTTGTCCGCTGCTCCGTGTGCTGCCAGAACGGAGTGATCAAGGGAGTGTACCCTGCCA
Pal18	PalAyuSNP32	72.96	C	T	AAAAAAAAGAATTGAGAGTGACTTGGTCAGGAGGTCAGTTAGTTCCCTGACCGAAGGCTTTCCCTGGTTGGACGCAGCAAAGTAGCATGTAGTTAACACT[C/T]ACCCTCGTAAAAAGCCCTGTAAAGCTAAGTAGACATGTAGCGATAGCATCAGCTAGCTGCATCCTGTGCTATCATGTTGTGTAGGCTTGCTCTCCCATAT
Pal18	PalAyuSNP30	74.09	C	T	TGGTATGCTTAGTTTTAACGTAATGGTTGAAAGGTTAAGTTCACCTGTAGCTCCCTTTCTTAGTAAGCAGCTCCTTAAACTGGCCCAGTGTGACGATCCT[C/T]CCTTTGACAGATGTCCGGTACGGAATAGGCTCTCCACAGAAATAGTAGGCCACCGTGATGTTCTCACAGAGCTGCTTCTTAGCGGCCTTATGTCTGAAAC
Pal18	PalAyuSNP29	74.09	T	G	ACTACGACAGGTAAGAGAAAGAAAATGTCTAGGATTTGCCACTGGAAGTAAAATTGCAGCGCCGAATTAGATCAACCCAACCAATACTGCTTTGTACGGG[T/G]GTGTAGACTAGCTATGGAGATGACTCCATATAAAACTACAGGGAATGAACAGTAACATTTAAGTAAATTCAGATTTGCAGTAGCTGCAAACCGTGTTTTA
Pal18	PalAyuSNP27	75.23	C	A	CACACCACATAATCTAAAAGGCAAGAGTACCTCTGACCAACGTTGGATAGTTCGGCAGCTCAAGGATCCTTTTGTCAAAGCAGCCCATGTGCACAACTAC[C/A]GGTGTAGGAGCGCTTTCAAGCTCTTGGAGATCGATGACAAATTTAAAATATTAAAACCTGGACTAAATGTCATAGATTGTGGTGCTGCACCAGGCGCCTG
Pal18	PalAyuSNP24	77.51	G	C	GCGGGCTGAAGACAACATGTAAGTGTCATGGCGTCTCCGGATCCTGCGCTGTGAGGACGTGCTGGAAGCAGCTGTCACCGTTCCACGACACTGGACGCCT[G/C]CTCAAGTTCCGTTACGACACGGCCATCCGGGTCCTGAGCGTCACCAACGCTGCCACTGGGGAGACGGAGCTGGCCAGTCCCAGGCGCCACGGCCAGAACC
Pal18	PalAyuSNP17	77.51	T	A	CTGGCAGCTCAGGGTAGGGAGGAGAGGAGGGCAGCTCTCCAGAGCCAACCCTGATTTATAGAGGTGGGAGTGGATGCCTGAGAGGGTGTCTGCTGTCGGC[T/A]AGCTGGGGGCAGAGGTCGTGTCCAGGCTGCAGGAGGATTGTGGTCCACATACTGTTTATACACAAACCACACGAACCGCATGAACCGCACAAATCGCACG
Pal18	PalAyuSNP20	77.51	A	T	GGAGGAAGCAGGAAACCCCGTACGGCCATAGTTCAGATATATTCCGAGAGATGGGTAAAAAAAAAAAAAAAAATCAAAAGAATTAAAAGACGCAGCTCGA[A/T]GGTGTAAAAACCTGATGATGGTTTCCTCCAGCAGGGGGAGCAAGCCCATCGGTGTGGCGTCCCTGGAGAGCGTCTACGGGACCGCTGCTCCACACACGGC
Pal18	PalAyuSNP18	77.51	C	T	GTGACAGTCTTCTCTGCTGGTGTGTGTGATTATGCAGCATGGACGCTGTGAGGACCACAAACACTTAGCTTGCTGGGCACAGGAAACACTGCCAGGGCTT[C/T]AGTCTATTCTGACCGGCTGCACATTGATTAGGCAGTCAGTGGTAAGTTAGGTAGCCAACTGTTAAAACTGGGTTCGCATGTTCTTTTGTTCACTATTAAG
Pal18	PalAyuSNP16	77.51	C	T	ACAAGCTAGTGAAACAAGCTTGAGCGGACACGGGCTCCCTCAGAGTAAGCAGCCACCTGCCTTTGCCATAGTACGCCAGAGAGCCCAGTTCCATCTCCAC[C/T]AACTCCTCCTGTTGACCCTCCTGTTGCTGCAGGGCCAAGATCTCCAGAAGGTCGATGCCCGTCTGAACCGGCTCCACGTTCTCCGCGCAACCCAGGGTGA
Pal18	PalAyuSNP6	78.64	A	G	TAAGAAGAAGGGTTATCACCTGAGTGCAGATCGTGCTGTCTTAGAACAGATGCCTGGGAAGTTTTACGTTGCAGCAGGGTTCTGCCATCACGTATACTGT[A/G]CAGTTAATATTCAAATGGCCCTCTCAGCGGGTCAGAGGTGCTTTGAATCATGACCAAAAAGTGACAGAAACCTATGCTGCTGCCAATGACAAGGCGTGGC
Pal18	PalAyuSNP15	78.64	C	G	ACATGGCCTGATCCATGGAGGACCTGCAGCATCAACACACCCTGGGCCAAGAGGGCTAAGAGAGGGCTACTCCTCTCAGTCACTTCCCCTGAGGTGACCG[C/G]TGACTGGTTCTAGACGCACGTCTGAGTGCTGCTGACGGCCTGGAGGAAAGTCGGACTGCGTCTGTTTACCTGAGAACTGTGTCTGTCCCTGGATTCAGAA
Pal18	PalAyuSNP9	78.64	C	T	GATGTAGCTGTGATAAATACATTCGTTGAGGCTGTTCATCAGGTTTATCTTGCGCGAGATGGCAGCAATTAGAACTTGTGACATGTAAATGTTGTTCCCT[C/T]CAGATATGCCAGCGTACTGCATGTCAAACCACAGATGCTGTCATGTGCGGTAGTTTATCGAGCTGTTTCGCCTTCTGTGGCAAATACAAAGCAGCAAACT
Pal18	PalAyuSNP11	78.64	C	A	GGCCGCTCTCTCTCTCGCTCCCTGCGGCGGAACCTCCTGCAGAGTCCTATCTGGTCTGCAAGCAGCTGTTCTTTTCAGGGTAAGACTGGATTTAGCCCAT[C/A]TACTCAAGACTCTGAAGTGCATCTTGAAACCAACTACCAGCTGCCAAACAGACTTGGAAGCAGGCGACAGCTCTGCTGTCATTGTGGTCTGAGTGAGTGT
Pal18	PalAyuSNP10	78.64	G	A	CCGGTAGCTCACCACGCACACAGAACAGGCGCCAGGACACTGCAGGGACACACCAGACCACACACACACACCTCAGTGCAGCCTTAACACAAGCCCGCCC[G/A]CCACCTCGCCAGACTAAGGTGAGGAAACGCGGCGTGTAAACGAACATTGTGAGAGGAGTCAGCGTGCCACCTGTGCTGGCGGTGGCGTCTCCTTGGCGAC
Pal18	PalAyuSNP13	78.64	A	G	AACCTGCAGGATGTCTTGTAGAAAATCCTAATCTGCCGCAGCAGGTGCCTGTATGGACGCGCTGAACCTTCGCTTGGGACCCGGTTCTGGAGATAAGGGA[A/G]CCCTGGTGTGAGACTGATGCAGGTGTGGAGCTTGGCTGGTTAAGCCACAGTGATCTGGCTGCTGTTGGCACCTTGACATGGTTGACTGCACAAGTGGTTA
Pal18	PalAyuSNP3175	78.64	T	G	CTGTACATTTCCAATTAAGGAAACAGTCTGGCGGACATGCGGTGCGTCGGGGTGGTTTCCGTGGCAACCGACCGGCTCGGCGCCCGCTGGGGCAGCTGTG[T/G]ATGACGGCAGGTGACCAAGGACATCCTGGTTTCCTTGGTTGCCAAGCCACGCATTAACGCCACTCAAACCTCAAACCCTCAGCTGTTCCGCTGCAGTGAC
Pal18	PalAyuSNP2760	80.92	G	T	TTTCTGCAGCTTCTTTACTCAGCCACTAGAGGGCAGCATACCAGCCACCGTGTAGCATCAGGTCGGACGTCCCATAGACGAGAACAGACAGTATTTTCGG[G/T]TTGAGGTCGGCGACGGAGCAGTGAGCGAGCACATACGGGATTTGATGGAGATTTGGATGAGCCGCTGCTCTATTTATATATATATTTAAAACAATATTAA
Pal18	PalAyuSNP2757	80.92	A	G	TTTTTTCTTCCTCTTTCCTGCTAGCTTAAAGGTGGAGCGTGTTTATACACATGCTCCCTGCGGCCCACAGGCATCTATGGAGAGCAGCATCAGTTGATGA[A/G]GGACTTCTACATGATGGGTGTACGCACAGGGGGGTGGGTGATCCGAGGTGTTCCCCGGAGCACAGAACATGGACGTGTCTATGCCGGTGAGTCCCAGATA
Pal18	PalAyuSNP2761	80.92	C	T	CCTTGCAGGAAGACCTCTCCACCAGCCCCTGCAGCTCTCTGGACAGAGACTGCATGAGTTCTGTGGAGAGAGACTGTCCCATGGTGGACCCTCTGGCCCA[C/T]GCGACAGCCTCCTCTTTAAACGAAGGGCTGGGCTGTTTCCTGCTGCCTCCATCCCACCCCTCCCCCAGCCCCGACAGCTCCTACTCGGACGACTCGTCCT
Pal18	PalAyuSNP2764	85.47	C	T	GTCTTCTCCGGTGCTCATCTCCGCCATCTTCCCCAGCTTTCCATCCTTAGAGGCTGACCTCTCGCGCTTCCCGGCCAAGCCAGGGGCCTCTGCAGCTGGG[C/T]TCTTCTCCGCCCGGCCCTGCGTGGTCCTGGAGGTCGGCCTCTCGCTGAGTGTGGCCCCTGGTTCCTCCGCTGCTGGCTGGGCCTTCCTGGCCGTCTGGCC
Pal18	PalAyuSNP2755	85.47	T	C	TTTGTTTGTGTAGAGCACCACTGTAAAGCCGAAAAATGATTTGAAGTGGAATGCAGCTGGCTGACTGTTATCAGATTGGGGATGCTGACTGTGGATGGGT[T/C]TGGCTTGTGCTTCAGATTGACTTTTACAGGACTCAGGGAATAAGAGAGATTGAGTGAGCGATATCGTTGCCACTCTGTCAGTGGTGGGCTGCTATTTCTA
Pal18	PalAyuSNP3165	85.47	C	T	CATTTAAAATGTTTGTTTGTTCAGCACGTAACGATATATACCTATGCTCTTCTTCGGCAGCCCAACAGTCCAAAGAAAGGCTGTCCCACATTCACACTTC[C/T]TGTTATACCGGAGGCCTATGATGTCACATCCAGTCAGGTGAGAGGGAGAGAGAAGAGCTGCTTTATGGAACACACAGCCCAGGTTAAACGTCCAAGTGCT
Pal18	PalAyuSNP2756	85.47	C	A	TAACTTTCCCGCGCAATGTCAGCAGGATAATGTGATAGTCGAATTTCCAGTCTCCACCTTTAACACCTTTGGTGCGCAGCAGGTGAGAGAAAAAGCCACA[C/A]TACACAGTCTTAAAATGCAAAGGGACTAATTACGTTTCGCACTGAACGTTTTAAATGTCAAATCACAAAGCGCAAGAACCGGCCAATAATCTTACCTGTG
Pal18	PalAyuSNP3148	98.24	G	A	ACACACACACGTACAGTACACAAGCATACAAACGCACACACACAAACCCTCGCACAAACACACTCGCCTACTCATGAATCATCTTTGTTTCTTGCAGTCA[G/A]GAAGGAGCAGTGTGCCACGCCCCCTACTGCCATGGGCTGCTGTGATAGGTGGAGGCTATAGTAAAGCCTCATTTTGATTGGCCCTCAAGGGCCCCATTTC
Pal18	PalAyuSNP3140	101.66	T	A	CGTCTGTCAGCGGGACCACTGGAGGAGGAGCCTGCGAGTGAACAGGCAACATGCCCAGCAGGGCAGCTCCCTGGCTGGGCTGGGAGTTCAGGATAGCCCC[T/A]GGATGCTCAGAGGTGAAGGCCGGGATGGGGCTGGGGCTGGGGCAGGACCCAGACTTGCTCTGGAGATCTCGTAGAGTCGGTCTGGACGGCTGCTTGTCCC
Pal18	PalAyuSNP2731	103.93	A	G	CAGACATGTGCATCTAGCGCCCTCTGGTGTCTAAACCACAGATGTGCAACCTGGTAGCAGCCATGACACAGTCCAGTAAGAGGTAACTATTTATTACCTA[A/G]ATGATTATCCTAATCTGTCCTTATGACTCAGTAGTGTGTGTTGCCAAGCTGCCAGGTGATTTAAGGTACGATGACCTCTCTGCACCTGCTGACACAACAG
Pal18	PalAyuSNP2732	103.93	C	T	AAGCAGTCCTCCAGGGCTGCTACTGACGTTTGCACAGCATCCAGACTACTGCCTCCTCCCTGCAGCACTCGTACCCCCAAGGTCAGGGCAGTCTGGAGGG[C/T]AAATTCAATGACTCCCACGACCTTCTGATTCAGCATCATCTCCTCCCCAGCTCCTCCGTGGATCACCAAAGTAAAGTCTTGTCTGGAGTTGCCAGCTGCT
Pal18	PalAyuSNP2733	103.93	G	T	AGGAGCAGATGCTATTTCACATTATTATCATCATCCGTCGCTATGGTTACAGCGATTCCACACTGACCCTAGTTCAGCAGCCTGCTTCTGTTTGCGTTCC[G/T]CTTCAGCAGAGACGCAGAGATGGCGGGCGTCAACGGCGACCGGAAAGGGAAGAAGGACGACAACGGGCTTGGCGGCGCTGTTGACTTCCTGCTGTCTAAC
Pal18	PalAyuSNP2734	105.07	A	G	CTGCCTCTGGTGTGATGCAGCAGGAGAAACAGCAGTCATCAAGTCCATCAAGGCTCCTTCAGATGGTTTGATTTGGTTTAGAACCTGCTCAGCTGTTGTG[A/G]TTTACAGTGTGCTTCAGTTGCTTACATGGTTAATACTGAGGCCTGTTTTTCAAAACTCTTTCCACAGGCTGCATTAGCATCGTGCAGGTTGGTTATGATG
Pal18	PalAyuSNP3	105.07	T	A	TTCCTGGTCGTATTATTGAAACCAACGTGAGGCTACTAGTGTAAGACACCAGTTACTGCAGCAAGCACAAAGTTAGCCTAGCTTTAACCTAACCTAATGA[T/A]GCACCATCCTACATCTTACATCCCTGTTCTTAAATTAACTGGAAACAAGATTTTGAAAACCACCCCTCTCTTATTTTTTCAGCTGCATCTGGTTACGGGA
Pal19	PalAyuSNP1583	0	C	A	AACAACACCTTGGCAGAGGCTGGGAAAGCAAGCAAGATCTCAAGCTTCAAGGTTGGTTGAGATGTTCTGCAGCAAATGTTTGTCGTTTGCACGCCTGTTT[C/A]GTTGGTTTCTTACAGTTCTTCATCCTGGTTTATCATTTACTGTCTCCACAAGTGTTCTGTTCTCTGGAAATGTCTCCAACTATCACTTGATATTCATGAC
Pal19	PalAyuSNP2956	0	A	C	CCGAAACAGTAGCACAGTAATAAGTCTGATTGGGATCACAAAGGAAGAACAGTGTGTTTGGTGTGTGAGTGGCTGACTTTGTGCAGCTCCACTGAACAAT[A/C]TGGAGTTATGACTGTGCGTGAGCTCACGTGTCCAGGTCATTGCGACCCATTCGAGAGCTGGGGTCTCTGCTCAGACTGCTCCTGTGCTCTGCTGGCTGCA
Pal19	PalAyuSNP1724	5.7	A	T	TTGGTCCCAGTCGTGCCCGGGGCTTGTGGGGCTTGAGTTAGACTCTGTCAGGTGTTGACATGTGCTCCTGTGTGCAGAGGAAGAGCAGCGCCCCGGAGAC[A/T]GAGGAGAAGGTCCGTCGGCTGAGGAGGAAGAACACGGAGCTGGCCGTCATCGCTAAGAGGCTGGAGGAGAGGGCGCGCAAGCTGCAAGAGGCCAACCTCA
Pal19	PalAyuSNP1710	11.41	T	C	TTTACGGGGCTGCGGTCGCTCCCGTGCCTTCAGCAGCTCCTCCTCCAGGTACGTCCTGGGAGATCACAGAGTTTCATCTCACGTGCTCTGCACACAAACA[T/C]GTGCGCACACACACAGAGAACACTGCTGCTTTAAAAAAAAAGGCGTGTAGGCTCTTCTGTCACGCCCACCCTCGCTCACTCACCGGCTGCCCATCTTGCA
Pal19	PalAyuSNP1704	14.83	C	G	AGAACTGTGAGATAGGTAAGACTCTGGCCAATCACTGACCCTCTCTTGAGTTATGCAGCTTCAGGCTATAATGATTATTTGACCGCTGTTCGTAATCCCT[C/G]ACCCTATCCCAGAGATGGCCAGGCAGTGTGACAGGAACAATGGAGGCTGCGCTCACTTCTGCATCGTGGATGCTTTGAAGCGGGCCAAGTGTGCGTGTGC
Pal19	PalAyuSNP1696	20.53	G	T	TGGGCTCCTTCCAACAAACACTATTATTATGTGCCTGCCACCCAAGGTAGCCAGTTACATAACCGCCACTTTGTGGCAGCACAGGCTCTATCCCAACCTC[G/T]GCAACAATATCTATTCTAGACCTTTCTACTGAAAGAGGCACAGTGGGCCACAATGGTAACACTAGGAGGCAGACTGTGATATCAGCACATGATGCTGCCT
Pal19	PalAyuSNP1678	26.24	G	C	CGATCTTCCTACCGTACTTGGACCTCCATTGTAGCCTCTCTATGTTTTCTGCACTATTCCAGCTGTTTCCTCATGTCTGAGGGCAGCCGAGGCCCAGTCA[G/C]ATTTCTAGGTGTGGTTGACTTTTTCCATCTCCTCACAGAAGCCTAGTGTTGTTCACCGTACATGTCATTAATAATCTCCTCCAGCTGGAAGCTGCATATG
Pal19	PalAyuSNP1680	27.37	T	C	TTCTGCTCTCTCTCTCTCTTAAAGTCGAGCACGCAGCGCTCTCCCCCGTCTTCCCAGCGTTCTATAGGTTCTTTCCTGACCGCCCCACCTATAAAGAGCT[T/C]GCTTCCTTTCTCTGACGGCCCATCTTTTGCGTTCCAGGGGCCAGCTGCAAGCAAGCACCCCCCCCCCCACTCAACAGCTGCAGTCCAATGAAAAGACACC
Pal19	PalAyuSNP1665	40.15	A	T	GAGGGCTGTGCCGTGACCCGGATTCGAACCGGGGTTGCTGCGACCACAACGCAGAGTACTAACCTCTATACGATCGCGGCTCTCTGCGGCTCGCTGCAGC[A/T]CACTGCGGCTCCCTAGATGAAACGGCCACAGGCGCGCTAAAGCTTTTTCAGCTGGCGCTTTCAGGTAAATACAAGCACTTTCAAACACGCGTCAGCAAAG
Pal19	PalAyuSNP1672	57.9	G	C	CGTCACGTTCTTTCTTGCGTCGCAGCATGGCTGCCATGGGGTCCCCCTCCCTCTCCTGCTCCCGCAGCATGCGGTCCAGGTCCTCGTCGTCACGGTGACG[G/C]GCAAAGGGCTTCTGGGCCTCGAGCATGGCGTCCTCGATGTTCTGGTGCTGCATCTGGCCCTGCACAAGCCTGCAAGATGTTCACACAACGATTGATTCTG
Pal19	PalAyuSNP1675	60.18	A	G	GTCTAAAGGCTGATTAGTGCTATAGGCCGACATAGCAGCCAGTAGATCATCATGACTTGGCTCTGAAGTGGCACCTTCATTCACATTCGGTCCTTCTCCA[A/G]GCGCTCACACTGGAAGTGGACTCTGAGTTCCGACATATCAAGGACATGATTCAGAGATTCCGAAAATCACACAGACGACTGCTGCTTAGATAACCGTGTC
Pal19	PalAyuSNP1674	60.18	T	A	CAAAACCCTCTACCGTTAACGGCGACCAGGAACGCGTAACTGGCGGTTGATGGCACGGTGAACTACGTTCCTTCAGTGCTCACCAGTTCCCTCAGCACAC[T/A]GGTGACTGTGTAGCTCATAAGAAGATGGACTAGTGTGCACAGGGTGTTACATTGGATGGCTAGCTATCGTAAGCTGCTCAGAGAGATCTTCAGACGTTCT
Pal19	PalAyuSNP1667	62.45	A	T	AAATAAAGATATAATCCCCCTGATTGATGAAACACACAAACAGCAGGAGGAGAAAGAGGATGGTGGAGGGCAGCAGCACTGATCGTGCGACAAGTGGGGT[A/T]ACAGCATGCATTTCCGTGCTGGCTTTCAAGGCCGTCTTATTAGATGTGGCCCAATGGGCTTGTGCCCACTAATACTGGTGTGGAAAAGAGTGGATGACGC
Pal19	PalAyuSNP2689	62.45	G	A	CTTGGCTCCTCCCACAGAGACGCAGCGCAGTGCGTGGGGTGTGTGTGTTTGCGTGTCCATGTGTGCCATTCATGCGAGATGGGTAAAGATGAGGAGAAAG[G/A]AGAGAGGAGAGTGTCCACTATGGTCGTTGTACTACTGCGCTGCTATTGGCTGAGCCCAGCCCCCCCCCCCCCCACCCATGATTACAGAGTGTGGGGTTAA
Pal19	PalAyuSNP1668	62.45	G	T	AGCCTGGCTGCCAGGAACGACATGACAGCATGGGCTGCAGTAATCCATATGTTGTCATAGCAGCACTTAAATGGACATGAGTGATTTATATTGTGTGATT[G/T]ATAGGGGGGGAATGTTTTAGTTTGAATGGTCAAGCGAAGTTCGGCTGCCTGCGTTGCCGCAGCAACCCATTCGGGAGGGGTCAACATTTGACTTGTAATG
Pal19	PalAyuSNP1666	62.45	A	G	CTATAACAAAGAAAATAAGTGCTTAGATACCTGTGACTGCAAGTTTTTAAAAGGTCCAGAACCATCGATTGATAATTGTTATTTAATCACAGCAGCATTT[A/G]TGAGCAGTACAGACAATTCTACCAATGACAAGATGACAAGTGTGTAATTGCCTTCCAATCACTGTATTAAACTCTTCTACAGCTGCAGACAAAACAAAAC
Pal19	PalAyuSNP1670	62.45	G	A	AACCAGCAATCACCTGGAGTAGATTGTCTCTGTATATTTTATAGAGGCCTCTATTAAAATGGTCTTTGAAGCTCCAGTACAGCAGCAGCTTCCTCAACTC[G/A]GACACCTCCTCTGCTCCTCCATCTGCACTGAGGTCTACACTGACCCAGTGTCTCTCAGCTACCAACACCTTCTGTATGAGATGTATCCAACAGAGTCTGG
Pal19	PalAyuSNP1679	63.59	C	T	TGGAAGCGATCCCTGAAAGCGGACACAGAGACATGTCTGAGCATGACACAGCATCTTCAATCCTTCAAACGGCAGCAGAGGCTTCTCTCTTCGAGCTACC[C/T]AGAGAGTTCTCCTCGCGTTTAGAAGGGACAGGAAGTGCGCGAGGGGAAGTGACAGTGATGGATGGCTGCTTCCCAGATGAACATGACACCGGTGATTAAA
Pal19	PalAyuSNP1676	64.72	A	T	AATGAGTCATCACTGGTTGGGTATGATTGTTTCCTTGGCAGCTTTGTCTGTAGTGACAGGTAGAACCCTGGCCTTGTTCACTCTGTCCTTTCGTGAATGA[A/T]TATTAATGCCAGCCACAGTCTCCCAGGCAACCAGACTCTGTCAGGATTCCGTCATGGACTCGCTGCTTTTCTTATCTCCCCTGGTGTGAGGCAAGCGGAT
Pal19	PalAyuSNP1691	64.72	G	A	GAATTCATACAGCAAAGTTCTCTTTCTTGTTTGCTGTCGTGGTGTCTGTTGCTGTGACCTGGGCTGACTAGCTGATATCAGCAGCTTGACTGTGTAGTCA[G/A]CCTGGTATGCTAGCATTTCCAGTTGCTACGGTACAGTATGCATGAATTATGAAATGTGCAAAGGGGACCAGCGGTGGGGCGGATCATGCATAAATGCAGG
Pal19	PalAyuSNP1694	64.72	G	A	ACCGCAGACGCCGTTCCACCACCGCAGCACGGCCTGCGACGACGCCGCCGCCATGGAGACGGACACGGCGGGCCAGAGGATGTCGCTGCGGGGCCAGGAC[G/A]CCGCTCGCTTCCCGGGCCTGCGGACGTCCGACGTCACCGCCGTCACCAAGCCCCCCCAGCTGCACAGCGGCGGAGGGGGCGGCGGCGGCCCCCAGGAGAT
Pal19	PalAyuSNP1692	64.72	C	A	TGCTGTGACCACAGAAGCTGTCTCGATCCCAGAAATCACACATTCTACTGCAGCAGTTTAACCTGGACCAGGTTATTTTTTGATGTACTATTCTGCTGTT[C/A]GACGACGTCTTTTAAAAACTTTTTCGTGCGTGTCGTGTGCGTTTCAGACGAGCGCCGTGCTGTGTTCCGGCGGCTGCGCCCTCCTGGCGGTGAGCTCTCT
Pal19	PalAyuSNP1677	64.72	G	C	ATCAAGTCAAATTAGATTTGGAATGTAGAGTATAACTTTCAACAAGCTGTTTCTATGAAGACGTGAGTGTTATTCTCCGCAGCACTAGTTTCTTTGTTTG[G/C]TTTTTCCAGTGCTTGGCTGAGTGAGGAGGACCACCCTGTCATCTCCCAGATCACCAGGAGGATGGCTGATGCAAGCGGACTGGACATGCAGGCTGCAGAA
Pal19	PalAyuSNP1682	64.72	T	C	CCAGCTGGGTGAACAAGCACCTGGGGGGGCATGAACACACTTGAGCAGCACACTCAACACACAACATTTTAACAGAAAATTCTGCTGATTGTTTTTGCTT[T/C]TTTCTGGCCGCACGCTTCCTTCTCATGCCTCACCTTTGCTGCGTTCTGCCTCTCGCATCCGAGGTCTCGCATTCGGCCGCCTCCCACGCCTAAGGTGTGC
Pal19	PalAyuSNP1686	64.72	C	T	AATGAGCTCAGCAGTGGAGCGCAGCACAGCACAGCCATGATGAAGATGTGACTAGGAAGCAGATTTACTACCCTGGCCCAACGGTGACACGCAGTGAGGA[C/T]ACGTAGGTAGGTGACTCTCTGAGATCCAATGAGCCAAGCTAGTGGGGGTTGTCCTTCCCTTCTTCAATGACTGTAAACTGGGCTGCCCTGTTAAAAGGAC
Pal19	PalAyuSNP1685	64.72	A	G	TGTCTCTCTCCAGGTGAGCTGCCTTCAGCAGGCCCTGCAGCTCTGTGTTGTCACTGGCACTCTGCATGGCCTTCAGCTCGCACACCTTCTGCCTCTCTAT[A/G]TCCACCTGGGCCTTCAGACGCCCATTCTCCACCCTCAGGCTGTCAGCTGCGGCCCTGACCTCCTCCAGAGCCAGGGCGGCCCGACCTCCAGCCTCCACCT
Pal19	PalAyuSNP1693	64.72	C	T	TGGAATCGTCAGCAGCGTTAATAAATCACACTATAAGCACGGTCTAATTTTCCAAGCGTGCAGGTGTTTTTTCAGGTGTTGTTACAGGTGCTGAAGGAAG[C/T]ATGCGTTTCCCCTGACTCCCAGAGCCTTTAGCCTAGCTGCTGTGTATAGAGAGAGACGTCCAGAGTGGCAGCTGCATATCGCGATGCACAGCTGACGACC
Pal19	PalAyuSNP1683	64.72	C	T	CCGAAAACGACGACGATGAGGTGTCGAACAAAACGTGGGTGTTAACTCCGAAGGTGTACGAGAGTGACGTCACCCACATCCTGAACAGCCTATTGGACGG[C/T]TACGATAACAAACTGCGACCTGACATAGGAGGTAGGCGTCATCCCAGCTGTCATCCTCATGCCCTCGGCTGCTCGCACGCACCAGGCCGTCAAACTCATC
Pal19	PalAyuSNP1689	65.86	C	A	GACTCTGAGCCCGGCGCTGTGGCGTAACCACTCAGAGGAGAGCTTCCTGTGAGCGGGCGCTCTCTCTGCTCTGTCCTCCAGCTCCAGGCAGCTGTCCGCA[C/A]TGGGAGCCAAATCGCTGGGCAAACGCCAGGTCCAGGGCAACATCCGTACAGCCATCCCAGAGACAACAGGGCCCACTGACTCACGCTGCTCCCTCTTCCC
Pal19	PalAyuSNP1695	65.86	T	A	TCGCAAACGGTAGAGAATGAATAACTGTACGAAACCACATTTTCCATGTTACAATCACAATCGGGCAGCACGTGCAGTATAAGGAAATGAACATTTGACT[T/A]TGTGAATCTCCGAAGAACTGAAACACGTCCTTGTTTGTGTGTCAATTCAAGCTGCTTAGTGTTGGATCTGAAAGTCTTAGATATGCATTACACTAATGTG
Pal19	PalAyuSNP1684	65.86	T	A	TCACACGCGAAATGAGAGTTATTTCACGATGACATTTTCTTTTGTGGCGCGCAGGTTAATGGCAGAGGCAGCGGCGATGGAGGAAATGAAATGCGAACCT[T/A]CAGACTGCTATACGTTCTGGACAGAGTGTTCCACAGATCCGGAGAGGTCTTTCGGTCCAGCTGCGTGGGTTCTCTGTACTCCTCAACACGACACAAAGCG
Pal19	PalAyuSNP1690	65.86	G	T	AAGCTGGATGGGAGACATGCTGGACGTCAGAGTAATAGCACATACATGAGAGCGTTGTGATTTAGCAGCTGGCGTGAGATGGGGCTCGTGGGAGCAGGGA[G/T]CTCCACAGACCTGCCAAACTGAGCGGCGTGTCCATCAACTGGGTGGCGTGACGATCCACTGGTGAAAACAAACACCAAACGTTGCCGAGCGTCGCTCAGC
Pal19	PalAyuSNP1701	69.27	G	A	CCGGGTTGGGGTATATGCAGGGCATGTCCGATGGAACCATTCTCAGCCATGTACTGGAGATGTTCCTCCACTCCATCTAGAGCAAATGCAGCATGGATTC[G/A]GTGTGCTGGCCTCCCTCCGGAGGGACAGGGGAGCGCGAAGCACCGGCCTCCCAGAGGGTAGCCTCACTTGGACGGGATGGAAAGAGCAGGAGATGCTGCT
Pal19	PalAyuSNP1697	70.41	A	T	ATCAGTTTCGCAGTGAAGTCTCCCTTTGTCAAAACACCAAGCTGCTCTGTCGCAATTGTAAAAGAAGCTTTGGTTACAATCGTTTCTCAAGAGCAGCTCA[A/T]GTCATTGCACTAAGTAGCATCTCTACCAACCTTGAGCCAGCCTAGAAGTGTTCTCTAGAAATGTGCAAATCATCTCAACATCACCAGTCTCCTTCTTTGG
Pal19	PalAyuSNP1702	70.41	T	C	TCTAGCAGGCAGCTGGGAGCCCCAGACCAGTGCAGAACATCCTGGCTCGCATCAGCCATCTCAGCTCGGTACCGGCCGAGTCGAACCAAGCCTAACCCTT[T/C]TCAGCCCTGCGTGGCTGCATCGAACTCTAGTTCGACGTGTCAAACCGGCTACTGTAGATGTGTCAAGCCCTCACTGTTTGTAAAAGATTAGCGGCGCTGC
Pal19	PalAyuSNP1705	70.41	C	T	CGTGCCAGATCGAGAGGCATCATGCTGGGGGGGACAAAATGCCTCAGCCCTGCCTTCCGTCAGCGGAAGCAGCATTGTTCCAGCGATGGTGGCACCATCT[C/T]CTCTCCTGCTCCGCTGGGAATCTCCTTTATTATTCATTACCTGCATCTCCATCACACAGCCTATTTATACCAGCTTTTTACAGGCTGCCAGCCTGCCCAG
Pal19	PalAyuSNP1709	71.55	G	A	CGTCTTTGCATCTGCGAGCCATATTGAGTGTAGCAAACGCGAACCCACACGCGTGCACACACGCACACATACGAATGCAGCACAAACACACAGGTTCGGA[G/A]GGGTGTGTTTGGGTCCGGCCCGGTTGTGTGTGTCGTCTGATGCCAAGTCAAACGCTGCAGTCCTGGGAGTGACCCCAGCTCTGTGTCCCGGAGGAAGAGG
Pal19	PalAyuSNP1708	71.55	C	T	TGTCTCCCTGCAGCTCCACAGGGTCCACTGCTACACCCCTGCTTGGATAAGTAGTGCAGGGCTCCTCAACACGCTGTCATCCCTTGCGGACCATGGAACA[C/T]TGTTTGGACGGCGTTAGTCCTGCATGAGACTGTAGACTGTGTGAGGCACCTGGCTTCTGTTGACCCCTGCCTCTGCTGCAGCATGCTCCTTCTCATGAGA
Pal19	PalAyuSNP1712	71.55	G	T	GATACCAATTTGTACAAATGACCACCGCGTGCTTCTCACAAAGTTTTTCAAATAATGTTAATGAATGTATTTATATGCAGCTCAGGAAATAAAGGAACTT[G/T]TATCATCTCGTCACTGAGTCTGTCTGATGGGTTATGGACCAAAAGTGTCTCCCACGTAGAGTACAAGCAGACATTTGTTTTCTTGAGCTGCTTGTCAGAC
Pal19	PalAyuSNP1719	71.55	G	C	GCATCATCAATGCTCCTGCGGTGAGAGTGAAGCTGTCCAGACTCAAAGAGCTGTCCATCGGGCCAGCCCAGCAGATTGCAGCTTCCTCCCACGAGAAGAT[G/C]AATATTTCATGTTTCTTTACCATGCGAGGGTGTTCCGTGTGGATTACCCTGCTGTCCACATCCCGTTAATCCTCCTTCCCACAATGCCTTGGTGGGCTGC
Pal19	PalAyuSNP1715	71.55	G	A	AGGACCCCCGCCTGCAGCCAAAACCACCCCGGACACGTCCTCACACTGCAGGGAGGCAAGAAATAAGGGTTACGGGCTTTGATTCTAAAAGGTGATACGC[G/A]TATAAAAAAGTACACGTGCCGTTAGAGAGCGTGAGTGCGTCTCACCTCCTGATGGCTGCTCTCTGTGCTGCTGGACTCTTCTCTATGATTCTCTTCGTCA
Pal19	PalAyuSNP1700	71.55	G	A	GCTGACTCAGGCCCGCTGGGGCAGCCCACACACACACATGCATACATACACACACACTATGTAAACACACTCTCACACACACGTCTCCACACCCATACTC[G/A]CATGTAAAGCTGATATGCTGTGAAGGCTGGCACTGAGAGGACAAGCTCCTGGGCTTGGTGCTTCGTGCCAGGGCTGCTGGTGGCTAACACGCGAGCAGCA
Pal19	PalAyuSNP1711	71.55	G	T	TTATCCTCTGCCATCCTCATTCATCAGTTGTTTCCCAACCCAACCATCTGTTGAACACCTCCCCTGCAGCTAGAGCCTTTTACCTCCCATAAATACCAAC[G/T]CTAAGGTCTATGCTACATGTGCAGTATACGTATGTGTTCTGCAGATCTGAAGATTGATCCTCTCACGCTGCAATCCTAAAACCCAGGGTCCAAACACCCC
Pal19	PalAyuSNP1703	71.55	C	T	TCCTCAGACGGCAGTGAGTAATTGACAGACAAAGCGCAGCTTCTTGATGGCCCACCTTACCGGATCCATACATTGATTCTTCTCATTGACCGCCTTGCAT[C/T]GCACAGCTCAATGCACCGCTGCCCAGACCTGATGGAGTAGATATGATCTTTATAGACAAGGCCCATGGCATGTTGGACAGCAATGTACTTCAGACACGGT
Pal19	PalAyuSNP1707	71.55	A	G	CTCGGTCACACTAGCAGCCTGGAAGTGCTGACCTGGATCCTGCTGTTCCTTGTGTTCCTCAGTCAGGAAGACTGTGTTCCTGGCTTGAAGTCTTGGCAAC[A/G]GCAACTTCCAGCTGCTGCAAAGGGGGAATTCTTAACCACTGTGTGGTGCAGTCCCCTTGCGTCTTAGCTAGTGTAGTTGTTACCCAGCAGGCTAACGTAG
Pal19	PalAyuSNP1718	72.68	T	C	AATAGCCTAGCTAAGGAGTGTGTCTAACCTCTGACAAATAAGGGTGAGTAGGGTGTGACGTGGACACTGATGTGCAGCTGGAAGGCCGTTCTATGTTTAG[T/C]ACCATGTTTTAGTTGAGCTATATTCACCTATTTGCACTGTGTCCAGCATGGCCCATATGTCTTGTTTGCAGATCAACCAATGTCATGATGGGAATGATGC
Pal19	PalAyuSNP1699	72.68	T	C	GGTCTTGCCCAGGCTACATGCACCAACACCTGCTAGCTACTCTACTCTGTCTGAATGCAGCCAAGTACAACAGTGCAATGCTATCAGACCAAGCCCAGAC[T/C]GAGGAGCTGGCCTTGGCGTTTTCCTTCCCAGCCTACCTTTCCTGTGTACCCCGGGGCTGCAGGCCCCCCCCCCCCCAGAAAGTATGTGTGAATATGATAA
Pal19	PalAyuSNP1706	72.68	G	T	CTTAGCAGCCTGCCTCTCTTTCATCTTGCTCATTAAAGCCCAGAGCAGCGGGGGCGGTCGACAGCGAGCCCAAGGACCAAGGGAGGGAGCCTCGCGTGGG[G/T]AGGGTGGAACTGGTGTGGACAGGAAGAGCAACCAGGCTGCTTCACCTTAGCTGCCTCCTCGGTCAGAGTCGTTTTCCCCCTTTCCATCCTCCTCCCCTCC
Pal19	PalAyuSNP1698	72.68	A	G	CACGGCCAATGTCACTCACATGCCCTATTTGGACAATGTGACAGCGATGTCCCTCAGCAGCAGCCTCCCTCCCCAGACCACCACTGACAACCCACCACAA[A/G]AGAGCACCAGCTGGAGCCCTGGCGTCCATGACAACAGCACAACACACCCCACGTCCGGGCTGCACTCCACTAAGCTCCTGACCAGCATGGCCCTGCAGCT
Pal19	PalAyuSNP1722	73.82	G	A	GGCTGTGGGACTCCTGAGTGTCTGCGTCTGTCACAGCACCATTACCTCTCCCCTGCAGCTGGATACGGTGCTATCTGGCCCCCATTCAAACAGCCAGTGG[G/A]AGCAGGCTGGCTGGAGCCCAAGGTGACCTGGGCCACAGTAGAGGCTGCTGGTACTGCAGGTCTGCGGTAGCTTTGACGGAGTGCGTAGTGGATCTAGCAA
Pal19	PalAyuSNP1716	73.82	C	T	AGACGAGGCGGCCTCTGGGGAACACACAGAGGCTGCAGCTGTACTTCCCTTTACTAGAGCAGTTATCACCAACCTCCACCTCACTGCAGAGTAACATCTG[C/T]TGGTGTTGGGGCGATTGGCAAGACCATACTATGCTGCAAAACCTTAAGTGTAAACAAATGTTTAAAAGTCATATAATCCTGGCTGCCCATGTAAACTTCC
Pal19	PalAyuSNP1721	73.82	C	T	GGCCACCCAGGCTGTCACACAGAGCCACCTCGCTGCAGCGCAGGACCACTCCACACACACCCTCCCCAGGGACAGCACACAGCCCATGTGACCCGGCCAG[C/T]CTGTCATGGAGGGGATATGAACACCTCCCTCCGTCAGCTGTGGTGTAGGGGTCTTCCTCACGGAGGAGCAGGGTGCTGCTAAAGTTCAAACCCCCTCGAA
Pal19	PalAyuSNP1727	73.82	T	G	GTGGTTTACTGCACGCCGCCCGGGGTTTACTGCCCGCTGATGCGGCCGTAGATAGCAGCGTCCCTTCTGAGACAGTGAAGGTCTTTGCTGTCGGTGTTTT[T/G]GGAGAAGAACGTTATCTGCAGGAAGGATGTGATGTCAAAATGTCGACTGGGTGTGTCTGAATGTAGCTGCTCCCCTCCTGTCCGGCAGGACCCTCCTATG
Pal19	PalAyuSNP1720	73.82	G	A	ACTAGCAGCACTCCACTCTGAATTGCATGCTGGGAAGAGTTTGTTCTCAGCCAGGGCCTGGGCCTTGAGTGTCTGCCCCTCTGCCAGCAATACCTCCACC[G/A]CCTTTAAGGCCTCAGTAGGCTGCCCACTCTCAGTGTAGAACCGGCCCACAAGCCTGCCTGAAGCACAGGCCACACACATCGGACTTGATGCAGCAAGTCA
Pal19	PalAyuSNP1717	73.82	T	C	ACCTCAACACTCGTCTTAAGAAGCTGGATGAGATGGAAGATTACGCTGCCATCATCCTAGCAGCAGCAGGCCTGAAGAGGATGGGCTGGGAGGGGCGAGT[T/C]GGTCAGGTATAGTCTAGCCAGCAGGGTGCATAATACTAAATGCTTATCATAAGAGCTGCCCCTGGAAAGGAAAGGTTTGACTGTTATTTTTCTCCTCAGA
Pal19	PalAyuSNP1725	73.82	A	C	AACCAGGGAAACACCACCACAGCACTGTTGCTCTGGCCGATGTCCTGGCAGTACGGGACATGTAGAGAATGCTGCATAAGCAGCTTGTTATTGGCTTTGT[A/C]CCCATCCGCTGTGGATTGTGGGCCGCAATGATCATGGGATCTTATTGGGAGGGAGCCTCACCGTGGCGCTGGTTCCCCAGGTGGACACGGCCAGCGAGGT
Pal19	PalAyuSNP1723	73.82	A	G	CCTGCACAGCCACAGCCAACACCTGTAACCCACAGCTCAGCGTTTACAACCAGAAGCAGCTACGCGCTTCTAACGATAAAACACTCCGTTCAGTTCGAAC[A/G]CATCCACCGTGCGCAATGTTCACTTGGCACCTGCTGCCTCGCTTGAAGACATGAATAATGTCTCTTTTTCAGATCGGGCAGCCCAAAGAACAAACATAAA
Pal19	PalAyuSNP1714	73.82	G	T	CTGTCCCCTGTTTCACAGCAGCCGCTGCGGCCTGTGGCTTCTTTTCATTTCCCAGGGAGGGGGAAAGCAAGCAGAACACCTCCAGTGACCAAGTCCCTGC[G/T]TCTGAGAATAGAACTGCTAGTTCCCTGCTCTCTGCCCTCCTGCGGCTAGAGGCCCTCTGGGGCTCGGCTGTGGAGCTGCTAACGCTGCTGTCTCAGGCAG
Pal19	PalAyuSNP1713	74.96	C	T	TATATACATGCAGGCCACACAGAGACATGACGCATGCTGGACACACGGAAATGCATAGCAGCATAACACCATGTGCCTGCAAGCACACACGCACACGCAG[C/T]GTGCTCTGACGTTACCTGTGCCCTGTCTCACGTTGGATCTGCTAGTCAAACAAACAGGACAGGAGTTGCTGTGGAGCTGCCTTCCCTCTCCCTTGTCCTC
Pal19	PalAyuSNP1728	76.09	G	T	TACATCCAGCCAATGGCAGCGTTCGCTCGCGATCTCCTTGGACACAAATACTTCCAGGAATGTTATGGAGGTGACAGGAAGGTAGGGAGAGACTCTGAGG[G/T]CACCAACTGATGTTTACTCAAAGTGCTGCTGATAAGATGTTAACACTACTGTCTTGTTTTTGCTAAATCTATCCTTAGTCGTTGGGTGAATTGTCTGAAA
Pal19	PalAyuSNP1730	77.23	G	A	TGCAACTCACGACAACAAGATAGGTTCTGCCTTCCCACACACACGGCGGCAGCTCACCTTCGCACGCCGGAGGGCGGTGAGCCCTGCTTCGGAACCCTGC[G/A]TGGCATTCACACTTGTAGGAGCCTGGCAGGTTGACACACTGCCCGCCTGCCCCGCAGATGTGCTGCTTGGTGCACTCGTTCATGTCTGAAAACAGTCAGA
Pal19	PalAyuSNP1735	80.64	C	G	GCCAATCAGCTGAGGCCCACCAGAGCACCGTGGGTGAAGAGGTGATGGCTCCCATCAGGGTGAAGGAGGAGGACGTGTCGGAGGTGCCGCTAAAGGTCCC[C/G]AGGTTCCAGTACGTGGATTTCCCCTCGCTGCACCAGTGTATCCAGCAGATGACCGTGCCTCCTGTTGACAGTTGGCTGGAGGGTTGTCCGCTAGGGGGGT
Pal19	PalAyuSNP1737	82.92	A	C	AGGATGGATGTGGTGTTTGGGAAACACTGGATCACTCAGTGCTTTGATACCAAAGGTACGACTGGAGCAGAGGATCGTAGATCCTAATGTTCTTCTCTCG[A/C]CTGGATGAGTATGAGGGAGACCAACTGGAATGACAGCCGACTACAGTTCCCATCATGCTGCTGTGCTTCATTTCTCTTCCTGGTGTCTCTGGATGTCTGC
Pal19	PalAyuSNP2670	85.19	G	T	TGAGTCGGTTGTGTTGACGTGCTGCTGTGGTCCGTCAGGACTCCCAGGACAGCTCGGACGGCATCCCCAGCGCCCCACGCATGACCGGCAGCCTGGTGTC[G/T]GACCGTAGCCACGACGACATCGTCACCAGGATGAAGAACATCGACTGCATCGAGCTGGGCCGCCACAGGCTGAAGCCCTGGTACTTCTCCCCCTACCCCC
Pal19	PalAyuSNP2669	86.33	A	C	TACATAACCAAGAGGACTTTCATGTTATTTCGAAAGGTGTAAAATTGTTTGGGGTTCATTAGAACACGGGTGGGAGAAATTTGACAGCTCCAGTCTAGAT[A/C]ATCAATGCGAAACAACCTTGGGTTTGAGTTAAACCCTGCGTTGATCAATCTCTGACCTCTATTCTGAGCTGCTTCTGAAAATCACTGCAATCAGAGGACT
Pal19	PalAyuSNP2668	86.33	A	G	CACCCGCCCACATATCGTTAGGGAGATGGAGAGAGAGAGAGAAACGGACTTAATGTGAGAGTGCAGCGGAGGCAGAGCGCTCACGTCAGCGCCGACAGCG[A/G]GCGAACTGAAGAGCGTAGCACAGACGGATCTACATCTCCAGCTTCCATTTGCTGGGGATCTGTGTCTGGCCTGGACTCAACGCTAAGCTGCTGTTTATTT
Pal19	PalAyuSNP2989	99.1	T	G	CTCCCCCAACTAGATTGTGGGCAGCCCAACCATGTGATTGAAGGGCTGGAGACCCACAGAGCGCGGTGCTCAGATAGCATCATCTCTTGATCTTGATGGT[T/G]TTTTTTTGGTGTGTCGTTTTTCTGCCTCGTTGCGCCGTGTTAAGGCCTCTCCGAATGCTGCTGGTCGGGAGCCGGAGATCAATGAGGAGAAGCGGTCCCT
Pal19	PalAyuSNP2988	100.24	C	A	CAGTTCCTTTCTGTAGGCAAACTGACAGCGCAAACAATGACTGCTTACCTGGGCTAGCAGCGATAATGTGGTGAGTTTAAATGAAGGACTGGAATTCAGA[C/A]TATAACCATCTGAGTTGTCAACGATAACCTGGTGTTTTTGAAAGCCGTTCAGGCTAAGACAGGAATGAAATGAACACAGGTTGTCCCGCTGCTTATTAAG
Pal19	PalAyuSNP2667	100.24	T	C	ACCGAGAGGGAGGGCAGATAAGGAGTGATGTGGCCTCACGATGGGGCGAAGGCAGCTTGTTGTTCAGCTTTCTGGAAGCGCAAGCTTCTGAAGAAGTCCC[T/C]CGTGTGCAGTATCTTCAGCCTGGCACGATGGAGTGACCTGGTCTTGACTGTGTTGGACTCCCCCCAGCTCAAGGCTAATGGGTCAGTGCTGCGCCCAGCG
Pal19	PalAyuSNP2985	100.24	C	T	TGGAGGCTTTCCTCCATCAACTGCCGTTAAAATAAGCGTGATCCGAGCCTGCTTCTCTCGGTCTAGAGCCTTCTGCAGCACTAACTCTGATGAAGGACCG[C/T]GGTCGGACTCAGAAGGCCTATGTACGTCCAGTCTAAAGAAAGCATTTGGAGACAGTTTATACACGTCAACAGAATTGCTGCCTACATCTGGATCGTCTGC
Pal19	PalAyuSNP3005	100.24	G	A	GAACGTAATTAATATTTTTCTTGTGTTCGCAAATGACACAAATAAGCAGCTCGGACGATTGTTGTCTGCTCTCTTGCCTACGCAGGCACGCGCTGACGTA[G/A]CTCGCGTGTGGCGCATGCACTAGCACGGGCTCTCCGCCTGTGTGGCGCTGTCCACCTGCGTGGTGCTGAAACGCTCCGTTCCGTGTAGTGCTGAGAGCTG
Pal19	PalAyuSNP3008	100.24	T	C	GTCCTGATTGTTGGTAGGCTGGTTCTGCTTCAAAGTACCACTGCTATTGCCCAGATGGGCAGCGACTGGTCTGGTCCAATCAGACCAGGGTGGTGGGTTC[T/C]ACTTCCATCCAATGAGTTTGGGGGGGGTCGCGTCCGATCAGAGCAGGACAGCCGTCCAAAGCTGCTGTCTAAGATGAGGAGGTTCTGGAAGCCGGTATAG
Pal19	PalAyuSNP2666	100.24	G	A	ATTAAGCATCTCTCCCTTTCCTCTGCCTCTCTCCTCCGTCCAACAGTACAGTGGCCATGGTGAACTGCAGCCTGAGTGAGTTTGCCCATAAATCAAATAC[G/A]GACACGTACTGAATCTGCAACCAGGGGGACACACTATCTGTATGCAATAAATATTGAATAAGGTGAAAAACAAAGAATAATCGCTGCAGAAGGAAATGGG
Pal19	PalAyuSNP3006	100.24	A	G	CTCCTCCCATCTCTGTTTCATGAGCAGCGGGTAAAAGCTGAAATCTCATCCCACAAGCCAGGTCACCCGGTTCGCTGAGAGCTATTTTCAGATTTCAGGG[A/G]TTTCATCTGGTTTAACGGTGCCGAGGGAGGGGAGGTCGTGGGTTAGGGTCAGGTCTGACTCGACTTGAGGACGAGCTGCTCTGCGGCTCGTGGAAAAACC
Pal19	PalAyuSNP2663	100.24	C	T	CAGCCCCCCACCCCTACCCCCACCGAAAGCACCCCGCCCACCGCAGCCCGCCCCAGCAGCACCCCCTGCCCCCCAGGGAAGAGAGGCCGGCCAAGAGGAG[C/T]AGAACCTCCAGCCCTGAGCAGGTCAGAAACTCAGACTCGGTCCCTCCTGACTGGGCTGCAGATACACAGCAGCGCCATCTCCTGGTGGGAGAGCGCCATT
Pal19	PalAyuSNP2986	100.24	C	T	CTGACGGAAACCCGCAGCAAGTGCTAATAGACAAACTGTAACCTCGAATGGAATGTCTGTCCCTGTAACCCTTTATCGTTGCCAGGACAATAATAGCCAC[C/T]AGAAACGTGAACGAGATGGCGCCCAGGGATACTATTAAGTACAAAGTAAGGTTAGAGCGGTACTGGGGGCTCAACGCGAGGTCGCCGAAATCAGGCTGCG
Pal19	PalAyuSNP2990	100.24	T	G	GCTGAAGTCCTCACAAGGTCTTAGGCATGAACAGACGTCATTGTGCCTGTATTTTCTCCTCTTGCCTGCGCTGTTTCCCATGTGAATGGGGCTCTGGAGC[T/G]GGTGTCAGACCGTGTGGTCCGATGCAAAGTGACAGGCGCAAATGAGAAACAAGACAAACAATGCTGCAGGCTTCGTGTTACTTTCAAGTGGTGAAACTAC
Pal19	PalAyuSNP2665	100.24	T	C	GTAGGGGGCTTATGAACTAGACTACTGCAGGAGAAGCTGACACAGCAGCAGTAAGTCAACACTGGAGTGTGAAGGGGGCTGGCTCTAACGCAGCTTCCTC[T/C]ACCGTAGCTCTGACGTCCCGGTGACAACCACGGGGGCAAACCAAAAAACGGTCACGGGCGGCTGGAGAACGCGCTGCGAAAACTTCTCAACTCCATCATG
Pal19	PalAyuSNP2664	100.24	G	A	CCGCCGAGCAGACCCGGGGCCGCGGGGGCGCGGACGAGGCGAAGAACAAGAGGAGCAGGGCAGAGCCTCTCACTGGCTCTCTGAGCGCTGAGCTGAGGCT[G/A]ACCACCACACACCCAGGCGCCCTCGCTGACCTGCTGCCCAGCAAGCCGCTCCGCACCACCAGGCCGCCAGAGGCACGGACGCAGGCCGACAGGAAGAGGG
Pal19	PalAyuSNP3007	100.24	A	T	GCCGCTAATCTCAAACTGCAAGCCTTCGGCTTGAGCAGCTAAGCCTGTCACATGCCATAACAACAATTACATGCTCAGTTAGCCCCACACACCCAGGGGA[A/T]GGAAATCAGGGAACGTCTGGTGAGGTATCCTCAGGAAACACTCAAACACTCTCAGAATCCTCCAGTGCTGCTGAGTTCACGTAGGCGTCCGCTTTCTCTG
Pal19	PalAyuSNP2987	100.24	G	A	TCACCATCAAGGCGGTGGACGGGGGGAACCCCCAGCGCTACAGCAGCGCCTTGCTGAGGGTGGTGGTGGCGGATGCCAACGACAACGCTCCCAAGTTTGA[G/A]AAGTCCAGCTACGAGGCAGAGGTGTCAGAGACCAGCCCTGTGGGATACTCTGTGCTGCAGGTCAGTGGTTTCTCCCTGTCGTATGTGTCATGTAGTAGCG
Pal19	PalAyuSNP2959	108.26	G	C	CTCCCCCAGTCAGGTGTAGCGAAGAGTCCCTGCTTATGCAGCACCTGTTCAAGAAATACAACAAAAACATCCGACCAGCTCAGACTCCTACAGACAAGGT[G/C]GATGTTCAGGTCAAACTCATCCTCACTAACCTGATCTCACTGGTGAGAGGCTGCACCAAACACACACACACACACACACAGACAGAGACACACACACACA
Pal19	PalAyuSNP2960	108.26	C	T	GTCTCTGCTCCTTTGGGACAGTTTTCCACCAGCAGCAGGAGGTCTGGAGAGTTCATACCCATTCCACGGATCTGGAGAACCAACAACATTGATCCTTAAC[C/T]GAGAACATGGACTCTGAAGGGATCGACAGAGCTGGAGAAACAGAACGTGGCTTACAGGCTGCTCCACCACGCGGAGCACACTGCGCTTGATGTCGGCGAT
Pal19	PalAyuSNP2992	108.26	C	T	ACCCTCGCTCTCACCGCATGCTCCTGCCCAGCGGCTCCCTCTTCTTCCTGCGCATCGTCCACGGACGCCGTAGCAAGCCGGACGACGGCAGCTACGTGTG[C/T]GTCGCCCGCAACTACCTGGGCCAGGCGGTCAGCCACAACGCCTCTCTGGAAGTGGCGTGTGAGTACCTCCTCTCTGGCGTGTCACCGGGTGGGGGGTGGC
Pal19	PalAyuSNP2991	108.26	T	C	TGTAGTAGTGTGGGTCCTGTTGTGAGTGCAGTGTCCCAGAGGGGAGAGTGCATGCAGCTGGAGCGGTTCAGCCCAAACAGCCAGCATGGAGGAGGAACAG[T/C]GCTGTGATGGAGTGCTCCTGTATAAACTAACGAGGCAATAATGACTGCCTGGCTCCTGTCTGTCAGGCTGGGTAGTTTGACCTGAGTATGTAGGAGATGT
Pal19	PalAyuSNP2994	108.26	A	G	CAAATAGACAGACTGGTAGACAGAGAGTTAGCAGCACTGGCTTTGTGAATCTCCTTTTATGAAATCATTTGAATGACTACATAAAACAACCATGTTCCAC[A/G]AGAACATGATTACGGATGGCATCTTCCAACAGCTGCCACATCGACTAGAATGGAACAAATGACTTTTTCAGGCCTTATTCAGTGGCATAGTCCATGTTGG
Pal19	PalAyuSNP1582	109.4	G	C	AGGCAGGCCCAAGCAGCTCTCTGAAGGGCAGCAAACGAAGACGGTTCTGAAGCTATGAAAATCTTTGGTTCGTTTGTTCACCGACACGGGAATCTTCGTG[G/C]TTCTGCCTGACCTGCGATGCTTTCCTGAATCCCTGGAGAAGCACAGGACAGACAGGCTGCCTTTCCAAATATTTCCACACTGGGTGTTGATCGAACGCTG
Pal19	PalAyuSNP2602	109.4	T	A	CCTTACAGGAGTTCTCTTCCCCACCGAGTCCTCCAGCATGCCTCGCATCGCGTCCAGTCTACAATGCAGCCCTGGCCCCAGTTTCCTGGGGTCCAACCAC[T/A]CCTACAAGCCCCCTGAGGGCTTCCCTTTCCAGGGACAGTCCTCCGCCTCCAGGTACCACACCTCCAGACATCTGGGCTGCCTTCCAGCACTGGAGCCAGA
Pal19	PalAyuSNP2601	109.4	T	C	GTTGCTTGAGGTCTCCTGCTGTCTGTCTCCTGCTGAATAGAGCAGCTGTCCGCCCCTGCTGACGCAGCAGGGAGACCCCGTCTGCATAGTAACCCCACAC[T/C]AGCCGCTATGACACAGCCACTTCACCCTCTGCTTAGATTACAGTGGGTTCCTGCTGCCCTGCCCCTCCACACCTCTCTCACCCAACACCTCCTAACCCTC
Pal19	PalAyuSNP1581	109.4	A	G	AAGTGTGTGTGTGTGTCTGTTTTTATGAAAGCAAGTACCATGATCATTTGACTGCCTGTTTTATGGCAGCAACCTTTGTGGCTTTTCATGTCTGAAATGA[A/G]AACCTGCTTTGGATATAGAGAGACAACAGTGGGGTTACTGCTCATCATCACTGATGACCTATCAAGCTCTGCTCCAGGTTGTTCTCCACAGTTCCCACCA
Pal19	PalAyuSNP1584	111.67	G	C	CTTTGGATTGGCAGCTTTATATTGGATACAGCCCAATACTGAAGCAGCCAGTGCAATATCATGCGACATTGTCTAGGCATAGATATTAAGATGTAATACT[G/C]TCTGGATAGACATTGGGACAACGCTATTGAGCTGCCTTTGTAGTGCTGACACTTGAGAAATTAATTATTAAGGGCAAAAACAGTCGATGGTGACCAATCG
Pal19	PalAyuSNP1586	111.67	C	T	ATCACAGTAGATATGTTTTCGTTTTTTTTACTGCAGCACAACCTGAAACATGCATACCAATTATTTTGCGTCCATAAAGAATTAGTTAAGTTAGTTGACC[C/T]AGTTCCGAAATGCTCAATTCAAGGTTGCTGCATTAAATTCTCTCCTGAGCAAAAATCCCAACTACTAATTTAAATGTCTGATAGATTTTTTTCCCAACAA
Pal19	PalAyuSNP1587	112.81	T	C	AAGCCTCTGAGCGCCTTCTGCAGCCAAGCTCATCTCTGGTGACTTCACTTCCTGCTGAATCTCAGTGAGGACAATCTTTAGTCTTTCACAGCTTTGGCTC[T/C]GGTACTCAATACTCTCCCTCAGAAAGTATTGGCTGGTTTATGCTGAACCCATCAATGAGGACACAGATTCAGAACCATATTTAAGTGGAGCTGCACGACC
Pal19	PalAyuSNP1588	112.81	T	C	GACCCCCTGCTGAGAGAGCATGATCTCTGGACGTGTGTGACTGTCGGAGCAGCTCGCTCTTGTGATGAGCTTGATGGTGAGGTACCAGGTAACCCCCTCT[T/C]CTCAGCCCCTCACCTGCACACCTGGGGTACGCACGGCAACTGTAATAAGATGAATCTCTTCTTCTGTGGTGTCGAGAACAGAGCTGCTTCAGGGAAGACC
Pal19	PalAyuSNP1590	113.94	C	T	ATATTGTTATGCAAATGAATTCCATCCAGCCGTGGTCAAACAGTCGGGCTTAGATGTGTTTGGCGCGCAGCAGGGATGTTGGTGGGCAGGCCTTTCAAGA[C/T]GTCTCAGAGCTCTGTCATCACATTCTGGGAGGTGGGTATGGAATCCCCCCACCCCGTTTGCATGGCCAGTGTCCTGTTTCTTTATTTAGCTGCCCTGGCG
Pal19	PalAyuSNP1591	113.94	G	T	CTCAATACAGCTCTTGTGAAACAAGTGACTGACAAGCACAAACAGAAACCAAAGTAGTGTCAGGCTGGAATAAGGAAGTGGAAACAACTTTAAAAAAGGC[G/T]TTTACTAGTTGTTGTGAGGATCTGAACGCTGCATACTTGCATGTGAGGATGGACAGAATGTCTCCAGGTTTGTAGGCATCAATACAGACAGCACAGGTGT
Pal19	PalAyuSNP2958	113.94	T	C	TAATAAAAGGGGCCATGCAGCAAGGAACACTTCCCTGCACCCTAAAGCGATGTTCCTGAACTAACCATGAGAGAGGAGATAGGGAGCAGAGTTACATGTG[T/C]CCTATAATCCTACATCCAGACCCCTGAGACCAGCACACAGCTGCTGATGAATAGAAACTTTGGATGCTAGCTCGATGCGTTATGGTCTGATTTGTCTAGC
Pal19	PalAyuSNP2953	113.94	T	C	CTGCAGAATCAGAAACGCAGACACGCTATCCGTTGCACACGGCAACGTTTAACGATGCCAGTCGTGATCGAAATAGGTTCAAAACACGTGATGGTTGTTT[T/C]ATAACAAAGAAAAGCGATCCTGTCAATCCACATTCTCGCTTCGTTTGCTCAGAGATGGACACCAGCTGCTATAAGCATCATCCGTTACGAACATCAGGCG
Pal19	PalAyuSNP1589	113.94	C	T	AGTGAGGCTAGCTGTGGCAGCATGGTCGTGTTCAGGGTTCGGTCTTGGCAAGACTGAAAGCTCCTGATTTTCCAAGTGTCGGGTGTTTTCACTGAGAGTA[C/T]GAGGGGAGTTAAGTTCACAAAGCTGCCATTGGGACAGATCTAACCTGGCAAACAGGAACAGATTGTCTGTAACTGTTGAGAGCTCTTGAAGCCAGTTACG
Pal19	PalAyuSNP2954	113.94	T	A	GACTGACCTCAGGAGGGATGCTGTCGTCCGAGTCGGAGCTGTCGTCAGAGTCGTGTCCGTCCAGGCTCATGTGCAGCAGCTGGTCTATGGTGGCGTCCAC[T/A]GCCCCGTGGTTAGCCCGCAGGACACACTCGATCACCTCTGGTTCCATGCTGGGGAACATGGAGTGGAAGTCCTCCATGGCCTGTCTGAACTCCAGACGCC
Pal19	PalAyuSNP2955	115.08	G	A	GGCAGTGGCAAGACCACCAACACGCAGCACCTGGTCCAGTACCTGGTCACCATCGCTGGCAGCTCGGGCAAGAGCTTCTCTGGTTGGTTTGAAGGAAGCA[G/A]ACATGTTTTTGTCCCTGTGAAGCTTCTGTTCTGGAGGCCAAGTGTGTGATGTGCTGCTGTGAGAGCAGCGTGGCTGAGCCTGTGTCTCCTTGTCTCCAGC
Pal19	PalAyuSNP2957	115.08	C	T	CCAGCGTGGCGTTCAGCGAGGGCGGGGTCTCGGCCTACAGCTCCTTGAGACGCAGCCTCTCCTCGCCCGCCCAGCCACGCTCCTCCGACGCCAACCCCCC[C/T]GATGCGACCGAGGTCAAGTCTGTCACACACCGCAACTACCTGGACCCTGATCTTGAGGCTGCCATCAATGAGGTGCTCAGCTTCAAACCCATCAAGTTCA
Pal20	PalAyuSNP207	0	C	T	GTGAGAGGAGGAACGGGAGGGTGCCCAAGCCTTCACTCCTTCCACAGAGCAGCATGGAGGTGTCCTCCTCCACCTCCACCAGCCAGGTGGAGGTTCCCGA[C/T]ACAACCCAGAGCTCCCCTCTGTCAATCACCAGCGACATGGCCGACAGCCCCGCCCTAGCCATGGGAGGCGGCCTATCACAGAGCACCGCTGCAGTCTTCA
Pal20	PalAyuSNP289	41.63	C	T	GAAAAATAAACTTGACCGTGAAATTGTGATTCATCGAAGGCAGCAAAGTGGGGGAGGGGCAGCGCGTGCCCTAGGCAGCGACGCCATCGGCGCGGAGCGG[C/T]GGAGAGAAGCGGCCAAGTCGAAGGTTAAGGGTCTATGGTTGGGTGTGCTCGATTGATTTAAGGCCAAGCTGCGGAGCACTGGCAGCCCACTGTGCAGGAG
Pal20	PalAyuSNP2996	42.76	T	G	GCGCACAATCACAAGTTAAGTGGAATCCGTAATGCAAAACATGTGATATGTGTCGCTTTTGCAGCATTGCTAAATCTGAGAAAAACTTTGTTTCCAGTAT[T/G]CTCCGATAGCATACTTCTATGGATGAATTTACACAGAGCTTGACGCACTTGATCGTTGGCCTCTAAAACCCTCAGGACAGTGGATGTTGAGAACCAGGGC
Pal20	PalAyuSNP3001	43.9	C	T	AAACCAGTAGTGCAGCCTGTCATAGTCACAAACCAGAAAATCCAGATGTAGTAGAAATCCAATGTCATCAATCTGGCTTTAATCATCACCTTACAAACCA[C/T]ACAAATAACTTTTCCTAAGATCTGTAAACTGTCCAATCATAAAAACACCCAGGCTGCAAATGTGAAAAAGCCTCTAAAGGATTACAGTTTTGTCTTCTAT
Pal20	PalAyuSNP277	43.9	G	A	CCAGGAAGATCCACGGGGAGAGGAACGTCTTCGACGGCATCTTCCGGAACCCCATCTTCTGTTCCATCGTGTTTGGAACGTTTGCCATCCAGGTAGGACC[G/A]CAATGAGGATGGGAGTCCGCTGAACCGCGAGCCGTGTGGACAGGCAGTCGCCAACCTGTCAGCTGCGCTCCAAGTCTCTCAGCGTCTGCAACTTTACGAC
Pal20	PalAyuSNP285	43.9	G	T	CGTGCGTGCGTGTGGCTGTCTAGATATAGATAGAGATGTGACATTCAGAATCCCCGGAATTGAAATGAAATGACCGTAGCAGCAGGCACACAAACAGATA[G/T]TTTCATCTGTACGGTTAAATATGAAGAGGGAAAGAAAAAAAACGAAGTGAATCTTACCTGGTGGTGATGAGTGGGTGGCTTTTGGCTGGGCTGCTGAGGC
Pal20	PalAyuSNP2999	43.9	C	G	TTTTTGTTTGTTCACCAAATTGCAGCAAACTAACAGCCTGCAGCATCTCTGTTGCCTGGTAAAAAACCCATGTGCCTTCAGTCCCTAAAGACCCATCCAA[C/G]CTGACCTATTTATACAAAGAGGGCAGTATTCCTGGATATGCTGCTTCATAGGATTACAAGGCAAGATCCCATAGAAGGCGCACGGCAAGGACATGGTGAC
Pal20	PalAyuSNP1376	43.9	A	C	ACTTGGGGAGTGGAGCAGCTGTTGAGGCAAGGTAAGATGTCATTGTTTCTGACTCTCTTACCCATACGTGCAAACTTTTCTCTGTTCTCAGTTGTGATAC[A/C]AGTTCTCTCCAGACAGCTGCTCTCTGCTAATTCAGCAGCAAAGGAATGAGAACCGTGTTATCATGGCTGTGTGCAACAGGTCCCATTTACATGGGTACAA
Pal20	PalAyuSNP1374	43.9	G	A	AGCATCAGACTTTTAATCTGAGGGTCCAGGGTTCAAGTCCCTGTTCAGGTGTTTAGGTGTGGTGAAACCTTGCTGTAGGTTCTGGTGAAGCGCTCAGCCT[G/A]CAAGTGTGACTTTCAGGAAGTAGCAGAGCTTTTTTCAAGATGTAAGAAACGTATCCCAACGGCACGTCGTGACTCGTGGCACACAAGCCTTGGACCTGCT
Pal20	PalAyuSNP3036	43.9	C	A	GTTAAGTTACATTTCATAAAGATAAAAACAAACATCTCCTTACTTGAGTTTCTCCAGTCTGCAGTGTGGATCCTCCAGTCCAGCAGAGAGCAGCTTCAAT[C/A]CTTTTTCTCCTGGATGATTGTAGCTCAGGTCCAGTTCCCTCAGGTGGAAGGGGTTGGACTTCAGAGCTGAGGCCAGAGAAGCACACCCTTCCTCTGTGAC
Pal20	PalAyuSNP292	43.9	A	C	CCAAATAATTTAGAAAAAGGGAGCAGGACCATTTCATCGTAAAATATATACCCATTCCTATTGGGCCACTGCAGCATAAATGCAAGCAATAGAACAAAAA[A/C]GGTGAGTCACAACCGCGCTGTGTCTGTGGATGTGAAAACGCAATAACTACGTGCTGTGTTGCGAAAGTAGCTGCTTTTCCTTTTACCGTTTCCGGTTCAA
Pal20	PalAyuSNP273	43.9	C	T	CTGAGATTGCAGGGAGAATGCAGACAGAGCACACACACGCAGCTCCCTACTCAAAAGACCCTTCCTGGCCATATGGGCCTCTGTACCCTTGCACGCCGCA[C/T]GTAAAACGACCGTTATAGTATTATTGATAACCGCGTGACTTCTAGCAGTGACAAGTACGCACACATGCTGTGCATCCTGCTGCAACAGCAAACTGTTCTA
Pal20	PalAyuSNP291	43.9	G	A	GTGACAGACATGAACAATAAGGCAAAGAACGACTTAATTCCATTTTACTGCAACCTACACTGCAGCTGAGACCAACATTAACCCCACTTTTCCCCCAGGC[G/A]CTCCATCTCTGCATTTAATCATTTCTCTGTTTTCCTCTCTTCCCATTGATTTTGTTGTCTTGGGTGCGCGCTGCAGGTCCATTCATATCGTAGCTCTGGG
Pal20	PalAyuSNP283	43.9	C	T	GCGCTGCAGAGTAGAGCGCTCCGCCTCCTAGGCTCCCTCTCTCTCCATCCACTGCGGGCAGCACAGTGCTTACTCTCTCACTCTTAAAAGCCTGCTCTTC[C/T]GTCTGTCCAAGGCCGATCGGCTCCTTTGAGGACAGAGCTCGCTGTGACGCCGCCTTTTCCGAAGAAGCTCAAAGCAAAATTGCTGCGTCAACTCCTCCAT
Pal20	PalAyuSNP279	43.9	G	A	CGATCCATAGCCGCTTCTCTGGTACTCTGGGCCGCCTGTCAAGTCTCCCAGCTGCGGCTTTAGGCACCCTCCAGTACCTGCGCAGCCCCCCCGCCACGCC[G/A]ACACCATAATTAGTCTCTGCGGCCGTTGCAGAAAGGTGCCGACTGCCTGTCTCCAGACAGATCAATTCTGAAAGCACATAACAGGGCTGCTCCTTAATTG
Pal20	PalAyuSNP282	43.9	T	C	GAGACAGTGTGGGGTGGGGGGAGGGGGGAGGGGGAATGACAGAGCAGCTAGATCAGACTAGGAGAAAGAACCTCACCGCAACCCTTCGCCGACCAGTTCG[T/C]TACTACTTTAGCTACTGCCGTTTAAAAGCTTCCGCCACACCAAACAGAAAAAGAACTGACTGAAAACGAGTTTAAATGCTGCCGAGCTACGTTTGGTCCC
Pal20	PalAyuSNP284	43.9	A	C	CACCAAGCATCCTGTCCTTCCGCGGTCTTCGAAGCTGTCCAGATGAGACGAGAAGCTGAGAGGAGACGCTGTTTACGTCGCTACGCGGCAGCTCTTTGAG[A/C]ACATCGACTGGACATCGTCGTCTGATTGGATTGGAAATGCCGTGCTCCGCACTGGCTAATTCCAGCTGCACTTTAGTACAGTACGCTCTCCAGCGTAGTG
Pal20	PalAyuSNP278	43.9	C	T	GCTTGGAATGCATGGGGTCATCTGTCCCAAAATGGTCATTAGCAACAACAGTGCCTAGATGCTTAGCCAATTAAAATATTGGGCAGCTTTTCACGTCAGC[C/T]GACAATACCATGGGGAAGGCTAGACGTTTCCAAAAAAGAATTACAACACAGGAATGTCAGCTTACAACAGCTGCAACATCAAGTCTTAATACTCGTATTT
Pal20	PalAyuSNP294	43.9	A	T	TCTGTATCACCTGTTTGGTTACAAGCACCACCAAGACACTAAGATGTTTACCACACTGAACAAAGGCTTCAGGTCTCCACAACATGAAGCAGCAGTTGTA[A/T]GTTGTTCCTTACAAAGCTGTGTGTGTGTGTAGTGAATGGATCGAAGGCTGGCCAGATGCACTTGGAGAGTTTTCTCCCCAATGTGACATCGTACACGCTG
Pal20	PalAyuSNP276	45.03	A	G	GTTTTCCAGCTAGACACGCTGGAGTCCACATGAGGACCGGACCAGGCAGGGCCCGGTAGGGTTGGAGCAGCCATTGTTTGAATGTTTATCTCTGGTCACC[A/G]CGGGCTGTCACACCTGATAGCTAGACGAGGTGCTTGGACAGGTTGAGAGGTGAAAGGTTAAAGGGCACATGGTATGCTGCTTAGAAAAGGCTTTTAACCA
Pal20	PalAyuSNP272	46.17	C	T	CAACTCGTTCAATAAAGCCAACCATGCCTTTTCCAACACTGTGGAAAGTGCAGCATTAGGAGGAGGTGTTTCTACACAGACTGCTGAATCCTGCTCATCA[C/T]TTAGCAGTCATGGCAAATCATCTTCTGTCGCGCTGCCATTGCCAATCTTCTGGGATTAAAGGGTCTTTTTATGGTTGAGAAACCAGTATTTGTTGGTCAG
Pal20	PalAyuSNP264	46.17	T	C	AACACACACATGTGCAGCCTGCTCCTCTCTGCAGTGACACAAGCCAGGCAGAGAGAGGGGAGCGCTGCGGTGTTCCTCCCACGTCTCCCTGCAACATGTC[T/C]TCCTCACGGGAAGTAACAGTAAACAGGAAACAAATATGAATTATAAACAGACGTGAGGCTGCTCCAGAGAGAGCATGTCATGTGCTGGAAGGTTGTCTGA
Pal20	PalAyuSNP275	46.17	T	C	CGATCGTCTTGTCGGCGTGCTGCAGCAGAGGAGAAGCCCGCTCGTTAAGTCGCGTATCTGCGGTAGCGTCCAGTCACACGTTCGTTAGCAGCTTTCACCT[T/C]GGCTCACCTGCTCATCCCTCGGTCCTTGAGAGACCGTCATCGGCTTGTCGATGACGTGGATAATGCCGTTGGCTGCTGGGATGTTTTCTTCTACGACTGT
Pal20	PalAyuSNP267	46.17	C	T	ACTGTCCCGACTGCTTGGCCAGCCCGCTGGGCACCAAAATCAACATTGTGGAACAAGCCCAAACCAGCTATTTCTTTGTGGCAGCTACTCTGGACGAGCG[C/T]GTGGCTCAGCGGTACGGCAGGCCGTCCATCTCGGTGCGCCGTCCGCTGTCCACCGAGGACGGCTTTGAGACGGTCACGCAGGGACTGAGCGTGCTGCCCG
Pal20	PalAyuSNP269	46.17	G	A	TTGATTCAGATTGAATAGAGGGACCTTCAGCAATGCCTCCATTTTCCCACTGCACACTGTAAGTGTTAGAAAGTACTGTATGCTGCGTGGAAGCAGCCAC[G/A]GATCTGGACATTGATGGTCTGGTTGGTAAAAGTGTCTGTCGATTCCTCGGTAACTCCTGTGACAGATCAAACAGCTGCCTCCACCTGCTAACAGTTGTTT
Pal20	PalAyuSNP274	46.17	T	A	CACACTCCCCTTCACTCAGTGATAGCAGCACATGTATAATTGCATTGTGCAACAGTGCGCACCTTAGAGGAAATAATTACCACCATAAAAGAGCAATTAC[T/A]AACCTGACGAAGAGCTGCAGCGGATTTTAATGTGTCTGCCAGTAATGTCTGCTAACATACTCCTCTTTGTTTATTCGTTAGTTGCTTATAAAGCACTGGC
Pal20	PalAyuSNP271	46.17	C	A	ACAGCAGCACTTCATAGAACTAACATGAAGAGAACTGAAAGTGCATATATGATGGACATGGATTTCTGGACATGGACTGGAGGAGTGATGTAGATGCTAT[C/A]AGAAAGGTGACAGTGCCCCAGCTGCATGTTGGATGGACTTCAACTGCTGGTGGTGACCAGCCTCCGGTATGGAACGCTATCCGGGACCTTCAGAATGAAC
Pal20	PalAyuSNP270	46.17	C	T	ACACACAAGCACACACACTTCTGCAGCGAGGCCTGAACAGCGTGTGGAGTCCTTCCAGACATGCGGAGGAGTGAGGAGGTGCACCTGCAGCTATTCTCTG[C/T]GGGCCCGGGAGAAGGTCTGGGTCCTTCTGCAGATGTGGAGGAACGACGGTCACTGCACAGGTCACAGAAGCGGCTGCACGCCTCTGTCACTTCACTGCTG
Pal20	PalAyuSNP260	46.17	C	T	GCTGAGGAAGAGGAGAGCAGCCAGCCCAGCTGACGGAGACATCCATCCCCCTAAGAGATCCACCACCGGTACATCTGAATCTCACGATTCAAGGGCCTGT[C/T]GCAAACACAACAGAATGATGGAGGTTTACTGTAGCGAAGATGAGCAGTGCATCTGCACTTTGTGCGCTGCCGTCGACCACAAAGGGCACACTTTAGTGGC
Pal20	PalAyuSNP258	48.45	G	A	TGGTGGTGACCAGGTTCAGGGACTCCACGTGGCTGCCATGGTAAATACTGAAGCAGCAGTTGGGATTAAAGCGGCTGTCCGCGTAACGCTGGAAGATCTC[G/A]GATTTCTTCCCCTCGCACACCTCGTGGATGGAGTCGATAGTTACTGGACAGGAGAAGAGCCGCAACAGGTCGGTTAATCAGCCGCTGCACTGAGAATTTG
Pal20	PalAyuSNP245	48.45	T	G	AGAGTTCTGAAAGATGGGCCGGTGAGATAGAGATCAGTGCACATCATCCTGGTCAGGCTCCGTGTCATCTGACTCTGAGGCAGCCTGCGTCTGTCACACT[T/G]AACGTGACAGAGTTTGTGTTCCCGTGTTGGATTGGAGGGGAGCAGGGTAGAGATTGTGTTCCTCTGTCTGATTGGAGGGAGCAGAGCAGAGCTGCAGGGT
Pal20	PalAyuSNP246	48.45	T	G	GTCGAGGGCCGACAGGAAAGTGAGGCCAGGGCCGGAGCCAGGGAATGAGAGGAGAGGAGGAGGAGAGGAACAGGCAGACAGCAGTCTTCTCCTCCTTAAA[T/G]AGTACCTGCTCCAAGTGTGCTGCCACAGAGGAGGCAGTGCTGTCTAACCCCACCTCCCAACACATAACACACACACACACACATACAAACCCCAACCACA
[truncated: 578 more rows]

## Sheet: male
S3b Table A Marker sequences of male linkage map.
LG	marker name	cM	REF	ALT	Marker sequence
[truncated: 1,394 more rows]
