# Supplementary material for: A Y-linked anti-Müllerian hormone type-II receptor is the sex-determining gene in ayu, Plecoglossus altivelis
Source: PLoS Genet. 2021 Aug 26;17(8):e1009705. doi: 10.1371/journal.pgen.1009705 (PMC8389408; doi:10.1371/journal.pgen.1009705)
Supplement: S4 Table — (XLSX) [file pgen.1009705.s034.xlsx]

## Sheet: Sheet1
S4 Table Summary for de novo gene prediction by Augustus.
Predicted coding sequences	32283
with Blast hit	23665	0.733
with GO terms annotated	22847	0.708
average amino acid length	491.0 aa
maximum amino acid length	9,420 aa
minimum amino acid length	66 aa
