# Supplementary material for: A Y-linked anti-Müllerian hormone type-II receptor is the sex-determining gene in ayu, Plecoglossus altivelis
Source: PLoS Genet. 2021 Aug 26;17(8):e1009705. doi: 10.1371/journal.pgen.1009705 (PMC8389408; doi:10.1371/journal.pgen.1009705)
Supplement: S5 Table — (XLSX) [file pgen.1009705.s035.xlsx]

## Sheet: Sheet1
S5 Table Whole-genome resequencing results.
name	DRA Accession	raw reads (Pairs)	trimmed reads (Pairs)	read length
male1	DRR250268	20074551	18451263	150
male2	DRR250269	17983284	16550025	150
male3	DRR250270	17377945	15980637	150
male4	DRR250271	19191113	17668654	150
male5	DRR250272	17316996	15927793	150
male6	DRR250273	15280120	13894007	150
male7	DRR250274	18001487	16433293	150
male8	DRR250275	18412849	16641515	150
male9	DRR250276	16206182	14829991	150
male10	DRR250277	18144064	16748220	150
female1	DRR250260	17666971	16208236	150
female2	DRR250261	18382174	16892775	150
female3	DRR250262	18123176	16683113	150
female4	DRR250263	18116769	16448014	150
female5	DRR250264	14236128	13046060	150
female6	DRR250265	17326610	15893926	150
female7	DRR250266	18876136	17353731	150
female8	DRR250267	19476797	17785023	150
female9	DRR250259	20921523	19349484	150
