# Supplementary material for: A Y-linked anti-Müllerian hormone type-II receptor is the sex-determining gene in ayu, Plecoglossus altivelis
Source: PLoS Genet. 2021 Aug 26;17(8):e1009705. doi: 10.1371/journal.pgen.1009705 (PMC8389408; doi:10.1371/journal.pgen.1009705)
Supplement: S6 Table — (XLSX) [file pgen.1009705.s036.xlsx]

## Sheet: Sheet1
S6 Table Estimation of linkage disequilibrium in ayu wild population by SNPs using association mapping for sex-determining locus
Linkage Group	Number of SNPs	r2 mean ± S.D.
		whole LG	Physical distance between SNPs
			< 10 kb	10 kb - 100 kb	100 kb - 1 Mb	1 Mb <
Pal1	854	0.0201 ± 0.0302	0.0325 ± 0.0675	0.0216 ± 0.0342	0.0196 ± 0.0283	0.0192 ± 0.0298
Pal2	551	0.0198 ± 0.0293	0.0262 ± 0.0562	0.0199 ± 0.0335	0.0196 ± 0.0276	0.0201 ± 0.0307
Pal3	1239	0.0202 ± 0.0327	0.0316 ± 0.0571	0.0211 ± 0.0372	0.0198 ± 0.0304	0.0217 ± 0.0424
Pal4	1007	0.0197 ± 0.0286	0.0297 ± 0.0576	0.0198 ± 0.0271	0.0194 ± 0.0278	0.0217 ± 0.0339
Pal5	940	0.0200 ± 0.0310	0.0331 ± 0.0664	0.0222 ± 0.0388	0.0195 ± 0.0286	0.0175 ± 0.0230
Pal6	935	0.0197 ± 0.0295	0.0276 ± 0.0559	0.0213 ± 0.0341	0.0194 ± 0.0283	0.0190 ± 0.0265
Pal7	998	0.0200 ± 0.0292	0.0302 ± 0.0583	0.0208 ± 0.0312	0.0197 ± 0.0281	0.0196 ± 0.0292
Pal8	614	0.0201 ± 0.0295	0.0284 ± 0.0504	0.0205 ± 0.0333	0.0198 ± 0.0281	0.0198 ± 0.0297
Pal9	1047	0.0210 ± 0.0348	0.0336 ± 0.0749	0.0230 ± 0.0452	0.0203 ± 0.0314	0.0233 ± 0.0340
Pal10	720	0.0198 ± 0.0322	0.0380 ± 0.0914	0.0213 ± 0.0378	0.0192 ± 0.0289	0.0181 ± 0.0246
Pal11	1118	0.0595 ± 0.1359	0.0706 ± 0.1475	0.0644 ± 0.1418	0.0616 ± 0.1392	0.0200 ± 0.0291
Pal12	913	0.0195 ± 0.0279	0.0291 ± 0.0542	0.0208 ± 0.0299	0.0191 ± 0.0269	0.0194 ± 0.0268
Pal13	894	0.0194 ± 0.0305	0.0351 ± 0.0735	0.0202 ± 0.0366	0.0189 ± 0.0284	0.0201 ± 0.0296
Pal14	1149	0.0193 ± 0.0282	0.0289 ± 0.0635	0.0196 ± 0.0296	0.0191 ± 0.0270	0.0190 ± 0.0260
Pal15	536	0.0199 ± 0.0297	0.0250 ± 0.0422	0.0208 ± 0.0353	0.0198 ± 0.0287	0.0190 ± 0.0271
Pal16	1168	0.0198 ± 0.0294	0.0320 ± 0.0598	0.0206 ± 0.0320	0.0195 ± 0.0281	0.0200 ± 0.0287
Pal17	516	0.0212 ± 0.0351	0.0443 ± 0.1065	0.0228 ± 0.0445	0.0206 ± 0.0311	0.0202 ± 0.0301
Pal18	1084	0.0198 ± 0.0287	0.0290 ± 0.0563	0.0199 ± 0.0282	0.0196 ± 0.0280	0.0197 ± 0.0277
Pal19	932	0.0200 ± 0.0306	0.0273 ± 0.0471	0.0202 ± 0.0294	0.0197 ± 0.0301	0.0212 ± 0.0363
Pal20	1284	0.0211 ± 0.0364	0.0361 ± 0.0714	0.0220 ± 0.0406	0.0207 ± 0.0348	0.0209 ± 0.0316
Pal21	1099	0.0195 ± 0.0283	0.0280 ± 0.0481	0.0202 ± 0.0294	0.0193 ± 0.0275	0.0182 ± 0.0261
Pal22	1060	0.0197 ± 0.0307	0.0301 ± 0.0701	0.0207 ± 0.0352	0.0194 ± 0.0287	0.0196 ± 0.0297
Pal23	484	0.0204 ± 0.0314	0.0405 ± 0.0897	0.0205 ± 0.0323	0.0200 ± 0.0291	0.0206 ± 0.0302
Pal24	830	0.0341 ± 0.0531	0.0640 ± 0.1001	0.0377 ± 0.0584	0.0325 ± 0.0499	0.0390 ± 0.0573
Pal25	656	0.0200 ± 0.0300	0.0332 ± 0.0742	0.0219 ± 0.0346	0.0194 ± 0.0275	0.0189 ± 0.0292
Pal26	196	0.0202 ± 0.0298	0.0211 ± 0.0507	0.0215 ± 0.0306	0.0201 ± 0.0290	0.0199 ± 0.0308
Pal27	701	0.0200 ± 0.0298	0.0275 ± 0.0576	0.0200 ± 0.0317	0.0199 ± 0.0284	0.0202 ± 0.0310
Pal28	534	0.0195 ± 0.0287	0.0290 ± 0.0531	0.0193 ± 0.0287	0.0195 ± 0.0280	0.0181 ± 0.0282
unplaced scaffolds	1059	0.0355 ± 0.0841	0.0640 ± 0.1259	0.0398 ± 0.0919	0.0322 ± 0.0774	0.0173 ± 0.0268
Average	866	0.0224 ± 0.0440	0.0352 ± 0.0751	0.0239 ± 0.0485	0.0220 ± 0.0430	0.0202 ± 0.0309
