# Supplementary material for: A Y-linked anti-Müllerian hormone type-II receptor is the sex-determining gene in ayu, Plecoglossus altivelis
Source: PLoS Genet. 2021 Aug 26;17(8):e1009705. doi: 10.1371/journal.pgen.1009705 (PMC8389408; doi:10.1371/journal.pgen.1009705)
Supplement: S7 Table — (XLSX) [file pgen.1009705.s037.xlsx]

## Sheet: Sheet1
S7 Table Summary of paternal linkage map for genetic sex of Nagaragawa River family 1.
Linkage Group	Number of SNPs	Distance (cM)	Average maker interval (cM)
Pal1	65	60.86	0.936308
Pal2	75	52.57	0.700933
Pal3	89	67.57	0.759213
Pal4	70	45.99	0.657
Pal5	103	62.39	0.605728
Pal6	72	47.65	0.661806
Pal7	75	65.81	0.877467
Pal8	53	52.92	0.998491
Pal9	75	56.06	0.747467
Pal10	56	44.4	0.792857
Pal11	57	26.3	0.461404
Pal12	82	42.72	0.520976
Pal13	37	23.04	0.622703
Pal13.2	24	27.94	1.16417
Pal14	78	59.24	0.759487
Pal15	41	23.01	0.56122
Pal16	91	50.88	0.559121
Pal17	48	37.79	0.787292
Pal18	70	26.25	0.375
Pal18.2	22	16.45	0.747727
Pal19	38	31.23	0.821842
Pal19.2	28	19.75	0.705357
Pal19.3	23	19.72	0.857391
Pal20	100	41.05	0.4105
Pal21	73	37.78	0.517534
Pal22	72	49.37	0.685694
Pal23	56	45.99	0.82125
Pal24	20	14.77	0.7385
Pal25	51	64.43	1.26333
Pal26	52	42.8	0.823077
Pal27	67	24.62	0.367463
Pal28	56	49.28	0.88
PalSex	59	67.67	1.14695
Total	1978	1398.3	0.706926
