# Supplementary material for: A Y-linked anti-Müllerian hormone type-II receptor is the sex-determining gene in ayu, Plecoglossus altivelis
Source: PLoS Genet. 2021 Aug 26;17(8):e1009705. doi: 10.1371/journal.pgen.1009705 (PMC8389408; doi:10.1371/journal.pgen.1009705)
Supplement: S8 Table — (XLSX) [file pgen.1009705.s038.xlsx]

## Sheet: Sheet1
S8 Table Summary of paternal linkage map for genetic sex of Nagaragawa River family 2.
Linkage Group	Number of SNPs	Distance (cM)	Average maker interval (cM)
Pal1	55	40.9	0.743636
Pal2	30	25.97	0.865667
Pal3	73	48.28	0.66137
Pal4	26	14.88	0.572308
Pal4.2	17	26.06	1.53294
Pal5	37	26.01	0.702973
Pal6	35	29.73	0.849429
Pal7	38	18.55	0.488158
Pal8	34	40.86	1.20176
Pal8.2	20	22.3	1.115
Pal9	35	14.84	0.424
Pal10	44	59.49	1.35205
Pal11	47	22.3	0.474468
Pal12	57	40.94	0.718246
Pal13	33	22.26	0.674545
Pal13.2	20	14.88	0.744
Pal14	51	37.23	0.73
Pal15	51	55.78	1.09373
Pal16	50	29.73	0.5946
Pal18	44	22.26	0.505909
Pal18.2	24	11.17	0.465417
Pal19	46	55.78	1.21261
Pal20	91	52.03	0.571758
Pal21	45	26.01	0.578
Pal21.2	21	18.59	0.885238
Pal22	59	30.11	0.510339
Pal23	22	14.84	0.674545
Pal24	45	26.01	0.578
Pal25	26	14.84	0.570769
Pal27	44	29.77	0.676591
Pal28	31	18.55	0.598387
Pal28.2	17	18.55	1.09118
PalSex	23	18.55	0.806522
PalSex2	18	14.88	0.826667
Total	1309	962.93	0.735623
