# Supplementary material for: A Y-linked anti-Müllerian hormone type-II receptor is the sex-determining gene in ayu, Plecoglossus altivelis
Source: PLoS Genet. 2021 Aug 26;17(8):e1009705. doi: 10.1371/journal.pgen.1009705 (PMC8389408; doi:10.1371/journal.pgen.1009705)
Supplement: S9 Table — (XLSX) [file pgen.1009705.s039.xlsx]

## Sheet: Sheet1
S9 Table The candidates for sex determining gene located in putative male specific regions.
	scaffold	start	end	strand	Gene/Motif name	Description	e-value
candidate1	scaffold C	38622	58876	+	pgta	Geranylgeranyl transferase type-2 subunit alpha	1.39512e-64
candidate2	scaffold C	379278	387886	-	eaa5	Excitatory amino acid transporter 5	4.83882e-112
candidate3	scaffold C	398308	402794	+	amhr2	anti-Muellerian hormone type-2 receptor	4.28431e-66
candidate4	scaffold C	418927	426909	-	eaa5	Excitatory amino acid transporter 5	1.23294e-47
candidate5	scaffold C	438696	439243	-	gtd2a	General transcription factor II-I repeat domain-containing protein 2A	3.55245e-38
candidate6	scaffold C	440740	459026	-	sgta	Small glutamine-rich tetratricopeptide repeat-containing protein alpha	1.95062e-127
candidate7	scaffold C	524294	549613	+	thop1	Thimet oligopeptidase	0
candidate8	scaffold A	749248	776594	+	syde2	Rho GTPase-activating protein SYDE2	0
candidate9	scaffold A	790189	791876	-	wdr63	WD repeat-containing protein 63	7.92453e-31
candidate10	scaffold A	807117	827102	+	gels	Gelsolin, Actin-depolymerizing factor	0
