# Supplementary material for: A Y-linked anti-Müllerian hormone type-II receptor is the sex-determining gene in ayu, Plecoglossus altivelis
Source: PLoS Genet. 2021 Aug 26;17(8):e1009705. doi: 10.1371/journal.pgen.1009705 (PMC8389408; doi:10.1371/journal.pgen.1009705)
Supplement: S10 Table — (XLSX) [file pgen.1009705.s040.xlsx]

## Sheet: amhr2bY
S10a Table Prediction of transcription factor binding sites in putative promoter region of amhr2bY
Transcription Factor Name	JASPAR ID	Start Position	End Position	Strand	Core Match Score	Matrix Match Score	Sequence
NFIX	MA0671.1	-1	-9	+	0.929	0.914	TAAGCCACC
ZNF354C	MA0130.1	-2	-7	+	0.932	0.934	AGCCAC
OTX1	MA0711.1	-3	-10	+	0.868	0.864	GTAAGCCA
PITX1	MA0682.2	-3	-10	+	0.86	0.876	GTAAGCCA
PITX3	MA0714.1	-3	-11	+	0.896	0.895	TGTAAGCCA
RHOXF1	MA0719.1	-3	-10	+	0.937	0.944	GTAAGCCA
ZBTB32	MA1580.1	-6	-15	-	1	0.887	CTTACAGTTA
BARHL2	MA0635.1	-8	-17	+	0.863	0.867	AGTAACTGTA
BARHL1	MA0877.2	-9	-16	+	0.85	0.873	GTAACTGT
BSX	MA0876.1	-9	-16	-	0.86	0.862	ACAGTTAC
ISL2	MA0914.1	-9	-16	-	0.914	0.895	ACAGTTAC
RFX7	MA1554.1	-11	-19	-	0.943	0.857	AGTTACTCC
EGR1	MA0162.4	-13	-26	-	1	0.9	TTACTCCCACTCCT
Wt1	MA1627.1	-13	-26	-	1	0.879	TTACTCCCACTCCT
ZNF75D	MA1601.1	-15	-24	+	1	0.925	GAGTGGGAGT
NKX2-2	MA1645.1	-16	-29	-	1	0.852	CTCCCACTCCTCCA
MSANTD3	MA1523.1	-17	-26	-	0.905	0.866	TCCCACTCCT
Nkx2-5(var.2)	MA0503.1	-17	-27	-	1	0.853	TCCCACTCCTC
ZNF354C	MA0130.1	-17	-22	-	0.944	0.92	TCCCAC
NKX2-8	MA0673.1	-19	-27	-	0.923	0.87	CCACTCCTC
ZNF263	MA0528.2	-21	-32	+	1	0.869	TTGTGGAGGAGT
RUNX1	MA0002.2	-24	-34	+	1	0.869	AGTTGTGGAGG
ZNF354C	MA0130.1	-25	-30	-	1	0.996	CTCCAC
Ptf1a	MA1618.1	-26	-38	+	0.864	0.861	ATGCAGTTGTGGA
SOX15	MA1152.1	-26	-35	+	0.916	0.873	CAGTTGTGGA
MSGN1	MA1524.1	-27	-38	+	0.931	0.889	ATGCAGTTGTGG
MSGN1	MA1524.1	-27	-38	-	0.937	0.873	CCACAACTGCAT
Ptf1a(var.3)	MA1620.1	-27	-38	-	0.874	0.875	CCACAACTGCAT
Tcf12	MA0521.1	-27	-37	+	0.88	0.851	TGCAGTTGTGG
ZBTB18	MA0698.1	-27	-39	+	0.863	0.866	CATGCAGTTGTGG
ASCL1	MA1100.2	-28	-37	+	0.909	0.915	TGCAGTTGTG
ASCL1	MA1100.2	-28	-37	-	0.915	0.919	CACAACTGCA
Ascl2	MA0816.1	-28	-37	-	0.875	0.856	CACAACTGCA
BHLHA15(var.2)	MA1472.1	-28	-37	+	0.886	0.897	TGCAGTTGTG
BHLHA15(var.2)	MA1472.1	-28	-37	-	0.876	0.887	CACAACTGCA
FIGLA	MA0820.1	-28	-37	-	0.871	0.873	CACAACTGCA
MYB	MA0100.3	-28	-37	-	1	0.999	CACAACTGCA
NHLH1	MA0048.2	-28	-37	-	0.875	0.865	CACAACTGCA
TFAP4(var.2)	MA1570.1	-28	-37	+	0.921	0.879	TGCAGTTGTG
TFAP4(var.2)	MA1570.1	-28	-37	-	0.918	0.888	CACAACTGCA
TEAD3	MA0808.1	-35	-42	-	0.918	0.903	GCATGCCC
Hic1	MA0739.1	-37	-45	-	0.902	0.908	ATGCCCACA
HIC2	MA0738.1	-37	-45	-	1	0.998	ATGCCCACA
THAP1	MA0597.1	-37	-45	-	1	0.976	ATGCCCACA
GCM2	MA0767.1	-38	-47	+	0.904	0.903	TATGTGGGCA
RUNX1	MA0002.2	-38	-48	+	1	0.887	GTATGTGGGCA
KLF17	MA1514.1	-39	-53	-	0.969	0.855	GCCCACATACCCTCA
ZNF354C	MA0130.1	-39	-44	-	0.944	0.931	GCCCAC
TEAD3	MA0808.1	-43	-50	-	0.936	0.93	ACATACCC
HIC2	MA0738.1	-45	-53	-	0.879	0.865	ATACCCTCA
JUN	MA0488.1	-45	-57	+	0.967	0.86	TTGATGAGGGTAT
THAP1	MA0597.1	-45	-53	-	0.897	0.882	ATACCCTCA
GCM2	MA0767.1	-46	-55	+	0.901	0.927	GATGAGGGTA
MEOX2	MA0706.1	-49	-58	+	0.859	0.854	ATTGATGAGG
MEOX2	MA0706.1	-49	-58	-	0.885	0.889	CCTCATCAAT
HOXA1	MA1495.1	-50	-57	+	0.866	0.883	TTGATGAG
HOXA1	MA1495.1	-50	-57	-	0.865	0.882	CTCATCAA
HOXC10	MA0905.1	-50	-59	-	0.868	0.87	CTCATCAATG
LHX1	MA1518.1	-50	-57	+	0.917	0.896	TTGATGAG
LHX1	MA1518.1	-50	-57	-	0.93	0.908	CTCATCAA
NKX6-2	MA0675.1	-50	-57	-	0.868	0.877	CTCATCAA
CUX1	MA0754.1	-51	-60	-	0.97	0.956	TCATCAATGA
CUX2	MA0755.1	-51	-60	-	0.949	0.927	TCATCAATGA
Arid3a	MA0151.1	-53	-58	-	0.97	0.915	ATCAAT
EN2	MA0642.1	-53	-62	-	0.913	0.909	ATCAATGAGA
ESX1	MA0644.1	-53	-62	-	0.869	0.869	ATCAATGAGA
LBX2	MA0699.1	-53	-62	-	0.866	0.866	ATCAATGAGA
MIXL1	MA0662.1	-53	-62	-	0.882	0.877	ATCAATGAGA
MNX1	MA0707.1	-53	-62	-	0.917	0.875	ATCAATGAGA
SOX18	MA1563.1	-53	-60	-	1	0.895	ATCAATGA
EN1	MA0027.2	-54	-61	-	0.897	0.893	TCAATGAG
GSX2	MA0893.2	-54	-61	+	0.851	0.855	CTCATTGA
HOXA5	MA0158.2	-54	-61	-	0.909	0.853	TCAATGAG
HOXA7	MA1498.1	-54	-61	-	0.885	0.878	TCAATGAG
HOXB2	MA0902.2	-54	-61	-	0.907	0.889	TCAATGAG
HOXB8	MA1502.1	-54	-61	-	0.879	0.864	TCAATGAG
HOXC8	MA1505.1	-54	-61	+	0.853	0.865	CTCATTGA
HOXC8	MA1505.1	-54	-61	-	0.925	0.87	TCAATGAG
HOXD8	MA0910.2	-54	-61	-	0.882	0.858	TCAATGAG
LHX1	MA1518.1	-54	-61	-	0.95	0.951	TCAATGAG
MSX1	MA0666.1	-54	-61	-	0.865	0.871	TCAATGAG
PRRX1	MA0716.1	-54	-61	-	0.87	0.867	TCAATGAG
RAX2	MA0717.1	-54	-61	-	0.86	0.863	TCAATGAG
UNCX	MA0721.1	-54	-61	-	0.861	0.859	TCAATGAG
VAX2	MA0723.1	-54	-61	-	0.949	0.851	TCAATGAG
NR2C1	MA1535.1	-59	-67	+	0.86	0.857	TCAGGTCTC
Pax2	MA0067.1	-62	-69	+	0.926	0.858	TATCAGGT
LHX1	MA1518.1	-64	-71	+	0.921	0.867	TATATCAG
GATA3	MA0037.3	-65	-72	-	0.881	0.863	TGATATAA
Rhox11	MA0629.1	-65	-81	+	1	0.934	CCTTGGCTGTTATATCA
LHX1	MA1518.1	-66	-73	-	0.903	0.852	GATATAAC
ZNF341	MA1655.1	-68	-79	-	1	0.943	TATAACAGCCAA
NFIC	MA0161.2	-72	-82	+	1	0.89	TCCTTGGCTGT
NFIX	MA0671.1	-72	-80	-	1	0.983	ACAGCCAAG
Nr5a2	MA0505.1	-72	-86	-	1	0.913	ACAGCCAAGGACACC
HLTF	MA0109.1	-74	-83	+	0.943	0.947	GTCCTTGGCT
NR5A1	MA1540.1	-75	-85	-	1	0.979	GCCAAGGACAC
NR4A2	MA0160.1	-78	-85	-	0.926	0.945	AAGGACAC
MEIS1	MA0498.2	-79	-85	-	0.888	0.886	AGGACAC
TBX3	MA1566.1	-79	-88	+	1	0.939	ATGGTGTCCT
TBX6	MA1567.1	-79	-88	+	1	0.869	ATGGTGTCCT
HLTF	MA0109.1	-83	-92	+	0.914	0.919	CTCCATGGTG
HLTF	MA0109.1	-83	-92	-	0.914	0.922	CACCATGGAG
SOX18	MA1563.1	-83	-90	-	0.945	0.937	CACCATGG
ZFP42	MA1651.1	-84	-104	+	1	0.928	GAGAGAACATGGCTCCATGGT
SOX18	MA1563.1	-85	-92	+	0.945	0.863	CTCCATGG
NFIX	MA0671.1	-89	-97	-	0.932	0.917	GGAGCCATG
YY1	MA0095.2	-89	-100	+	1	0.95	GAACATGGCTCC
HLTF	MA0109.1	-91	-100	+	0.914	0.902	GAACATGGCT
HLTF	MA0109.1	-91	-100	-	0.964	0.96	AGCCATGTTC
Nkx2-5(var.2)	MA0503.1	-97	-107	-	0.943	0.898	GTTCTCTCAAA
HLTF	MA0109.1	-105	-114	-	0.967	0.949	AAACATTTTA
LIN54	MA0619.1	-108	-116	+	0.853	0.884	CTTAAAATG
CEBPD	MA0836.2	-109	-121	+	0.918	0.866	TCTTGCTTAAAAT
LIN54	MA0619.1	-109	-117	-	0.925	0.889	ATTTTAAGC
CUX1	MA0754.1	-120	-129	+	0.927	0.893	AGATCTATTC
CUX2	MA0755.1	-120	-129	+	0.911	0.862	AGATCTATTC
GATA6	MA1104.2	-124	-136	-	1	0.934	AGATCTTATCAGG
GATA4	MA0482.2	-125	-136	-	1	0.893	GATCTTATCAGG
HLTF	MA0109.1	-125	-134	-	1	0.904	GATCTTATCA
GATA2	MA0036.3	-126	-136	-	1	0.939	ATCTTATCAGG
GATA5	MA0766.2	-126	-135	+	1	0.996	CTGATAAGAT
GATA3	MA0037.3	-127	-134	+	1	0.987	TGATAAGA
MEOX2	MA0706.1	-127	-136	-	0.855	0.86	TCTTATCAGG
GATA1::TAL1	MA0140.2	-128	-145	-	1	0.948	CTTATCAGGGATGGACAT
LHX1	MA1518.1	-128	-135	+	0.909	0.889	CTGATAAG
LHX1	MA1518.1	-128	-135	-	0.921	0.901	CTTATCAG
Pax2	MA0067.1	-130	-137	-	0.926	0.864	TATCAGGG
THAP1	MA0597.1	-132	-140	+	0.851	0.856	CATCCCTGA
TEAD3	MA0808.1	-134	-141	+	0.913	0.881	CCATCCCT
MEIS1	MA0498.2	-139	-145	-	0.888	0.887	TGGACAT
MEIS3	MA0775.1	-139	-146	-	0.866	0.857	TGGACATG
HLTF	MA0109.1	-140	-149	+	0.964	0.87	TTTCATGTCC
LHX1	MA1518.1	-141	-148	-	0.92	0.867	GACATGAA
Pax2	MA0067.1	-142	-149	+	0.972	0.873	TTTCATGT
POU5F1	MA1115.1	-142	-152	-	0.891	0.911	ACATGAAAAAC
Arid3a	MA0151.1	-144	-149	-	0.936	0.941	ATGAAA
HLTF	MA0109.1	-149	-158	-	0.873	0.865	AAACTTTCCC
PRDM1	MA0508.3	-150	-160	-	1	0.883	AACTTTCCCTA
NFAT5	MA0606.1	-151	-160	-	1	0.867	ACTTTCCCTA
NFATC1	MA0624.1	-151	-160	-	1	0.965	ACTTTCCCTA
NFATC3	MA0625.1	-151	-160	-	1	0.954	ACTTTCCCTA
NFATC4	MA1525.1	-151	-160	+	0.93	0.933	TAGGGAAAGT
NFATC2	MA0152.1	-152	-158	-	1	0.884	CTTTCCC
THAP1	MA0597.1	-153	-161	-	0.917	0.908	TTTCCCTAA
BARX2	MA1471.1	-158	-169	+	0.867	0.882	CAAAAATGTTAG
HLTF	MA0109.1	-159	-168	-	0.967	0.949	TAACATTTTT
SOX4	MA0867.2	-163	-172	+	1	0.875	CCACAAAAAT
Stat6	MA0520.1	-163	-177	+	0.987	0.851	AGTTTCCACAAAAAT
CEBPA	MA0102.4	-164	-177	+	0.901	0.871	AGTTTCCACAAAAA
CEBPD	MA0836.2	-164	-176	+	0.872	0.908	GTTTCCACAAAAA
SOX15	MA1152.1	-164	-173	-	0.964	0.933	TTTTTGTGGA
RUNX1	MA0002.2	-165	-175	-	1	0.878	TTTTGTGGAAA
Stat4	MA0518.1	-165	-178	-	0.958	0.87	TTTTGTGGAAACTG
CEBPB	MA0466.2	-166	-175	+	0.88	0.852	TTTCCACAAA
CEBPE	MA0837.1	-166	-175	+	0.896	0.861	TTTCCACAAA
SRY	MA0084.1	-166	-174	+	0.949	0.875	TTCCACAAA
NFAT5	MA0606.1	-168	-177	+	1	0.953	AGTTTCCACA
NFATC1	MA0624.1	-168	-177	+	1	0.995	AGTTTCCACA
NFATC3	MA0625.1	-168	-177	+	1	0.987	AGTTTCCACA
NFATC4	MA1525.1	-168	-177	-	1	0.985	TGTGGAAACT
RFX7	MA1554.1	-169	-177	+	0.925	0.874	AGTTTCCAC
ZNF354C	MA0130.1	-169	-174	+	1	0.974	TTCCAC
NFATC2	MA0152.1	-170	-176	+	1	0.932	GTTTCCA
PRDM4	MA1647.1	-170	-180	+	1	0.929	GCCAGTTTCCA
NFIX	MA0671.1	-175	-183	+	0.955	0.935	TGGGCCAGT
MZF1(var.2)	MA0057.1	-177	-186	+	0.936	0.862	TGATGGGCCA
THAP1	MA0597.1	-177	-185	-	0.932	0.892	TGGCCCATC
LHX1	MA1518.1	-180	-187	-	0.93	0.933	CCCATCAC
SRY	MA0084.1	-182	-190	-	1	0.945	CATCACAAT
SOX15	MA1152.1	-183	-192	+	1	0.954	CAATTGTGAT
SOX8	MA0868.2	-183	-192	-	1	0.91	ATCACAATTG
MSGN1	MA1524.1	-184	-195	+	0.964	0.968	AACCAATTGTGA
MSGN1	MA1524.1	-184	-195	-	0.964	0.91	TCACAATTGGTT
SOX13	MA1120.1	-184	-194	-	1	0.886	TCACAATTGGT
SOX2	MA0143.4	-184	-194	-	1	0.878	TCACAATTGGT
Sox5	MA0087.1	-184	-190	+	1	0.869	ATTGTGA
SOX9	MA0077.1	-184	-192	+	1	0.92	CAATTGTGA
Sox17	MA0078.1	-185	-193	+	1	0.958	CCAATTGTG
TFAP4(var.2)	MA1570.1	-185	-194	+	0.904	0.906	ACCAATTGTG
TFAP4(var.2)	MA1570.1	-185	-194	-	0.904	0.909	CACAATTGGT
HOXC8	MA1505.1	-186	-193	+	0.931	0.875	CCAATTGT
HOXC8	MA1505.1	-186	-193	-	0.931	0.875	ACAATTGG
Lhx8	MA0705.1	-186	-193	+	0.918	0.853	CCAATTGT
PAX4	MA0068.2	-186	-193	+	0.909	0.863	CCAATTGT
VSX1	MA0725.1	-186	-193	+	0.926	0.875	CCAATTGT
SOX9	MA0077.1	-187	-195	-	0.88	0.878	CAATTGGTT
HMBOX1	MA0895.1	-189	-198	-	0.913	0.905	ATTGGTTAGG
EHF	MA0598.3	-191	-205	+	1	0.93	GTTACTTCCTAACCA
ELF1	MA0473.3	-192	-205	-	1	0.89	GGTTAGGAAGTAAC
ETV1	MA0761.2	-192	-205	-	1	0.874	GGTTAGGAAGTAAC
GABPA	MA0062.3	-192	-205	+	1	0.878	GTTACTTCCTAACC
ELF3	MA0640.2	-193	-206	+	1	0.951	TGTTACTTCCTAAC
ELF5	MA0136.2	-193	-203	-	1	0.919	GTTAGGAAGTA
ETV4	MA0764.2	-194	-203	-	1	0.983	TTAGGAAGTA
ETV5	MA0765.2	-194	-204	+	1	0.941	TTACTTCCTAA
ETV6	MA0645.1	-194	-203	-	1	0.919	TTAGGAAGTA
NFATC1	MA0624.1	-194	-203	+	0.948	0.915	TACTTCCTAA
NFATC3	MA0625.1	-194	-203	+	0.909	0.863	TACTTCCTAA
HLTF	MA0109.1	-195	-204	+	0.865	0.856	TTACTTCCTA
DMRTA2	MA1478.1	-197	-208	-	0.939	0.886	GGAAGTAACAAA
DMRT3	MA0610.1	-198	-208	-	0.952	0.865	GAAGTAACAAA
DMRTA2	MA1478.1	-198	-209	+	1	0.867	ATTTGTTACTTC
RFX7	MA1554.1	-198	-206	+	0.943	0.874	TGTTACTTC
HMBOX1	MA0895.1	-200	-209	+	0.88	0.883	ATTTGTTACT
SRY	MA0084.1	-200	-208	-	0.949	0.928	AGTAACAAA
SOX15	MA1152.1	-201	-210	+	0.964	0.929	CATTTGTTAC
Sox3	MA0514.1	-201	-210	+	1	0.872	CATTTGTTAC
SOX8	MA0868.2	-201	-210	-	0.886	0.864	GTAACAAATG
MSGN1	MA1524.1	-202	-213	+	0.987	0.932	GTGCATTTGTTA
MSGN1	MA1524.1	-202	-213	-	0.978	0.918	TAACAAATGCAC
SOX4	MA0867.2	-202	-211	-	1	0.895	TAACAAATGC
Atoh1	MA0461.2	-203	-212	-	0.855	0.875	AACAAATGCA
ATOH7	MA1468.1	-203	-212	+	0.884	0.86	TGCATTTGTT
ATOH7	MA1468.1	-203	-212	-	0.865	0.854	AACAAATGCA
TFAP4(var.2)	MA1570.1	-203	-212	+	0.954	0.921	TGCATTTGTT
TFAP4(var.2)	MA1570.1	-203	-212	-	0.95	0.93	AACAAATGCA
Twist2	MA0633.1	-203	-212	+	0.876	0.885	TGCATTTGTT
Bhlha15	MA0607.1	-204	-211	+	0.873	0.889	GCATTTGT
Bhlha15	MA0607.1	-204	-211	-	0.873	0.858	ACAAATGC
HLTF	MA0109.1	-204	-213	+	0.967	0.873	GTGCATTTGT
ZNF354C	MA0130.1	-211	-216	-	0.951	0.948	CACCAC
OSR2	MA1646.1	-216	-227	+	0.893	0.906	AAGCAGCAGCAG
HOXA10	MA0899.1	-224	-234	+	1	0.883	TCAAATAAAGC
Arid3a	MA0151.1	-225	-230	+	0.939	0.867	ATAAAG
MIXL1	MA0662.1	-225	-234	+	0.879	0.851	TCAAATAAAG
LHX1	MA1518.1	-226	-233	+	0.942	0.886	CAAATAAA
POU1F1	MA0784.1	-226	-239	+	1	0.866	AGTATTCAAATAAA
PRRX1	MA0716.1	-226	-233	+	0.872	0.851	CAAATAAA
LIN54	MA0619.1	-228	-236	+	0.888	0.916	ATTCAAATA
LIN54	MA0619.1	-229	-237	-	1	0.999	ATTTGAATA
POU5F1B	MA0792.1	-229	-237	+	0.853	0.914	TATTCAAAT
HLTF	MA0109.1	-235	-244	-	0.95	0.932	ATACTTAGTT
SOX4	MA0867.2	-240	-249	+	1	0.878	CAACAAACTA
SOX15	MA1152.1	-241	-250	-	0.964	0.897	AGTTTGTTGT
SOX8	MA0868.2	-241	-250	+	0.886	0.854	ACAACAAACT
SRY	MA0084.1	-243	-251	+	0.949	0.903	CACAACAAA
SOX15	MA1152.1	-244	-253	-	0.916	0.891	TTGTTGTGCC
DMRTA2	MA1478.1	-246	-257	+	0.886	0.869	TTTTGGCACAAC
TBX3	MA1566.1	-246	-255	-	0.868	0.851	GTTGTGCCAA
NFIA	MA0670.1	-248	-257	-	1	1	TGTGCCAAAA
NFIC	MA0161.2	-248	-258	+	1	0.87	TTTTTGGCACA
NFIX	MA0671.1	-248	-256	-	1	1	TGTGCCAAA
Hic1	MA0739.1	-249	-257	-	1	0.932	GTGCCAAAA
HIC2	MA0738.1	-249	-257	-	0.934	0.925	GTGCCAAAA
THAP1	MA0597.1	-249	-257	-	0.92	0.901	GTGCCAAAA
HLTF	MA0109.1	-253	-262	+	0.997	0.898	CTTCTTTTTG
HLTF	MA0109.1	-256	-265	+	0.989	0.887	TGTCTTCTTT
MEIS1	MA0498.2	-260	-266	-	0.896	0.897	AAGACAG
MEIS3	MA0775.1	-260	-267	-	0.87	0.859	AAGACAGA
MYOD1	MA0499.2	-260	-272	+	0.907	0.935	TGGCATCTGTCTT
NEUROG2(var.2)	MA1642.1	-260	-272	-	1	0.952	AAGACAGATGCCA
Rbpjl	MA1621.1	-260	-273	+	0.851	0.86	TTGGCATCTGTCTT
TWIST1	MA1123.2	-260	-272	-	1	0.914	AAGACAGATGCCA
MSGN1	MA1524.1	-261	-272	+	0.959	0.934	TGGCATCTGTCT
MSGN1	MA1524.1	-261	-272	-	0.944	0.906	AGACAGATGCCA
NEUROD1	MA1109.1	-261	-273	-	1	0.909	AGACAGATGCCAA
Ptf1a	MA1618.1	-261	-273	-	1	0.965	AGACAGATGCCAA
Ptf1a(var.3)	MA1620.1	-261	-272	+	0.878	0.875	TGGCATCTGTCT
TGIF2LX	MA1571.1	-261	-272	+	0.883	0.852	TGGCATCTGTCT
TGIF2LX	MA1571.1	-261	-272	-	0.855	0.854	AGACAGATGCCA
TGIF2LY	MA1572.1	-261	-272	+	0.87	0.875	TGGCATCTGTCT
TGIF2LY	MA1572.1	-261	-272	-	0.908	0.876	AGACAGATGCCA
ASCL1	MA1100.2	-262	-271	+	0.925	0.928	GGCATCTGTC
ASCL1	MA1100.2	-262	-271	-	0.924	0.927	GACAGATGCC
Ascl2	MA0816.1	-262	-271	+	0.88	0.853	GGCATCTGTC
Atoh1	MA0461.2	-262	-271	-	0.872	0.885	GACAGATGCC
ATOH1(var.2)	MA1467.1	-262	-271	-	0.869	0.858	GACAGATGCC
ATOH7	MA1468.1	-262	-271	+	0.913	0.896	GGCATCTGTC
ATOH7	MA1468.1	-262	-271	-	0.874	0.867	GACAGATGCC
BHLHA15(var.2)	MA1472.1	-262	-271	+	0.914	0.922	GGCATCTGTC
BHLHA15(var.2)	MA1472.1	-262	-271	-	0.919	0.923	GACAGATGCC
FIGLA	MA0820.1	-262	-271	+	0.871	0.872	GGCATCTGTC
HAND2	MA1638.1	-262	-271	-	1	0.999	GACAGATGCC
Tcf12	MA0521.1	-262	-272	-	0.882	0.907	GACAGATGCCA
TFAP4(var.2)	MA1570.1	-262	-271	+	0.968	0.926	GGCATCTGTC
TFAP4(var.2)	MA1570.1	-262	-271	-	0.967	0.933	GACAGATGCC
Twist2	MA0633.1	-262	-271	+	0.876	0.884	GGCATCTGTC
Bhlha15	MA0607.1	-263	-270	+	0.905	0.913	GCATCTGT
Bhlha15	MA0607.1	-263	-270	-	0.905	0.882	ACAGATGC
HLTF	MA0109.1	-263	-272	+	0.96	0.861	TGGCATCTGT
NFIA	MA0670.1	-266	-275	-	1	0.998	GATGCCAAAG
NFIC	MA0161.2	-266	-276	+	1	0.869	ACTTTGGCATC
NFIX	MA0671.1	-266	-274	-	1	1	GATGCCAAA
Hic1	MA0739.1	-267	-275	-	1	0.941	ATGCCAAAG
HIC2	MA0738.1	-267	-275	-	0.934	0.929	ATGCCAAAG
THAP1	MA0597.1	-267	-275	-	0.92	0.861	ATGCCAAAG
HLTF	MA0109.1	-269	-278	+	0.946	0.924	TGACTTTGGC
Nr2e1	MA0676.1	-271	-279	-	1	0.944	CAAAGTCAG
MEIS1	MA0498.2	-273	-279	+	0.857	0.855	CTGACTT
Pax2	MA0067.1	-274	-281	-	0.869	0.885	AGTCAGTG
Rhox11	MA0629.1	-277	-293	-	1	0.867	CAGTGGCTGTTGATCTT
NFIX	MA0671.1	-278	-286	+	0.929	0.913	ACAGCCACT
ZNF341	MA1655.1	-279	-290	+	1	0.943	ATCAACAGCCAC
ZNF354C	MA0130.1	-279	-284	+	0.932	0.934	AGCCAC
FOXC2	MA0846.1	-282	-293	+	0.917	0.857	AAGATCAACAGC
Foxj2	MA0614.1	-283	-290	+	0.912	0.905	ATCAACAG
DPRX	MA1480.1	-284	-293	-	0.949	0.855	TGTTGATCTT
FOXL1	MA0033.2	-284	-290	+	0.861	0.878	ATCAACA
FOXO4	MA0848.1	-284	-290	+	0.898	0.856	ATCAACA
Arid3a	MA0151.1	-285	-290	+	0.97	0.891	ATCAAC
LHX1	MA1518.1	-286	-293	+	0.927	0.872	AAGATCAA
NR4A2	MA0160.1	-286	-293	+	0.892	0.89	AAGATCAA
RHOXF1	MA0719.1	-286	-293	-	0.855	0.872	TTGATCTT
Hand1::Tcf3	MA0092.1	-291	-300	+	0.859	0.853	GGTCTGTAAG
NR2C1	MA1535.1	-295	-303	+	0.86	0.868	TGAGGTCTG
RUNX3	MA0684.2	-295	-306	-	1	0.959	CAGACCTCAAGG
RUNX2	MA0511.2	-296	-304	-	0.921	0.89	AGACCTCAA
Nr5a2	MA0505.1	-297	-311	-	1	0.869	GACCTCAAGGCTACA
TFAP2B	MA0811.1	-297	-308	-	0.936	0.887	GACCTCAAGGCT
TFAP2C	MA0524.2	-297	-308	-	0.921	0.868	GACCTCAAGGCT
HLTF	MA0109.1	-299	-308	+	0.869	0.876	AGCCTTGAGG
NR5A1	MA1540.1	-300	-310	-	1	0.904	CTCAAGGCTAC
DMRTA2	MA1478.1	-302	-313	-	0.986	0.934	CAAGGCTACAGC
DMRT3	MA0610.1	-303	-313	+	0.943	0.908	GCTGTAGCCTT
OSR1	MA1542.1	-305	-314	-	1	0.897	GGCTACAGCT
MEF2C	MA0497.1	-309	-323	-	1	0.861	ACAGCTAAAATAAAC
CDX2	MA0465.2	-313	-324	-	1	0.851	CTAAAATAAACT
HOXA10	MA0899.1	-314	-324	-	1	0.888	TAAAATAAACT
IRF1	MA0050.2	-314	-334	+	0.942	0.885	AGATCTTTTCAGTTTATTTTA
LHX1	MA1518.1	-315	-322	-	0.942	0.885	AAAATAAA
BARHL2	MA0635.1	-317	-326	-	1	0.871	AATAAACTGA
Foxq1	MA0040.1	-317	-327	+	1	0.861	TTCAGTTTATT
Arid3a	MA0151.1	-318	-323	-	0.939	0.863	ATAAAC
Stat2	MA1623.1	-318	-330	-	0.894	0.919	ATAAACTGAAAAG
VDR	MA0693.2	-319	-326	+	0.904	0.861	TCAGTTTA
HLTF	MA0109.1	-324	-333	+	0.997	0.901	GATCTTTTCA
HLTF	MA0109.1	-330	-339	-	0.95	0.859	GATCTTAGAT
GATA3	MA0037.3	-336	-343	-	0.886	0.878	AGATAGAG
NFAT5	MA0606.1	-345	-354	+	0.884	0.877	CTTTTCTAGC
HLTF	MA0109.1	-348	-357	+	0.997	0.901	AATCTTTTCT
Rhox11	MA0629.1	-354	-370	-	1	0.869	GATTTGCTGTTGTTGAT
ZNF341	MA1655.1	-356	-367	+	1	0.929	AACAACAGCAAA
SOX4	MA0867.2	-359	-368	+	0.927	0.851	CAACAACAGC
SOX15	MA1152.1	-360	-369	-	0.916	0.916	CTGTTGTTGA
SOX8	MA0868.2	-360	-369	+	0.868	0.862	TCAACAACAG
SRY	MA0084.1	-362	-370	+	0.919	0.881	ATCAACAAC
Foxj2	MA0614.1	-363	-370	+	0.912	0.922	ATCAACAA
FOXH1	MA0479.1	-364	-374	+	0.888	0.923	GATAATCAACA
FOXL1	MA0033.2	-364	-370	+	0.861	0.878	ATCAACA
FOXO4	MA0848.1	-364	-370	+	0.898	0.856	ATCAACA
HOXA10	MA0899.1	-364	-374	+	0.89	0.858	GATAATCAACA
POU6F2	MA0793.1	-364	-373	-	0.937	0.863	TGTTGATTAT
ALX3	MA0634.1	-365	-374	-	0.881	0.875	GTTGATTATC
Arid3a	MA0151.1	-365	-370	+	0.97	0.891	ATCAAC
EMX2	MA0886.1	-365	-374	-	0.881	0.883	GTTGATTATC
EN2	MA0642.1	-365	-374	+	0.926	0.896	GATAATCAAC
EN2	MA0642.1	-365	-374	-	0.907	0.879	GTTGATTATC
ESX1	MA0644.1	-365	-374	+	0.882	0.882	GATAATCAAC
ESX1	MA0644.1	-365	-374	-	0.873	0.874	GTTGATTATC
EVX1	MA0887.1	-365	-374	-	0.986	0.982	GTTGATTATC
EVX2	MA0888.1	-365	-374	-	0.985	0.979	GTTGATTATC
GSC	MA0648.1	-365	-374	+	1	0.925	GATAATCAAC
GSC2	MA0891.1	-365	-374	+	1	0.936	GATAATCAAC
GSX1	MA0892.1	-365	-374	-	0.951	0.941	GTTGATTATC
HOXA6	MA1497.1	-365	-374	+	0.873	0.852	GATAATCAAC
HOXA6	MA1497.1	-365	-374	-	0.959	0.927	GTTGATTATC
HOXB3	MA0903.1	-365	-374	-	0.959	0.953	GTTGATTATC
LBX2	MA0699.1	-365	-374	+	0.864	0.851	GATAATCAAC
LBX2	MA0699.1	-365	-374	-	0.865	0.852	GTTGATTATC
LHX6	MA0658.1	-365	-374	+	0.886	0.885	GATAATCAAC
LHX6	MA0658.1	-365	-374	-	0.855	0.852	GTTGATTATC
MEOX1	MA0661.1	-365	-374	+	0.869	0.858	GATAATCAAC
MEOX1	MA0661.1	-365	-374	-	0.901	0.883	GTTGATTATC
MEOX2	MA0706.1	-365	-374	+	0.939	0.927	GATAATCAAC
MEOX2	MA0706.1	-365	-374	-	0.924	0.911	GTTGATTATC
MIXL1	MA0662.1	-365	-374	+	0.893	0.895	GATAATCAAC
MIXL1	MA0662.1	-365	-374	-	0.876	0.878	GTTGATTATC
MNX1	MA0707.1	-365	-374	+	0.91	0.917	GATAATCAAC
MNX1	MA0707.1	-365	-374	-	0.876	0.874	GTTGATTATC
NOTO	MA0710.1	-365	-374	-	0.899	0.881	GTTGATTATC
BARX1	MA0875.1	-366	-373	-	0.984	0.944	TTGATTAT
BSX	MA0876.1	-366	-373	-	0.989	0.96	TTGATTAT
Dlx2	MA0885.1	-366	-373	-	0.853	0.852	TTGATTAT
Dlx3	MA0880.1	-366	-373	-	0.89	0.882	TTGATTAT
Dlx4	MA0881.1	-366	-373	-	0.882	0.873	TTGATTAT
DLX6	MA0882.1	-366	-373	-	0.886	0.883	TTGATTAT
DPRX	MA1480.1	-366	-375	+	1	0.931	TGATAATCAA
DRGX	MA1481.1	-366	-373	-	0.882	0.883	TTGATTAT
Dux	MA0611.1	-366	-373	+	1	0.907	ATAATCAA
EN1	MA0027.2	-366	-373	+	0.909	0.908	ATAATCAA
GSX2	MA0893.2	-366	-373	-	0.931	0.892	TTGATTAT
HOXA1	MA1495.1	-366	-373	+	0.93	0.935	ATAATCAA
HOXA1	MA1495.1	-366	-373	-	0.925	0.931	TTGATTAT
HOXA2	MA0900.2	-366	-373	-	0.913	0.919	TTGATTAT
HOXA4	MA1496.1	-366	-373	-	0.928	0.91	TTGATTAT
HOXA5	MA0158.2	-366	-373	-	0.92	0.886	TTGATTAT
HOXA7	MA1498.1	-366	-373	-	0.958	0.93	TTGATTAT
HOXB2	MA0902.2	-366	-373	+	0.872	0.87	ATAATCAA
HOXB2	MA0902.2	-366	-373	-	0.918	0.911	TTGATTAT
HOXB4	MA1499.1	-366	-373	-	0.923	0.918	TTGATTAT
HOXB5	MA0904.2	-366	-373	+	0.882	0.883	ATAATCAA
HOXB5	MA0904.2	-366	-373	-	0.871	0.875	TTGATTAT
HOXB6	MA1500.1	-366	-373	+	0.958	0.922	ATAATCAA
HOXB8	MA1502.1	-366	-373	-	0.932	0.894	TTGATTAT
HOXC4	MA1504.1	-366	-373	-	0.921	0.926	TTGATTAT
HOXC8	MA1505.1	-366	-373	+	0.895	0.902	ATAATCAA
HOXC8	MA1505.1	-366	-373	-	0.891	0.898	TTGATTAT
HOXD4	MA1507.1	-366	-373	-	0.929	0.932	TTGATTAT
HOXD8	MA0910.2	-366	-373	-	0.932	0.881	TTGATTAT
LHX1	MA1518.1	-366	-373	+	0.96	0.935	ATAATCAA
LHX1	MA1518.1	-366	-373	-	0.967	0.943	TTGATTAT
Lhx4	MA0704.1	-366	-373	-	0.917	0.915	TTGATTAT
Lhx8	MA0705.1	-366	-373	+	0.932	0.922	ATAATCAA
Lhx8	MA0705.1	-366	-373	-	0.918	0.91	TTGATTAT
NKX6-1	MA0674.1	-366	-373	-	0.937	0.91	TTGATTAT
NKX6-2	MA0675.1	-366	-373	+	0.881	0.888	ATAATCAA
NKX6-2	MA0675.1	-366	-373	-	0.966	0.952	TTGATTAT
NKX6-3	MA1530.1	-366	-374	-	0.889	0.864	TTGATTATC
OTX1	MA0711.1	-366	-373	+	1	0.941	ATAATCAA
PDX1	MA0132.2	-366	-373	-	0.935	0.933	TTGATTAT
PITX1	MA0682.2	-366	-373	+	1	0.86	ATAATCAA
PITX2	MA1547.1	-366	-373	+	1	0.858	ATAATCAA
PITX3	MA0714.1	-366	-374	+	1	0.882	GATAATCAA
POU1F1	MA0784.1	-366	-379	+	0.872	0.858	AAAATGATAATCAA
PRRX1	MA0716.1	-366	-373	+	0.877	0.879	ATAATCAA
PRRX1	MA0716.1	-366	-373	-	0.858	0.858	TTGATTAT
RAX2	MA0717.1	-366	-373	+	0.867	0.866	ATAATCAA
RAX2	MA0717.1	-366	-373	-	0.879	0.877	TTGATTAT
SHOX	MA0630.1	-366	-373	+	0.899	0.898	ATAATCAA
UNCX	MA0721.1	-366	-373	+	0.87	0.87	ATAATCAA
UNCX	MA0721.1	-366	-373	-	0.882	0.882	TTGATTAT
VAX1	MA0722.1	-366	-373	+	0.91	0.893	ATAATCAA
VAX2	MA0723.1	-366	-373	+	0.922	0.901	ATAATCAA
DPRX	MA1480.1	-367	-376	-	0.948	0.89	TGATTATCAT
GATA2	MA0036.3	-367	-377	-	1	0.885	TGATTATCATT
GATA5	MA0766.2	-367	-376	+	1	0.955	ATGATAATCA
POU3F1	MA0786.1	-367	-378	+	0.921	0.89	AAATGATAATCA
GATA3	MA0037.3	-368	-375	+	1	0.97	TGATAATC
MEOX2	MA0706.1	-368	-377	-	0.855	0.853	GATTATCATT
GATA1::TAL1	MA0140.2	-369	-386	-	1	0.941	ATTATCATTTTAAAACAA
LHX1	MA1518.1	-369	-376	+	0.909	0.888	ATGATAAT
LHX1	MA1518.1	-369	-376	-	0.921	0.899	ATTATCAT
POU5F1B	MA0792.1	-369	-377	+	0.864	0.873	AATGATAAT
HLTF	MA0109.1	-371	-380	-	0.967	0.874	TATCATTTTA
LHX1	MA1518.1	-372	-379	+	0.95	0.893	AAAATGAT
LIN54	MA0619.1	-374	-382	+	0.853	0.887	TTTAAAATG
LIN54	MA0619.1	-375	-383	+	0.983	0.939	TTTTAAAAT
LIN54	MA0619.1	-375	-383	-	0.925	0.897	ATTTTAAAA
LIN54	MA0619.1	-376	-384	+	0.925	0.894	GTTTTAAAA
LIN54	MA0619.1	-376	-384	-	0.983	0.939	TTTTAAAAC
LIN54	MA0619.1	-377	-385	-	0.853	0.85	TTTAAAACA
SOX14	MA1562.1	-379	-388	-	1	0.88	TAAAACAATG
SRY	MA0084.1	-379	-387	-	1	0.994	TAAAACAAT
SOX15	MA1152.1	-380	-389	+	1	0.993	CCATTGTTTT
Sox3	MA0514.1	-380	-389	+	0.877	0.904	CCATTGTTTT
Sox6	MA0515.1	-380	-389	+	1	1	CCATTGTTTT
SOX8	MA0868.2	-380	-389	-	1	0.991	AAAACAATGG
SOX13	MA1120.1	-381	-391	-	1	1	AAACAATGGAT
SOX2	MA0143.4	-381	-391	-	1	1	AAACAATGGAT
SOX4	MA0867.2	-381	-390	-	0.962	0.965	AAACAATGGA
Sox5	MA0087.1	-381	-387	+	1	1	ATTGTTT
SOX9	MA0077.1	-381	-389	+	1	0.998	CCATTGTTT
HLTF	MA0109.1	-382	-391	+	0.917	0.923	ATCCATTGTT
Sox17	MA0078.1	-382	-390	+	1	0.972	TCCATTGTT
SOX18	MA1563.1	-382	-389	-	1	0.981	AACAATGG
CUX1	MA0754.1	-384	-393	+	0.928	0.886	CCATCCATTG
DMRTA2	MA1478.1	-388	-399	-	0.91	0.872	GGATGGAACACA
ZBTB12	MA1649.1	-388	-398	-	1	0.85	GGATGGAACAC
NFATC1	MA0624.1	-389	-398	+	0.954	0.951	GTGTTCCATC
NFATC3	MA0625.1	-389	-398	+	0.913	0.908	GTGTTCCATC
NFATC4	MA1525.1	-389	-398	-	1	0.934	GATGGAACAC
NFATC2	MA0152.1	-391	-397	+	0.907	0.918	TGTTCCA
TBX3	MA1566.1	-392	-401	+	0.953	0.895	TGTGTGTTCC
TBX3	MA1566.1	-394	-403	+	0.953	0.911	TGTGTGTGTT
TBX3	MA1566.1	-396	-405	+	0.953	0.923	CATGTGTGTG
TBX6	MA1567.1	-396	-405	+	0.947	0.866	CATGTGTGTG
MSGN1	MA1524.1	-397	-408	+	0.966	0.933	TGGCATGTGTGT
MSGN1	MA1524.1	-397	-408	-	0.952	0.892	ACACACATGCCA
ASCL1	MA1100.2	-398	-407	+	0.861	0.882	GGCATGTGTG
ASCL1	MA1100.2	-398	-407	-	0.862	0.882	CACACATGCC
Atoh1	MA0461.2	-398	-407	-	0.854	0.86	CACACATGCC
ATOH7	MA1468.1	-398	-407	-	0.883	0.869	CACACATGCC
MXI1	MA1108.2	-398	-407	-	1	0.999	CACACATGCC
Npas2	MA0626.1	-398	-407	-	0.85	0.853	CACACATGCC
SNAI1	MA1558.1	-398	-407	+	0.858	0.882	GGCATGTGTG
TFAP4(var.2)	MA1570.1	-398	-407	+	0.982	0.931	GGCATGTGTG
TFAP4(var.2)	MA1570.1	-398	-407	-	0.973	0.934	CACACATGCC
TFEB	MA0692.1	-398	-407	-	0.921	0.892	CACACATGCC
Twist2	MA0633.1	-398	-407	+	0.909	0.909	GGCATGTGTG
Twist2	MA0633.1	-398	-407	-	0.912	0.866	CACACATGCC
Bhlha15	MA0607.1	-399	-406	+	0.873	0.889	GCATGTGT
Bhlha15	MA0607.1	-399	-406	-	0.873	0.858	ACACATGC
HLTF	MA0109.1	-399	-408	+	0.964	0.865	TGGCATGTGT
POU2F1	MA0785.1	-400	-411	-	0.883	0.86	CACATGCCAATT
POU3F1	MA0786.1	-401	-412	-	0.901	0.872	ACATGCCAATTG
POU3F2	MA0787.1	-401	-412	-	0.856	0.867	ACATGCCAATTG
TEAD3	MA0808.1	-401	-408	-	0.918	0.931	ACATGCCA
NFIA	MA0670.1	-402	-411	-	1	0.999	CATGCCAATT
NFIC	MA0161.2	-402	-412	+	1	0.871	CAATTGGCATG
NFIX	MA0671.1	-402	-410	-	1	0.999	CATGCCAAT
NFYB	MA0502.2	-402	-413	+	1	0.855	TCAATTGGCATG
POU5F1B	MA0792.1	-402	-410	-	0.876	0.883	CATGCCAAT
Hic1	MA0739.1	-403	-411	-	1	0.944	ATGCCAATT
HIC2	MA0738.1	-403	-411	-	0.934	0.929	ATGCCAATT
THAP1	MA0597.1	-403	-411	-	0.92	0.869	ATGCCAATT
MSGN1	MA1524.1	-404	-415	+	0.964	0.929	GATCAATTGGCA
MSGN1	MA1524.1	-404	-415	-	0.964	0.961	TGCCAATTGATC
ONECUT1	MA0679.2	-404	-419	+	1	0.859	GTGAGATCAATTGGCA
TFAP4(var.2)	MA1570.1	-405	-414	+	0.904	0.906	ATCAATTGGC
TFAP4(var.2)	MA1570.1	-405	-414	-	0.904	0.901	GCCAATTGAT
HOXC8	MA1505.1	-406	-413	+	0.931	0.876	TCAATTGG
HOXC8	MA1505.1	-406	-413	-	0.931	0.876	CCAATTGA
Lhx8	MA0705.1	-406	-413	+	0.918	0.851	TCAATTGG
Lhx8	MA0705.1	-406	-413	-	0.918	0.857	CCAATTGA
PAX4	MA0068.2	-406	-413	+	0.909	0.855	TCAATTGG
PAX4	MA0068.2	-406	-413	-	0.909	0.871	CCAATTGA
VSX1	MA0725.1	-406	-413	+	0.926	0.855	TCAATTGG
VSX1	MA0725.1	-406	-413	-	0.926	0.875	CCAATTGA
CUX1	MA0754.1	-407	-416	+	0.97	0.925	AGATCAATTG
CUX2	MA0755.1	-407	-416	+	0.949	0.888	AGATCAATTG
SOX9	MA0077.1	-407	-415	-	0.9	0.897	CAATTGATC
Arid3a	MA0151.1	-409	-414	+	0.97	0.915	ATCAAT
LHX1	MA1518.1	-410	-417	+	0.927	0.873	GAGATCAA
NR4A2	MA0160.1	-410	-417	+	0.892	0.868	GAGATCAA
RHOXF1	MA0719.1	-410	-417	-	0.855	0.873	TTGATCTC
EOMES	MA0800.1	-412	-424	+	1	0.857	TGTGTGTGAGATC
TBX2	MA0688.1	-414	-424	+	0.941	0.88	TGTGTGTGAGA
TBX3	MA1566.1	-415	-424	+	0.953	0.942	TGTGTGTGAG
TBX6	MA1567.1	-415	-424	+	0.947	0.921	TGTGTGTGAG
MGA	MA0801.1	-416	-423	+	1	0.905	GTGTGTGA
TBX1	MA0805.1	-416	-423	+	1	0.85	GTGTGTGA
TBX5	MA0807.1	-416	-423	+	0.897	0.855	GTGTGTGA
TBX3	MA1566.1	-417	-426	+	0.953	0.912	AGTGTGTGTG
TBX3	MA1566.1	-419	-428	+	0.956	0.929	GAAGTGTGTG
TBX6	MA1567.1	-419	-428	+	0.951	0.872	GAAGTGTGTG
TBX5	MA0807.1	-420	-427	+	0.903	0.855	AAGTGTGT
NKX2-3	MA0672.1	-421	-430	-	1	0.957	CACACTTCAC
Nkx3-1	MA0124.2	-421	-429	-	1	0.875	CACACTTCA
HLTF	MA0109.1	-422	-431	-	0.865	0.855	ACACTTCACT
NKX2-8	MA0673.1	-422	-430	-	1	0.978	ACACTTCAC
FOSL1::JUNB	MA1137.1	-424	-436	+	0.957	0.861	CAATGAGTGAAGT
NKX2-2	MA1645.1	-424	-437	-	1	0.863	ACTTCACTCATTGT
FOS	MA0476.1	-425	-435	-	1	0.866	CTTCACTCATT
MSANTD3	MA1523.1	-425	-434	-	1	0.959	CTTCACTCAT
Nkx2-5(var.2)	MA0503.1	-425	-435	-	1	0.896	CTTCACTCATT
Pax2	MA0067.1	-425	-432	-	0.943	0.853	CTTCACTC
FOSB::JUNB	MA1135.1	-426	-435	+	0.977	0.868	AATGAGTGAA
FOSL1::JUND	MA1142.1	-426	-435	+	0.955	0.887	AATGAGTGAA
FOSL2::JUNB	MA1138.1	-426	-435	+	0.983	0.865	AATGAGTGAA
FOSL2::JUND	MA1144.1	-426	-435	+	0.976	0.852	AATGAGTGAA
JUN(var.2)	MA0489.1	-426	-439	+	0.99	0.855	CAACAATGAGTGAA
NKX2-5	MA0063.2	-426	-436	-	1	0.867	TTCACTCATTG
EN2	MA0642.1	-429	-438	+	0.913	0.909	AACAATGAGT
ESX1	MA0644.1	-429	-438	+	0.869	0.868	AACAATGAGT
LBX2	MA0699.1	-429	-438	+	0.866	0.862	AACAATGAGT
MIXL1	MA0662.1	-429	-438	+	0.882	0.874	AACAATGAGT
MNX1	MA0707.1	-429	-438	+	0.917	0.871	AACAATGAGT
SOX13	MA1120.1	-429	-439	+	1	0.981	CAACAATGAGT
SOX2	MA0143.4	-429	-439	+	1	0.971	CAACAATGAGT
EN1	MA0027.2	-430	-437	+	0.897	0.893	ACAATGAG
HOXA7	MA1498.1	-430	-437	+	0.885	0.876	ACAATGAG
HOXB2	MA0902.2	-430	-437	+	0.907	0.888	ACAATGAG
HOXB8	MA1502.1	-430	-437	+	0.879	0.863	ACAATGAG
HOXC8	MA1505.1	-430	-437	+	0.925	0.87	ACAATGAG
HOXC8	MA1505.1	-430	-437	-	0.853	0.864	CTCATTGT
HOXD8	MA0910.2	-430	-437	+	0.882	0.861	ACAATGAG
LHX1	MA1518.1	-430	-437	+	0.95	0.951	ACAATGAG
MSX1	MA0666.1	-430	-437	+	0.865	0.871	ACAATGAG
PRRX1	MA0716.1	-430	-437	+	0.87	0.866	ACAATGAG
RAX2	MA0717.1	-430	-437	+	0.86	0.86	ACAATGAG
Sox17	MA0078.1	-430	-438	-	1	0.973	CTCATTGTT
SOX4	MA0867.2	-430	-439	+	0.962	0.956	CAACAATGAG
UNCX	MA0721.1	-430	-437	+	0.861	0.854	ACAATGAG
SOX15	MA1152.1	-431	-440	-	1	0.969	TCATTGTTGG
SOX18	MA1563.1	-431	-438	+	1	0.969	AACAATGA
Sox6	MA0515.1	-431	-440	-	1	0.931	TCATTGTTGG
SOX8	MA0868.2	-431	-440	+	1	0.978	CCAACAATGA
SOX9	MA0077.1	-431	-439	-	1	0.932	TCATTGTTG
SOX14	MA1562.1	-432	-441	+	1	0.921	TCCAACAATG
Sox5	MA0087.1	-433	-439	-	1	0.998	ATTGTTG
SRY	MA0084.1	-433	-441	+	1	0.945	TCCAACAAT
HIC2	MA0738.1	-444	-452	+	1	0.953	TTGCCCTGC
THAP1	MA0597.1	-444	-452	+	1	0.955	TTGCCCTGC
DMRTA2	MA1478.1	-445	-456	-	0.925	0.878	CAGGGCAACACA
NR4A2	MA0160.1	-445	-452	-	0.908	0.871	CAGGGCAA
RFX7	MA1554.1	-446	-454	+	1	0.904	TGTTGCCCT
TBX3	MA1566.1	-449	-458	+	0.953	0.896	CCTGTGTTGC
Zfx	MA0146.2	-449	-462	-	1	0.9	GCAACACAGGCCTT
NR5A1	MA1540.1	-455	-465	+	1	0.936	AACAAGGCCTG
Zfx	MA0146.2	-455	-468	+	1	0.93	TAAAACAAGGCCTG
HLTF	MA0109.1	-457	-466	-	0.993	0.986	GGCCTTGTTT
SOX4	MA0867.2	-457	-466	+	0.926	0.923	AAACAAGGCC
SOX15	MA1152.1	-458	-467	-	0.916	0.893	GCCTTGTTTT
SOX18	MA1563.1	-458	-465	+	0.86	0.876	AACAAGGC
Sox6	MA0515.1	-458	-467	-	0.921	0.924	GCCTTGTTTT
SOX8	MA0868.2	-458	-467	+	0.867	0.865	AAAACAAGGC
SRY	MA0084.1	-460	-468	+	0.928	0.929	TAAAACAAG
LIN54	MA0619.1	-462	-470	+	0.853	0.85	TTTAAAACA
MEF2C	MA0497.1	-462	-476	-	1	0.877	TGTTTTAAAATACAA
LIN54	MA0619.1	-463	-471	+	0.983	0.939	TTTTAAAAC
LIN54	MA0619.1	-463	-471	-	0.925	0.894	GTTTTAAAA
MEF2A	MA0052.4	-463	-477	-	1	0.872	GTTTTAAAATACAAA
LIN54	MA0619.1	-464	-472	+	0.925	0.897	ATTTTAAAA
LIN54	MA0619.1	-464	-472	-	0.983	0.939	TTTTAAAAT
LIN54	MA0619.1	-465	-473	-	0.853	0.888	TTTAAAATA
MEF2C	MA0497.1	-468	-482	-	1	0.865	AAAATACAAATAACA
SRY	MA0084.1	-469	-477	-	0.949	0.915	AAATACAAA
SOX15	MA1152.1	-470	-479	+	0.964	0.909	TATTTGTATT
SOX4	MA0867.2	-471	-480	-	1	0.859	ATACAAATAA
LHX1	MA1518.1	-474	-481	-	0.942	0.887	CAAATAAC
MYOD1	MA0499.2	-477	-489	+	0.904	0.922	CTGCAACTGTTAT
MSGN1	MA1524.1	-478	-489	+	0.937	0.899	CTGCAACTGTTA
MSGN1	MA1524.1	-478	-489	-	0.931	0.886	TAACAGTTGCAG
Ptf1a	MA1618.1	-478	-490	-	0.864	0.858	TAACAGTTGCAGT
Ptf1a(var.3)	MA1620.1	-478	-489	+	0.874	0.871	CTGCAACTGTTA
ASCL1	MA1100.2	-479	-488	+	0.915	0.919	TGCAACTGTT
ASCL1	MA1100.2	-479	-488	-	0.909	0.916	AACAGTTGCA
Ascl2	MA0816.1	-479	-488	+	0.875	0.852	TGCAACTGTT
BHLHA15(var.2)	MA1472.1	-479	-488	+	0.876	0.891	TGCAACTGTT
BHLHA15(var.2)	MA1472.1	-479	-488	-	0.886	0.901	AACAGTTGCA
FIGLA	MA0820.1	-479	-488	+	0.871	0.88	TGCAACTGTT
MYB	MA0100.3	-479	-488	+	1	0.999	TGCAACTGTT
Tcf12	MA0521.1	-479	-489	-	0.88	0.91	AACAGTTGCAG
TFAP4(var.2)	MA1570.1	-479	-488	+	0.918	0.896	TGCAACTGTT
TFAP4(var.2)	MA1570.1	-479	-488	-	0.921	0.909	AACAGTTGCA
RFX7	MA1554.1	-482	-490	-	1	0.862	AGTTGCAGT
POU3F1	MA0786.1	-487	-498	+	0.947	0.872	TTATGAAAACTG
HLF	MA0043.3	-488	-501	+	1	0.92	CTTTTATGAAAACT
NFIL3	MA0025.2	-488	-500	+	1	0.948	TTTTATGAAAACT
POU2F1	MA0785.1	-488	-499	+	0.914	0.871	TTTATGAAAACT
POU5F1	MA1115.1	-488	-498	+	0.891	0.912	TTATGAAAACT
POU5F1B	MA0792.1	-489	-497	+	0.925	0.883	TATGAAAAC
Arid3a	MA0151.1	-491	-496	+	0.936	0.941	ATGAAA
CDX4	MA1473.1	-491	-501	-	1	0.875	TTTCATAAAAG
HOXA10	MA0899.1	-491	-501	-	1	0.949	TTTCATAAAAG
Hoxa11	MA0911.1	-491	-502	-	0.917	0.905	TTTCATAAAAGA
HOXA6	MA1497.1	-491	-500	-	0.881	0.858	TTTCATAAAA
HOXC11	MA0651.1	-491	-501	-	0.888	0.883	TTTCATAAAAG
HOXD10	MA1506.1	-491	-501	-	0.912	0.88	TTTCATAAAAG
HOXD12	MA0873.1	-491	-501	-	0.873	0.869	TTTCATAAAAG
MEOX2	MA0706.1	-491	-500	+	0.852	0.851	TTTTATGAAA
MEOX2	MA0706.1	-491	-500	-	0.868	0.865	TTTCATAAAA
TCF7L2	MA0523.1	-491	-504	-	0.9	0.868	TTTCATAAAAGATG
HOXA1	MA1495.1	-492	-499	+	0.851	0.869	TTTATGAA
HOXA9	MA0594.2	-492	-501	-	0.907	0.882	TTCATAAAAG
HOXB9	MA1503.1	-492	-501	-	0.929	0.91	TTCATAAAAG
HOXC10	MA0905.1	-492	-501	-	0.985	0.955	TTCATAAAAG
HOXC9	MA0485.2	-492	-501	-	0.914	0.896	TTCATAAAAG
HOXD11	MA0908.1	-492	-501	-	0.906	0.903	TTCATAAAAG
HOXD9	MA0913.2	-492	-501	-	1	0.873	TTCATAAAAG
LHX1	MA1518.1	-492	-499	+	0.912	0.89	TTTATGAA
LHX1	MA1518.1	-492	-499	-	0.911	0.89	TTCATAAA
NKX6-2	MA0675.1	-492	-499	-	0.87	0.878	TTCATAAA
TBP	MA0108.2	-493	-507	-	1	0.893	TCATAAAAGATGAAT
BARHL2	MA0635.1	-494	-503	-	0.915	0.926	CATAAAAGAT
Arid3a	MA0151.1	-495	-500	-	0.939	0.944	ATAAAA
BARHL1	MA0877.2	-495	-502	-	0.855	0.875	ATAAAAGA
HLTF	MA0109.1	-495	-504	+	0.997	0.901	CATCTTTTAT
HLTF	MA0109.1	-498	-507	+	0.96	0.866	ATTCATCTTT
Arid5a	MA0602.1	-499	-512	+	1	0.953	ATAATATTCATCTT
LHX1	MA1518.1	-499	-506	-	0.917	0.862	AAGATGAA
Arid3a	MA0151.1	-502	-507	-	0.936	0.884	ATGAAT
Arid5a	MA0602.1	-503	-516	-	1	0.959	TGAATATTATGATT
EVX1	MA0887.1	-504	-513	-	0.976	0.913	GAATATTATG
EVX2	MA0888.1	-504	-513	-	0.975	0.908	GAATATTATG
GSC	MA0648.1	-504	-513	+	0.914	0.855	CATAATATTC
GSC2	MA0891.1	-504	-513	+	0.91	0.863	CATAATATTC
GSX1	MA0892.1	-504	-513	-	0.959	0.9	GAATATTATG
HOXB3	MA0903.1	-504	-513	-	0.958	0.925	GAATATTATG
BARX1	MA0875.1	-505	-512	-	0.974	0.923	AATATTAT
BSX	MA0876.1	-505	-512	-	0.976	0.926	AATATTAT
Dlx3	MA0880.1	-505	-512	-	0.891	0.85	AATATTAT
GSX2	MA0893.2	-505	-512	-	0.93	0.859	AATATTAT
HOXA7	MA1498.1	-505	-512	-	0.956	0.867	AATATTAT
LHX1	MA1518.1	-505	-512	-	0.962	0.904	AATATTAT
NKX6-2	MA0675.1	-505	-512	-	0.971	0.91	AATATTAT
PDX1	MA0132.2	-505	-512	-	0.934	0.876	AATATTAT
SHOX	MA0630.1	-505	-512	+	0.906	0.883	ATAATATT
HOXA9	MA0594.2	-506	-515	+	0.907	0.895	ATCATAATAT
JUN(var.2)	MA0489.1	-506	-519	-	0.97	0.864	ATATTATGATTAAT
HOXA6	MA1497.1	-507	-516	+	0.881	0.854	AATCATAATA
MEOX2	MA0706.1	-507	-516	+	0.868	0.864	AATCATAATA
HOXA1	MA1495.1	-508	-515	-	0.851	0.868	ATTATGAT
LHX1	MA1518.1	-508	-515	+	0.911	0.89	ATCATAAT
LHX1	MA1518.1	-508	-515	-	0.912	0.89	ATTATGAT
NKX6-2	MA0675.1	-508	-515	+	0.87	0.862	ATCATAAT
FOS::JUNB	MA1134.1	-509	-520	+	0.948	0.876	AATTAATCATAA
FOSL1::JUNB	MA1137.1	-509	-521	-	0.948	0.913	TTATGATTAATTA
Lhx3	MA0135.1	-509	-521	+	1	0.866	TAATTAATCATAA
MEIS2(var.2)	MA1640.1	-509	-523	-	0.896	0.902	TTATGATTAATTAGC
Alx1	MA0854.1	-510	-526	+	1	0.953	GTTGCTAATTAATCATA
ALX3	MA0634.1	-510	-519	+	0.858	0.854	ATTAATCATA
ALX3	MA0634.1	-510	-519	-	0.881	0.876	TATGATTAAT
Alx4	MA0853.1	-510	-526	+	1	0.942	GTTGCTAATTAATCATA
Arx	MA0874.1	-510	-526	-	1	0.928	TATGATTAATTAGCAAC
EMX2	MA0886.1	-510	-519	-	0.881	0.885	TATGATTAAT
EN2	MA0642.1	-510	-519	+	0.926	0.888	ATTAATCATA
EN2	MA0642.1	-510	-519	-	0.907	0.872	TATGATTAAT
ESX1	MA0644.1	-510	-519	+	0.882	0.879	ATTAATCATA
ESX1	MA0644.1	-510	-519	-	0.873	0.871	TATGATTAAT
EVX1	MA0887.1	-510	-519	-	0.986	0.976	TATGATTAAT
EVX2	MA0888.1	-510	-519	-	0.985	0.978	TATGATTAAT
FOS	MA0476.1	-510	-520	+	0.975	0.87	AATTAATCATA
FOS::JUN	MA0099.3	-510	-519	+	0.94	0.879	ATTAATCATA
FOSB::JUNB	MA1135.1	-510	-519	-	0.957	0.9	TATGATTAAT
FOSL1::JUND	MA1142.1	-510	-519	-	0.953	0.925	TATGATTAAT
FOSL2::JUN	MA1130.1	-510	-521	+	0.945	0.878	TAATTAATCATA
FOSL2::JUNB	MA1138.1	-510	-519	-	0.97	0.903	TATGATTAAT
FOSL2::JUND	MA1144.1	-510	-519	-	0.958	0.883	TATGATTAAT
GSC	MA0648.1	-510	-519	+	1	0.925	ATTAATCATA
GSC2	MA0891.1	-510	-519	+	1	0.939	ATTAATCATA
GSX1	MA0892.1	-510	-519	-	0.951	0.944	TATGATTAAT
HOXA10	MA0899.1	-510	-520	-	0.934	0.858	TATGATTAATT
HOXA6	MA1497.1	-510	-519	-	0.959	0.924	TATGATTAAT
HOXB3	MA0903.1	-510	-519	-	0.959	0.958	TATGATTAAT
LBX2	MA0699.1	-510	-519	+	0.864	0.851	ATTAATCATA
LBX2	MA0699.1	-510	-519	-	0.865	0.851	TATGATTAAT
LHX6	MA0658.1	-510	-519	+	0.886	0.875	ATTAATCATA
LHX6	MA0658.1	-510	-519	-	0.855	0.852	TATGATTAAT
MEIS1(var.2)	MA1639.1	-510	-522	+	1	0.944	CTAATTAATCATA
MEOX1	MA0661.1	-510	-519	+	0.869	0.852	ATTAATCATA
MEOX1	MA0661.1	-510	-519	-	0.901	0.879	TATGATTAAT
MEOX2	MA0706.1	-510	-519	+	0.939	0.924	ATTAATCATA
MEOX2	MA0706.1	-510	-519	-	0.924	0.914	TATGATTAAT
MIXL1	MA0662.1	-510	-519	+	0.893	0.894	ATTAATCATA
MIXL1	MA0662.1	-510	-519	-	0.876	0.878	TATGATTAAT
MNX1	MA0707.1	-510	-519	+	0.91	0.908	ATTAATCATA
MNX1	MA0707.1	-510	-519	-	0.876	0.883	TATGATTAAT
NOTO	MA0710.1	-510	-519	-	0.899	0.856	TATGATTAAT
PBX2	MA1113.2	-510	-522	+	0.881	0.893	CTAATTAATCATA
VENTX	MA0724.1	-510	-518	-	0.984	0.852	TATGATTAA
Alx1	MA0854.1	-511	-527	-	1	0.947	ATGATTAATTAGCAACA
Alx4	MA0853.1	-511	-527	-	1	0.942	ATGATTAATTAGCAACA
Arid3b	MA0601.1	-511	-521	+	1	0.969	TAATTAATCAT
Arx	MA0874.1	-511	-527	+	1	0.938	TGTTGCTAATTAATCAT
BARX1	MA0875.1	-511	-518	-	0.984	0.946	ATGATTAA
BSX	MA0876.1	-511	-518	-	0.989	0.962	ATGATTAA
Dlx2	MA0885.1	-511	-518	-	0.853	0.852	ATGATTAA
Dlx3	MA0880.1	-511	-518	-	0.89	0.883	ATGATTAA
Dlx4	MA0881.1	-511	-518	-	0.882	0.874	ATGATTAA
DLX6	MA0882.1	-511	-518	-	0.886	0.884	ATGATTAA
DRGX	MA1481.1	-511	-518	-	0.882	0.873	ATGATTAA
Dux	MA0611.1	-511	-518	+	1	0.899	TTAATCAT
DUXA	MA0884.1	-511	-523	+	1	0.913	GCTAATTAATCAT
EN1	MA0027.2	-511	-518	+	0.909	0.906	TTAATCAT
GSX2	MA0893.2	-511	-518	-	0.931	0.909	ATGATTAA
HOXA1	MA1495.1	-511	-518	+	0.93	0.936	TTAATCAT
HOXA1	MA1495.1	-511	-518	-	0.925	0.931	ATGATTAA
HOXA2	MA0900.2	-511	-518	-	0.913	0.92	ATGATTAA
HOXA4	MA1496.1	-511	-518	-	0.928	0.932	ATGATTAA
HOXA5	MA0158.2	-511	-518	-	0.92	0.888	ATGATTAA
HOXA7	MA1498.1	-511	-518	-	0.958	0.929	ATGATTAA
HOXB2	MA0902.2	-511	-518	+	0.872	0.868	TTAATCAT
HOXB2	MA0902.2	-511	-518	-	0.918	0.912	ATGATTAA
HOXB4	MA1499.1	-511	-518	-	0.923	0.933	ATGATTAA
HOXB5	MA0904.2	-511	-518	+	0.882	0.884	TTAATCAT
HOXB5	MA0904.2	-511	-518	-	0.871	0.874	ATGATTAA
HOXB6	MA1500.1	-511	-518	+	0.958	0.931	TTAATCAT
HOXB8	MA1502.1	-511	-518	-	0.932	0.893	ATGATTAA
HOXC4	MA1504.1	-511	-518	-	0.921	0.928	ATGATTAA
HOXC8	MA1505.1	-511	-518	+	0.895	0.902	TTAATCAT
HOXC8	MA1505.1	-511	-518	-	0.891	0.898	ATGATTAA
HOXD4	MA1507.1	-511	-518	-	0.929	0.937	ATGATTAA
HOXD8	MA0910.2	-511	-518	-	0.932	0.886	ATGATTAA
LHX1	MA1518.1	-511	-518	+	0.96	0.935	TTAATCAT
LHX1	MA1518.1	-511	-518	-	0.967	0.942	ATGATTAA
Lhx4	MA0704.1	-511	-518	-	0.917	0.922	ATGATTAA
Lhx8	MA0705.1	-511	-518	+	0.932	0.922	TTAATCAT
Lhx8	MA0705.1	-511	-518	-	0.918	0.91	ATGATTAA
NKX6-1	MA0674.1	-511	-518	-	0.937	0.945	ATGATTAA
NKX6-2	MA0675.1	-511	-518	+	0.881	0.872	TTAATCAT
NKX6-2	MA0675.1	-511	-518	-	0.966	0.968	ATGATTAA
NKX6-3	MA1530.1	-511	-519	-	0.889	0.891	ATGATTAAT
OTX1	MA0711.1	-511	-518	+	1	0.946	TTAATCAT
PDX1	MA0132.2	-511	-518	-	0.935	0.937	ATGATTAA
PITX1	MA0682.2	-511	-518	+	1	0.861	TTAATCAT
PITX2	MA1547.1	-511	-518	+	1	0.856	TTAATCAT
PITX3	MA0714.1	-511	-519	+	1	0.886	ATTAATCAT
PRRX1	MA0716.1	-511	-518	+	0.877	0.877	TTAATCAT
PRRX1	MA0716.1	-511	-518	-	0.858	0.86	ATGATTAA
RAX2	MA0717.1	-511	-518	+	0.867	0.866	TTAATCAT
RAX2	MA0717.1	-511	-518	-	0.879	0.878	ATGATTAA
SHOX	MA0630.1	-511	-518	+	0.899	0.897	TTAATCAT
UNCX	MA0721.1	-511	-518	+	0.87	0.871	TTAATCAT
UNCX	MA0721.1	-511	-518	-	0.882	0.881	ATGATTAA
VAX1	MA0722.1	-511	-518	+	0.91	0.919	TTAATCAT
VAX2	MA0723.1	-511	-518	+	0.922	0.926	TTAATCAT
VSX1	MA0725.1	-511	-518	+	0.853	0.85	TTAATCAT
Arid3b	MA0601.1	-512	-522	-	1	0.97	TGATTAATTAG
Lhx3	MA0135.1	-512	-524	-	1	0.925	TGATTAATTAGCA
LMX1B	MA0703.2	-512	-522	-	1	0.973	TGATTAATTAG
HOXA10	MA0899.1	-513	-523	+	0.934	0.891	GCTAATTAATC
LHX2	MA0700.2	-513	-523	-	1	0.872	GATTAATTAGC
mix-a	MA0621.1	-513	-523	-	1	1	GATTAATTAGC
POU6F2	MA0793.1	-513	-522	-	0.972	0.872	GATTAATTAG
ALX3	MA0634.1	-514	-523	+	1	0.99	GCTAATTAAT
ALX3	MA0634.1	-514	-523	-	1	0.988	ATTAATTAGC
ARGFX	MA1463.1	-514	-523	+	1	0.996	GCTAATTAAT
ARGFX	MA1463.1	-514	-523	-	1	0.959	ATTAATTAGC
Arid3a	MA0151.1	-514	-519	+	1	0.943	ATTAAT
Arid3a	MA0151.1	-514	-519	-	1	0.943	ATTAAT
Dlx1	MA0879.1	-514	-523	+	1	0.997	GCTAATTAAT
Dlx1	MA0879.1	-514	-523	-	1	0.997	ATTAATTAGC
EMX2	MA0886.1	-514	-523	+	1	0.994	GCTAATTAAT
EMX2	MA0886.1	-514	-523	-	1	0.998	ATTAATTAGC
EN2	MA0642.1	-514	-523	+	1	0.962	GCTAATTAAT
EN2	MA0642.1	-514	-523	-	1	0.967	ATTAATTAGC
ESX1	MA0644.1	-514	-523	+	1	0.996	GCTAATTAAT
ESX1	MA0644.1	-514	-523	-	1	0.995	ATTAATTAGC
EVX1	MA0887.1	-514	-523	+	1	0.994	GCTAATTAAT
EVX1	MA0887.1	-514	-523	-	1	0.993	ATTAATTAGC
EVX2	MA0888.1	-514	-523	+	1	0.996	GCTAATTAAT
EVX2	MA0888.1	-514	-523	-	1	0.993	ATTAATTAGC
GBX1	MA0889.1	-514	-523	+	1	0.992	GCTAATTAAT
GBX1	MA0889.1	-514	-523	-	1	0.984	ATTAATTAGC
GBX2	MA0890.1	-514	-523	+	1	0.986	GCTAATTAAT
GBX2	MA0890.1	-514	-523	-	1	0.985	ATTAATTAGC
GSC	MA0648.1	-514	-523	+	0.919	0.86	GCTAATTAAT
GSC	MA0648.1	-514	-523	-	0.919	0.856	ATTAATTAGC
GSC2	MA0891.1	-514	-523	+	0.907	0.853	GCTAATTAAT
GSC2	MA0891.1	-514	-523	-	0.907	0.859	ATTAATTAGC
GSX1	MA0892.1	-514	-523	+	1	0.999	GCTAATTAAT
GSX1	MA0892.1	-514	-523	-	1	0.989	ATTAATTAGC
HESX1	MA0894.1	-514	-523	+	1	0.991	GCTAATTAAT
HESX1	MA0894.1	-514	-523	-	1	0.992	ATTAATTAGC
HOXA6	MA1497.1	-514	-523	+	1	0.964	GCTAATTAAT
HOXA6	MA1497.1	-514	-523	-	1	0.96	ATTAATTAGC
HOXB3	MA0903.1	-514	-523	+	1	0.999	GCTAATTAAT
HOXB3	MA0903.1	-514	-523	-	1	0.999	ATTAATTAGC
HOXB7	MA1501.1	-514	-523	-	1	0.858	ATTAATTAGC
LBX2	MA0699.1	-514	-523	+	1	0.99	GCTAATTAAT
LBX2	MA0699.1	-514	-523	-	1	0.983	ATTAATTAGC
LHX2	MA0700.2	-514	-524	+	1	0.883	TGCTAATTAAT
LHX6	MA0658.1	-514	-523	+	1	0.988	GCTAATTAAT
LHX6	MA0658.1	-514	-523	-	1	0.991	ATTAATTAGC
MEOX1	MA0661.1	-514	-523	+	1	0.996	GCTAATTAAT
MEOX1	MA0661.1	-514	-523	-	1	0.965	ATTAATTAGC
MEOX2	MA0706.1	-514	-523	+	1	0.989	GCTAATTAAT
MEOX2	MA0706.1	-514	-523	-	1	0.974	ATTAATTAGC
mix-a	MA0621.1	-514	-524	+	1	0.967	TGCTAATTAAT
MIXL1	MA0662.1	-514	-523	+	1	0.999	GCTAATTAAT
MIXL1	MA0662.1	-514	-523	-	1	0.999	ATTAATTAGC
MNX1	MA0707.1	-514	-523	+	1	0.996	GCTAATTAAT
MNX1	MA0707.1	-514	-523	-	1	0.983	ATTAATTAGC
NKX6-3	MA1530.1	-514	-522	+	0.883	0.894	CTAATTAAT
Nobox	MA0125.1	-514	-521	+	1	0.968	TAATTAAT
NOTO	MA0710.1	-514	-523	+	1	0.999	GCTAATTAAT
NOTO	MA0710.1	-514	-523	-	1	0.974	ATTAATTAGC
POU6F1	MA0628.1	-514	-523	+	1	0.991	GCTAATTAAT
POU6F1	MA0628.1	-514	-523	-	1	0.991	ATTAATTAGC
RAX	MA0718.1	-514	-523	+	1	0.995	GCTAATTAAT
RAX	MA0718.1	-514	-523	-	1	0.99	ATTAATTAGC
VENTX	MA0724.1	-514	-522	-	1	0.896	ATTAATTAG
BARX1	MA0875.1	-515	-522	+	1	0.961	CTAATTAA
BARX1	MA0875.1	-515	-522	-	1	0.96	TTAATTAG
BSX	MA0876.1	-515	-522	+	1	0.979	CTAATTAA
BSX	MA0876.1	-515	-522	-	1	0.972	TTAATTAG
Dlx2	MA0885.1	-515	-522	+	1	0.993	CTAATTAA
Dlx2	MA0885.1	-515	-522	-	1	0.992	TTAATTAG
Dlx3	MA0880.1	-515	-522	+	1	0.988	CTAATTAA
Dlx3	MA0880.1	-515	-522	-	1	0.987	TTAATTAG
Dlx4	MA0881.1	-515	-522	+	1	0.986	CTAATTAA
Dlx4	MA0881.1	-515	-522	-	1	0.985	TTAATTAG
DLX5	MA1476.1	-515	-522	+	1	0.982	CTAATTAA
DLX5	MA1476.1	-515	-522	-	1	0.98	TTAATTAG
DLX6	MA0882.1	-515	-522	+	1	0.993	CTAATTAA
DLX6	MA0882.1	-515	-522	-	1	0.991	TTAATTAG
DRGX	MA1481.1	-515	-522	+	1	1	CTAATTAA
DRGX	MA1481.1	-515	-522	-	1	0.997	TTAATTAG
EMX1	MA0612.2	-515	-522	+	1	0.992	CTAATTAA
EMX1	MA0612.2	-515	-522	-	1	0.998	TTAATTAG
EN1	MA0027.2	-515	-522	+	1	0.997	CTAATTAA
EN1	MA0027.2	-515	-522	-	1	0.997	TTAATTAG
GSX2	MA0893.2	-515	-522	+	1	0.991	CTAATTAA
GSX2	MA0893.2	-515	-522	-	1	0.963	TTAATTAG
HOXA1	MA1495.1	-515	-522	+	1	0.996	CTAATTAA
HOXA1	MA1495.1	-515	-522	-	1	0.997	TTAATTAG
HOXA2	MA0900.2	-515	-522	+	1	0.997	CTAATTAA
HOXA2	MA0900.2	-515	-522	-	1	0.995	TTAATTAG
HOXA4	MA1496.1	-515	-522	+	0.965	0.949	CTAATTAA
HOXA4	MA1496.1	-515	-522	-	0.965	0.944	TTAATTAG
HOXA5	MA0158.2	-515	-522	+	1	0.969	CTAATTAA
HOXA5	MA0158.2	-515	-522	-	1	0.973	TTAATTAG
HOXA7	MA1498.1	-515	-522	+	1	0.971	CTAATTAA
HOXA7	MA1498.1	-515	-522	-	1	0.969	TTAATTAG
HOXB2	MA0902.2	-515	-522	+	1	0.991	CTAATTAA
HOXB2	MA0902.2	-515	-522	-	1	0.994	TTAATTAG
HOXB4	MA1499.1	-515	-522	+	0.974	0.969	CTAATTAA
HOXB4	MA1499.1	-515	-522	-	0.974	0.968	TTAATTAG
HOXB5	MA0904.2	-515	-522	+	1	0.989	CTAATTAA
HOXB5	MA0904.2	-515	-522	-	1	0.99	TTAATTAG
HOXB6	MA1500.1	-515	-522	+	1	0.961	CTAATTAA
HOXB6	MA1500.1	-515	-522	-	1	0.965	TTAATTAG
HOXB8	MA1502.1	-515	-522	+	1	0.955	CTAATTAA
HOXB8	MA1502.1	-515	-522	-	1	0.955	TTAATTAG
HOXC4	MA1504.1	-515	-522	+	0.976	0.978	CTAATTAA
HOXC4	MA1504.1	-515	-522	-	0.976	0.977	TTAATTAG
HOXC8	MA1505.1	-515	-522	+	1	0.994	CTAATTAA
HOXC8	MA1505.1	-515	-522	-	1	0.994	TTAATTAG
HOXD3	MA0912.2	-515	-522	+	1	0.972	CTAATTAA
HOXD3	MA0912.2	-515	-522	-	1	0.934	TTAATTAG
HOXD4	MA1507.1	-515	-522	+	0.988	0.987	CTAATTAA
HOXD4	MA1507.1	-515	-522	-	0.988	0.986	TTAATTAG
HOXD8	MA0910.2	-515	-522	+	1	0.944	CTAATTAA
HOXD8	MA0910.2	-515	-522	-	1	0.942	TTAATTAG
ISX	MA0654.1	-515	-522	+	1	1	CTAATTAA
ISX	MA0654.1	-515	-522	-	1	0.998	TTAATTAG
LBX1	MA0618.1	-515	-522	+	1	0.905	CTAATTAA
LBX1	MA0618.1	-515	-522	-	1	1	TTAATTAG
LHX1	MA1518.1	-515	-522	+	1	0.974	CTAATTAA
LHX1	MA1518.1	-515	-522	-	1	0.974	TTAATTAG
Lhx4	MA0704.1	-515	-522	+	1	0.998	CTAATTAA
Lhx4	MA0704.1	-515	-522	-	1	0.995	TTAATTAG
LHX5	MA1519.1	-515	-522	+	1	0.999	CTAATTAA
LHX5	MA1519.1	-515	-522	-	1	0.989	TTAATTAG
Lhx8	MA0705.1	-515	-522	+	1	0.996	CTAATTAA
Lhx8	MA0705.1	-515	-522	-	1	0.99	TTAATTAG
LHX9	MA0701.2	-515	-522	+	1	1	CTAATTAA
LHX9	MA0701.2	-515	-522	-	1	0.962	TTAATTAG
LMX1A	MA0702.2	-515	-522	+	1	0.974	CTAATTAA
LMX1A	MA0702.2	-515	-522	-	1	0.997	TTAATTAG
LMX1B	MA0703.2	-515	-525	+	1	0.93	TTGCTAATTAA
MSX1	MA0666.1	-515	-522	+	1	0.958	CTAATTAA
MSX1	MA0666.1	-515	-522	-	1	0.953	TTAATTAG
MSX2	MA0708.1	-515	-522	+	1	0.948	CTAATTAA
MSX2	MA0708.1	-515	-522	-	1	0.936	TTAATTAG
Msx3	MA0709.1	-515	-522	+	1	0.964	CTAATTAA
Msx3	MA0709.1	-515	-522	-	1	0.961	TTAATTAG
NKX6-1	MA0674.1	-515	-522	+	1	1	CTAATTAA
NKX6-1	MA0674.1	-515	-522	-	1	0.958	TTAATTAG
NKX6-2	MA0675.1	-515	-522	+	1	1	CTAATTAA
NKX6-2	MA0675.1	-515	-522	-	1	0.978	TTAATTAG
PAX4	MA0068.2	-515	-522	+	1	0.987	CTAATTAA
PAX4	MA0068.2	-515	-522	-	1	0.972	TTAATTAG
PDX1	MA0132.2	-515	-522	+	1	0.998	CTAATTAA
PDX1	MA0132.2	-515	-522	-	1	0.998	TTAATTAG
POU6F1(var.2)	MA1549.1	-515	-524	-	0.871	0.892	TTAATTAGCA
POU6F2	MA0793.1	-515	-524	+	0.972	0.966	TGCTAATTAA
PRRX1	MA0716.1	-515	-522	+	1	1	CTAATTAA
PRRX1	MA0716.1	-515	-522	-	1	0.997	TTAATTAG
PRRX2	MA0075.3	-515	-522	+	1	1	CTAATTAA
PRRX2	MA0075.3	-515	-522	-	1	0.981	TTAATTAG
RAX2	MA0717.1	-515	-522	+	1	0.999	CTAATTAA
RAX2	MA0717.1	-515	-522	-	1	0.996	TTAATTAG
RFX1	MA0509.2	-515	-528	+	1	0.866	GTGTTGCTAATTAA
SHOX	MA0630.1	-515	-522	+	1	0.997	CTAATTAA
SHOX	MA0630.1	-515	-522	-	1	1	TTAATTAG
Shox2	MA0720.1	-515	-522	+	1	1	CTAATTAA
Shox2	MA0720.1	-515	-522	-	1	0.997	TTAATTAG
TLX2	MA1577.1	-515	-522	+	1	0.997	CTAATTAA
TLX2	MA1577.1	-515	-522	-	1	1	TTAATTAG
UNCX	MA0721.1	-515	-522	+	1	1	CTAATTAA
UNCX	MA0721.1	-515	-522	-	1	0.998	TTAATTAG
VAX1	MA0722.1	-515	-522	+	1	0.998	CTAATTAA
VAX1	MA0722.1	-515	-522	-	1	0.994	TTAATTAG
VAX2	MA0723.1	-515	-522	+	1	0.997	CTAATTAA
VAX2	MA0723.1	-515	-522	-	1	0.992	TTAATTAG
VSX1	MA0725.1	-515	-522	+	1	1	CTAATTAA
VSX1	MA0725.1	-515	-522	-	1	0.98	TTAATTAG
VSX2	MA0726.1	-515	-522	+	1	1	CTAATTAA
VSX2	MA0726.1	-515	-522	-	1	0.965	TTAATTAG
Nobox	MA0125.1	-516	-523	-	1	0.977	TAATTAGC
DMRTA2	MA1478.1	-518	-529	-	0.925	0.886	ATTAGCAACACA
RFX7	MA1554.1	-519	-527	+	1	0.963	TGTTGCTAA
TBX3	MA1566.1	-522	-531	+	0.953	0.914	CATGTGTTGC
TBX6	MA1567.1	-522	-531	+	0.947	0.87	CATGTGTTGC
MSGN1	MA1524.1	-523	-534	+	0.966	0.912	CCACATGTGTTG
MSGN1	MA1524.1	-523	-534	-	0.952	0.914	CAACACATGTGG
SCRT1	MA0743.2	-523	-538	+	0.866	0.862	CAGTCCACATGTGTTG
ASCL1	MA1100.2	-524	-533	+	0.861	0.863	CACATGTGTT
ASCL1	MA1100.2	-524	-533	-	0.862	0.864	AACACATGTG
Atoh1	MA0461.2	-524	-533	-	0.854	0.878	AACACATGTG
ATOH7	MA1468.1	-524	-533	+	0.897	0.876	CACATGTGTT
ATOH7	MA1468.1	-524	-533	-	0.883	0.872	AACACATGTG
MXI1	MA1108.2	-524	-533	-	1	1	AACACATGTG
MYF6	MA0667.1	-524	-533	+	0.906	0.854	CACATGTGTT
Npas2	MA0626.1	-524	-533	-	0.85	0.867	AACACATGTG
SNAI1	MA1558.1	-524	-533	+	0.858	0.869	CACATGTGTT
TFAP4(var.2)	MA1570.1	-524	-533	+	0.982	0.968	CACATGTGTT
TFAP4(var.2)	MA1570.1	-524	-533	-	0.973	0.963	AACACATGTG
TFEB	MA0692.1	-524	-533	-	0.921	0.859	AACACATGTG
Twist2	MA0633.1	-524	-533	+	0.909	0.919	CACATGTGTT
Twist2	MA0633.1	-524	-533	-	0.912	0.921	AACACATGTG
Bhlha15	MA0607.1	-525	-532	+	0.873	0.881	ACATGTGT
Bhlha15	MA0607.1	-525	-532	-	0.873	0.881	ACACATGT
HLTF	MA0109.1	-525	-534	+	0.964	0.943	CCACATGTGT
HLTF	MA0109.1	-525	-534	-	0.964	0.943	ACACATGTGG
MSGN1	MA1524.1	-525	-536	+	0.952	0.94	GTCCACATGTGT
MSGN1	MA1524.1	-525	-536	-	0.966	0.902	ACACATGTGGAC
TWIST1	MA1123.2	-525	-537	+	0.853	0.89	AGTCCACATGTGT
ASCL1	MA1100.2	-526	-535	+	0.862	0.854	TCCACATGTG
ASCL1	MA1100.2	-526	-535	-	0.861	0.857	CACATGTGGA
MXI1	MA1108.2	-526	-535	+	1	1	TCCACATGTG
Npas2	MA0626.1	-526	-535	+	0.85	0.874	TCCACATGTG
SNAI1	MA1558.1	-526	-535	-	0.858	0.867	CACATGTGGA
TFAP4(var.2)	MA1570.1	-526	-535	+	0.973	0.931	TCCACATGTG
TFAP4(var.2)	MA1570.1	-526	-535	-	0.982	0.943	CACATGTGGA
Twist2	MA0633.1	-526	-535	+	0.912	0.934	TCCACATGTG
Twist2	MA0633.1	-526	-535	-	0.909	0.872	CACATGTGGA
Bhlha15	MA0607.1	-527	-534	+	0.873	0.905	CCACATGT
Bhlha15	MA0607.1	-527	-534	-	0.873	0.853	ACATGTGG
RUNX1	MA0002.2	-527	-537	-	1	0.883	ACATGTGGACT
FOXH1	MA0479.1	-530	-540	+	1	0.892	CGCAGTCCACA
Gmeb1	MA0615.1	-531	-547	+	0.891	0.875	CCTCTGACGCAGTCCAC
ZNF354C	MA0130.1	-531	-536	+	1	0.985	GTCCAC
Gmeb1	MA0615.1	-532	-548	-	0.919	0.88	TGGACTGCGTCAGAGGC
FOS::JUND	MA1141.1	-534	-546	-	0.856	0.851	GACTGCGTCAGAG
FOSL1::JUN	MA1128.1	-534	-546	+	0.889	0.877	CTCTGACGCAGTC
FOSL1::JUNB	MA1137.1	-534	-546	+	0.86	0.851	CTCTGACGCAGTC
FOSL2::JUN	MA1130.1	-534	-545	-	0.873	0.872	GACTGCGTCAGA
FOSL1::JUND(var.2)	MA1143.1	-535	-544	+	1	0.86	CTGACGCAGT
FOS::JUN	MA0099.3	-536	-545	-	0.884	0.873	CTGCGTCAGA
FOSL1::JUND	MA1142.1	-536	-545	+	0.918	0.903	TCTGACGCAG
JUN::JUNB	MA1132.1	-536	-545	+	0.976	0.933	TCTGACGCAG
Atf1	MA0604.1	-537	-544	+	1	0.937	CTGACGCA
MEIS1	MA0498.2	-538	-544	+	0.868	0.866	CTGACGC
Zfx	MA0146.2	-538	-551	-	1	0.905	GCGTCAGAGGCCTT
Zfx	MA0146.2	-544	-557	+	1	0.897	ACCACAAAGGCCTC
HLTF	MA0109.1	-546	-555	-	0.946	0.944	GGCCTTTGTG
SOX10	MA0442.2	-547	-557	+	1	0.988	ACCACAAAGGC
SOX4	MA0867.2	-547	-556	+	1	0.967	CCACAAAGGC
SOX15	MA1152.1	-548	-557	-	0.964	0.944	CCTTTGTGGT
SOX18	MA1563.1	-548	-555	+	0.86	0.863	CACAAAGG
Sox3	MA0514.1	-548	-557	-	1	0.934	CCTTTGTGGT
Sox6	MA0515.1	-548	-557	-	0.964	0.892	CCTTTGTGGT
RUNX1	MA0002.2	-549	-559	-	1	0.933	CTTTGTGGTAA
RUNX3	MA0684.2	-549	-560	+	0.949	0.916	GTTACCACAAAG
SRY	MA0084.1	-550	-558	+	0.949	0.87	TACCACAAA
RUNX2	MA0511.2	-551	-559	+	0.952	0.904	TTACCACAA
NFAT5	MA0606.1	-552	-561	+	0.884	0.856	AGTTACCACA
RFX7	MA1554.1	-553	-561	+	0.943	0.889	AGTTACCAC
ZNF354C	MA0130.1	-553	-558	+	0.951	0.926	TACCAC
BARHL2	MA0635.1	-555	-564	-	0.863	0.87	GGTAACTGGA
BARHL1	MA0877.2	-556	-563	-	0.85	0.873	GTAACTGG
BSX	MA0876.1	-556	-563	+	0.86	0.868	CCAGTTAC
ISL2	MA0914.1	-556	-563	+	0.914	0.9	CCAGTTAC
LBX1	MA0618.1	-556	-563	-	0.922	0.87	GTAACTGG
Hand1::Tcf3	MA0092.1	-557	-566	-	0.894	0.852	TAACTGGAGT
Mafb	MA0117.2	-567	-578	+	1	0.874	TTTGCGCTGAAA
HOXA10	MA0899.1	-574	-584	-	1	0.887	GCAAATAAATC
MEIS2(var.2)	MA1640.1	-574	-588	+	1	0.92	CCAGGATTTATTTGC
MIXL1	MA0662.1	-574	-583	-	0.879	0.85	GCAAATAAAT
LHX1	MA1518.1	-575	-582	-	0.942	0.886	CAAATAAA
MEIS1(var.2)	MA1639.1	-575	-587	-	0.875	0.878	CAAATAAATCCTG
PBX2	MA1113.2	-575	-587	-	1	0.862	CAAATAAATCCTG
PRRX1	MA0716.1	-575	-582	-	0.872	0.851	CAAATAAA
TBP	MA0108.2	-576	-590	-	1	0.86	AAATAAATCCTGGAA
Prdm15	MA1616.1	-577	-591	-	1	0.918	AATAAATCCTGGAAT
Arid3a	MA0151.1	-578	-583	-	0.939	0.887	ATAAAT
RHOXF1	MA0719.1	-579	-586	-	1	0.911	TAAATCCT
Hand1::Tcf3	MA0092.1	-582	-591	-	0.894	0.872	ATCCTGGAAT
ELF5	MA0136.2	-583	-593	-	0.921	0.862	TCCTGGAATTA
NFATC1	MA0624.1	-584	-593	+	0.957	0.951	TAATTCCAGG
NFATC3	MA0625.1	-584	-593	+	0.919	0.906	TAATTCCAGG
NFATC4	MA1525.1	-584	-593	-	1	0.894	CCTGGAATTA
LHX2	MA0700.2	-585	-595	-	1	0.858	CTGGAATTAAA
ALX3	MA0634.1	-586	-595	-	1	0.955	TGGAATTAAA
ARGFX	MA1463.1	-586	-595	+	1	0.858	TTTAATTCCA
Dlx1	MA0879.1	-586	-595	-	1	0.958	TGGAATTAAA
EMX2	MA0886.1	-586	-595	-	1	0.899	TGGAATTAAA
EN2	MA0642.1	-586	-595	-	1	0.915	TGGAATTAAA
ESX1	MA0644.1	-586	-595	-	1	0.944	TGGAATTAAA
EVX1	MA0887.1	-586	-595	-	1	0.922	TGGAATTAAA
EVX2	MA0888.1	-586	-595	-	1	0.924	TGGAATTAAA
GBX1	MA0889.1	-586	-595	-	1	0.929	TGGAATTAAA
GBX2	MA0890.1	-586	-595	-	1	0.944	TGGAATTAAA
GSC	MA0648.1	-586	-595	+	0.919	0.916	TTTAATTCCA
GSC2	MA0891.1	-586	-595	+	0.907	0.906	TTTAATTCCA
GSX1	MA0892.1	-586	-595	-	1	0.94	TGGAATTAAA
HESX1	MA0894.1	-586	-595	+	1	0.949	TTTAATTCCA
HOXA10	MA0899.1	-586	-596	-	0.934	0.881	TGGAATTAAAT
HOXA6	MA1497.1	-586	-595	-	1	0.909	TGGAATTAAA
HOXB3	MA0903.1	-586	-595	-	1	0.967	TGGAATTAAA
HOXB7	MA1501.1	-586	-595	-	1	0.927	TGGAATTAAA
LBX2	MA0699.1	-586	-595	-	1	0.94	TGGAATTAAA
MEOX1	MA0661.1	-586	-595	-	1	0.863	TGGAATTAAA
MEOX2	MA0706.1	-586	-595	-	1	0.878	TGGAATTAAA
mix-a	MA0621.1	-586	-596	+	1	0.872	ATTTAATTCCA
MIXL1	MA0662.1	-586	-595	-	1	0.961	TGGAATTAAA
MNX1	MA0707.1	-586	-595	-	1	0.914	TGGAATTAAA
Nobox	MA0125.1	-586	-593	+	1	0.919	TAATTCCA
NOTO	MA0710.1	-586	-595	-	1	0.897	TGGAATTAAA
RAX	MA0718.1	-586	-595	-	1	0.958	TGGAATTAAA
TEAD3	MA0808.1	-586	-593	+	1	0.868	TAATTCCA
Arid3b	MA0601.1	-587	-597	+	1	0.951	TATTTAATTCC
BARX1	MA0875.1	-587	-594	-	1	0.946	GGAATTAA
BSX	MA0876.1	-587	-594	-	1	0.946	GGAATTAA
Dlx2	MA0885.1	-587	-594	-	1	0.954	GGAATTAA
Dlx3	MA0880.1	-587	-594	-	1	0.949	GGAATTAA
Dlx4	MA0881.1	-587	-594	-	1	0.944	GGAATTAA
DLX5	MA1476.1	-587	-594	-	1	0.947	GGAATTAA
DLX6	MA0882.1	-587	-594	-	1	0.95	GGAATTAA
DRGX	MA1481.1	-587	-594	-	1	0.964	GGAATTAA
EMX1	MA0612.2	-587	-594	-	1	0.899	GGAATTAA
EN1	MA0027.2	-587	-594	-	1	0.945	GGAATTAA
GSX2	MA0893.2	-587	-594	-	1	0.953	GGAATTAA
HOXA5	MA0158.2	-587	-594	-	1	0.902	GGAATTAA
HOXA7	MA1498.1	-587	-594	-	1	0.925	GGAATTAA
HOXB2	MA0902.2	-587	-594	-	1	0.927	GGAATTAA
HOXB4	MA1499.1	-587	-594	-	0.974	0.862	GGAATTAA
HOXB6	MA1500.1	-587	-594	+	1	0.921	TTAATTCC
HOXB8	MA1502.1	-587	-594	-	1	0.93	GGAATTAA
HOXC4	MA1504.1	-587	-594	-	0.976	0.886	GGAATTAA
HOXC8	MA1505.1	-587	-594	+	0.87	0.883	TTAATTCC
HOXC8	MA1505.1	-587	-594	-	1	0.886	GGAATTAA
HOXD4	MA1507.1	-587	-594	-	0.988	0.889	GGAATTAA
HOXD8	MA0910.2	-587	-594	-	1	0.924	GGAATTAA
HOXD9	MA0913.2	-587	-596	-	0.929	0.89	GGAATTAAAT
ISX	MA0654.1	-587	-594	-	1	0.947	GGAATTAA
LHX1	MA1518.1	-587	-594	-	1	0.939	GGAATTAA
Lhx4	MA0704.1	-587	-594	-	1	0.901	GGAATTAA
LHX5	MA1519.1	-587	-594	-	1	0.923	GGAATTAA
Lhx8	MA0705.1	-587	-594	+	0.868	0.871	TTAATTCC
Lhx8	MA0705.1	-587	-594	-	1	0.873	GGAATTAA
LHX9	MA0701.2	-587	-594	-	1	0.892	GGAATTAA
LMX1A	MA0702.2	-587	-594	+	1	0.879	TTAATTCC
MSX1	MA0666.1	-587	-594	-	1	0.921	GGAATTAA
MSX2	MA0708.1	-587	-594	-	1	0.918	GGAATTAA
Msx3	MA0709.1	-587	-594	-	1	0.934	GGAATTAA
NKX6-1	MA0674.1	-587	-594	-	1	0.89	GGAATTAA
NKX6-2	MA0675.1	-587	-594	-	1	0.952	GGAATTAA
PAX4	MA0068.2	-587	-594	+	0.931	0.893	TTAATTCC
PAX4	MA0068.2	-587	-594	-	1	0.928	GGAATTAA
PDX1	MA0132.2	-587	-594	-	1	0.939	GGAATTAA
PITX2	MA1547.1	-587	-594	+	0.874	0.892	TTAATTCC
PRRX1	MA0716.1	-587	-594	-	1	0.97	GGAATTAA
PRRX2	MA0075.3	-587	-594	-	1	0.924	GGAATTAA
RAX2	MA0717.1	-587	-594	-	1	0.961	GGAATTAA
SHOX	MA0630.1	-587	-594	+	1	0.974	TTAATTCC
Shox2	MA0720.1	-587	-594	-	1	0.958	GGAATTAA
TLX2	MA1577.1	-587	-594	-	1	0.98	GGAATTAA
UNCX	MA0721.1	-587	-594	-	1	0.964	GGAATTAA
VAX1	MA0722.1	-587	-594	+	0.853	0.871	TTAATTCC
VAX1	MA0722.1	-587	-594	-	1	0.85	GGAATTAA
VSX1	MA0725.1	-587	-594	+	0.906	0.897	TTAATTCC
VSX1	MA0725.1	-587	-594	-	1	0.877	GGAATTAA
VSX2	MA0726.1	-587	-594	+	0.882	0.864	TTAATTCC
VSX2	MA0726.1	-587	-594	-	1	0.851	GGAATTAA
FOXC1	MA0032.2	-588	-598	-	1	0.857	GAATTAAATAA
Lhx3	MA0135.1	-588	-600	-	1	0.926	GAATTAAATAACA
Arid3a	MA0151.1	-590	-595	-	1	1	ATTAAA
FOXL1	MA0033.2	-591	-597	-	0.91	0.883	TTAAATA
LHX1	MA1518.1	-592	-599	-	0.942	0.886	TAAATAAC
HMBOX1	MA0895.1	-594	-603	+	0.88	0.862	CATTGTTATT
SOX14	MA1562.1	-594	-603	-	1	0.885	AATAACAATG
SRY	MA0084.1	-594	-602	-	1	0.979	AATAACAAT
Dmrt1	MA1603.1	-595	-607	-	0.946	0.874	ATAACAATGTTTA
SOX15	MA1152.1	-595	-604	+	1	0.96	ACATTGTTAT
Sox6	MA0515.1	-595	-604	+	1	0.936	ACATTGTTAT
SOX8	MA0868.2	-595	-604	-	1	0.979	ATAACAATGT
SOX13	MA1120.1	-596	-606	-	1	0.979	TAACAATGTTT
SOX2	MA0143.4	-596	-606	-	1	0.97	TAACAATGTTT
SOX4	MA0867.2	-596	-605	-	0.962	0.943	TAACAATGTT
Sox5	MA0087.1	-596	-602	+	1	1	ATTGTTA
SOX9	MA0077.1	-596	-604	+	1	0.927	ACATTGTTA
Foxj3	MA0851.1	-597	-613	+	1	0.858	TATTGTTAAACATTGTT
HLTF	MA0109.1	-597	-606	+	0.917	0.905	AAACATTGTT
Sox17	MA0078.1	-597	-605	+	1	0.972	AACATTGTT
SOX18	MA1563.1	-597	-604	-	1	0.95	AACAATGT
FOXK1	MA0852.2	-598	-611	+	1	0.886	TTGTTAAACATTGT
FOXA1	MA0148.4	-599	-610	+	1	0.882	TGTTAAACATTG
Foxo1	MA0480.1	-599	-609	-	1	0.859	CAATGTTTAAC
Foxq1	MA0040.1	-599	-609	-	1	0.905	CAATGTTTAAC
BARHL2	MA0635.1	-600	-609	+	1	0.883	GTTAAACATT
FOXA3	MA1683.1	-600	-610	+	1	0.898	TGTTAAACATT
FOXC2	MA0846.1	-600	-611	+	1	0.866	TTGTTAAACATT
Foxf1	MA1606.1	-600	-610	+	1	0.965	TGTTAAACATT
FOXF2	MA0030.1	-600	-613	+	1	0.894	TATTGTTAAACATT
FOXK2	MA1103.2	-600	-610	+	1	0.92	TGTTAAACATT
FOXP1	MA0481.3	-600	-610	+	1	0.905	TGTTAAACATT
FOXP2	MA0593.1	-600	-610	+	1	0.898	TGTTAAACATT
BARHL1	MA0877.2	-601	-608	+	1	0.857	TTAAACAT
FOXC1	MA0032.2	-601	-611	+	0.993	0.857	TTGTTAAACAT
FOXD1	MA0031.1	-601	-608	+	1	0.918	TTAAACAT
FOXG1	MA0613.1	-601	-608	+	1	0.943	TTAAACAT
Foxj2	MA0614.1	-601	-608	+	1	0.933	TTAAACAT
FOXO3	MA0157.2	-601	-608	+	1	0.859	TTAAACAT
FOXL1	MA0033.2	-602	-608	+	1	0.955	TTAAACA
FOXO4	MA0848.1	-602	-608	+	1	0.906	TTAAACA
FOXO6	MA0849.1	-602	-608	+	1	0.902	TTAAACA
FOXP3	MA0850.1	-602	-608	+	1	0.902	TTAAACA
Arid5a	MA0602.1	-604	-617	+	0.87	0.872	GATATATTGTTAAA
Foxj2	MA0614.1	-604	-611	-	0.881	0.854	TTTAACAA
HMBOX1	MA0895.1	-604	-613	+	0.88	0.874	TATTGTTAAA
SOX14	MA1562.1	-604	-613	-	1	0.866	TTTAACAATA
SRY	MA0084.1	-604	-612	-	1	0.985	TTTAACAAT
SOX15	MA1152.1	-605	-614	+	1	0.965	ATATTGTTAA
SOX8	MA0868.2	-605	-614	-	1	0.97	TTAACAATAT
SOX13	MA1120.1	-606	-616	-	1	0.883	TAACAATATAT
SOX2	MA0143.4	-606	-616	-	1	0.864	TAACAATATAT
SOX4	MA0867.2	-606	-615	-	0.962	0.863	TAACAATATA
Sox5	MA0087.1	-606	-612	+	1	1	ATTGTTA
SOX9	MA0077.1	-606	-614	+	1	0.918	ATATTGTTA
Sox17	MA0078.1	-607	-615	+	1	0.956	TATATTGTT
Arid5a	MA0602.1	-608	-621	-	1	0.86	ACAATATATCTGCA
GATA3	MA0037.3	-611	-618	+	0.881	0.867	AGATATAT
GATA1::TAL1	MA0140.2	-612	-629	-	0.919	0.904	TATATCTGCAAGTAGCAA
Hand1::Tcf3	MA0092.1	-614	-623	-	0.871	0.851	TATCTGCAAG
HLTF	MA0109.1	-617	-626	+	0.869	0.86	CTACTTGCAG
DMRT3	MA0610.1	-620	-630	-	0.943	0.859	CAAGTAGCAAT
DMRTA2	MA1478.1	-620	-631	+	0.986	0.86	CATTGCTACTTG
SOX9	MA0077.1	-624	-632	+	0.872	0.886	CCATTGCTA
HLTF	MA0109.1	-625	-634	+	0.917	0.925	TACCATTGCT
SOX18	MA1563.1	-625	-632	-	1	0.914	AGCAATGG
TEAD2	MA1121.1	-632	-644	-	1	0.873	GTAGATTCCTCGT
ELF5	MA0136.2	-634	-644	+	0.921	0.877	ACGAGGAATCT
NFATC1	MA0624.1	-634	-643	-	0.957	0.924	AGATTCCTCG
NFATC3	MA0625.1	-634	-643	-	0.919	0.875	AGATTCCTCG
NFATC4	MA1525.1	-634	-643	+	0.933	0.858	CGAGGAATCT
TEAD3	MA0808.1	-634	-641	-	1	0.886	AGATTCCT
Hoxa11	MA0911.1	-639	-650	-	0.895	0.882	CCTCGTCAACAC
HOXC11	MA0651.1	-639	-649	-	0.896	0.872	CCTCGTCAACA
Atf1	MA0604.1	-640	-647	+	1	0.908	TTGACGAG
HOXA9	MA0594.2	-640	-649	-	0.937	0.921	CTCGTCAACA
HOXB9	MA1503.1	-640	-649	-	0.877	0.859	CTCGTCAACA
HOXC10	MA0905.1	-640	-649	-	0.883	0.877	CTCGTCAACA
HOXD11	MA0908.1	-640	-649	-	0.871	0.863	CTCGTCAACA
MEIS1	MA0498.2	-641	-647	+	0.868	0.867	TTGACGA
Foxo1	MA0480.1	-642	-652	+	0.877	0.855	TAGTGTTGACG
FOXI1	MA0042.2	-643	-649	-	0.85	0.89	GTCAACA
Foxj2	MA0614.1	-643	-650	-	0.912	0.913	GTCAACAC
FOXL1	MA0033.2	-643	-649	-	0.861	0.889	GTCAACA
FOXO4	MA0848.1	-643	-649	-	0.898	0.921	GTCAACA
FOXO6	MA0849.1	-643	-649	-	0.881	0.911	GTCAACA
TBX3	MA1566.1	-644	-653	+	0.956	0.904	GTAGTGTTGA
NKX2-8	MA0673.1	-647	-655	-	0.878	0.871	ACACTACAA
SRY	MA0084.1	-648	-656	-	0.949	0.872	CACTACAAA
SOX15	MA1152.1	-649	-658	+	0.964	0.895	GGTTTGTAGT
SOX4	MA0867.2	-650	-659	-	1	0.854	CTACAAACCG
HOXD12	MA0873.1	-655	-665	-	1	0.852	AACCGTAAAAT
HOXA9	MA0594.2	-656	-665	-	1	0.948	ACCGTAAAAT
Dlx1	MA0879.1	-660	-669	+	0.87	0.852	GTCAATTTTA
POU3F1	MA0786.1	-662	-673	+	0.87	0.857	ACATGTCAATTT
Pax2	MA0067.1	-663	-670	+	0.874	0.883	TGTCAATT
MEIS1	MA0498.2	-665	-671	-	1	0.998	TTGACAT
MEIS2	MA0774.1	-665	-672	-	1	0.908	TTGACATG
MEIS3	MA0775.1	-665	-672	-	1	0.985	TTGACATG
HLTF	MA0109.1	-666	-675	+	0.964	0.943	CCACATGTCA
HLTF	MA0109.1	-666	-675	-	0.964	0.94	TGACATGTGG
MSGN1	MA1524.1	-666	-677	+	0.952	0.965	AACCACATGTCA
MSGN1	MA1524.1	-666	-677	-	0.966	0.93	TGACATGTGGTT
TWIST1	MA1123.2	-666	-678	+	0.853	0.89	TAACCACATGTCA
ASCL1	MA1100.2	-667	-676	+	0.862	0.856	ACCACATGTC
ASCL1	MA1100.2	-667	-676	-	0.861	0.858	GACATGTGGT
Atoh1	MA0461.2	-667	-676	+	0.854	0.878	ACCACATGTC
ATOH7	MA1468.1	-667	-676	+	0.883	0.92	ACCACATGTC
ATOH7	MA1468.1	-667	-676	-	0.897	0.877	GACATGTGGT
MXI1	MA1108.2	-667	-676	+	1	1	ACCACATGTC
Npas2	MA0626.1	-667	-676	+	0.85	0.874	ACCACATGTC
SNAI1	MA1558.1	-667	-676	-	0.858	0.866	GACATGTGGT
TFAP4(var.2)	MA1570.1	-667	-676	+	0.973	0.96	ACCACATGTC
TFAP4(var.2)	MA1570.1	-667	-676	-	0.982	0.968	GACATGTGGT
TFEB	MA0692.1	-667	-676	+	0.921	0.9	ACCACATGTC
Twist2	MA0633.1	-667	-676	+	0.912	0.934	ACCACATGTC
Twist2	MA0633.1	-667	-676	-	0.909	0.874	GACATGTGGT
Bhlha15	MA0607.1	-668	-675	+	0.873	0.905	CCACATGT
Bhlha15	MA0607.1	-668	-675	-	0.873	0.853	ACATGTGG
RUNX1	MA0002.2	-668	-678	-	1	0.961	ACATGTGGTTA
RUNX3	MA0684.2	-668	-679	+	0.949	0.941	ATAACCACATGT
RUNX2	MA0511.2	-670	-678	+	0.952	0.929	TAACCACAT
HMBOX1	MA0895.1	-671	-680	-	0.913	0.884	TGTGGTTATA
ZNF354C	MA0130.1	-672	-677	+	0.951	0.952	AACCAC
FOXP3	MA0850.1	-673	-679	+	0.87	0.851	ATAACCA
LHX1	MA1518.1	-675	-682	+	0.903	0.907	ACTATAAC
NKX2-8	MA0673.1	-676	-684	+	0.878	0.864	GCACTATAA
ARNT::HIF1A	MA0259.1	-683	-690	+	0.937	0.926	CAGCGTGC
Ahr::Arnt	MA0006.1	-684	-689	+	1	0.99	AGCGTG
HLTF	MA0109.1	-688	-697	-	0.993	0.896	CTGCTTGTAT
SOX15	MA1152.1	-689	-698	-	0.916	0.86	TGCTTGTATG
SRY	MA0084.1	-691	-699	+	0.928	0.892	GCATACAAG
POU2F1	MA0785.1	-693	-704	-	1	0.921	TGTATGCAAAAT
POU2F3	MA0627.2	-693	-705	-	1	0.945	TGTATGCAAAATA
POU2F2	MA0507.1	-694	-706	+	1	0.909	ATATTTTGCATAC
POU3F1	MA0786.1	-694	-705	-	1	0.898	GTATGCAAAATA
POU3F2	MA0787.1	-694	-705	-	1	0.876	GTATGCAAAATA
POU5F1	MA1115.1	-694	-704	-	1	0.989	GTATGCAAAAT
POU3F4	MA0789.1	-695	-703	-	1	0.903	TATGCAAAA
POU5F1B	MA0792.1	-695	-703	-	1	0.935	TATGCAAAA
Arid5a	MA0602.1	-696	-709	+	1	0.952	GCAATATTTTGCAT
Arid5a	MA0602.1	-700	-713	-	1	0.981	AAAATATTGCAAAC
Ddit3::Cebpa	MA0019.1	-702	-713	+	1	0.922	GTTTGCAATATT
SOX18	MA1563.1	-711	-718	-	0.945	0.922	AACCATGA
HOXA7	MA1498.1	-712	-719	-	0.875	0.87	ACCATGAC
HOXD8	MA0910.2	-712	-719	-	0.87	0.857	ACCATGAC
LHX1	MA1518.1	-712	-719	-	0.92	0.923	ACCATGAC
Pax2	MA0067.1	-713	-720	+	0.972	0.975	TGTCATGG
FOSL1::JUND	MA1142.1	-714	-723	-	0.902	0.853	CATGACAGAA
JUN::JUNB	MA1132.1	-714	-723	-	0.942	0.876	CATGACAGAA
FOSL1::JUND(var.2)	MA1143.1	-715	-724	-	0.925	0.876	ATGACAGAAA
MEIS1	MA0498.2	-715	-721	-	1	1	ATGACAG
MEIS2	MA0774.1	-715	-722	-	1	0.972	ATGACAGA
MEIS3	MA0775.1	-715	-722	-	1	0.983	ATGACAGA
HLTF	MA0109.1	-720	-729	+	0.967	0.868	TGGCATTTCT
NR4A1	MA1112.2	-720	-731	-	0.907	0.859	AGAAATGCCATG
NFIX	MA0671.1	-723	-731	-	0.932	0.933	AATGCCATG
Hic1	MA0739.1	-724	-732	-	1	0.919	ATGCCATGA
HIC2	MA0738.1	-724	-732	-	0.934	0.913	ATGCCATGA
THAP1	MA0597.1	-724	-732	-	0.92	0.902	ATGCCATGA
SOX18	MA1563.1	-725	-732	-	0.945	0.85	TGCCATGA
HOXA7	MA1498.1	-726	-733	-	0.875	0.887	GCCATGAC
HOXB2	MA0902.2	-726	-733	-	0.863	0.851	GCCATGAC
HOXB8	MA1502.1	-726	-733	-	0.862	0.876	GCCATGAC
HOXD8	MA0910.2	-726	-733	-	0.87	0.884	GCCATGAC
LHX1	MA1518.1	-726	-733	-	0.92	0.925	GCCATGAC
DMRTA2	MA1478.1	-727	-738	-	0.908	0.871	CCATGACACAGA
FOSL1::JUN	MA1128.1	-727	-739	-	0.871	0.892	CCATGACACAGAC
Pax2	MA0067.1	-727	-734	+	0.972	0.975	TGTCATGG
FOS::JUN	MA0099.3	-728	-737	+	0.87	0.888	CTGTGTCATG
FOSL1::JUND	MA1142.1	-728	-737	-	0.902	0.927	CATGACACAG
FOSL2::JUN	MA1130.1	-728	-739	+	0.856	0.888	GTCTGTGTCATG
JUN::JUNB	MA1132.1	-728	-737	-	0.942	0.94	CATGACACAG
TBX2	MA0688.1	-728	-738	+	0.941	0.851	TCTGTGTCATG
MEIS1	MA0498.2	-729	-735	-	1	0.998	ATGACAC
MEIS2	MA0774.1	-729	-736	-	1	0.884	ATGACACA
MEIS3	MA0775.1	-729	-736	-	1	0.967	ATGACACA
TBX3	MA1566.1	-729	-738	+	0.953	0.924	TCTGTGTCAT
TBX6	MA1567.1	-729	-738	+	0.947	0.903	TCTGTGTCAT
MEIS1	MA0498.2	-735	-741	-	0.896	0.894	CAGACAT
HLTF	MA0109.1	-736	-745	+	0.964	0.943	CCACATGTCT
HLTF	MA0109.1	-736	-745	-	0.964	0.94	AGACATGTGG
MSGN1	MA1524.1	-736	-747	+	0.952	0.965	AACCACATGTCT
MSGN1	MA1524.1	-736	-747	-	0.966	0.93	AGACATGTGGTT
TWIST1	MA1123.2	-736	-748	+	0.853	0.89	GAACCACATGTCT
ASCL1	MA1100.2	-737	-746	+	0.862	0.856	ACCACATGTC
ASCL1	MA1100.2	-737	-746	-	0.861	0.858	GACATGTGGT
Atoh1	MA0461.2	-737	-746	+	0.854	0.878	ACCACATGTC
ATOH7	MA1468.1	-737	-746	+	0.883	0.92	ACCACATGTC
ATOH7	MA1468.1	-737	-746	-	0.897	0.877	GACATGTGGT
MXI1	MA1108.2	-737	-746	+	1	1	ACCACATGTC
Npas2	MA0626.1	-737	-746	+	0.85	0.874	ACCACATGTC
SNAI1	MA1558.1	-737	-746	-	0.858	0.866	GACATGTGGT
TFAP4(var.2)	MA1570.1	-737	-746	+	0.973	0.96	ACCACATGTC
TFAP4(var.2)	MA1570.1	-737	-746	-	0.982	0.968	GACATGTGGT
TFEB	MA0692.1	-737	-746	+	0.921	0.9	ACCACATGTC
Twist2	MA0633.1	-737	-746	+	0.912	0.934	ACCACATGTC
Twist2	MA0633.1	-737	-746	-	0.909	0.874	GACATGTGGT
Bhlha15	MA0607.1	-738	-745	+	0.873	0.905	CCACATGT
Bhlha15	MA0607.1	-738	-745	-	0.873	0.853	ACATGTGG
RUNX1	MA0002.2	-738	-748	-	1	0.955	ACATGTGGTTC
RUNX3	MA0684.2	-738	-749	+	0.949	0.939	CGAACCACATGT
RUNX2	MA0511.2	-740	-748	+	0.952	0.918	GAACCACAT
ZNF354C	MA0130.1	-742	-747	+	0.951	0.952	AACCAC
Nkx2-5(var.2)	MA0503.1	-747	-757	+	1	0.853	TTGCACTCCGA
NKX2-8	MA0673.1	-747	-755	+	0.923	0.859	GCACTCCGA
MSANTD3	MA1523.1	-748	-757	+	0.905	0.87	TTGCACTCCG
Ddit3::Cebpa	MA0019.1	-750	-761	-	1	0.854	GAGTGCAACTCT
Hand1::Tcf3	MA0092.1	-757	-766	-	1	0.916	ACTCTGGTGT
TBX18	MA1565.1	-759	-770	-	0.913	0.901	TCTGGTGTGAGT
EOMES	MA0800.1	-760	-772	-	1	0.885	CTGGTGTGAGTAC
SREBF1	MA0595.1	-760	-769	+	0.952	0.943	CTCACACCAG
SREBF2	MA0596.1	-760	-769	-	0.954	0.944	CTGGTGTGAG
TBX2	MA0688.1	-760	-770	-	1	0.911	CTGGTGTGAGT
TBX20	MA0689.1	-760	-770	-	1	0.854	CTGGTGTGAGT
TBX21	MA0690.1	-760	-769	-	1	0.855	CTGGTGTGAG
TBX3	MA1566.1	-760	-769	-	1	0.981	CTGGTGTGAG
TBX6	MA1567.1	-760	-769	-	1	0.961	CTGGTGTGAG
MGA	MA0801.1	-761	-768	-	1	0.957	TGGTGTGA
TBX1	MA0805.1	-761	-768	-	1	0.909	TGGTGTGA
TBX4	MA0806.1	-761	-768	-	0.875	0.904	TGGTGTGA
TBX5	MA0807.1	-761	-768	-	1	0.931	TGGTGTGA
MSANTD3	MA1523.1	-765	-774	+	1	0.922	ATGTACTCAC
LEF1	MA0768.1	-769	-783	-	1	0.895	GTACATCAAAGCTTT
TCF7L1	MA1421.1	-769	-780	-	1	0.852	GTACATCAAAGC
TCF7L2	MA0523.1	-769	-782	-	1	0.983	GTACATCAAAGCTT
LHX1	MA1518.1	-770	-777	-	0.93	0.874	TACATCAA
TCF7	MA0769.2	-771	-781	+	1	1	AGCTTTGATGT
Arid3a	MA0151.1	-773	-778	-	0.97	0.972	ATCAAA
HLTF	MA0109.1	-773	-782	+	0.946	0.856	AAGCTTTGAT
Nr2e3	MA0164.1	-776	-782	-	1	0.992	AAAGCTT
HLTF	MA0109.1	-777	-786	-	0.946	0.856	AAGCTTTGCA
Nr2e3	MA0164.1	-777	-783	+	1	0.992	AAAGCTT
HOXA9	MA0594.2	-787	-796	+	0.907	0.886	CTCATAACTC
HOXA6	MA1497.1	-788	-797	+	0.881	0.859	GCTCATAACT
MEOX2	MA0706.1	-788	-797	+	0.868	0.871	GCTCATAACT
MEOX2	MA0706.1	-788	-797	-	0.852	0.869	AGTTATGAGC
HOXA1	MA1495.1	-789	-796	-	0.851	0.873	GTTATGAG
LHX1	MA1518.1	-789	-796	+	0.911	0.892	CTCATAAC
LHX1	MA1518.1	-789	-796	-	0.912	0.892	GTTATGAG
NKX6-2	MA0675.1	-789	-796	+	0.87	0.862	CTCATAAC
RHOXF1	MA0719.1	-792	-799	-	0.936	0.944	ATGAGCCA
NFIC	MA0161.2	-793	-803	+	1	0.891	ATCTTGGCTCA
NFIX	MA0671.1	-793	-801	-	1	0.984	TGAGCCAAG
HLTF	MA0109.1	-795	-804	+	0.943	0.853	GATCTTGGCT
DPRX	MA1480.1	-799	-808	+	0.949	0.853	ACATGATCTT
LHX1	MA1518.1	-799	-806	-	0.927	0.872	AAGATCAT
NR4A2	MA0160.1	-799	-806	-	0.892	0.872	AAGATCAT
RHOXF1	MA0719.1	-799	-806	+	0.855	0.872	ATGATCTT
HLTF	MA0109.1	-801	-810	-	0.964	0.871	GATCATGTTT
Pax2	MA0067.1	-801	-808	-	0.972	0.897	GATCATGT
SIX1	MA1118.1	-801	-811	+	0.895	0.861	CAAACATGATC
LHX1	MA1518.1	-802	-809	+	0.92	0.865	AACATGAT
NFIX	MA0671.1	-811	-819	+	0.929	0.914	AGAGCCACC
ZNF354C	MA0130.1	-812	-817	+	0.932	0.934	AGCCAC
RHOXF1	MA0719.1	-813	-820	+	0.936	0.855	CAGAGCCA
OSR1	MA1542.1	-816	-825	+	1	0.894	GGCTACAGAG
DMRT3	MA0610.1	-817	-827	-	0.943	0.915	TCTGTAGCCAA
DMRTA2	MA1478.1	-817	-828	+	0.986	0.935	TTTGGCTACAGA
DMRTC2	MA1479.1	-817	-828	+	0.983	0.858	TTTGGCTACAGA
NFIX	MA0671.1	-820	-828	-	1	0.983	GTAGCCAAA
TBP	MA0108.2	-822	-836	+	1	0.882	CAATAAAATTTGGCT
Dlx1	MA0879.1	-824	-833	+	0.87	0.85	TAAAATTTGG
Dlx1	MA0879.1	-824	-833	-	0.87	0.851	CCAAATTTTA
PAX4	MA0068.2	-825	-832	-	0.909	0.867	CAAATTTT
VSX1	MA0725.1	-825	-832	-	0.912	0.855	CAAATTTT
HOXB13	MA0901.2	-826	-839	+	1	0.999	AGCCAATAAAATTT
CDX1	MA0878.2	-828	-838	+	1	0.865	GCCAATAAAAT
CDX2	MA0465.2	-828	-839	+	1	0.942	AGCCAATAAAAT
CDX4	MA1473.1	-828	-838	+	1	0.913	GCCAATAAAAT
HOXA10	MA0899.1	-828	-838	+	1	0.962	GCCAATAAAAT
HOXA13	MA0650.2	-828	-838	+	1	0.985	GCCAATAAAAT
HOXD13	MA0909.2	-828	-838	+	1	0.92	GCCAATAAAAT
HOXD9	MA0913.2	-828	-837	+	1	0.912	CCAATAAAAT
Arid3a	MA0151.1	-829	-834	+	0.939	0.944	ATAAAA
EN2	MA0642.1	-829	-838	+	0.901	0.899	GCCAATAAAA
ESX1	MA0644.1	-829	-838	+	0.878	0.882	GCCAATAAAA
HOXA6	MA1497.1	-829	-838	+	0.903	0.852	GCCAATAAAA
LBX2	MA0699.1	-829	-838	+	0.859	0.867	GCCAATAAAA
MIXL1	MA0662.1	-829	-838	+	0.879	0.875	GCCAATAAAA
MNX1	MA0707.1	-829	-838	+	0.928	0.899	GCCAATAAAA
NFYA	MA0060.3	-829	-839	+	1	0.886	AGCCAATAAAA
NFYC	MA1644.1	-829	-839	+	1	0.901	AGCCAATAAAA
EN1	MA0027.2	-830	-837	+	0.893	0.889	CCAATAAA
HOXA7	MA1498.1	-830	-837	+	0.863	0.859	CCAATAAA
HOXB2	MA0902.2	-830	-837	+	0.872	0.854	CCAATAAA
HOXB8	MA1502.1	-830	-837	+	0.871	0.856	CCAATAAA
HOXC8	MA1505.1	-830	-837	+	0.905	0.854	CCAATAAA
LHX1	MA1518.1	-830	-837	+	0.942	0.944	CCAATAAA
MSX1	MA0666.1	-830	-837	+	0.856	0.867	CCAATAAA
NFYB	MA0502.2	-830	-841	-	1	0.874	TTTATTGGCTGT
NKX6-2	MA0675.1	-830	-837	+	0.882	0.875	CCAATAAA
PRRX1	MA0716.1	-830	-837	+	0.872	0.872	CCAATAAA
RAX2	MA0717.1	-830	-837	+	0.859	0.865	CCAATAAA
UNCX	MA0721.1	-830	-837	+	0.866	0.866	CCAATAAA
Rhox11	MA0629.1	-832	-848	-	1	0.932	TATTGGCTGTAACGGAC
THAP1	MA0597.1	-832	-840	+	0.855	0.859	CAGCCAATA
NFIX	MA0671.1	-833	-841	+	1	0.983	ACAGCCAAT
DMRT3	MA0610.1	-837	-847	-	0.952	0.909	GCTGTAACGGA
DMRTA2	MA1478.1	-837	-848	+	1	0.935	GTCCGTTACAGC
OVOL1	MA1544.1	-837	-850	+	1	0.886	TTGTCCGTTACAGC
OVOL2	MA1545.1	-837	-849	+	1	0.974	TGTCCGTTACAGC
RFX7	MA1554.1	-837	-845	+	0.943	0.858	CGTTACAGC
HOXA9	MA0594.2	-838	-847	+	0.984	0.903	TCCGTTACAG
BSX	MA0876.1	-840	-847	+	0.85	0.852	TCCGTTAC
SRY	MA0084.1	-843	-851	-	0.949	0.873	ACGGACAAA
MEIS1	MA0498.2	-844	-850	-	0.888	0.886	CGGACAA
SOX15	MA1152.1	-844	-853	+	0.964	0.92	CATTTGTCCG
Sox3	MA0514.1	-844	-853	+	1	0.888	CATTTGTCCG
MSGN1	MA1524.1	-845	-856	+	0.987	0.989	AACCATTTGTCC
MSGN1	MA1524.1	-845	-856	-	0.978	0.938	GGACAAATGGTT
SOX4	MA0867.2	-845	-854	-	1	0.879	GGACAAATGG
Atoh1	MA0461.2	-846	-855	-	0.855	0.876	GACAAATGGT
ATOH7	MA1468.1	-846	-855	+	0.884	0.921	ACCATTTGTC
ATOH7	MA1468.1	-846	-855	-	0.865	0.857	GACAAATGGT
TAL1::TCF3	MA0091.1	-846	-857	+	0.887	0.876	AAACCATTTGTC
TFAP4(var.2)	MA1570.1	-846	-855	+	0.954	0.947	ACCATTTGTC
TFAP4(var.2)	MA1570.1	-846	-855	-	0.95	0.945	GACAAATGGT
Twist2	MA0633.1	-846	-855	+	0.876	0.907	ACCATTTGTC
Twist2	MA0633.1	-846	-855	-	0.878	0.851	GACAAATGGT
Bhlha15	MA0607.1	-847	-854	+	0.873	0.905	CCATTTGT
Bhlha15	MA0607.1	-847	-854	-	0.873	0.853	ACAAATGG
HLTF	MA0109.1	-847	-856	+	0.967	0.971	AACCATTTGT
CEBPA	MA0102.4	-852	-865	+	0.919	0.864	GAATTTCAAAACCA
CEBPD	MA0836.2	-852	-864	+	0.885	0.85	AATTTCAAAACCA
LIN54	MA0619.1	-854	-862	+	0.888	0.868	TTTCAAAAC
LIN54	MA0619.1	-855	-863	+	0.925	0.897	ATTTCAAAA
LIN54	MA0619.1	-855	-863	-	1	0.952	TTTTGAAAT
LIN54	MA0619.1	-856	-864	-	0.853	0.888	TTTGAAATT
MEF2C	MA0497.1	-859	-873	-	1	0.865	GAAATTCAAATAGCC
PAX4	MA0068.2	-859	-866	-	0.931	0.858	GAAATTCA
LIN54	MA0619.1	-861	-869	+	1	1	ATTTGAATT
POU5F1B	MA0792.1	-861	-869	-	0.853	0.867	AATTCAAAT
LIN54	MA0619.1	-862	-870	-	0.888	0.916	ATTCAAATA
MITF	MA0620.3	-867	-884	+	0.918	0.858	ATTTATCACATGGCTATT
MITF	MA0620.3	-867	-884	-	0.918	0.858	AATAGCCATGTGATAAAT
NFIX	MA0671.1	-868	-876	-	0.932	0.916	ATAGCCATG
USF1	MA0093.3	-869	-882	-	1	0.923	TAGCCATGTGATAA
USF2	MA0526.3	-869	-882	-	1	0.924	TAGCCATGTGATAA
HLTF	MA0109.1	-870	-879	+	0.914	0.898	TCACATGGCT
HLTF	MA0109.1	-870	-879	-	0.964	0.961	AGCCATGTGA
MSGN1	MA1524.1	-870	-881	+	0.952	0.92	TATCACATGGCT
MSGN1	MA1524.1	-870	-881	-	0.966	0.962	AGCCATGTGATA
NEUROG2(var.2)	MA1642.1	-870	-882	+	0.851	0.873	TTATCACATGGCT
Atoh1	MA0461.2	-871	-880	+	0.854	0.864	ATCACATGGC
ATOH7	MA1468.1	-871	-880	+	0.883	0.913	ATCACATGGC
ATOH7	MA1468.1	-871	-880	-	0.897	0.858	GCCATGTGAT
MXI1	MA1108.2	-871	-880	+	1	1	ATCACATGGC
Npas2	MA0626.1	-871	-880	+	0.85	0.851	ATCACATGGC
SNAI1	MA1558.1	-871	-880	-	0.858	0.85	GCCATGTGAT
TFAP4(var.2)	MA1570.1	-871	-880	+	0.973	0.955	ATCACATGGC
TFAP4(var.2)	MA1570.1	-871	-880	-	0.982	0.956	GCCATGTGAT
TFEB	MA0692.1	-871	-880	+	0.921	0.904	ATCACATGGC
Twist2	MA0633.1	-871	-880	+	0.912	0.865	ATCACATGGC
Twist2	MA0633.1	-871	-880	-	0.909	0.879	GCCATGTGAT
Bhlha15	MA0607.1	-872	-879	-	0.873	0.868	CCATGTGA
TFE3	MA0831.2	-873	-880	-	0.874	0.904	CATGTGAT
CDX1	MA0878.2	-875	-885	-	1	0.887	TGTGATAAATT
CDX4	MA1473.1	-875	-885	-	1	0.906	TGTGATAAATT
GATA2	MA0036.3	-875	-885	+	1	0.886	AATTTATCACA
HOXA10	MA0899.1	-875	-885	-	1	0.939	TGTGATAAATT
HOXA6	MA1497.1	-875	-884	-	0.862	0.878	TGTGATAAAT
GATA5	MA0766.2	-876	-885	-	1	0.949	GTGATAAATT
HOXD9	MA0913.2	-876	-885	-	1	0.895	GTGATAAATT
LHX1	MA1518.1	-876	-883	+	0.921	0.9	TTTATCAC
LHX1	MA1518.1	-876	-883	-	0.909	0.889	GTGATAAA
GATA3	MA0037.3	-877	-884	-	1	0.967	TGATAAAT
TBP	MA0108.2	-877	-891	-	1	0.852	TGATAAATTTTTGTG
BARHL2	MA0635.1	-878	-887	-	0.965	0.851	GATAAATTTT
Arid3a	MA0151.1	-879	-884	-	0.939	0.887	ATAAAT
Dlx1	MA0879.1	-879	-888	+	0.87	0.85	AAAAATTTAT
SOX4	MA0867.2	-883	-892	+	1	0.875	TCACAAAAAT
SOX15	MA1152.1	-884	-893	-	0.964	0.934	TTTTTGTGAG
SRY	MA0084.1	-886	-894	+	0.949	0.893	CCTCACAAA
Crx	MA0467.1	-889	-899	-	0.919	0.884	GTGAGGCTTAG
HLTF	MA0109.1	-892	-901	-	0.95	0.852	AGGCTTAGTC
OTX1	MA0711.1	-892	-899	+	0.868	0.869	CTAAGCCT
PITX1	MA0682.2	-892	-899	+	0.86	0.878	CTAAGCCT
PITX3	MA0714.1	-892	-900	+	0.896	0.901	ACTAAGCCT
RHOXF1	MA0719.1	-892	-899	+	0.937	0.944	CTAAGCCT
PRDM4	MA1647.1	-901	-911	+	1	0.931	GACAGTTTCAG
MEIS1	MA0498.2	-907	-913	+	0.896	0.896	CAGACAG
SMAD2::SMAD3::SMAD4	MA0513.1	-907	-919	-	1	0.88	CTGTCTGCCAAAC
Hand1::Tcf3	MA0092.1	-908	-917	-	0.871	0.871	TGTCTGCCAA
NFIA	MA0670.1	-910	-919	-	1	0.997	TCTGCCAAAC
NFIC	MA0161.2	-910	-920	+	1	0.869	AGTTTGGCAGA
NFIX	MA0671.1	-910	-918	-	1	0.999	TCTGCCAAA
Hic1	MA0739.1	-911	-919	-	1	0.917	CTGCCAAAC
HIC2	MA0738.1	-911	-919	-	0.934	0.906	CTGCCAAAC
THAP1	MA0597.1	-911	-919	-	0.92	0.887	CTGCCAAAC
SIX1	MA1118.1	-915	-925	-	0.892	0.851	CAAACTTGATG
HLTF	MA0109.1	-916	-925	-	0.869	0.861	AAACTTGATG
NKX2-8	MA0673.1	-916	-924	-	0.858	0.859	AAACTTGAT
HOXC10	MA0905.1	-918	-927	+	0.868	0.856	TTCATCAAGT
Pax2	MA0067.1	-918	-925	+	0.93	0.861	CATCAAGT
Arid3a	MA0151.1	-919	-924	+	0.97	0.895	ATCAAG
MEOX2	MA0706.1	-919	-928	+	0.885	0.88	GTTCATCAAG
MEOX2	MA0706.1	-919	-928	-	0.859	0.857	CTTGATGAAC
DPRX	MA1480.1	-920	-929	+	0.953	0.854	AGTTCATCAA
HOXA1	MA1495.1	-920	-927	+	0.865	0.881	TTCATCAA
HOXA1	MA1495.1	-920	-927	-	0.866	0.881	TTGATGAA
LHX1	MA1518.1	-920	-927	+	0.93	0.907	TTCATCAA
LHX1	MA1518.1	-920	-927	-	0.917	0.896	TTGATGAA
NKX6-2	MA0675.1	-920	-927	+	0.868	0.877	TTCATCAA
HNF4A	MA0114.4	-922	-934	+	1	0.929	ACCAAAGTTCATC
HNF4G	MA0484.2	-922	-934	+	1	0.927	ACCAAAGTTCATC
Arid3a	MA0151.1	-923	-928	-	0.936	0.86	ATGAAC
NR1I3	MA1534.1	-923	-931	-	1	1	ATGAACTTT
NR2C2(var.2)	MA1536.1	-923	-930	+	0.864	0.874	AAGTTCAT
VDR	MA0693.2	-924	-931	+	1	0.966	AAAGTTCA
HLTF	MA0109.1	-925	-934	-	0.946	0.931	GAACTTTGGT
FOSL1::JUND(var.2)	MA1143.1	-930	-939	+	0.925	0.851	GTGACACCAA
TBX2	MA0688.1	-930	-940	-	1	0.899	TTGGTGTCACC
TBX3	MA1566.1	-930	-939	-	1	0.97	TTGGTGTCAC
TBX6	MA1567.1	-930	-939	-	1	0.952	TTGGTGTCAC
MGA	MA0801.1	-931	-938	-	0.897	0.883	TGGTGTCA
TBX4	MA0806.1	-931	-938	-	0.875	0.885	TGGTGTCA
TBX5	MA0807.1	-931	-938	-	1	0.912	TGGTGTCA
DMRTA2	MA1478.1	-932	-943	+	0.91	0.872	GTTGGTGACACC
MEIS2	MA0774.1	-932	-939	+	1	0.896	GTGACACC
MEIS3	MA0775.1	-932	-939	+	1	0.97	GTGACACC
MEIS1	MA0498.2	-933	-939	+	1	0.996	GTGACAC
TBX3	MA1566.1	-933	-942	+	0.892	0.87	TTGGTGACAC
TBX6	MA1567.1	-933	-942	+	0.897	0.864	TTGGTGACAC
Pax2	MA0067.1	-934	-941	-	0.88	0.875	TGTCACCA
GATA3	MA0037.3	-941	-948	+	0.886	0.871	AGATAGTT
RUNX1	MA0002.2	-945	-955	-	1	0.882	ATCTGTGGAGG
ZNF263	MA0528.2	-947	-958	-	1	0.865	CTGTGGAGGAAC
ZNF354C	MA0130.1	-949	-954	+	1	0.996	CTCCAC
DMRTA2	MA1478.1	-950	-961	-	0.91	0.877	TGGAGGAACACT
NFATC1	MA0624.1	-951	-960	+	0.954	0.92	GTGTTCCTCC
NFATC3	MA0625.1	-951	-960	+	0.913	0.869	GTGTTCCTCC
NFATC4	MA1525.1	-951	-960	-	0.933	0.862	GGAGGAACAC
NFATC2	MA0152.1	-953	-959	+	0.907	0.878	TGTTCCT
NKX2-2	MA1645.1	-954	-967	-	1	0.87	GGAACACTCACTCA
TBX3	MA1566.1	-954	-963	+	0.956	0.897	TGAGTGTTCC
MSANTD3	MA1523.1	-955	-964	-	1	0.992	GAACACTCAC
Nkx2-5(var.2)	MA0503.1	-955	-965	-	1	0.905	GAACACTCACT
NKX2-5	MA0063.2	-956	-966	-	1	0.866	AACACTCACTC
FOSL1::JUNB	MA1137.1	-958	-970	+	0.957	0.85	TGGTGAGTGAGTG
NKX2-2	MA1645.1	-958	-971	-	1	0.866	CACTCACTCACCAA
MSANTD3	MA1523.1	-959	-968	-	1	0.975	ACTCACTCAC
Nkx2-5(var.2)	MA0503.1	-959	-969	-	1	0.906	ACTCACTCACC
FOSB::JUNB	MA1135.1	-960	-969	+	0.977	0.859	GGTGAGTGAG
FOSL1::JUND	MA1142.1	-960	-969	+	0.955	0.865	GGTGAGTGAG
FOSL2::JUNB	MA1138.1	-960	-969	+	0.983	0.852	GGTGAGTGAG
JUN(var.2)	MA0489.1	-960	-973	+	0.99	0.851	ATTTGGTGAGTGAG
NKX2-5	MA0063.2	-960	-970	-	1	0.865	CTCACTCACCA
TBX3	MA1566.1	-962	-971	+	0.892	0.851	TTGGTGAGTG
Dlx1	MA0879.1	-968	-977	+	0.87	0.852	AGCAATTTGG
NOTO	MA0710.1	-968	-977	-	0.875	0.851	CCAAATTGCT
ISL2	MA0914.1	-969	-976	+	0.961	0.854	GCAATTTG
PAX4	MA0068.2	-969	-976	-	0.909	0.87	CAAATTGC
VSX1	MA0725.1	-969	-976	-	0.926	0.867	CAAATTGC
HLTF	MA0109.1	-973	-982	-	0.946	0.854	TTGCTTTGGT
GATA3	MA0037.3	-985	-992	+	0.886	0.886	AGATAGCA
GATA1::TAL1	MA0140.2	-986	-1003	-	0.932	0.948	GCTATCTTAGAAGTCCAG
HLTF	MA0109.1	-988	-997	-	0.95	0.859	TATCTTAGAA
HLTF	MA0109.1	-992	-1001	+	0.989	0.963	GGACTTCTAA
Hand1::Tcf3	MA0092.1	-997	-1006	+	0.894	0.857	GGACTGGACT
HLTF	MA0109.1	-1003	-1012	-	0.921	0.927	GTCCATAGAT
CUX1	MA0754.1	-1005	-1014	+	0.927	0.935	TAATCTATGG
CUX2	MA0755.1	-1005	-1014	+	0.911	0.91	TAATCTATGG
MEIS2(var.2)	MA1640.1	-1006	-1020	-	0.896	0.881	CATAGATTAATGGTG
EVX1	MA0887.1	-1007	-1016	-	0.986	0.914	ATAGATTAAT
EVX2	MA0888.1	-1007	-1016	-	0.985	0.912	ATAGATTAAT
GATA1	MA0035.4	-1007	-1017	+	1	0.879	CATTAATCTAT
GSC	MA0648.1	-1007	-1016	+	1	0.936	ATTAATCTAT
GSC2	MA0891.1	-1007	-1016	+	1	0.944	ATTAATCTAT
GSX1	MA0892.1	-1007	-1016	-	0.951	0.9	ATAGATTAAT
HOXB3	MA0903.1	-1007	-1016	-	0.959	0.932	ATAGATTAAT
MEIS1(var.2)	MA1639.1	-1007	-1019	+	0.889	0.909	ACCATTAATCTAT
VENTX	MA0724.1	-1007	-1015	-	0.984	0.88	ATAGATTAA
Arid3b	MA0601.1	-1008	-1018	+	1	0.954	CCATTAATCTA
BARX1	MA0875.1	-1008	-1015	-	0.984	0.933	TAGATTAA
BSX	MA0876.1	-1008	-1015	-	0.989	0.938	TAGATTAA
DRGX	MA1481.1	-1008	-1015	-	0.882	0.858	TAGATTAA
GSX2	MA0893.2	-1008	-1015	-	0.931	0.855	TAGATTAA
HOXA7	MA1498.1	-1008	-1015	-	0.958	0.87	TAGATTAA
LHX1	MA1518.1	-1008	-1015	-	0.967	0.909	TAGATTAA
NKX6-2	MA0675.1	-1008	-1015	-	0.966	0.922	TAGATTAA
OTX1	MA0711.1	-1008	-1015	+	1	0.948	TTAATCTA
PDX1	MA0132.2	-1008	-1015	-	0.935	0.88	TAGATTAA
PITX1	MA0682.2	-1008	-1015	+	1	0.867	TTAATCTA
PITX2	MA1547.1	-1008	-1015	+	1	0.86	TTAATCTA
PITX3	MA0714.1	-1008	-1016	+	1	0.899	ATTAATCTA
RAX2	MA0717.1	-1008	-1015	-	0.879	0.851	TAGATTAA
RHOXF1	MA0719.1	-1008	-1015	+	0.857	0.874	TTAATCTA
SHOX	MA0630.1	-1008	-1015	+	0.899	0.881	TTAATCTA
UNCX	MA0721.1	-1008	-1015	-	0.882	0.858	TAGATTAA
Arid3b	MA0601.1	-1009	-1019	-	1	0.955	AGATTAATGGT
HOXA10	MA0899.1	-1010	-1020	+	0.934	0.865	CACCATTAATC
HOXA9	MA0594.2	-1010	-1019	+	0.891	0.851	ACCATTAATC
Isl1	MA1608.1	-1010	-1020	+	1	0.969	CACCATTAATC
ALX3	MA0634.1	-1011	-1020	+	0.875	0.856	CACCATTAAT
Arid3a	MA0151.1	-1011	-1016	+	1	0.943	ATTAAT
Arid3a	MA0151.1	-1011	-1016	-	1	0.943	ATTAAT
EN2	MA0642.1	-1011	-1020	+	0.916	0.909	CACCATTAAT
ESX1	MA0644.1	-1011	-1020	+	0.872	0.871	CACCATTAAT
EVX1	MA0887.1	-1011	-1020	+	0.986	0.927	CACCATTAAT
EVX2	MA0888.1	-1011	-1020	+	0.986	0.928	CACCATTAAT
GSC	MA0648.1	-1011	-1020	-	0.914	0.85	ATTAATGGTG
GSC2	MA0891.1	-1011	-1020	-	0.906	0.854	ATTAATGGTG
GSX1	MA0892.1	-1011	-1020	+	0.974	0.945	CACCATTAAT
HOXA6	MA1497.1	-1011	-1020	+	0.978	0.913	CACCATTAAT
HOXB3	MA0903.1	-1011	-1020	+	0.984	0.969	CACCATTAAT
LBX2	MA0699.1	-1011	-1020	+	0.866	0.86	CACCATTAAT
MIXL1	MA0662.1	-1011	-1020	+	0.867	0.859	CACCATTAAT
MNX1	MA0707.1	-1011	-1020	+	0.9	0.859	CACCATTAAT
NKX6-3	MA1530.1	-1011	-1019	+	1	0.964	ACCATTAAT
NOTO	MA0710.1	-1011	-1020	+	0.941	0.853	CACCATTAAT
BARX1	MA0875.1	-1012	-1019	+	0.989	0.989	ACCATTAA
BSX	MA0876.1	-1012	-1019	+	0.991	0.985	ACCATTAA
Dlx2	MA0885.1	-1012	-1019	+	0.855	0.861	ACCATTAA
Dlx3	MA0880.1	-1012	-1019	+	0.896	0.901	ACCATTAA
Dlx4	MA0881.1	-1012	-1019	+	0.89	0.895	ACCATTAA
DLX6	MA0882.1	-1012	-1019	+	0.892	0.896	ACCATTAA
DRGX	MA1481.1	-1012	-1019	+	0.868	0.85	ACCATTAA
GSX2	MA0893.2	-1012	-1019	+	0.986	0.935	ACCATTAA
HOXA4	MA1496.1	-1012	-1019	+	1	0.918	ACCATTAA
HOXA5	MA0158.2	-1012	-1019	+	0.961	0.883	ACCATTAA
HOXA7	MA1498.1	-1012	-1019	+	0.99	0.971	ACCATTAA
HOXB2	MA0902.2	-1012	-1019	+	0.956	0.928	ACCATTAA
HOXB4	MA1499.1	-1012	-1019	+	1	0.912	ACCATTAA
HOXB6	MA1500.1	-1012	-1019	-	0.984	0.952	TTAATGGT
HOXB8	MA1502.1	-1012	-1019	+	0.983	0.957	ACCATTAA
HOXC4	MA1504.1	-1012	-1019	+	1	0.94	ACCATTAA
HOXC8	MA1505.1	-1012	-1019	+	0.923	0.869	ACCATTAA
HOXC8	MA1505.1	-1012	-1019	-	0.855	0.866	TTAATGGT
HOXD4	MA1507.1	-1012	-1019	+	1	0.934	ACCATTAA
HOXD8	MA0910.2	-1012	-1019	+	0.988	0.958	ACCATTAA
LHX1	MA1518.1	-1012	-1019	+	0.97	0.969	ACCATTAA
Lhx4	MA0704.1	-1012	-1019	+	0.921	0.86	ACCATTAA
MSX1	MA0666.1	-1012	-1019	+	0.859	0.865	ACCATTAA
NKX6-1	MA0674.1	-1012	-1019	+	0.973	0.905	ACCATTAA
NKX6-2	MA0675.1	-1012	-1019	+	0.988	0.973	ACCATTAA
PDX1	MA0132.2	-1012	-1019	+	0.965	0.936	ACCATTAA
PRRX1	MA0716.1	-1012	-1019	+	0.854	0.852	ACCATTAA
RAX2	MA0717.1	-1012	-1019	+	0.874	0.873	ACCATTAA
SHOX	MA0630.1	-1012	-1019	-	0.904	0.902	TTAATGGT
UNCX	MA0721.1	-1012	-1019	+	0.874	0.868	ACCATTAA
VENTX	MA0724.1	-1012	-1020	+	0.984	0.918	CACCATTAA
Nobox	MA0125.1	-1013	-1020	-	0.881	0.869	TAATGGTG
TBX3	MA1566.1	-1015	-1024	-	0.915	0.892	ATGGTGCCAC
TBX6	MA1567.1	-1015	-1024	-	0.922	0.885	ATGGTGCCAC
DMRTA2	MA1478.1	-1016	-1027	-	0.902	0.864	TGGTGCCACAGA
NFIX	MA0671.1	-1017	-1025	-	0.929	0.931	GGTGCCACA
Hic1	MA0739.1	-1018	-1026	-	1	0.915	GTGCCACAG
HIC2	MA0738.1	-1018	-1026	-	0.934	0.91	GTGCCACAG
RUNX1	MA0002.2	-1018	-1028	+	1	0.899	TTCTGTGGCAC
THAP1	MA0597.1	-1018	-1026	-	0.92	0.859	GTGCCACAG
ZNF354C	MA0130.1	-1019	-1024	-	0.932	0.908	TGCCAC
OSR2	MA1646.1	-1021	-1032	-	1	0.911	CCACAGAAGAAG
HLTF	MA0109.1	-1023	-1032	+	0.989	0.892	CTTCTTCTGT
HLTF	MA0109.1	-1026	-1035	+	0.989	0.893	TATCTTCTTC
GATA2	MA0036.3	-1029	-1039	+	1	0.948	ATTTTATCTTC
GATA4	MA0482.2	-1029	-1040	+	1	0.878	CATTTTATCTTC
GATA6	MA1104.2	-1029	-1041	+	1	0.925	GCATTTTATCTTC
HOXA10	MA0899.1	-1029	-1039	-	1	0.88	GAAGATAAAAT
GATA5	MA0766.2	-1030	-1039	-	1	0.962	AAGATAAAAT
LHX1	MA1518.1	-1030	-1037	-	0.909	0.855	AAGATAAA
GATA3	MA0037.3	-1031	-1038	-	1	0.989	AGATAAAA
TBP	MA0108.2	-1031	-1045	-	1	0.887	AGATAAAATGCCCAA
Arid3a	MA0151.1	-1033	-1038	-	0.939	0.944	ATAAAA
HLTF	MA0109.1	-1034	-1043	+	0.967	0.867	GGGCATTTTA
Hic1	MA0739.1	-1038	-1046	-	0.902	0.853	ATGCCCAAG
HIC2	MA0738.1	-1038	-1046	-	1	0.992	ATGCCCAAG
THAP1	MA0597.1	-1038	-1046	-	1	0.935	ATGCCCAAG
HLTF	MA0109.1	-1040	-1049	+	0.943	0.853	CAGCTTGGGC
Gfi1b	MA0483.1	-1045	-1055	+	0.875	0.895	CAAACACAGCT
TBX3	MA1566.1	-1046	-1055	-	0.953	0.893	GCTGTGTTTG
Arid3a	MA0151.1	-1052	-1057	+	0.97	0.972	ATCAAA
LHX1	MA1518.1	-1053	-1060	+	0.921	0.924	ACTATCAA
GATA3	MA0037.3	-1054	-1061	-	0.886	0.858	TGATAGTT
Rhox11	MA0629.1	-1054	-1070	-	0.9	0.861	TGATAGTTGTAACTTGA
SOX15	MA1152.1	-1057	-1066	-	0.916	0.859	TAGTTGTAAC
SIX2	MA1119.1	-1058	-1073	-	0.95	0.903	AGTTGTAACTTGATAA
DMRT3	MA0610.1	-1059	-1069	-	0.952	0.914	GTTGTAACTTG
DMRTA2	MA1478.1	-1059	-1070	+	1	0.934	TCAAGTTACAAC
SRY	MA0084.1	-1059	-1067	+	0.919	0.87	AGTTACAAC
SIX1	MA1118.1	-1062	-1072	-	0.892	0.935	GTAACTTGATA
HLTF	MA0109.1	-1063	-1072	-	0.869	0.861	TAACTTGATA
NKX2-8	MA0673.1	-1063	-1071	-	0.858	0.851	TAACTTGAT
Pax2	MA0067.1	-1065	-1072	+	0.93	0.862	TATCAAGT
Arid3a	MA0151.1	-1066	-1071	+	0.97	0.895	ATCAAG
GATA2	MA0036.3	-1066	-1076	+	1	0.883	GAATTATCAAG
MEOX2	MA0706.1	-1066	-1075	+	0.855	0.856	AATTATCAAG
GATA5	MA0766.2	-1067	-1076	-	1	0.951	TTGATAATTC
LHX1	MA1518.1	-1067	-1074	+	0.921	0.899	ATTATCAA
LHX1	MA1518.1	-1067	-1074	-	0.909	0.888	TTGATAAT
NKX6-2	MA0675.1	-1067	-1074	+	0.852	0.861	ATTATCAA
DPRX	MA1480.1	-1068	-1077	-	0.867	0.878	TGATAATTCT
GATA3	MA0037.3	-1068	-1075	-	1	0.967	TGATAATT
ALX3	MA0634.1	-1069	-1078	+	1	0.949	CAGAATTATC
ARGFX	MA1463.1	-1069	-1078	-	1	0.851	GATAATTCTG
Dlx1	MA0879.1	-1069	-1078	+	1	0.962	CAGAATTATC
EMX2	MA0886.1	-1069	-1078	+	1	0.896	CAGAATTATC
EN2	MA0642.1	-1069	-1078	+	1	0.921	CAGAATTATC
ESX1	MA0644.1	-1069	-1078	+	1	0.946	CAGAATTATC
EVX1	MA0887.1	-1069	-1078	+	1	0.927	CAGAATTATC
EVX2	MA0888.1	-1069	-1078	+	1	0.925	CAGAATTATC
GBX1	MA0889.1	-1069	-1078	+	1	0.925	CAGAATTATC
GBX2	MA0890.1	-1069	-1078	+	1	0.941	CAGAATTATC
GSC	MA0648.1	-1069	-1078	-	0.919	0.91	GATAATTCTG
GSC2	MA0891.1	-1069	-1078	-	0.907	0.896	GATAATTCTG
GSX1	MA0892.1	-1069	-1078	+	1	0.934	CAGAATTATC
HESX1	MA0894.1	-1069	-1078	-	1	0.947	GATAATTCTG
HOXA6	MA1497.1	-1069	-1078	+	1	0.871	CAGAATTATC
HOXB3	MA0903.1	-1069	-1078	+	1	0.96	CAGAATTATC
LBX2	MA0699.1	-1069	-1078	+	1	0.935	CAGAATTATC
LHX2	MA0700.2	-1069	-1079	+	1	0.856	TCAGAATTATC
MEOX2	MA0706.1	-1069	-1078	+	1	0.854	CAGAATTATC
MIXL1	MA0662.1	-1069	-1078	+	1	0.957	CAGAATTATC
MNX1	MA0707.1	-1069	-1078	+	1	0.89	CAGAATTATC
NOTO	MA0710.1	-1069	-1078	+	1	0.896	CAGAATTATC
RAX	MA0718.1	-1069	-1078	+	1	0.953	CAGAATTATC
BARX1	MA0875.1	-1070	-1077	+	1	0.944	AGAATTAT
BSX	MA0876.1	-1070	-1077	+	1	0.943	AGAATTAT
Dlx2	MA0885.1	-1070	-1077	+	1	0.953	AGAATTAT
Dlx3	MA0880.1	-1070	-1077	+	1	0.949	AGAATTAT
Dlx4	MA0881.1	-1070	-1077	+	1	0.944	AGAATTAT
DLX5	MA1476.1	-1070	-1077	+	1	0.943	AGAATTAT
DLX6	MA0882.1	-1070	-1077	+	1	0.95	AGAATTAT
DRGX	MA1481.1	-1070	-1077	+	1	0.961	AGAATTAT
EMX1	MA0612.2	-1070	-1077	+	1	0.896	AGAATTAT
EN1	MA0027.2	-1070	-1077	+	1	0.941	AGAATTAT
GSX2	MA0893.2	-1070	-1077	+	1	0.921	AGAATTAT
HOXA5	MA0158.2	-1070	-1077	+	1	0.869	AGAATTAT
HOXA7	MA1498.1	-1070	-1077	+	1	0.908	AGAATTAT
HOXB2	MA0902.2	-1070	-1077	+	1	0.918	AGAATTAT
HOXB4	MA1499.1	-1070	-1077	+	0.974	0.857	AGAATTAT
HOXB6	MA1500.1	-1070	-1077	-	1	0.886	ATAATTCT
HOXB8	MA1502.1	-1070	-1077	+	1	0.902	AGAATTAT
HOXC4	MA1504.1	-1070	-1077	+	0.976	0.885	AGAATTAT
HOXC8	MA1505.1	-1070	-1077	+	1	0.882	AGAATTAT
HOXC8	MA1505.1	-1070	-1077	-	0.87	0.879	ATAATTCT
HOXD4	MA1507.1	-1070	-1077	+	0.988	0.888	AGAATTAT
HOXD8	MA0910.2	-1070	-1077	+	1	0.894	AGAATTAT
ISX	MA0654.1	-1070	-1077	+	1	0.943	AGAATTAT
LHX1	MA1518.1	-1070	-1077	+	1	0.937	AGAATTAT
Lhx4	MA0704.1	-1070	-1077	+	1	0.889	AGAATTAT
LHX5	MA1519.1	-1070	-1077	+	1	0.909	AGAATTAT
Lhx8	MA0705.1	-1070	-1077	+	1	0.865	AGAATTAT
Lhx8	MA0705.1	-1070	-1077	-	0.868	0.863	ATAATTCT
LHX9	MA0701.2	-1070	-1077	+	1	0.884	AGAATTAT
MSX1	MA0666.1	-1070	-1077	+	1	0.918	AGAATTAT
MSX2	MA0708.1	-1070	-1077	+	1	0.915	AGAATTAT
Msx3	MA0709.1	-1070	-1077	+	1	0.932	AGAATTAT
NKX6-1	MA0674.1	-1070	-1077	+	1	0.854	AGAATTAT
NKX6-2	MA0675.1	-1070	-1077	+	1	0.936	AGAATTAT
PAX4	MA0068.2	-1070	-1077	+	1	0.919	AGAATTAT
PAX4	MA0068.2	-1070	-1077	-	0.931	0.881	ATAATTCT
PDX1	MA0132.2	-1070	-1077	+	1	0.934	AGAATTAT
PITX2	MA1547.1	-1070	-1077	-	0.874	0.882	ATAATTCT
PRRX1	MA0716.1	-1070	-1077	+	1	0.967	AGAATTAT
PRRX2	MA0075.3	-1070	-1077	+	1	0.92	AGAATTAT
RAX2	MA0717.1	-1070	-1077	+	1	0.957	AGAATTAT
SHOX	MA0630.1	-1070	-1077	-	1	0.971	ATAATTCT
Shox2	MA0720.1	-1070	-1077	+	1	0.953	AGAATTAT
TLX2	MA1577.1	-1070	-1077	+	1	0.977	AGAATTAT
UNCX	MA0721.1	-1070	-1077	+	1	0.959	AGAATTAT
VAX1	MA0722.1	-1070	-1077	+	1	0.851	AGAATTAT
VSX1	MA0725.1	-1070	-1077	+	1	0.878	AGAATTAT
VSX1	MA0725.1	-1070	-1077	-	0.906	0.871	ATAATTCT
VSX2	MA0726.1	-1070	-1077	+	1	0.851	AGAATTAT
Nobox	MA0125.1	-1071	-1078	-	1	0.916	TAATTCTG
FOSL1::JUNB	MA1137.1	-1074	-1086	-	0.943	0.859	TTCTGAATAAGAA
FOSL1::JUND	MA1142.1	-1075	-1084	-	0.938	0.871	TCTGAATAAG
LHX1	MA1518.1	-1077	-1084	-	0.942	0.883	TGAATAAG
HLTF	MA0109.1	-1078	-1087	+	1	0.901	GTTCTTATTC
NR1I3	MA1534.1	-1082	-1090	-	1	0.86	AAGAACTAA
HLTF	MA0109.1	-1085	-1094	+	0.95	0.852	AGGCTTAGTT
PITX3	MA0714.1	-1086	-1094	-	0.896	0.901	ACTAAGCCT
OTX1	MA0711.1	-1087	-1094	-	0.868	0.869	CTAAGCCT
PITX1	MA0682.2	-1087	-1094	-	0.86	0.878	CTAAGCCT
RHOXF1	MA0719.1	-1087	-1094	-	0.937	0.944	CTAAGCCT
NR5A1	MA1540.1	-1088	-1098	+	1	0.855	TCCAAGGCTTA
HLTF	MA0109.1	-1090	-1099	-	0.943	0.942	AGCCTTGGAC
NR2C1	MA1535.1	-1095	-1103	+	0.86	0.857	GTAGGTCCA
RUNX3	MA0684.2	-1099	-1110	-	0.925	0.876	CCTACCCCATCA
THAP1	MA0597.1	-1100	-1108	-	0.897	0.86	CTACCCCAT
MZF1(var.2)	MA0057.1	-1101	-1110	+	0.936	0.891	TGATGGGGTA
LHX1	MA1518.1	-1104	-1111	-	0.93	0.932	CCCATCAA
NKX6-2	MA0675.1	-1104	-1111	-	0.868	0.862	CCCATCAA
HLTF	MA0109.1	-1106	-1115	+	0.869	0.875	TGCCTTGATG
Pax2	MA0067.1	-1106	-1113	-	0.93	0.867	CATCAAGG
Arid3a	MA0151.1	-1107	-1112	-	0.97	0.895	ATCAAG
NR5A1	MA1540.1	-1107	-1117	-	1	0.86	ATCAAGGCAGC
THAP1	MA0597.1	-1108	-1116	+	0.865	0.87	CTGCCTTGA
TCF7L2	MA0523.1	-1113	-1126	-	1	0.929	GCAGCTCAAAGAAG
TCF7	MA0769.2	-1115	-1125	+	1	0.976	TTCTTTGAGCT
HLTF	MA0109.1	-1117	-1126	+	0.946	0.854	CTTCTTTGAG
HLTF	MA0109.1	-1120	-1129	+	0.989	0.893	CAGCTTCTTT
Hic1	MA0739.1	-1126	-1134	+	0.902	0.86	ATGCCCAGC
HIC2	MA0738.1	-1126	-1134	+	1	0.995	ATGCCCAGC
THAP1	MA0597.1	-1126	-1134	+	1	0.943	ATGCCCAGC
HLTF	MA0109.1	-1129	-1138	-	0.967	0.868	GGGCATTTAA
BARHL2	MA0635.1	-1130	-1139	+	0.965	0.958	CTTAAATGCC
BARHL1	MA0877.2	-1131	-1138	+	0.917	0.926	TTAAATGC
ISL2	MA0914.1	-1131	-1138	-	0.917	0.932	GCATTTAA
HLTF	MA0109.1	-1133	-1142	+	0.876	0.867	GTACTTAAAT
NKX2-8	MA0673.1	-1134	-1142	+	0.893	0.886	GTACTTAAA
SIX1	MA1118.1	-1143	-1153	-	1	0.902	CGAACCTGACT
Pax2	MA0067.1	-1146	-1153	+	0.926	0.929	AGTCAGGT
MEIS1	MA0498.2	-1148	-1154	-	0.857	0.855	CTGACTT
Nr2e1	MA0676.1	-1148	-1156	+	1	0.927	TCAAGTCAG
HLTF	MA0109.1	-1149	-1158	-	0.869	0.856	TGACTTGAAT
NKX2-8	MA0673.1	-1149	-1157	-	0.856	0.855	TGACTTGAA
HOXC13	MA0907.1	-1161	-1171	+	1	0.876	ACTTGTAAAGC
HOXD11	MA0908.1	-1161	-1170	+	1	0.856	CTTGTAAAGC
SRY	MA0084.1	-1162	-1170	-	0.928	0.887	CTTTACAAG
SOX15	MA1152.1	-1163	-1172	+	0.916	0.853	GACTTGTAAA
HLTF	MA0109.1	-1164	-1173	+	0.993	0.966	TGACTTGTAA
Nr2e1	MA0676.1	-1166	-1174	-	1	0.98	ACAAGTCAA
MEIS1	MA0498.2	-1168	-1174	+	0.857	0.856	TTGACTT
HLTF	MA0109.1	-1169	-1178	+	0.869	0.858	CCACTTGACT
MSGN1	MA1524.1	-1169	-1180	+	0.938	0.924	CTCCACTTGACT
MSGN1	MA1524.1	-1169	-1180	-	0.944	0.906	AGTCAAGTGGAG
Pax2	MA0067.1	-1169	-1176	-	0.93	0.933	AGTCAAGT
NKX2-3	MA0672.1	-1170	-1179	+	1	0.998	TCCACTTGAC
NKX2-8	MA0673.1	-1170	-1178	+	1	0.997	CCACTTGAC
Npas2	MA0626.1	-1170	-1179	-	0.85	0.851	GTCAAGTGGA
SNAI1	MA1558.1	-1170	-1179	-	0.868	0.869	GTCAAGTGGA
TFAP4(var.2)	MA1570.1	-1170	-1179	+	0.927	0.895	TCCACTTGAC
TFAP4(var.2)	MA1570.1	-1170	-1179	-	0.931	0.902	GTCAAGTGGA
TFEB	MA0692.1	-1170	-1179	+	0.885	0.899	TCCACTTGAC
ISL2	MA0914.1	-1171	-1178	+	1	0.85	CCACTTGA
Nkx3-1	MA0124.2	-1171	-1179	+	1	0.901	TCCACTTGA
ZNF354C	MA0130.1	-1175	-1180	+	1	0.996	CTCCAC
BARHL2	MA0635.1	-1181	-1190	-	1	0.999	CTTAAACGGT
BARHL1	MA0877.2	-1182	-1189	-	1	0.996	TTAAACGG
HLTF	MA0109.1	-1182	-1191	+	0.886	0.898	AACCGTTTAA
Stat4	MA0518.1	-1186	-1199	+	0.958	0.856	TTTTATGGAACCGT
HLF	MA0043.3	-1187	-1200	+	1	0.935	CTTTTATGGAACCG
NFATC1	MA0624.1	-1187	-1196	-	0.954	0.949	CGGTTCCATA
NFATC3	MA0625.1	-1187	-1196	-	0.913	0.9	CGGTTCCATA
NFATC4	MA1525.1	-1187	-1196	+	1	0.93	TATGGAACCG
NFIL3	MA0025.2	-1187	-1199	+	1	0.95	TTTTATGGAACCG
ZBTB12	MA1649.1	-1187	-1197	+	1	0.853	TTATGGAACCG
NFATC2	MA0152.1	-1188	-1194	-	0.907	0.85	GGTTCCA
CDX2	MA0465.2	-1189	-1200	-	1	0.857	GTTCCATAAAAG
HOXB13	MA0901.2	-1189	-1202	-	1	0.888	GTTCCATAAAAGCC
CDX1	MA0878.2	-1190	-1200	-	1	0.879	TTCCATAAAAG
CDX4	MA1473.1	-1190	-1200	-	1	0.897	TTCCATAAAAG
HOXA10	MA0899.1	-1190	-1200	-	1	0.94	TTCCATAAAAG
HOXA13	MA0650.2	-1190	-1200	-	1	0.888	TTCCATAAAAG
TCF7L2	MA0523.1	-1190	-1203	-	0.9	0.864	TTCCATAAAAGCCC
HOXD9	MA0913.2	-1191	-1200	-	1	0.891	TCCATAAAAG
LHX1	MA1518.1	-1191	-1198	-	0.911	0.915	TCCATAAA
NKX6-2	MA0675.1	-1191	-1198	-	0.87	0.863	TCCATAAA
TBP	MA0108.2	-1192	-1206	-	1	0.912	CCATAAAAGCCCATT
BARHL2	MA0635.1	-1193	-1202	-	0.915	0.915	CATAAAAGCC
Arid3a	MA0151.1	-1194	-1199	-	0.939	0.944	ATAAAA
BARHL1	MA0877.2	-1194	-1201	-	0.855	0.875	ATAAAAGC
HLTF	MA0109.1	-1194	-1203	+	0.997	0.894	GGGCTTTTAT
RHOXF1	MA0719.1	-1196	-1203	-	0.937	0.857	AAAAGCCC
THAP1	MA0597.1	-1198	-1206	-	0.934	0.882	AAGCCCATT
HLTF	MA0109.1	-1200	-1209	-	0.967	0.967	GCCCATTTCA
Mafb	MA0117.2	-1205	-1216	+	1	0.851	TTCTGGCTGAAA
RHOXF1	MA0719.1	-1206	-1213	-	0.893	0.905	TTCAGCCA
NFIX	MA0671.1	-1207	-1215	-	0.955	0.938	TCAGCCAGA
Hand1::Tcf3	MA0092.1	-1208	-1217	+	1	0.944	GTTCTGGCTG
THAP1	MA0597.1	-1208	-1216	-	0.855	0.862	CAGCCAGAA
ZBTB12	MA1649.1	-1209	-1219	-	0.973	0.854	AGCCAGAACCG
TFCP2	MA0145.3	-1214	-1223	-	1	0.851	GAACCGGACA
ERG	MA0474.2	-1216	-1225	-	0.895	0.857	ACCGGACAGT
ETS1	MA0098.3	-1216	-1225	-	1	0.856	ACCGGACAGT
MEIS1	MA0498.2	-1218	-1224	-	0.888	0.887	CGGACAG
DMRTA2	MA1478.1	-1220	-1231	-	0.939	0.891	GACAGTAACAAA
DMRT3	MA0610.1	-1221	-1231	-	0.952	0.858	ACAGTAACAAA
DMRTA2	MA1478.1	-1221	-1232	+	1	0.877	CTTTGTTACTGT
RFX7	MA1554.1	-1221	-1229	+	0.943	0.889	TGTTACTGT
HMBOX1	MA0895.1	-1223	-1232	+	0.88	0.882	CTTTGTTACT
SRY	MA0084.1	-1223	-1231	-	0.949	0.928	AGTAACAAA
Dmrt1	MA1603.1	-1224	-1236	-	1	0.942	GTAACAAAGTACA
SOX10	MA0442.2	-1224	-1234	-	1	0.997	GTAACAAAGTA
SOX15	MA1152.1	-1224	-1233	+	0.964	0.925	ACTTTGTTAC
Sox3	MA0514.1	-1224	-1233	+	1	0.896	ACTTTGTTAC
Sox6	MA0515.1	-1224	-1233	+	0.964	0.902	ACTTTGTTAC
SOX8	MA0868.2	-1224	-1233	-	0.886	0.875	GTAACAAAGT
SOX4	MA0867.2	-1225	-1234	-	1	0.978	TAACAAAGTA
HLTF	MA0109.1	-1226	-1235	+	0.946	0.929	GTACTTTGTT
HNF4A	MA0114.4	-1226	-1238	-	1	0.926	AACAAAGTACATT
HNF4G	MA0484.2	-1226	-1238	-	1	0.925	AACAAAGTACATT
HLTF	MA0109.1	-1232	-1241	-	0.967	0.948	GTACATTTAC
BARHL2	MA0635.1	-1233	-1242	+	0.965	0.955	GGTAAATGTA
BARHL1	MA0877.2	-1234	-1241	+	0.917	0.928	GTAAATGT
ISL2	MA0914.1	-1234	-1241	-	0.917	0.898	ACATTTAC
NR2C2(var.2)	MA1536.1	-1237	-1244	+	0.865	0.872	CAGGTAAA
Pax2	MA0067.1	-1240	-1247	+	0.926	0.929	AGTCAGGT
MEIS1	MA0498.2	-1242	-1248	-	0.857	0.855	CTGACTA
OSR1	MA1542.1	-1244	-1253	-	0.871	0.852	GACTACAGTA
ZBTB32	MA1580.1	-1245	-1254	-	1	0.899	ACTACAGTAC
HLTF	MA0109.1	-1251	-1260	-	0.873	0.863	GTACTTTAGA
NKX2-8	MA0673.1	-1251	-1259	-	0.893	0.876	GTACTTTAG
LIN54	MA0619.1	-1255	-1263	-	0.869	0.854	TTTAGAAAA
NFAT5	MA0606.1	-1255	-1264	+	0.884	0.881	TTTTTCTAAA
Dlx1	MA0879.1	-1260	-1269	+	0.87	0.851	CAAAATTTTT
Dlx1	MA0879.1	-1260	-1269	-	0.87	0.851	AAAAATTTTG
Nkx2-5(var.2)	MA0503.1	-1266	-1276	+	0.943	0.904	GATCTCTCAAA
NKX2-3	MA0672.1	-1277	-1286	-	1	0.961	TGCACTTTAC
Nkx3-1	MA0124.2	-1277	-1285	-	1	0.883	TGCACTTTA
HLTF	MA0109.1	-1278	-1287	-	0.873	0.862	GCACTTTACT
ISL2	MA0914.1	-1278	-1285	-	1	0.895	GCACTTTA
NKX2-8	MA0673.1	-1278	-1286	-	1	0.971	GCACTTTAC
FOSL1::JUNB	MA1137.1	-1280	-1292	+	0.957	0.857	ACTTGAGTAAAGT
BATF	MA1634.1	-1281	-1291	-	0.858	0.885	CTTTACTCAAG
BATF::JUN	MA0462.2	-1281	-1291	-	0.859	0.884	CTTTACTCAAG
BATF3	MA0835.2	-1281	-1291	-	0.862	0.882	CTTTACTCAAG
MSANTD3	MA1523.1	-1281	-1290	-	1	0.91	CTTTACTCAA
CEBPB	MA0466.2	-1282	-1291	-	0.861	0.867	TTTACTCAAG
CEBPE	MA0837.1	-1282	-1291	-	0.876	0.876	TTTACTCAAG
FOSB::JUNB	MA1135.1	-1282	-1291	+	0.977	0.856	CTTGAGTAAA
FOSL1::JUND	MA1142.1	-1282	-1291	+	0.955	0.876	CTTGAGTAAA
HLTF	MA0109.1	-1285	-1294	+	0.869	0.86	GTACTTGAGT
NKX2-8	MA0673.1	-1286	-1294	+	0.893	0.899	GTACTTGAG
YY1	MA0095.2	-1290	-1301	+	0.92	0.881	AAAAATGGTACT
HLTF	MA0109.1	-1292	-1301	-	0.967	0.97	TACCATTTTT
MZF1	MA0056.2	-1298	-1310	+	1	0.899	GTACTCCCCAAAA
THAP1	MA0597.1	-1299	-1307	+	0.88	0.88	CTCCCCAAA
RELB	MA1117.1	-1300	-1310	+	1	0.887	GTACTCCCCAA
ZNF274	MA1592.1	-1302	-1317	+	0.912	0.907	GTCATGAGTACTCCCC
MSANTD3	MA1523.1	-1305	-1314	-	1	0.903	GAGTACTCAT
HOXA6	MA1497.1	-1309	-1318	+	0.857	0.87	AGTCATGAGT
MEOX2	MA0706.1	-1309	-1318	+	0.881	0.894	AGTCATGAGT
MEOX2	MA0706.1	-1309	-1318	-	0.881	0.883	ACTCATGACT
Pax2	MA0067.1	-1309	-1316	-	0.972	0.855	ACTCATGA
HOXA1	MA1495.1	-1310	-1317	+	0.876	0.894	GTCATGAG
HOXA1	MA1495.1	-1310	-1317	-	0.876	0.895	CTCATGAC
HOXA5	MA0158.2	-1310	-1317	+	0.869	0.881	GTCATGAG
HOXA5	MA0158.2	-1310	-1317	-	0.869	0.871	CTCATGAC
HOXA7	MA1498.1	-1310	-1317	+	0.875	0.872	GTCATGAG
HOXA7	MA1498.1	-1310	-1317	-	0.875	0.86	CTCATGAC
HOXB2	MA0902.2	-1310	-1317	+	0.863	0.874	GTCATGAG
HOXB2	MA0902.2	-1310	-1317	-	0.863	0.868	CTCATGAC
HOXB8	MA1502.1	-1310	-1317	+	0.862	0.856	GTCATGAG
HOXD8	MA0910.2	-1310	-1317	+	0.87	0.854	GTCATGAG
LHX1	MA1518.1	-1310	-1317	+	0.92	0.9	GTCATGAG
LHX1	MA1518.1	-1310	-1317	-	0.92	0.9	CTCATGAC
TFE3	MA0831.2	-1310	-1317	-	0.855	0.853	CTCATGAC
Pax2	MA0067.1	-1311	-1318	+	0.972	0.956	AGTCATGA
FOSL1::JUND(var.2)	MA1143.1	-1313	-1322	-	0.934	0.899	ATGACTTTAC
MEIS1	MA0498.2	-1313	-1319	-	0.857	0.856	ATGACTT
Nr2e1	MA0676.1	-1313	-1321	+	1	0.952	TAAAGTCAT
HLTF	MA0109.1	-1314	-1323	-	0.873	0.859	TGACTTTACT
FOSL1::JUNB	MA1137.1	-1316	-1328	+	0.957	0.857	TCTTGAGTAAAGT
BATF	MA1634.1	-1317	-1327	-	0.858	0.885	CTTTACTCAAG
BATF::JUN	MA0462.2	-1317	-1327	-	0.859	0.884	CTTTACTCAAG
BATF3	MA0835.2	-1317	-1327	-	0.862	0.882	CTTTACTCAAG
MSANTD3	MA1523.1	-1317	-1326	-	1	0.91	CTTTACTCAA
CEBPB	MA0466.2	-1318	-1327	-	0.861	0.867	TTTACTCAAG
CEBPE	MA0837.1	-1318	-1327	-	0.876	0.876	TTTACTCAAG
FOSB::JUNB	MA1135.1	-1318	-1327	+	0.977	0.856	CTTGAGTAAA
FOSL1::JUND	MA1142.1	-1318	-1327	+	0.955	0.876	CTTGAGTAAA
ZBTB12	MA1649.1	-1322	-1332	-	0.973	0.853	CTCAAGAACAT
HLTF	MA0109.1	-1327	-1336	-	0.967	0.95	GAACATTTGA
MSGN1	MA1524.1	-1327	-1338	+	0.978	0.921	TCTCAAATGTTC
MSGN1	MA1524.1	-1327	-1338	-	0.987	0.924	GAACATTTGAGA
ATOH7	MA1468.1	-1328	-1337	-	0.884	0.855	AACATTTGAG
TFAP4(var.2)	MA1570.1	-1328	-1337	+	0.95	0.936	CTCAAATGTT
TFAP4(var.2)	MA1570.1	-1328	-1337	-	0.954	0.942	AACATTTGAG
Twist2	MA0633.1	-1328	-1337	+	0.878	0.886	CTCAAATGTT
Bhlha15	MA0607.1	-1329	-1336	+	0.873	0.873	TCAAATGT
Nkx2-5(var.2)	MA0503.1	-1332	-1342	+	0.943	0.934	ATCCTCTCAAA
TBP	MA0108.2	-1335	-1349	+	1	0.884	AAATAAAATCCTCTC
RHOXF1	MA0719.1	-1338	-1345	+	1	0.911	AAAATCCT
HOXB13	MA0901.2	-1339	-1352	+	1	0.9	GAAAAATAAAATCC
CDX2	MA0465.2	-1341	-1352	+	1	0.855	GAAAAATAAAAT
CDX4	MA1473.1	-1341	-1351	+	1	0.858	AAAAATAAAAT
[truncated: 10,621 more rows]

## Sheet: amhr2a
S10b Table Prediction of transcription factor binding sites in putative promoter region of amhr2a
Transcription Factor Name	JASPAR ID	Start Position	End Position	Strand	Core Match Score	Matrix Match Score	Sequence
Rbpjl	MA1621.1	-5	-18	-	1	0.957	TCCGCACCTGGGTG
TBX3	MA1566.1	-5	-14	+	0.915	0.894	CAGGTGCGGA
TBX6	MA1567.1	-5	-14	+	0.922	0.859	CAGGTGCGGA
ASCL1(var.2)	MA1631.1	-6	-18	-	1	0.904	CCGCACCTGGGTG
MSGN1	MA1524.1	-6	-17	+	0.91	0.903	ACCCAGGTGCGG
MSGN1	MA1524.1	-6	-17	-	0.911	0.875	CCGCACCTGGGT
MYOD1	MA0499.2	-6	-18	-	1	0.884	CCGCACCTGGGTG
Ptf1a(var.3)	MA1620.1	-6	-17	-	1	0.942	CCGCACCTGGGT
SNAI2	MA0745.2	-6	-18	-	1	0.922	CCGCACCTGGGTG
TBX5	MA0807.1	-6	-13	+	0.908	0.861	AGGTGCGG
Tcf12	MA0521.1	-6	-16	+	0.901	0.851	CCCAGGTGCGG
TCF4	MA0830.2	-6	-18	-	1	0.97	CCGCACCTGGGTG
ASCL1	MA1100.2	-7	-16	+	0.936	0.926	CCCAGGTGCG
ASCL1	MA1100.2	-7	-16	-	0.938	0.93	CGCACCTGGG
BHLHA15(var.2)	MA1472.1	-7	-16	+	0.89	0.895	CCCAGGTGCG
BHLHA15(var.2)	MA1472.1	-7	-16	-	0.877	0.882	CGCACCTGGG
FIGLA	MA0820.1	-7	-16	-	1	0.974	CGCACCTGGG
NHLH1	MA0048.2	-7	-16	-	0.893	0.877	CGCACCTGGG
SNAI1	MA1558.1	-7	-16	+	1	0.975	CCCAGGTGCG
SNAI3	MA1559.1	-7	-16	+	1	0.933	CCCAGGTGCG
TCF3	MA0522.3	-7	-17	-	1	0.855	CGCACCTGGGT
TFAP4(var.2)	MA1570.1	-7	-16	+	0.948	0.904	CCCAGGTGCG
TFAP4(var.2)	MA1570.1	-7	-16	-	0.941	0.895	CGCACCTGGG
ZEB1	MA0103.3	-7	-17	-	1	0.994	CGCACCTGGGT
TBX3	MA1566.1	-13	-22	-	0.915	0.863	TGGGTGCCCA
Hic1	MA0739.1	-16	-24	-	0.902	0.899	GTGCCCACA
HIC2	MA0738.1	-16	-24	-	1	0.995	GTGCCCACA
THAP1	MA0597.1	-16	-24	-	1	0.978	GTGCCCACA
GLI3	MA1491.1	-17	-31	-	0.911	0.869	TGCCCACACACACCC
KLF9	MA1107.2	-17	-32	-	0.853	0.889	TGCCCACACACACCCT
RUNX1	MA0002.2	-17	-27	+	1	0.888	GTGTGTGGGCA
ZNF354C	MA0130.1	-18	-23	-	0.944	0.931	GCCCAC
TBX3	MA1566.1	-19	-28	+	0.953	0.918	TGTGTGTGGG
KLF9	MA1107.2	-21	-36	-	1	0.894	CACACACACCCTCATC
TBX3	MA1566.1	-21	-30	+	0.953	0.914	GGTGTGTGTG
Klf1	MA0493.1	-22	-32	-	1	0.923	ACACACACCCT
KLF2	MA1515.1	-22	-32	-	0.977	0.915	ACACACACCCT
KLF6	MA1517.1	-22	-32	-	0.949	0.917	ACACACACCCT
KLF10	MA1511.1	-23	-33	-	1	0.948	CACACACCCTC
KLF11	MA1512.1	-23	-33	-	0.933	0.913	CACACACCCTC
KLF16	MA0741.1	-23	-33	-	0.908	0.902	CACACACCCTC
SP8	MA0747.1	-23	-34	-	0.96	0.88	CACACACCCTCA
SP9	MA1564.1	-23	-34	-	0.901	0.87	CACACACCCTCA
TBX3	MA1566.1	-23	-32	+	1	0.955	AGGGTGTGTG
TBX6	MA1567.1	-23	-32	+	1	0.883	AGGGTGTGTG
TBX5	MA0807.1	-24	-31	+	1	0.874	GGGTGTGT
GCM2	MA0767.1	-27	-36	+	0.901	0.924	GATGAGGGTG
MEOX2	MA0706.1	-30	-39	+	0.859	0.853	GTTGATGAGG
MEOX2	MA0706.1	-30	-39	-	0.885	0.89	CCTCATCAAC
HOXA1	MA1495.1	-31	-38	+	0.866	0.883	TTGATGAG
HOXA1	MA1495.1	-31	-38	-	0.865	0.882	CTCATCAA
HOXC10	MA0905.1	-31	-40	-	0.868	0.866	CTCATCAACC
LHX1	MA1518.1	-31	-38	+	0.917	0.896	TTGATGAG
LHX1	MA1518.1	-31	-38	-	0.93	0.908	CTCATCAA
NKX6-2	MA0675.1	-31	-38	-	0.868	0.877	CTCATCAA
Arid3a	MA0151.1	-34	-39	-	0.97	0.891	ATCAAC
MYB	MA0100.3	-34	-43	-	0.853	0.877	ATCAACCGGA
TFCP2	MA0145.3	-36	-45	-	1	0.851	CAACCGGACC
SPDEF	MA0686.1	-37	-47	-	1	0.864	AACCGGACCTG
ERG	MA0474.2	-38	-47	-	0.895	0.875	ACCGGACCTG
ETS1	MA0098.3	-38	-47	-	1	0.871	ACCGGACCTG
FEV	MA0156.2	-38	-47	-	0.9	0.868	ACCGGACCTG
FLI1	MA0475.2	-38	-47	-	0.859	0.855	ACCGGACCTG
NR2C1	MA1535.1	-40	-48	+	0.86	0.857	TCAGGTCCG
ATF4	MA0833.2	-43	-56	-	1	0.949	ACCTGATGCAACAG
CEBPG(var.2)	MA1636.1	-43	-57	-	1	0.904	ACCTGATGCAACAGC
Pax2	MA0067.1	-43	-50	+	0.926	0.857	CATCAGGT
FOSL1::JUND	MA1142.1	-44	-53	-	0.871	0.874	CCTGATGCAA
LHX1	MA1518.1	-45	-52	+	0.93	0.872	TGCATCAG
Ddit3::Cebpa	MA0019.1	-46	-57	-	1	0.884	TGATGCAACAGC
DMRTA2	MA1478.1	-46	-57	-	0.925	0.888	TGATGCAACAGC
RFX7	MA1554.1	-47	-55	+	1	0.863	TGTTGCATC
ZNF341	MA1655.1	-49	-60	-	1	0.95	TGCAACAGCCAA
NFIC	MA0161.2	-53	-63	+	1	0.89	TCCTTGGCTGT
NFIX	MA0671.1	-53	-61	-	1	0.983	ACAGCCAAG
Nr5a2	MA0505.1	-53	-67	-	1	0.913	ACAGCCAAGGACACC
HLTF	MA0109.1	-55	-64	+	0.943	0.947	GTCCTTGGCT
NR5A1	MA1540.1	-56	-66	-	1	0.979	GCCAAGGACAC
NR4A2	MA0160.1	-59	-66	-	0.926	0.945	AAGGACAC
MEIS1	MA0498.2	-60	-66	-	0.888	0.886	AGGACAC
TBX3	MA1566.1	-60	-69	+	1	0.936	ACGGTGTCCT
TBX6	MA1567.1	-60	-69	+	1	0.865	ACGGTGTCCT
ARNT::HIF1A	MA0259.1	-64	-71	-	0.913	0.896	CACCGTGG
Gmeb1	MA0615.1	-65	-81	+	0.919	0.888	GAACGTGCGTCCACGGT
Gmeb1	MA0615.1	-66	-82	-	0.891	0.896	CCGTGGACGCACGTTCT
ZNF354C	MA0130.1	-68	-73	+	1	0.985	GTCCAC
Gmeb1	MA0615.1	-69	-85	+	0.941	0.886	GAGAGAACGTGCGTCCA
Gmeb1	MA0615.1	-70	-86	-	0.94	0.878	GGACGCACGTTCTCTCA
TBX3	MA1566.1	-71	-80	+	0.88	0.856	AACGTGCGTC
HIF1A	MA1106.1	-72	-81	+	1	0.997	GAACGTGCGT
SOHLH2	MA1560.1	-73	-82	+	1	0.884	AGAACGTGCG
ARNT::HIF1A	MA0259.1	-74	-81	+	1	0.997	GAACGTGC
HIF1A	MA1106.1	-74	-83	-	0.876	0.889	GCACGTTCTC
Arnt	MA0004.1	-75	-80	+	1	0.928	AACGTG
Nkx2-5(var.2)	MA0503.1	-78	-88	-	0.943	0.881	GTTCTCTCAGG
THAP1	MA0597.1	-84	-92	+	0.917	0.9	GTTCCCTGA
NFATC1	MA0624.1	-85	-94	+	0.954	0.917	GCGTTCCCTG
NFATC3	MA0625.1	-85	-94	+	0.913	0.864	GCGTTCCCTG
NFATC4	MA1525.1	-85	-94	-	0.93	0.868	CAGGGAACGC
RFX7	MA1554.1	-85	-93	+	0.913	0.852	CGTTCCCTG
NFIX	MA0671.1	-90	-98	-	0.929	0.913	AACGCCACG
ZNF354C	MA0130.1	-92	-97	-	0.932	0.93	CGCCAC
Mafb	MA0117.2	-93	-104	-	1	0.853	GCCACGCTGAAG
ARNT::HIF1A	MA0259.1	-94	-101	+	0.937	0.919	CAGCGTGG
Ahr::Arnt	MA0006.1	-95	-100	+	1	0.99	AGCGTG
HLTF	MA0109.1	-98	-107	+	0.865	0.877	TTCCTTCAGC
TEAD2	MA1121.1	-100	-112	+	1	0.876	CCAGATTCCTTCA
NFATC1	MA0624.1	-101	-110	+	0.957	0.926	AGATTCCTTC
NFATC3	MA0625.1	-101	-110	+	0.919	0.88	AGATTCCTTC
NFATC4	MA1525.1	-101	-110	-	0.933	0.871	GAAGGAATCT
TEAD3	MA0808.1	-103	-110	+	1	0.886	AGATTCCT
Hand1::Tcf3	MA0092.1	-106	-115	-	1	0.92	AATCTGGGGG
VEZF1	MA1578.1	-107	-116	+	1	0.976	CCCCCCAGAT
VEZF1	MA1578.1	-108	-117	+	1	0.895	TCCCCCCAGA
MZF1	MA0056.2	-109	-121	+	1	0.95	CAAATCCCCCCAG
HIC2	MA0738.1	-110	-118	+	0.875	0.864	ATCCCCCCA
THAP1	MA0597.1	-110	-118	+	0.88	0.859	ATCCCCCCA
RELB	MA1117.1	-111	-121	+	1	0.884	CAAATCCCCCC
RHOXF1	MA0719.1	-114	-121	+	1	0.912	CAAATCCC
MSANTD3	MA1523.1	-119	-128	+	1	0.886	TCCAACTCAA
HMBOX1	MA0895.1	-131	-140	-	0.876	0.872	GTTCGTTAGC
HOXA4	MA1496.1	-132	-139	-	0.874	0.866	TTCGTTAG
HOXA9	MA0594.2	-132	-141	-	0.984	0.935	TTCGTTAGCT
Mafb	MA0117.2	-134	-145	-	1	0.85	CGTTAGCTGAAT
Alx4	MA0853.1	-136	-152	+	1	0.853	CAATTTAATTCAGCTAA
LHX2	MA0700.2	-139	-149	-	1	0.857	GCTGAATTAAA
ALX3	MA0634.1	-140	-149	-	1	0.955	CTGAATTAAA
ARGFX	MA1463.1	-140	-149	+	1	0.887	TTTAATTCAG
Dlx1	MA0879.1	-140	-149	-	1	0.959	CTGAATTAAA
EMX2	MA0886.1	-140	-149	-	1	0.898	CTGAATTAAA
EN2	MA0642.1	-140	-149	-	1	0.916	CTGAATTAAA
ESX1	MA0644.1	-140	-149	-	1	0.946	CTGAATTAAA
EVX1	MA0887.1	-140	-149	-	1	0.919	CTGAATTAAA
EVX2	MA0888.1	-140	-149	-	1	0.921	CTGAATTAAA
GBX1	MA0889.1	-140	-149	-	1	0.926	CTGAATTAAA
GBX2	MA0890.1	-140	-149	-	1	0.943	CTGAATTAAA
GSC	MA0648.1	-140	-149	+	0.919	0.911	TTTAATTCAG
GSC2	MA0891.1	-140	-149	+	0.907	0.898	TTTAATTCAG
GSX1	MA0892.1	-140	-149	-	1	0.94	CTGAATTAAA
HESX1	MA0894.1	-140	-149	+	1	0.949	TTTAATTCAG
HOXA10	MA0899.1	-140	-150	-	0.934	0.851	CTGAATTAAAT
HOXA6	MA1497.1	-140	-149	-	1	0.873	CTGAATTAAA
HOXB3	MA0903.1	-140	-149	-	1	0.965	CTGAATTAAA
LBX2	MA0699.1	-140	-149	-	1	0.943	CTGAATTAAA
MEOX2	MA0706.1	-140	-149	-	1	0.855	CTGAATTAAA
mix-a	MA0621.1	-140	-150	+	1	0.875	ATTTAATTCAG
MIXL1	MA0662.1	-140	-149	-	1	0.963	CTGAATTAAA
MNX1	MA0707.1	-140	-149	-	1	0.906	CTGAATTAAA
Nobox	MA0125.1	-140	-147	+	1	0.916	TAATTCAG
NOTO	MA0710.1	-140	-149	-	1	0.924	CTGAATTAAA
PHOX2B	MA0681.2	-140	-155	-	1	0.861	CTGAATTAAATTGAAT
RAX	MA0718.1	-140	-149	-	1	0.96	CTGAATTAAA
Arid3b	MA0601.1	-141	-151	+	1	0.956	AATTTAATTCA
BARX1	MA0875.1	-141	-148	-	1	0.944	TGAATTAA
BSX	MA0876.1	-141	-148	-	1	0.943	TGAATTAA
Dlx2	MA0885.1	-141	-148	-	1	0.953	TGAATTAA
Dlx3	MA0880.1	-141	-148	-	1	0.949	TGAATTAA
Dlx4	MA0881.1	-141	-148	-	1	0.943	TGAATTAA
DLX5	MA1476.1	-141	-148	-	1	0.943	TGAATTAA
DLX6	MA0882.1	-141	-148	-	1	0.949	TGAATTAA
DRGX	MA1481.1	-141	-148	-	1	0.971	TGAATTAA
EMX1	MA0612.2	-141	-148	-	1	0.897	TGAATTAA
EN1	MA0027.2	-141	-148	-	1	0.944	TGAATTAA
GSX2	MA0893.2	-141	-148	-	1	0.916	TGAATTAA
HOXA5	MA0158.2	-141	-148	-	1	0.88	TGAATTAA
HOXA7	MA1498.1	-141	-148	-	1	0.909	TGAATTAA
HOXB2	MA0902.2	-141	-148	-	1	0.921	TGAATTAA
HOXB4	MA1499.1	-141	-148	-	0.974	0.854	TGAATTAA
HOXB6	MA1500.1	-141	-148	+	1	0.884	TTAATTCA
HOXB8	MA1502.1	-141	-148	-	1	0.904	TGAATTAA
HOXC4	MA1504.1	-141	-148	-	0.976	0.885	TGAATTAA
HOXC8	MA1505.1	-141	-148	+	0.87	0.88	TTAATTCA
HOXC8	MA1505.1	-141	-148	-	1	0.884	TGAATTAA
HOXD4	MA1507.1	-141	-148	-	0.988	0.885	TGAATTAA
HOXD8	MA0910.2	-141	-148	-	1	0.895	TGAATTAA
ISX	MA0654.1	-141	-148	-	1	0.948	TGAATTAA
LHX1	MA1518.1	-141	-148	-	1	0.937	TGAATTAA
Lhx4	MA0704.1	-141	-148	-	1	0.904	TGAATTAA
LHX5	MA1519.1	-141	-148	-	1	0.913	TGAATTAA
Lhx8	MA0705.1	-141	-148	+	0.868	0.872	TTAATTCA
Lhx8	MA0705.1	-141	-148	-	1	0.874	TGAATTAA
LHX9	MA0701.2	-141	-148	-	1	0.893	TGAATTAA
LMX1A	MA0702.2	-141	-148	+	1	0.88	TTAATTCA
LMX1B	MA0703.2	-141	-151	+	1	0.853	AATTTAATTCA
MSX1	MA0666.1	-141	-148	-	1	0.919	TGAATTAA
MSX2	MA0708.1	-141	-148	-	1	0.915	TGAATTAA
Msx3	MA0709.1	-141	-148	-	1	0.933	TGAATTAA
NKX6-1	MA0674.1	-141	-148	-	1	0.889	TGAATTAA
NKX6-2	MA0675.1	-141	-148	-	1	0.952	TGAATTAA
PAX4	MA0068.2	-141	-148	+	0.931	0.897	TTAATTCA
PAX4	MA0068.2	-141	-148	-	1	0.935	TGAATTAA
PDX1	MA0132.2	-141	-148	-	1	0.937	TGAATTAA
PITX2	MA1547.1	-141	-148	+	0.874	0.883	TTAATTCA
PRRX1	MA0716.1	-141	-148	-	1	0.971	TGAATTAA
PRRX2	MA0075.3	-141	-148	-	1	0.925	TGAATTAA
RAX2	MA0717.1	-141	-148	-	1	0.963	TGAATTAA
SHOX	MA0630.1	-141	-148	+	1	0.976	TTAATTCA
Shox2	MA0720.1	-141	-148	-	1	0.959	TGAATTAA
TLX2	MA1577.1	-141	-148	-	1	0.981	TGAATTAA
UNCX	MA0721.1	-141	-148	-	1	0.968	TGAATTAA
VAX1	MA0722.1	-141	-148	+	0.853	0.869	TTAATTCA
VAX1	MA0722.1	-141	-148	-	1	0.875	TGAATTAA
VAX2	MA0723.1	-141	-148	-	1	0.871	TGAATTAA
VSX1	MA0725.1	-141	-148	+	0.906	0.897	TTAATTCA
VSX1	MA0725.1	-141	-148	-	1	0.904	TGAATTAA
VSX2	MA0726.1	-141	-148	+	0.882	0.864	TTAATTCA
VSX2	MA0726.1	-141	-148	-	1	0.877	TGAATTAA
Lhx3	MA0135.1	-142	-154	-	1	0.851	GAATTAAATTGAA
PHOX2A	MA0713.1	-142	-152	+	0.863	0.863	CAATTTAATTC
Arid3a	MA0151.1	-144	-149	-	1	1	ATTAAA
Dlx1	MA0879.1	-145	-154	+	0.87	0.851	TTCAATTTAA
PHOX2B	MA0681.2	-145	-160	-	0.863	0.864	TTAAATTGAATTAAAA
Alx4	MA0853.1	-146	-162	+	1	0.853	CTTTTTAATTCAATTTA
PHOX2A	MA0713.1	-147	-157	+	0.881	0.921	TAATTCAATTT
PHOX2A	MA0713.1	-147	-157	-	1	0.932	AAATTGAATTA
PROP1	MA0715.1	-147	-157	-	1	0.921	AAATTGAATTA
LHX2	MA0700.2	-149	-159	-	1	0.86	ATTGAATTAAA
ALX3	MA0634.1	-150	-159	-	1	0.959	TTGAATTAAA
ARGFX	MA1463.1	-150	-159	+	1	0.89	TTTAATTCAA
ARGFX	MA1463.1	-150	-159	-	0.852	0.851	TTGAATTAAA
Dlx1	MA0879.1	-150	-159	-	1	0.958	TTGAATTAAA
EMX2	MA0886.1	-150	-159	-	1	0.898	TTGAATTAAA
EN2	MA0642.1	-150	-159	-	1	0.914	TTGAATTAAA
ESX1	MA0644.1	-150	-159	-	1	0.946	TTGAATTAAA
EVX1	MA0887.1	-150	-159	-	1	0.917	TTGAATTAAA
EVX2	MA0888.1	-150	-159	-	1	0.92	TTGAATTAAA
GBX1	MA0889.1	-150	-159	-	1	0.924	TTGAATTAAA
GBX2	MA0890.1	-150	-159	-	1	0.942	TTGAATTAAA
GSC	MA0648.1	-150	-159	+	0.919	0.912	TTTAATTCAA
GSC2	MA0891.1	-150	-159	+	0.907	0.902	TTTAATTCAA
GSX1	MA0892.1	-150	-159	-	1	0.939	TTGAATTAAA
HESX1	MA0894.1	-150	-159	+	1	0.951	TTTAATTCAA
HOXA10	MA0899.1	-150	-160	-	0.934	0.852	TTGAATTAAAA
HOXA6	MA1497.1	-150	-159	-	1	0.873	TTGAATTAAA
HOXB3	MA0903.1	-150	-159	-	1	0.965	TTGAATTAAA
LBX2	MA0699.1	-150	-159	-	1	0.942	TTGAATTAAA
MEOX2	MA0706.1	-150	-159	-	1	0.856	TTGAATTAAA
mix-a	MA0621.1	-150	-160	+	1	0.874	TTTTAATTCAA
MIXL1	MA0662.1	-150	-159	-	1	0.963	TTGAATTAAA
MNX1	MA0707.1	-150	-159	-	1	0.913	TTGAATTAAA
Nobox	MA0125.1	-150	-157	+	1	0.912	TAATTCAA
NOTO	MA0710.1	-150	-159	-	1	0.923	TTGAATTAAA
RAX	MA0718.1	-150	-159	-	1	0.96	TTGAATTAAA
Arid3b	MA0601.1	-151	-161	+	1	0.966	TTTTTAATTCA
BARX1	MA0875.1	-151	-158	-	1	0.944	TGAATTAA
BSX	MA0876.1	-151	-158	-	1	0.943	TGAATTAA
Dlx2	MA0885.1	-151	-158	-	1	0.953	TGAATTAA
Dlx3	MA0880.1	-151	-158	-	1	0.949	TGAATTAA
Dlx4	MA0881.1	-151	-158	-	1	0.943	TGAATTAA
DLX5	MA1476.1	-151	-158	-	1	0.943	TGAATTAA
DLX6	MA0882.1	-151	-158	-	1	0.949	TGAATTAA
DRGX	MA1481.1	-151	-158	-	1	0.971	TGAATTAA
EMX1	MA0612.2	-151	-158	-	1	0.897	TGAATTAA
EN1	MA0027.2	-151	-158	-	1	0.944	TGAATTAA
GSX2	MA0893.2	-151	-158	-	1	0.916	TGAATTAA
HOXA5	MA0158.2	-151	-158	-	1	0.88	TGAATTAA
HOXA7	MA1498.1	-151	-158	-	1	0.909	TGAATTAA
HOXB2	MA0902.2	-151	-158	-	1	0.921	TGAATTAA
HOXB4	MA1499.1	-151	-158	-	0.974	0.854	TGAATTAA
HOXB6	MA1500.1	-151	-158	+	1	0.884	TTAATTCA
HOXB8	MA1502.1	-151	-158	-	1	0.904	TGAATTAA
HOXC4	MA1504.1	-151	-158	-	0.976	0.885	TGAATTAA
HOXC8	MA1505.1	-151	-158	+	0.87	0.88	TTAATTCA
HOXC8	MA1505.1	-151	-158	-	1	0.884	TGAATTAA
HOXD4	MA1507.1	-151	-158	-	0.988	0.885	TGAATTAA
HOXD8	MA0910.2	-151	-158	-	1	0.895	TGAATTAA
ISX	MA0654.1	-151	-158	-	1	0.948	TGAATTAA
LHX1	MA1518.1	-151	-158	-	1	0.937	TGAATTAA
Lhx4	MA0704.1	-151	-158	-	1	0.904	TGAATTAA
LHX5	MA1519.1	-151	-158	-	1	0.913	TGAATTAA
Lhx8	MA0705.1	-151	-158	+	0.868	0.872	TTAATTCA
Lhx8	MA0705.1	-151	-158	-	1	0.874	TGAATTAA
LHX9	MA0701.2	-151	-158	-	1	0.893	TGAATTAA
LMX1A	MA0702.2	-151	-158	+	1	0.88	TTAATTCA
MSX1	MA0666.1	-151	-158	-	1	0.919	TGAATTAA
MSX2	MA0708.1	-151	-158	-	1	0.915	TGAATTAA
Msx3	MA0709.1	-151	-158	-	1	0.933	TGAATTAA
NKX6-1	MA0674.1	-151	-158	-	1	0.889	TGAATTAA
NKX6-2	MA0675.1	-151	-158	-	1	0.952	TGAATTAA
PAX4	MA0068.2	-151	-158	+	0.931	0.897	TTAATTCA
PAX4	MA0068.2	-151	-158	-	1	0.935	TGAATTAA
PDX1	MA0132.2	-151	-158	-	1	0.937	TGAATTAA
PITX2	MA1547.1	-151	-158	+	0.874	0.883	TTAATTCA
PRRX1	MA0716.1	-151	-158	-	1	0.971	TGAATTAA
PRRX2	MA0075.3	-151	-158	-	1	0.925	TGAATTAA
RAX2	MA0717.1	-151	-158	-	1	0.963	TGAATTAA
SHOX	MA0630.1	-151	-158	+	1	0.976	TTAATTCA
Shox2	MA0720.1	-151	-158	-	1	0.959	TGAATTAA
TLX2	MA1577.1	-151	-158	-	1	0.981	TGAATTAA
UNCX	MA0721.1	-151	-158	-	1	0.968	TGAATTAA
VAX1	MA0722.1	-151	-158	+	0.853	0.869	TTAATTCA
VAX1	MA0722.1	-151	-158	-	1	0.875	TGAATTAA
VAX2	MA0723.1	-151	-158	-	1	0.871	TGAATTAA
VSX1	MA0725.1	-151	-158	+	0.906	0.897	TTAATTCA
VSX1	MA0725.1	-151	-158	-	1	0.904	TGAATTAA
VSX2	MA0726.1	-151	-158	+	0.882	0.864	TTAATTCA
VSX2	MA0726.1	-151	-158	-	1	0.877	TGAATTAA
LIN54	MA0619.1	-153	-161	+	0.925	0.942	TTTTTAATT
Arid3a	MA0151.1	-154	-159	-	1	1	ATTAAA
FOXL1	MA0033.2	-155	-161	-	0.874	0.855	TTAAAAA
HLTF	MA0109.1	-156	-165	+	0.997	0.899	ATGCTTTTTA
TAL1::TCF3	MA0091.1	-159	-170	-	0.929	0.857	AAAGCATATGTA
BHLHE23	MA0817.1	-160	-171	+	1	0.913	CTACATATGCTT
BHLHE23	MA0817.1	-160	-171	-	1	0.937	AAGCATATGTAG
HLTF	MA0109.1	-160	-169	-	0.971	0.878	AAGCATATGT
MSGN1	MA1524.1	-160	-171	+	1	0.924	CTACATATGCTT
MSGN1	MA1524.1	-160	-171	-	1	0.951	AAGCATATGTAG
TCF21(var.2)	MA1568.1	-160	-171	+	1	0.886	CTACATATGCTT
TCF21(var.2)	MA1568.1	-160	-171	-	1	0.913	AAGCATATGTAG
Atoh1	MA0461.2	-161	-170	+	1	0.972	TACATATGCT
Atoh1	MA0461.2	-161	-170	-	1	0.974	AGCATATGTA
ATOH7	MA1468.1	-161	-170	+	1	0.932	TACATATGCT
ATOH7	MA1468.1	-161	-170	-	1	0.945	AGCATATGTA
BHLHE22	MA0818.1	-161	-170	+	1	0.948	TACATATGCT
BHLHE22	MA0818.1	-161	-170	-	1	0.954	AGCATATGTA
NEUROD2	MA0668.1	-161	-170	+	1	0.954	TACATATGCT
NEUROD2	MA0668.1	-161	-170	-	1	0.953	AGCATATGTA
NEUROG1	MA0623.2	-161	-170	+	1	0.952	TACATATGCT
NEUROG1	MA0623.2	-161	-170	-	1	0.958	AGCATATGTA
NEUROG2	MA0669.1	-161	-170	+	1	0.903	TACATATGCT
NEUROG2	MA0669.1	-161	-170	-	1	0.903	AGCATATGTA
OLIG1	MA0826.1	-161	-170	+	1	0.914	TACATATGCT
OLIG1	MA0826.1	-161	-170	-	1	0.928	AGCATATGTA
OLIG2	MA0678.1	-161	-170	+	1	0.926	TACATATGCT
OLIG2	MA0678.1	-161	-170	-	1	0.936	AGCATATGTA
OLIG3	MA0827.1	-161	-170	+	1	0.934	TACATATGCT
OLIG3	MA0827.1	-161	-170	-	1	0.946	AGCATATGTA
TFAP4(var.2)	MA1570.1	-161	-170	+	1	0.961	TACATATGCT
TFAP4(var.2)	MA1570.1	-161	-170	-	1	0.957	AGCATATGTA
Twist2	MA0633.1	-161	-170	+	1	0.932	TACATATGCT
Twist2	MA0633.1	-161	-170	-	1	0.975	AGCATATGTA
Bhlha15	MA0607.1	-162	-169	+	1	0.953	ACATATGC
Bhlha15	MA0607.1	-162	-169	-	1	0.984	GCATATGT
HLTF	MA0109.1	-162	-171	+	0.971	0.951	CTACATATGC
Rhox11	MA0629.1	-170	-186	+	1	0.869	TTGTTGCTGTTCTACCT
ZNF341	MA1655.1	-173	-184	-	1	0.979	TAGAACAGCAAC
DMRTA2	MA1478.1	-176	-187	-	0.925	0.907	AACAGCAACAAT
RFX7	MA1554.1	-177	-185	+	1	0.937	TGTTGCTGT
SOX14	MA1562.1	-179	-188	-	1	0.876	AGCAACAATG
SRY	MA0084.1	-179	-187	-	1	0.946	AGCAACAAT
SOX15	MA1152.1	-180	-189	+	1	0.969	TCATTGTTGC
Sox6	MA0515.1	-180	-189	+	1	0.937	TCATTGTTGC
SOX8	MA0868.2	-180	-189	-	1	0.977	GCAACAATGA
SOX13	MA1120.1	-181	-191	-	1	0.981	CAACAATGAAT
SOX2	MA0143.4	-181	-191	-	1	0.972	CAACAATGAAT
SOX4	MA0867.2	-181	-190	-	0.962	0.956	CAACAATGAA
Sox5	MA0087.1	-181	-187	+	1	0.998	ATTGTTG
SOX9	MA0077.1	-181	-189	+	1	0.932	TCATTGTTG
EN2	MA0642.1	-182	-191	-	0.913	0.906	AACAATGAAT
ESX1	MA0644.1	-182	-191	-	0.869	0.868	AACAATGAAT
LBX2	MA0699.1	-182	-191	-	0.866	0.861	AACAATGAAT
MIXL1	MA0662.1	-182	-191	-	0.882	0.874	AACAATGAAT
MNX1	MA0707.1	-182	-191	-	0.917	0.884	AACAATGAAT
Sox17	MA0078.1	-182	-190	+	1	0.973	TTCATTGTT
SOX18	MA1563.1	-182	-189	-	1	0.969	AACAATGA
EN1	MA0027.2	-183	-190	-	0.897	0.889	ACAATGAA
HOXA7	MA1498.1	-183	-190	-	0.885	0.876	ACAATGAA
HOXB2	MA0902.2	-183	-190	-	0.907	0.883	ACAATGAA
HOXB8	MA1502.1	-183	-190	-	0.879	0.863	ACAATGAA
HOXC8	MA1505.1	-183	-190	+	0.853	0.865	TTCATTGT
HOXC8	MA1505.1	-183	-190	-	0.925	0.871	ACAATGAA
HOXD8	MA0910.2	-183	-190	-	0.882	0.863	ACAATGAA
LHX1	MA1518.1	-183	-190	-	0.95	0.951	ACAATGAA
MSX1	MA0666.1	-183	-190	-	0.865	0.871	ACAATGAA
NKX6-2	MA0675.1	-183	-190	-	0.869	0.862	ACAATGAA
PRRX1	MA0716.1	-183	-190	-	0.87	0.868	ACAATGAA
RAX2	MA0717.1	-183	-190	-	0.86	0.86	ACAATGAA
UNCX	MA0721.1	-183	-190	-	0.861	0.856	ACAATGAA
Arid3a	MA0151.1	-186	-191	-	0.936	0.884	ATGAAT
POU2F3	MA0627.2	-187	-199	-	1	0.857	TGAATGCAGATAT
POU2F2	MA0507.1	-188	-200	+	1	0.883	AATATCTGCATTC
POU5F1	MA1115.1	-188	-198	-	1	0.914	GAATGCAGATA
Arid5a	MA0602.1	-189	-202	+	1	0.871	AAAATATCTGCATT
Hand1::Tcf3	MA0092.1	-189	-198	+	0.871	0.85	TATCTGCATT
POU5F1B	MA0792.1	-189	-197	-	1	0.855	AATGCAGAT
Arid5a	MA0602.1	-193	-206	-	0.873	0.862	CAGATATTTTAACC
MEF2A	MA0052.4	-193	-207	+	1	0.862	TGGTTAAAATATCTG
GATA3	MA0037.3	-194	-201	-	0.881	0.867	AGATATTT
MEF2C	MA0497.1	-194	-208	+	1	0.863	TTGGTTAAAATATCT
LIN54	MA0619.1	-197	-205	+	0.853	0.887	GTTAAAATA
LIN54	MA0619.1	-198	-206	-	0.925	0.906	ATTTTAACC
HMBOX1	MA0895.1	-200	-209	+	0.913	0.918	CTTGGTTAAA
ZNF136	MA1588.1	-200	-214	+	1	0.878	CTATTCTTGGTTAAA
HLTF	MA0109.1	-203	-212	+	0.943	0.851	ATTCTTGGTT
NR2C1	MA1535.1	-212	-220	+	0.86	0.864	TAAGGTCTA
NR5A1	MA1540.1	-212	-222	+	0.882	0.851	TATAAGGTCTA
HLTF	MA0109.1	-214	-223	-	1	1	GACCTTATAA
LHX1	MA1518.1	-217	-224	+	0.903	0.884	CTTATAAG
LHX1	MA1518.1	-217	-224	-	0.903	0.884	CTTATAAG
HLTF	MA0109.1	-218	-227	+	1	0.996	GCCCTTATAA
THAP1	MA0597.1	-221	-229	+	0.934	0.935	CAGCCCTTA
Hand1::Tcf3	MA0092.1	-224	-233	-	0.889	0.853	GGGCTGGACT
Hand1::Tcf3	MA0092.1	-229	-238	-	0.894	0.873	GGACTGGGAC
DMRTA2	MA1478.1	-230	-241	-	0.88	0.857	GACTGGGACAAA
SRY	MA0084.1	-233	-241	-	0.949	0.875	TGGGACAAA
MEIS1	MA0498.2	-234	-240	-	0.888	0.885	GGGACAA
SOX15	MA1152.1	-234	-243	+	0.964	0.936	TTTTTGTCCC
Sox3	MA0514.1	-234	-243	+	1	0.873	TTTTTGTCCC
SOX4	MA0867.2	-235	-244	-	1	0.888	GGACAAAAAC
Foxo1	MA0480.1	-238	-248	+	1	0.853	TCGTGTTTTTG
FOXP3	MA0850.1	-239	-245	-	1	0.863	AAAAACA
TBX3	MA1566.1	-240	-249	+	0.965	0.906	GTCGTGTTTT
ARNT::HIF1A	MA0259.1	-243	-250	+	0.912	0.907	GGTCGTGT
NR2C1	MA1535.1	-245	-253	+	0.885	0.887	CAGGGTCGT
NR2C2(var.2)	MA1536.1	-245	-252	+	0.9	0.894	AGGGTCGT
Hand1::Tcf3	MA0092.1	-248	-257	-	0.894	0.854	ACCCTGGCTT
NFIX	MA0671.1	-250	-258	+	0.955	0.939	AAAGCCAGG
HLTF	MA0109.1	-252	-261	-	0.997	0.893	TGGCTTTTTG
RHOXF1	MA0719.1	-252	-259	+	0.937	0.857	AAAAGCCA
SOX4	MA0867.2	-255	-264	+	1	0.906	CAACAAAAAG
SOX15	MA1152.1	-256	-265	-	0.964	0.944	TTTTTGTTGA
SOX8	MA0868.2	-256	-265	+	0.886	0.868	TCAACAAAAA
SRY	MA0084.1	-258	-266	+	0.949	0.909	TTCAACAAA
Foxj2	MA0614.1	-259	-266	+	0.912	0.879	TTCAACAA
LIN54	MA0619.1	-260	-268	+	0.925	0.902	GTTTCAACA
IRF5	MA1420.1	-262	-275	-	1	0.862	TTGAAACCGAGCCA
PRDM4	MA1647.1	-262	-272	+	1	0.927	CTCGGTTTCAA
NFIX	MA0671.1	-269	-277	-	0.929	0.914	CGAGCCACC
ZNF354C	MA0130.1	-271	-276	-	0.932	0.934	AGCCAC
Hand1::Tcf3	MA0092.1	-273	-282	+	1	0.925	AATCTGGTGG
IRF1	MA0050.2	-280	-300	+	0.942	0.884	TGACATTTTCCGTTTCTGAAT
RFX7	MA1554.1	-282	-290	+	0.925	0.896	CGTTTCTGA
IRF7	MA0772.1	-283	-296	-	0.893	0.901	CAGAAACGGAAAAT
PRDM4	MA1647.1	-283	-293	+	1	0.924	TTCCGTTTCTG
HLTF	MA0109.1	-284	-293	+	0.886	0.896	TTCCGTTTCT
STAT1::STAT2	MA0517.1	-284	-298	+	0.893	0.904	ACATTTTCCGTTTCT
Stat2	MA1623.1	-284	-296	-	0.873	0.927	AGAAACGGAAAAT
ELF5	MA0136.2	-286	-296	-	0.944	0.907	AAACGGAAAAT
ETV2	MA0762.1	-286	-296	-	1	0.864	AAACGGAAAAT
ERG	MA0474.2	-287	-296	-	1	0.868	AACGGAAAAT
FEV	MA0156.2	-287	-296	-	1	0.862	AACGGAAAAT
NFAT5	MA0606.1	-287	-296	+	1	0.89	ATTTTCCGTT
NFATC1	MA0624.1	-287	-296	+	1	0.989	ATTTTCCGTT
NFATC3	MA0625.1	-287	-296	+	1	0.985	ATTTTCCGTT
NFATC4	MA1525.1	-287	-296	-	0.968	0.972	AACGGAAAAT
NFATC2	MA0152.1	-289	-295	+	1	0.951	TTTTCCG
HLTF	MA0109.1	-291	-300	+	0.967	0.942	TGACATTTTC
NR4A1	MA1112.2	-291	-302	-	0.907	0.941	GAAAATGTCAAA
MEIS2	MA0774.1	-294	-301	+	1	0.895	TTGACATT
MEIS3	MA0775.1	-294	-301	+	1	0.979	TTGACATT
MEIS1	MA0498.2	-295	-301	+	1	0.998	TTGACAT
LHX2	MA0700.2	-297	-307	-	1	0.869	GTCAAATTATT
ALX3	MA0634.1	-298	-307	-	1	0.963	TCAAATTATT
ARGFX	MA1463.1	-298	-307	+	1	0.874	AATAATTTGA
Dlx1	MA0879.1	-298	-307	+	0.87	0.873	AATAATTTGA
Dlx1	MA0879.1	-298	-307	-	1	0.975	TCAAATTATT
EMX2	MA0886.1	-298	-307	-	1	0.898	TCAAATTATT
EN2	MA0642.1	-298	-307	-	1	0.915	TCAAATTATT
ESX1	MA0644.1	-298	-307	-	1	0.955	TCAAATTATT
EVX1	MA0887.1	-298	-307	-	1	0.93	TCAAATTATT
EVX2	MA0888.1	-298	-307	-	1	0.929	TCAAATTATT
GBX1	MA0889.1	-298	-307	-	1	0.941	TCAAATTATT
GBX2	MA0890.1	-298	-307	-	1	0.945	TCAAATTATT
GSC	MA0648.1	-298	-307	+	0.919	0.857	AATAATTTGA
GSC2	MA0891.1	-298	-307	+	0.907	0.858	AATAATTTGA
GSX1	MA0892.1	-298	-307	-	1	0.949	TCAAATTATT
HESX1	MA0894.1	-298	-307	+	1	0.953	AATAATTTGA
HOXA6	MA1497.1	-298	-307	-	1	0.872	TCAAATTATT
HOXB3	MA0903.1	-298	-307	-	1	0.966	TCAAATTATT
LBX2	MA0699.1	-298	-307	-	1	0.948	TCAAATTATT
MEOX1	MA0661.1	-298	-307	-	1	0.868	TCAAATTATT
MEOX2	MA0706.1	-298	-307	-	1	0.869	TCAAATTATT
mix-a	MA0621.1	-298	-308	+	1	0.851	CAATAATTTGA
MIXL1	MA0662.1	-298	-307	-	1	0.962	TCAAATTATT
MNX1	MA0707.1	-298	-307	-	1	0.896	TCAAATTATT
Nobox	MA0125.1	-298	-305	+	1	0.927	TAATTTGA
NOTO	MA0710.1	-298	-307	-	1	0.962	TCAAATTATT
RAX	MA0718.1	-298	-307	-	1	0.961	TCAAATTATT
BARX1	MA0875.1	-299	-306	-	1	0.948	CAAATTAT
BSX	MA0876.1	-299	-306	-	1	0.954	CAAATTAT
Dlx2	MA0885.1	-299	-306	-	1	0.956	CAAATTAT
Dlx3	MA0880.1	-299	-306	-	1	0.955	CAAATTAT
Dlx4	MA0881.1	-299	-306	-	1	0.949	CAAATTAT
DLX5	MA1476.1	-299	-306	-	1	0.946	CAAATTAT
DLX6	MA0882.1	-299	-306	-	1	0.955	CAAATTAT
DRGX	MA1481.1	-299	-306	-	1	0.974	CAAATTAT
EMX1	MA0612.2	-299	-306	-	1	0.899	CAAATTAT
EN1	MA0027.2	-299	-306	-	1	0.947	CAAATTAT
GSX2	MA0893.2	-299	-306	-	1	0.942	CAAATTAT
HOXA5	MA0158.2	-299	-306	-	1	0.88	CAAATTAT
HOXA7	MA1498.1	-299	-306	-	1	0.911	CAAATTAT
HOXB2	MA0902.2	-299	-306	-	1	0.922	CAAATTAT
HOXB6	MA1500.1	-299	-306	+	1	0.883	ATAATTTG
HOXB8	MA1502.1	-299	-306	-	1	0.902	CAAATTAT
HOXC4	MA1504.1	-299	-306	-	0.976	0.887	CAAATTAT
HOXC8	MA1505.1	-299	-306	+	0.87	0.878	ATAATTTG
HOXC8	MA1505.1	-299	-306	-	1	0.882	CAAATTAT
HOXD4	MA1507.1	-299	-306	-	0.988	0.885	CAAATTAT
HOXD8	MA0910.2	-299	-306	-	1	0.892	CAAATTAT
ISX	MA0654.1	-299	-306	-	1	0.947	CAAATTAT
LBX1	MA0618.1	-299	-306	+	1	0.898	ATAATTTG
LHX1	MA1518.1	-299	-306	-	1	0.941	CAAATTAT
Lhx4	MA0704.1	-299	-306	-	1	0.898	CAAATTAT
LHX5	MA1519.1	-299	-306	-	1	0.92	CAAATTAT
Lhx8	MA0705.1	-299	-306	+	0.868	0.871	ATAATTTG
Lhx8	MA0705.1	-299	-306	-	1	0.879	CAAATTAT
LHX9	MA0701.2	-299	-306	-	1	0.927	CAAATTAT
MSX1	MA0666.1	-299	-306	-	1	0.925	CAAATTAT
MSX2	MA0708.1	-299	-306	-	1	0.926	CAAATTAT
Msx3	MA0709.1	-299	-306	-	1	0.938	CAAATTAT
NKX6-1	MA0674.1	-299	-306	-	1	0.855	CAAATTAT
NKX6-2	MA0675.1	-299	-306	-	1	0.938	CAAATTAT
PAX4	MA0068.2	-299	-306	+	0.909	0.881	ATAATTTG
PAX4	MA0068.2	-299	-306	-	1	0.949	CAAATTAT
PDX1	MA0132.2	-299	-306	-	1	0.939	CAAATTAT
PRRX1	MA0716.1	-299	-306	-	1	0.972	CAAATTAT
PRRX2	MA0075.3	-299	-306	-	1	0.943	CAAATTAT
RAX2	MA0717.1	-299	-306	-	1	0.967	CAAATTAT
SHOX	MA0630.1	-299	-306	+	1	0.979	ATAATTTG
Shox2	MA0720.1	-299	-306	-	1	0.961	CAAATTAT
TLX2	MA1577.1	-299	-306	-	1	0.979	CAAATTAT
UNCX	MA0721.1	-299	-306	-	1	0.968	CAAATTAT
VAX1	MA0722.1	-299	-306	+	0.862	0.852	ATAATTTG
VAX1	MA0722.1	-299	-306	-	1	0.893	CAAATTAT
VAX2	MA0723.1	-299	-306	-	1	0.887	CAAATTAT
VSX1	MA0725.1	-299	-306	+	0.912	0.876	ATAATTTG
VSX1	MA0725.1	-299	-306	-	1	0.932	CAAATTAT
VSX2	MA0726.1	-299	-306	-	1	0.917	CAAATTAT
EN2	MA0642.1	-301	-310	+	0.901	0.894	TGCAATAATT
ESX1	MA0644.1	-301	-310	+	0.878	0.875	TGCAATAATT
HOXA6	MA1497.1	-301	-310	+	0.903	0.884	TGCAATAATT
LBX2	MA0699.1	-301	-310	+	0.859	0.851	TGCAATAATT
MIXL1	MA0662.1	-301	-310	+	0.879	0.869	TGCAATAATT
MNX1	MA0707.1	-301	-310	+	0.928	0.879	TGCAATAATT
Ddit3::Cebpa	MA0019.1	-302	-313	+	1	0.923	CGTTGCAATAAT
EN1	MA0027.2	-302	-309	+	0.893	0.885	GCAATAAT
HOXA7	MA1498.1	-302	-309	+	0.863	0.873	GCAATAAT
HOXB2	MA0902.2	-302	-309	+	0.872	0.854	GCAATAAT
HOXB8	MA1502.1	-302	-309	+	0.871	0.882	GCAATAAT
HOXC8	MA1505.1	-302	-309	+	0.905	0.856	GCAATAAT
HOXD8	MA0910.2	-302	-309	+	0.869	0.875	GCAATAAT
LHX1	MA1518.1	-302	-309	+	0.942	0.944	GCAATAAT
MSX1	MA0666.1	-302	-309	+	0.856	0.863	GCAATAAT
NKX6-2	MA0675.1	-302	-309	+	0.882	0.859	GCAATAAT
PRRX1	MA0716.1	-302	-309	+	0.872	0.867	GCAATAAT
RAX2	MA0717.1	-302	-309	+	0.859	0.857	GCAATAAT
UNCX	MA0721.1	-302	-309	+	0.866	0.857	GCAATAAT
RFX7	MA1554.1	-305	-313	+	1	0.94	CGTTGCAAT
MYB	MA0100.3	-307	-316	-	0.854	0.878	TGCAACGGGC
SOX18	MA1563.1	-307	-314	-	0.949	0.866	TGCAACGG
THAP1	MA0597.1	-310	-318	+	0.932	0.904	CGGCCCGTT
MEIS3	MA0775.1	-318	-325	+	0.866	0.858	GGGACAGC
MEIS1	MA0498.2	-319	-325	+	0.888	0.886	GGGACAG
Arid3b	MA0601.1	-326	-336	-	1	0.921	TGCTTAATGGG
HOXA10	MA0899.1	-327	-337	+	0.934	0.861	ACCCATTAAGC
Isl1	MA1608.1	-327	-337	+	1	0.97	ACCCATTAAGC
ALX3	MA0634.1	-328	-337	+	0.875	0.863	ACCCATTAAG
Arid3a	MA0151.1	-328	-333	+	1	0.923	ATTAAG
EN2	MA0642.1	-328	-337	+	0.916	0.916	ACCCATTAAG
ESX1	MA0644.1	-328	-337	+	0.872	0.876	ACCCATTAAG
EVX1	MA0887.1	-328	-337	+	0.986	0.93	ACCCATTAAG
EVX2	MA0888.1	-328	-337	+	0.986	0.929	ACCCATTAAG
GSC	MA0648.1	-328	-337	-	0.914	0.857	CTTAATGGGT
GSC2	MA0891.1	-328	-337	-	0.906	0.861	CTTAATGGGT
GSX1	MA0892.1	-328	-337	+	0.974	0.954	ACCCATTAAG
HOXA6	MA1497.1	-328	-337	+	0.978	0.916	ACCCATTAAG
HOXB3	MA0903.1	-328	-337	+	0.984	0.971	ACCCATTAAG
LBX2	MA0699.1	-328	-337	+	0.866	0.873	ACCCATTAAG
MIXL1	MA0662.1	-328	-337	+	0.867	0.862	ACCCATTAAG
MNX1	MA0707.1	-328	-337	+	0.9	0.87	ACCCATTAAG
NKX6-3	MA1530.1	-328	-336	+	1	0.972	CCCATTAAG
NOTO	MA0710.1	-328	-337	+	0.941	0.905	ACCCATTAAG
BARX1	MA0875.1	-329	-336	+	0.989	0.989	CCCATTAA
BSX	MA0876.1	-329	-336	+	0.991	0.991	CCCATTAA
Dlx2	MA0885.1	-329	-336	+	0.855	0.861	CCCATTAA
Dlx3	MA0880.1	-329	-336	+	0.896	0.902	CCCATTAA
Dlx4	MA0881.1	-329	-336	+	0.89	0.896	CCCATTAA
DLX6	MA0882.1	-329	-336	+	0.892	0.897	CCCATTAA
DRGX	MA1481.1	-329	-336	+	0.868	0.863	CCCATTAA
GSX2	MA0893.2	-329	-336	+	0.986	0.955	CCCATTAA
HOXA4	MA1496.1	-329	-336	+	1	0.903	CCCATTAA
HOXA5	MA0158.2	-329	-336	+	0.961	0.894	CCCATTAA
HOXA7	MA1498.1	-329	-336	+	0.99	0.974	CCCATTAA
HOXB2	MA0902.2	-329	-336	+	0.956	0.932	CCCATTAA
HOXB4	MA1499.1	-329	-336	+	1	0.904	CCCATTAA
HOXB6	MA1500.1	-329	-336	-	0.984	0.949	TTAATGGG
HOXB8	MA1502.1	-329	-336	+	0.983	0.957	CCCATTAA
HOXC4	MA1504.1	-329	-336	+	1	0.94	CCCATTAA
HOXC8	MA1505.1	-329	-336	+	0.923	0.869	CCCATTAA
HOXC8	MA1505.1	-329	-336	-	0.855	0.866	TTAATGGG
HOXD4	MA1507.1	-329	-336	+	1	0.932	CCCATTAA
HOXD8	MA0910.2	-329	-336	+	0.988	0.956	CCCATTAA
LBX1	MA0618.1	-329	-336	-	0.921	0.876	TTAATGGG
LHX1	MA1518.1	-329	-336	+	0.97	0.97	CCCATTAA
Lhx4	MA0704.1	-329	-336	+	0.921	0.862	CCCATTAA
MSX1	MA0666.1	-329	-336	+	0.859	0.87	CCCATTAA
NKX6-1	MA0674.1	-329	-336	+	0.973	0.906	CCCATTAA
NKX6-2	MA0675.1	-329	-336	+	0.988	0.973	CCCATTAA
PDX1	MA0132.2	-329	-336	+	0.965	0.937	CCCATTAA
PRRX1	MA0716.1	-329	-336	+	0.854	0.854	CCCATTAA
RAX2	MA0717.1	-329	-336	+	0.874	0.879	CCCATTAA
SHOX	MA0630.1	-329	-336	-	0.904	0.906	TTAATGGG
UNCX	MA0721.1	-329	-336	+	0.874	0.874	CCCATTAA
VENTX	MA0724.1	-329	-337	+	0.984	0.971	ACCCATTAA
Nobox	MA0125.1	-330	-337	-	0.881	0.892	TAATGGGT
NR2C1	MA1535.1	-332	-340	-	0.885	0.88	ATGGGTCGT
NR2C2(var.2)	MA1536.1	-333	-340	-	0.9	0.891	TGGGTCGT
BARHL1	MA0877.2	-337	-344	+	0.869	0.887	ATCAACGA
SOX18	MA1563.1	-337	-344	+	0.949	0.851	ATCAACGA
ONECUT1	MA0679.2	-338	-353	-	1	0.851	CGTTGATCAATGTTTG
Arid3a	MA0151.1	-339	-344	+	0.97	0.891	ATCAAC
MEOX2	MA0706.1	-339	-348	+	0.863	0.862	ATTGATCAAC
MEOX2	MA0706.1	-339	-348	-	0.863	0.861	GTTGATCAAT
HOXA1	MA1495.1	-340	-347	+	0.855	0.872	TTGATCAA
HOXA1	MA1495.1	-340	-347	-	0.855	0.872	TTGATCAA
LHX1	MA1518.1	-340	-347	+	0.927	0.905	TTGATCAA
LHX1	MA1518.1	-340	-347	-	0.927	0.905	TTGATCAA
CUX1	MA0754.1	-341	-350	-	0.97	0.963	TGATCAATGT
CUX2	MA0755.1	-341	-350	-	0.949	0.931	TGATCAATGT
Arid3a	MA0151.1	-343	-348	-	0.97	0.915	ATCAAT
HLTF	MA0109.1	-343	-352	+	0.917	0.905	AAACATTGAT
SOX18	MA1563.1	-343	-350	-	1	0.876	ATCAATGT
Foxd3	MA0041.1	-345	-356	-	1	0.864	CAATGTTTGGTC
JUN::JUNB	MA1132.1	-350	-359	+	0.939	0.853	TTTGACCAAA
NR2C1	MA1535.1	-350	-358	-	1	0.944	TTTGGTCAA
TCF7L2	MA0523.1	-350	-363	-	1	0.878	TTTGGTCAAAGTTT
NR2C2(var.2)	MA1536.1	-351	-358	-	1	0.925	TTGGTCAA
TCF7	MA0769.2	-352	-362	+	1	0.97	AACTTTGACCA
HLTF	MA0109.1	-354	-363	+	0.946	0.931	AAACTTTGAC
SOX4	MA0867.2	-358	-367	+	1	0.875	TAACAAACTT
SOX15	MA1152.1	-359	-368	-	0.964	0.897	AGTTTGTTAA
SOX8	MA0868.2	-359	-368	+	0.886	0.852	TTAACAAACT
Foxd3	MA0041.1	-360	-371	-	0.994	0.856	GTTTGTTAAGTT
HMBOX1	MA0895.1	-360	-369	-	0.88	0.89	GTTTGTTAAG
SRY	MA0084.1	-361	-369	+	0.949	0.938	CTTAACAAA
Foxj2	MA0614.1	-362	-369	+	0.881	0.854	CTTAACAA
HLTF	MA0109.1	-363	-372	+	0.876	0.868	AAACTTAACA
LIN54	MA0619.1	-368	-376	+	0.853	0.851	TTTAAAACT
LIN54	MA0619.1	-369	-377	+	0.983	0.941	ATTTAAAAC
LIN54	MA0619.1	-369	-377	-	0.925	0.894	GTTTTAAAT
LIN54	MA0619.1	-370	-378	-	0.983	0.986	TTTTAAATT
ONECUT1	MA0679.2	-371	-386	+	1	0.919	TGTTAATCAATTTAAA
Dlx1	MA0879.1	-372	-381	+	0.87	0.852	ATCAATTTAA
BARX2	MA1471.1	-373	-384	-	0.968	0.899	TAAATTGATTAA
PHOX2A	MA0713.1	-373	-383	-	0.894	0.901	TAAATTGATTA
Crx	MA0467.1	-374	-384	-	1	0.851	AAATTGATTAA
CUX1	MA0754.1	-374	-383	+	0.97	0.968	TAATCAATTT
CUX2	MA0755.1	-374	-383	+	0.949	0.943	TAATCAATTT
PAX3	MA0780.1	-374	-383	-	1	0.94	AAATTGATTA
PAX7	MA0680.1	-374	-383	-	1	0.906	AAATTGATTA
FOSL1::JUNB	MA1137.1	-375	-387	-	0.948	0.861	AATTGATTAACAT
HOXA10	MA0899.1	-375	-385	+	0.89	0.852	GTTAATCAATT
POU6F2	MA0793.1	-375	-384	-	0.937	0.866	AATTGATTAA
ALX3	MA0634.1	-376	-385	+	0.858	0.852	GTTAATCAAT
ALX3	MA0634.1	-376	-385	-	0.881	0.877	ATTGATTAAC
Arid3a	MA0151.1	-376	-381	+	0.97	0.915	ATCAAT
EMX2	MA0886.1	-376	-385	-	0.881	0.887	ATTGATTAAC
EN2	MA0642.1	-376	-385	+	0.926	0.892	GTTAATCAAT
EN2	MA0642.1	-376	-385	-	0.907	0.88	ATTGATTAAC
ESX1	MA0644.1	-376	-385	+	0.882	0.88	GTTAATCAAT
ESX1	MA0644.1	-376	-385	-	0.873	0.876	ATTGATTAAC
EVX1	MA0887.1	-376	-385	-	0.986	0.979	ATTGATTAAC
EVX2	MA0888.1	-376	-385	-	0.985	0.978	ATTGATTAAC
FOSB::JUNB	MA1135.1	-376	-385	-	0.957	0.851	ATTGATTAAC
FOSL1::JUND	MA1142.1	-376	-385	-	0.953	0.877	ATTGATTAAC
GSC	MA0648.1	-376	-385	+	1	0.929	GTTAATCAAT
GSC2	MA0891.1	-376	-385	+	1	0.937	GTTAATCAAT
GSX1	MA0892.1	-376	-385	-	0.951	0.946	ATTGATTAAC
HOXA10	MA0899.1	-376	-386	-	0.934	0.855	ATTGATTAACA
HOXA6	MA1497.1	-376	-385	+	0.873	0.852	GTTAATCAAT
HOXA6	MA1497.1	-376	-385	-	0.959	0.926	ATTGATTAAC
HOXB3	MA0903.1	-376	-385	-	0.959	0.959	ATTGATTAAC
LBX2	MA0699.1	-376	-385	+	0.864	0.855	GTTAATCAAT
LBX2	MA0699.1	-376	-385	-	0.865	0.856	ATTGATTAAC
LHX6	MA0658.1	-376	-385	+	0.886	0.889	GTTAATCAAT
LHX6	MA0658.1	-376	-385	-	0.855	0.867	ATTGATTAAC
MEOX1	MA0661.1	-376	-385	+	0.869	0.853	GTTAATCAAT
MEOX1	MA0661.1	-376	-385	-	0.901	0.883	ATTGATTAAC
MEOX2	MA0706.1	-376	-385	+	0.939	0.926	GTTAATCAAT
MEOX2	MA0706.1	-376	-385	-	0.924	0.914	ATTGATTAAC
MIXL1	MA0662.1	-376	-385	+	0.893	0.896	GTTAATCAAT
MIXL1	MA0662.1	-376	-385	-	0.876	0.881	ATTGATTAAC
MNX1	MA0707.1	-376	-385	+	0.91	0.916	GTTAATCAAT
MNX1	MA0707.1	-376	-385	-	0.876	0.886	ATTGATTAAC
NOTO	MA0710.1	-376	-385	-	0.899	0.883	ATTGATTAAC
VENTX	MA0724.1	-376	-384	-	0.984	0.895	ATTGATTAA
Arid3b	MA0601.1	-377	-387	+	1	0.955	ATGTTAATCAA
BARX1	MA0875.1	-377	-384	-	0.984	0.945	TTGATTAA
BSX	MA0876.1	-377	-384	-	0.989	0.961	TTGATTAA
Dlx2	MA0885.1	-377	-384	-	0.853	0.852	TTGATTAA
Dlx3	MA0880.1	-377	-384	-	0.89	0.882	TTGATTAA
Dlx4	MA0881.1	-377	-384	-	0.882	0.873	TTGATTAA
DLX6	MA0882.1	-377	-384	-	0.886	0.883	TTGATTAA
DPRX	MA1480.1	-377	-386	+	1	0.877	TGTTAATCAA
DRGX	MA1481.1	-377	-384	-	0.882	0.883	TTGATTAA
Dux	MA0611.1	-377	-384	+	1	0.907	TTAATCAA
EN1	MA0027.2	-377	-384	+	0.909	0.909	TTAATCAA
GSX2	MA0893.2	-377	-384	-	0.931	0.898	TTGATTAA
HOXA1	MA1495.1	-377	-384	+	0.93	0.936	TTAATCAA
HOXA1	MA1495.1	-377	-384	-	0.925	0.931	TTGATTAA
HOXA2	MA0900.2	-377	-384	-	0.913	0.919	TTGATTAA
HOXA4	MA1496.1	-377	-384	-	0.928	0.911	TTGATTAA
HOXA5	MA0158.2	-377	-384	+	0.873	0.851	TTAATCAA
HOXA5	MA0158.2	-377	-384	-	0.92	0.892	TTGATTAA
HOXA7	MA1498.1	-377	-384	-	0.958	0.93	TTGATTAA
HOXB2	MA0902.2	-377	-384	+	0.872	0.871	TTAATCAA
HOXB2	MA0902.2	-377	-384	-	0.918	0.913	TTGATTAA
HOXB4	MA1499.1	-377	-384	-	0.923	0.924	TTGATTAA
HOXB5	MA0904.2	-377	-384	+	0.882	0.882	TTAATCAA
HOXB5	MA0904.2	-377	-384	-	0.871	0.873	TTGATTAA
HOXB6	MA1500.1	-377	-384	+	0.958	0.925	TTAATCAA
HOXB8	MA1502.1	-377	-384	-	0.932	0.894	TTGATTAA
HOXC4	MA1504.1	-377	-384	-	0.921	0.927	TTGATTAA
HOXC8	MA1505.1	-377	-384	+	0.895	0.903	TTAATCAA
HOXC8	MA1505.1	-377	-384	-	0.891	0.899	TTGATTAA
HOXD4	MA1507.1	-377	-384	-	0.929	0.933	TTGATTAA
HOXD8	MA0910.2	-377	-384	-	0.932	0.884	TTGATTAA
LHX1	MA1518.1	-377	-384	+	0.96	0.935	TTAATCAA
LHX1	MA1518.1	-377	-384	-	0.967	0.943	TTGATTAA
Lhx4	MA0704.1	-377	-384	-	0.917	0.927	TTGATTAA
Lhx8	MA0705.1	-377	-384	+	0.932	0.927	TTAATCAA
Lhx8	MA0705.1	-377	-384	-	0.918	0.915	TTGATTAA
NKX6-1	MA0674.1	-377	-384	-	0.937	0.945	TTGATTAA
NKX6-2	MA0675.1	-377	-384	+	0.881	0.888	TTAATCAA
NKX6-2	MA0675.1	-377	-384	-	0.966	0.968	TTGATTAA
NKX6-3	MA1530.1	-377	-385	-	0.889	0.882	TTGATTAAC
OTX1	MA0711.1	-377	-384	+	1	0.942	TTAATCAA
PDX1	MA0132.2	-377	-384	-	0.935	0.936	TTGATTAA
PITX1	MA0682.2	-377	-384	+	1	0.861	TTAATCAA
PITX2	MA1547.1	-377	-384	+	1	0.858	TTAATCAA
PITX3	MA0714.1	-377	-385	+	1	0.886	GTTAATCAA
POU1F1	MA0784.1	-377	-390	+	0.893	0.905	TGTATGTTAATCAA
PRRX1	MA0716.1	-377	-384	+	0.877	0.88	TTAATCAA
PRRX1	MA0716.1	-377	-384	-	0.858	0.861	TTGATTAA
RAX2	MA0717.1	-377	-384	+	0.867	0.869	TTAATCAA
RAX2	MA0717.1	-377	-384	-	0.879	0.88	TTGATTAA
SHOX	MA0630.1	-377	-384	+	0.899	0.9	TTAATCAA
UNCX	MA0721.1	-377	-384	+	0.87	0.875	TTAATCAA
UNCX	MA0721.1	-377	-384	-	0.882	0.886	TTGATTAA
VAX1	MA0722.1	-377	-384	+	0.91	0.918	TTAATCAA
VAX2	MA0723.1	-377	-384	+	0.922	0.925	TTAATCAA
VSX1	MA0725.1	-377	-384	+	0.853	0.85	TTAATCAA
POU3F1	MA0786.1	-378	-389	+	0.943	0.944	GTATGTTAATCA
POU3F2	MA0787.1	-378	-389	+	0.944	0.94	GTATGTTAATCA
POU3F3	MA0788.1	-378	-390	+	0.934	0.916	TGTATGTTAATCA
POU2F1	MA0785.1	-379	-390	+	0.884	0.923	TGTATGTTAATC
Arid3a	MA0151.1	-380	-385	-	1	0.919	ATTAAC
Foxj2	MA0614.1	-380	-387	-	0.881	0.882	ATTAACAT
POU3F4	MA0789.1	-380	-388	+	0.919	0.937	TATGTTAAT
POU5F1B	MA0792.1	-380	-388	+	0.892	0.937	TATGTTAAT
KLF9	MA1107.2	-393	-408	-	0.853	0.854	CATACACACACACACA
TBX3	MA1566.1	-393	-402	+	0.953	0.886	TGTGTGTATG
KLF9	MA1107.2	-395	-410	-	0.853	0.857	TACACACACACACACA
TBX3	MA1566.1	-395	-404	+	0.953	0.912	TGTGTGTGTA
KLF9	MA1107.2	-397	-412	-	0.853	0.857	CACACACACACACAAC
TBX3	MA1566.1	-397	-406	+	0.953	0.911	TGTGTGTGTG
TBX3	MA1566.1	-399	-408	+	0.953	0.911	TGTGTGTGTG
TBX3	MA1566.1	-401	-410	+	0.953	0.911	TGTGTGTGTG
TBX3	MA1566.1	-403	-412	+	0.953	0.91	GTTGTGTGTG
SRY	MA0084.1	-404	-412	-	0.919	0.881	ACACACAAC
SOX15	MA1152.1	-405	-414	+	0.916	0.886	GTGTTGTGTG
KLF9	MA1107.2	-408	-423	-	1	0.869	ACAACACACCCAAGTG
TBX3	MA1566.1	-408	-417	+	0.953	0.906	GGTGTGTTGT
Klf1	MA0493.1	-409	-419	-	1	0.941	CAACACACCCA
KLF2	MA1515.1	-409	-419	-	0.977	0.924	CAACACACCCA
KLF6	MA1517.1	-409	-419	-	0.949	0.929	CAACACACCCA
KLF10	MA1511.1	-410	-420	-	1	0.927	AACACACCCAA
KLF11	MA1512.1	-410	-420	-	0.933	0.873	AACACACCCAA
SP8	MA0747.1	-410	-421	-	0.96	0.867	AACACACCCAAG
TBX3	MA1566.1	-410	-419	+	1	0.954	TGGGTGTGTT
TBX6	MA1567.1	-410	-419	+	1	0.883	TGGGTGTGTT
TBX5	MA0807.1	-411	-418	+	1	0.874	GGGTGTGT
HLTF	MA0109.1	-415	-424	+	0.943	0.925	TCACTTGGGT
MSGN1	MA1524.1	-415	-426	+	0.938	0.905	CATCACTTGGGT
MSGN1	MA1524.1	-415	-426	-	0.944	0.928	ACCCAAGTGATG
NKX2-3	MA0672.1	-416	-425	+	1	0.937	ATCACTTGGG
NKX2-8	MA0673.1	-416	-424	+	1	0.925	TCACTTGGG
Npas2	MA0626.1	-416	-425	-	0.85	0.857	CCCAAGTGAT
SNAI1	MA1558.1	-416	-425	-	0.868	0.858	CCCAAGTGAT
TFAP4(var.2)	MA1570.1	-416	-425	+	0.927	0.917	ATCACTTGGG
TFAP4(var.2)	MA1570.1	-416	-425	-	0.931	0.917	CCCAAGTGAT
Nkx3-1	MA0124.2	-417	-425	+	1	0.866	ATCACTTGG
ATF4	MA0833.2	-419	-432	-	1	0.951	AAGTGATGCAACAC
CEBPG(var.2)	MA1636.1	-419	-433	-	1	0.913	AAGTGATGCAACACA
Pax2	MA0067.1	-419	-426	+	0.943	0.873	CATCACTT
FOSL1::JUND	MA1142.1	-420	-429	-	0.871	0.886	AGTGATGCAA
LHX1	MA1518.1	-421	-428	+	0.93	0.872	TGCATCAC
Ddit3::Cebpa	MA0019.1	-422	-433	-	1	0.85	TGATGCAACACA
DMRTA2	MA1478.1	-422	-433	-	0.925	0.885	TGATGCAACACA
RFX7	MA1554.1	-423	-431	+	1	0.863	TGTTGCATC
TBX3	MA1566.1	-426	-435	+	0.953	0.906	GGTGTGTTGC
TBX3	MA1566.1	-428	-437	+	1	0.953	GTGGTGTGTT
TBX6	MA1567.1	-428	-437	+	1	0.88	GTGGTGTGTT
TBX5	MA0807.1	-429	-436	+	1	0.866	TGGTGTGT
RUNX3	MA0684.2	-430	-441	-	0.949	0.898	CACACCACACAC
KLF9	MA1107.2	-431	-446	-	0.853	0.886	ACACCACACACACACA
RUNX1	MA0002.2	-431	-441	+	1	0.928	GTGTGTGGTGT
RUNX2	MA0511.2	-431	-439	-	0.952	0.884	ACACCACAC
ZNF354C	MA0130.1	-432	-437	-	0.951	0.948	CACCAC
KLF9	MA1107.2	-433	-448	-	0.853	0.857	ACCACACACACACACA
TBX3	MA1566.1	-433	-442	+	0.953	0.918	TGTGTGTGGT
KLF9	MA1107.2	-435	-450	-	0.853	0.859	CACACACACACACACA
TBX3	MA1566.1	-435	-444	+	0.953	0.911	TGTGTGTGTG
KLF9	MA1107.2	-437	-452	-	0.853	0.859	CACACACACACACACA
TBX3	MA1566.1	-437	-446	+	0.953	0.911	TGTGTGTGTG
KLF9	MA1107.2	-439	-454	-	0.853	0.859	CACACACACACACACA
TBX3	MA1566.1	-439	-448	+	0.953	0.911	TGTGTGTGTG
KLF9	MA1107.2	-441	-456	-	0.853	0.859	CACACACACACACACA
TBX3	MA1566.1	-441	-450	+	0.953	0.911	TGTGTGTGTG
KLF9	MA1107.2	-443	-458	-	0.853	0.859	CACACACACACACACA
TBX3	MA1566.1	-443	-452	+	0.953	0.911	TGTGTGTGTG
KLF9	MA1107.2	-445	-460	-	0.853	0.859	CACACACACACACACA
TBX3	MA1566.1	-445	-454	+	0.953	0.911	TGTGTGTGTG
KLF9	MA1107.2	-447	-462	-	0.853	0.859	CACACACACACACACG
TBX3	MA1566.1	-447	-456	+	0.953	0.911	TGTGTGTGTG
KLF9	MA1107.2	-449	-464	-	0.853	0.856	CACACACACACACGGA
TBX3	MA1566.1	-449	-458	+	0.953	0.911	TGTGTGTGTG
TBX3	MA1566.1	-451	-460	+	0.953	0.911	TGTGTGTGTG
TBX3	MA1566.1	-453	-462	+	0.953	0.911	CGTGTGTGTG
TBX3	MA1566.1	-455	-464	+	0.965	0.916	TCCGTGTGTG
HLTF	MA0109.1	-456	-465	+	0.883	0.893	ATCCGTGTGT
ARNT::HIF1A	MA0259.1	-458	-465	+	0.913	0.897	ATCCGTGT
RHOXF1	MA0719.1	-461	-468	+	1	0.911	TAAATCCG
TBX2	MA0688.1	-464	-474	+	0.941	0.88	TGTGTGTAAAT
TBX3	MA1566.1	-465	-474	+	0.953	0.917	TGTGTGTAAA
TBX6	MA1567.1	-465	-474	+	0.947	0.908	TGTGTGTAAA
Arid5a	MA0602.1	-467	-480	+	1	0.865	TTAATATGTGTGTA
TBX3	MA1566.1	-467	-476	+	0.953	0.923	TATGTGTGTA
TBX6	MA1567.1	-467	-476	+	0.947	0.869	TATGTGTGTA
HLTF	MA0109.1	-470	-479	-	0.971	0.949	ACACATATTA
EVX1	MA0887.1	-472	-481	-	0.976	0.91	ACATATTAAA
EVX2	MA0888.1	-472	-481	-	0.975	0.907	ACATATTAAA
GSC	MA0648.1	-472	-481	+	0.914	0.858	TTTAATATGT
GSC2	MA0891.1	-472	-481	+	0.91	0.865	TTTAATATGT
GSX1	MA0892.1	-472	-481	-	0.959	0.915	ACATATTAAA
HOXB3	MA0903.1	-472	-481	-	0.958	0.932	ACATATTAAA
NOTO	MA0710.1	-472	-481	-	0.9	0.875	ACATATTAAA
VENTX	MA0724.1	-472	-480	-	0.984	0.859	ACATATTAA
Arid3b	MA0601.1	-473	-483	+	1	0.943	TATTTAATATG
BARX1	MA0875.1	-473	-480	-	0.974	0.924	CATATTAA
BSX	MA0876.1	-473	-480	-	0.976	0.933	CATATTAA
Dlx3	MA0880.1	-473	-480	-	0.891	0.851	CATATTAA
GSX2	MA0893.2	-473	-480	-	0.93	0.884	CATATTAA
HOXA7	MA1498.1	-473	-480	-	0.956	0.871	CATATTAA
LHX1	MA1518.1	-473	-480	-	0.962	0.905	CATATTAA
NKX6-2	MA0675.1	-473	-480	-	0.971	0.927	CATATTAA
PDX1	MA0132.2	-473	-480	-	0.934	0.88	CATATTAA
SHOX	MA0630.1	-473	-480	+	0.906	0.889	TTAATATG
UNCX	MA0721.1	-473	-480	-	0.875	0.852	CATATTAA
Arid5a	MA0602.1	-474	-487	+	0.87	0.857	ATTATATTTAATAT
Lhx3	MA0135.1	-474	-486	-	1	0.863	ATATTAAATATAA
Arid3a	MA0151.1	-476	-481	-	1	1	ATTAAA
FOXL1	MA0033.2	-477	-483	-	0.91	0.883	TTAAATA
Arid5a	MA0602.1	-479	-492	+	0.873	0.851	GCGATATTATATTT
EVX1	MA0887.1	-482	-491	+	0.976	0.91	CGATATTATA
EVX2	MA0888.1	-482	-491	+	0.975	0.907	CGATATTATA
GSC	MA0648.1	-482	-491	-	0.914	0.852	TATAATATCG
GSC2	MA0891.1	-482	-491	-	0.91	0.856	TATAATATCG
GSX1	MA0892.1	-482	-491	+	0.959	0.905	CGATATTATA
HOXA6	MA1497.1	-482	-491	+	0.963	0.874	CGATATTATA
HOXB3	MA0903.1	-482	-491	+	0.958	0.926	CGATATTATA
Arid5a	MA0602.1	-483	-496	-	1	0.884	ATAATATCGCATCG
BARX1	MA0875.1	-483	-490	+	0.974	0.923	GATATTAT
BSX	MA0876.1	-483	-490	+	0.976	0.928	GATATTAT
Dlx3	MA0880.1	-483	-490	+	0.891	0.851	GATATTAT
GSX2	MA0893.2	-483	-490	+	0.93	0.884	GATATTAT
HOXA7	MA1498.1	-483	-490	+	0.956	0.884	GATATTAT
HOXB6	MA1500.1	-483	-490	-	0.954	0.877	ATAATATC
HOXB8	MA1502.1	-483	-490	+	0.93	0.866	GATATTAT
HOXD8	MA0910.2	-483	-490	+	0.932	0.86	GATATTAT
LHX1	MA1518.1	-483	-490	+	0.962	0.906	GATATTAT
NKX6-2	MA0675.1	-483	-490	+	0.971	0.911	GATATTAT
PDX1	MA0132.2	-483	-490	+	0.934	0.877	GATATTAT
SHOX	MA0630.1	-483	-490	-	0.906	0.884	ATAATATC
GATA3	MA0037.3	-484	-491	+	0.881	0.861	CGATATTA
SOX18	MA1563.1	-491	-498	+	0.955	0.961	CACGATGC
ARNT::HIF1A	MA0259.1	-492	-499	-	0.912	0.901	CATCGTGC
FOSL1::JUND	MA1142.1	-496	-505	+	0.872	0.869	CTTGAGGCAC
HIC2	MA0738.1	-496	-504	-	0.884	0.863	GTGCCTCAA
HLTF	MA0109.1	-499	-508	+	0.869	0.858	GCACTTGAGG
MSGN1	MA1524.1	-499	-510	+	0.938	0.881	ACGCACTTGAGG
MSGN1	MA1524.1	-499	-510	-	0.944	0.882	CCTCAAGTGCGT
ASCL1	MA1100.2	-500	-509	-	0.851	0.863	CTCAAGTGCG
Gmeb1	MA0615.1	-500	-516	+	0.891	0.879	GGGCAGACGCACTTGAG
NKX2-3	MA0672.1	-500	-509	+	1	0.98	CGCACTTGAG
NKX2-8	MA0673.1	-500	-508	+	1	0.995	GCACTTGAG
Npas2	MA0626.1	-500	-509	-	0.85	0.85	CTCAAGTGCG
SNAI1	MA1558.1	-500	-509	-	0.868	0.873	CTCAAGTGCG
TFAP4(var.2)	MA1570.1	-500	-509	+	0.927	0.881	CGCACTTGAG
TFAP4(var.2)	MA1570.1	-500	-509	-	0.931	0.891	CTCAAGTGCG
TFEB	MA0692.1	-500	-509	+	0.885	0.863	CGCACTTGAG
Gmeb1	MA0615.1	-501	-517	-	0.919	0.874	TCAAGTGCGTCTGCCCA
ISL2	MA0914.1	-501	-508	+	1	0.863	GCACTTGA
Nkx3-1	MA0124.2	-501	-509	+	1	0.878	CGCACTTGA
HIC2	MA0738.1	-511	-519	-	1	0.969	CTGCCCAAT
THAP1	MA0597.1	-511	-519	-	1	0.96	CTGCCCAAT
MSGN1	MA1524.1	-513	-524	+	0.964	0.924	GGACAATTGGGC
MSGN1	MA1524.1	-513	-524	-	0.964	0.957	GCCCAATTGTCC
SOX13	MA1120.1	-514	-524	+	1	0.887	GGACAATTGGG
SOX2	MA0143.4	-514	-524	+	1	0.877	GGACAATTGGG
TFAP4(var.2)	MA1570.1	-514	-523	+	0.904	0.895	GACAATTGGG
TFAP4(var.2)	MA1570.1	-514	-523	-	0.904	0.892	CCCAATTGTC
HOXC8	MA1505.1	-515	-522	+	0.931	0.875	ACAATTGG
HOXC8	MA1505.1	-515	-522	-	0.931	0.875	CCAATTGT
Lhx8	MA0705.1	-515	-522	-	0.918	0.853	CCAATTGT
PAX4	MA0068.2	-515	-522	-	0.909	0.863	CCAATTGT
Sox17	MA0078.1	-515	-523	-	1	0.972	CCAATTGTC
VSX1	MA0725.1	-515	-522	-	0.926	0.875	CCAATTGT
SOX15	MA1152.1	-516	-525	-	1	0.953	CAATTGTCCG
Sox6	MA0515.1	-516	-525	-	1	0.86	CAATTGTCCG
SOX8	MA0868.2	-516	-525	+	1	0.922	CGGACAATTG
SOX9	MA0077.1	-516	-524	-	1	0.926	CAATTGTCC
HINFP	MA0131.2	-517	-528	-	1	0.874	AATTGTCCGCCA
SOX14	MA1562.1	-517	-526	+	1	0.874	GCGGACAATT
Sox5	MA0087.1	-518	-524	-	1	0.873	ATTGTCC
SRY	MA0084.1	-518	-526	+	1	0.921	GCGGACAAT
MEIS1	MA0498.2	-519	-525	+	0.888	0.886	CGGACAA
NFIX	MA0671.1	-522	-530	-	0.955	0.937	TCCGCCAGG
NR2C2(var.2)	MA1536.1	-527	-534	-	0.897	0.902	CAGGTTAT
ONECUT1	MA0679.2	-528	-543	+	1	0.899	CCTGGATCAATAACCT
EN2	MA0642.1	-529	-538	+	0.901	0.904	ATCAATAACC
ESX1	MA0644.1	-529	-538	+	0.878	0.88	ATCAATAACC
LBX2	MA0699.1	-529	-538	+	0.859	0.855	ATCAATAACC
MIXL1	MA0662.1	-529	-538	+	0.879	0.872	ATCAATAACC
MNX1	MA0707.1	-529	-538	+	0.928	0.878	ATCAATAACC
EN1	MA0027.2	-530	-537	+	0.893	0.886	TCAATAAC
HOXA7	MA1498.1	-530	-537	+	0.863	0.86	TCAATAAC
HOXB2	MA0902.2	-530	-537	+	0.872	0.854	TCAATAAC
HOXB8	MA1502.1	-530	-537	+	0.871	0.859	TCAATAAC
HOXC8	MA1505.1	-530	-537	+	0.905	0.858	TCAATAAC
HOXD8	MA0910.2	-530	-537	+	0.869	0.854	TCAATAAC
LHX1	MA1518.1	-530	-537	+	0.942	0.944	TCAATAAC
MSX1	MA0666.1	-530	-537	+	0.856	0.862	TCAATAAC
NKX6-2	MA0675.1	-530	-537	+	0.882	0.858	TCAATAAC
PRRX1	MA0716.1	-530	-537	+	0.872	0.868	TCAATAAC
RAX2	MA0717.1	-530	-537	+	0.859	0.86	TCAATAAC
UNCX	MA0721.1	-530	-537	+	0.866	0.863	TCAATAAC
CUX1	MA0754.1	-531	-540	+	0.97	0.932	GGATCAATAA
CUX2	MA0755.1	-531	-540	+	0.949	0.905	GGATCAATAA
Arid3a	MA0151.1	-533	-538	+	0.97	0.915	ATCAAT
LHX1	MA1518.1	-534	-541	+	0.927	0.869	TGGATCAA
RHOXF1	MA0719.1	-534	-541	-	0.999	0.999	TTGATCCA
Hand1::Tcf3	MA0092.1	-536	-545	+	0.894	0.857	GACCTGGATC
ZBTB26	MA1579.1	-538	-552	+	1	0.946	AAGTCCAGACCTGGA
NR2C1	MA1535.1	-539	-547	-	0.86	0.857	CCAGGTCTG
Hand1::Tcf3	MA0092.1	-542	-551	-	1	0.951	GGTCTGGACT
Smad4	MA1153.1	-542	-549	-	0.977	0.962	GGTCTGGA
SMAD5	MA1557.1	-542	-551	+	0.852	0.881	AGTCCAGACC
TBP	MA0108.2	-543	-557	+	1	0.859	ACATAAAGTCCAGAC
HNF4A	MA0114.4	-544	-556	+	1	0.892	CATAAAGTCCAGA
HNF4G	MA0484.2	-544	-556	+	1	0.886	CATAAAGTCCAGA
HLTF	MA0109.1	-547	-556	-	0.873	0.857	GGACTTTATG
HOXA10	MA0899.1	-549	-559	+	1	0.865	CCACATAAAGT
Arid3a	MA0151.1	-550	-555	+	0.939	0.867	ATAAAG
LHX1	MA1518.1	-551	-558	+	0.911	0.858	CACATAAA
RUNX1	MA0002.2	-552	-562	-	1	0.872	TTATGTGGAGT
FOXH1	MA0479.1	-555	-565	+	1	0.884	TAAACTCCACA
ZNF354C	MA0130.1	-556	-561	+	1	0.996	CTCCAC
BARHL2	MA0635.1	-558	-567	+	1	0.871	CATAAACTCC
NR1I3	MA1534.1	-558	-566	+	0.862	0.852	ATAAACTCC
VDR	MA0693.2	-558	-565	-	0.904	0.897	GGAGTTTA
HOXA10	MA0899.1	-560	-570	+	1	0.867	GTACATAAACT
Arid3a	MA0151.1	-561	-566	+	0.939	0.863	ATAAAC
LHX1	MA1518.1	-562	-569	+	0.911	0.857	TACATAAA
MSANTD3	MA1523.1	-565	-574	-	1	0.893	ATGTACTCAT
HLTF	MA0109.1	-569	-578	-	0.971	0.874	ACTCATATAG
LHX1	MA1518.1	-570	-577	+	0.912	0.858	TATATGAG
E2F6	MA0471.2	-578	-590	-	0.894	0.853	GGCGGTGGGATAG
TBX18	MA1565.1	-578	-589	-	0.913	0.861	GGCGGTGGGATA
TBX3	MA1566.1	-579	-588	-	0.893	0.883	GCGGTGGGAT
TBX6	MA1567.1	-579	-588	-	0.895	0.87	GCGGTGGGAT
Hic1	MA0739.1	-580	-588	+	0.859	0.852	ATCCCACCG
ZNF75D	MA1601.1	-580	-589	-	1	0.97	CGGTGGGATA
ZNF354C	MA0130.1	-582	-587	+	0.944	0.92	TCCCAC
OVOL2	MA1545.1	-584	-596	+	0.869	0.865	AAGCCGCTATCCC
RHOXF1	MA0719.1	-584	-591	+	0.966	0.851	GCTATCCC
GATA3	MA0037.3	-585	-592	-	0.886	0.855	GGATAGCG
TBP	MA0108.2	-587	-601	+	1	0.858	ACATAAAGCCGCTAT
RHOXF1	MA0719.1	-591	-598	+	0.937	0.856	TAAAGCCG
TBP	MA0108.2	-591	-605	+	0.884	0.865	TTATACATAAAGCCG
HOXA10	MA0899.1	-593	-603	+	1	0.864	ATACATAAAGC
Arid3a	MA0151.1	-594	-599	+	0.939	0.867	ATAAAG
LHX1	MA1518.1	-595	-602	+	0.911	0.857	TACATAAA
OVOL1	MA1544.1	-599	-612	+	1	0.907	GACCCCGTTATACA
OVOL2	MA1545.1	-599	-611	+	1	0.971	ACCCCGTTATACA
HOXA9	MA0594.2	-600	-609	+	0.984	0.915	CCCGTTATAC
BSX	MA0876.1	-602	-609	+	0.85	0.858	CCCGTTAT
NR2C1	MA1535.1	-606	-614	-	0.86	0.867	CGGGGTCTG
Foxl2	MA1607.1	-611	-624	-	1	0.876	TCTGTGTAAACTGA
TBX2	MA0688.1	-611	-621	-	0.941	0.864	TCTGTGTAAAC
TBX3	MA1566.1	-611	-620	-	0.953	0.91	TCTGTGTAAA
TBX6	MA1567.1	-611	-620	-	0.947	0.9	TCTGTGTAAA
IRF1	MA0050.2	-612	-632	+	0.978	0.861	GAAAGGTTTCAGTTTACACAG
FOXP1	MA0481.3	-614	-624	-	1	0.852	GTGTAAACTGA
BARHL2	MA0635.1	-615	-624	-	1	0.869	TGTAAACTGA
IRF2	MA0051.1	-616	-633	-	1	0.863	GTAAACTGAAACCTTTCC
STAT1::STAT2	MA0517.1	-616	-630	+	1	0.893	AAGGTTTCAGTTTAC
Stat2	MA1623.1	-616	-628	-	0.894	0.92	GTAAACTGAAACC
VDR	MA0693.2	-617	-624	+	0.904	0.861	TCAGTTTA
HLTF	MA0109.1	-624	-633	-	0.886	0.877	AAACCTTTCC
HLTF	MA0109.1	-625	-634	-	0.873	0.886	AACCTTTCCA
POU3F1	MA0786.1	-626	-637	+	0.953	0.875	TTATGGAAAGGT
HLF	MA0043.3	-627	-640	+	1	0.925	ATATTATGGAAAGG
NFAT5	MA0606.1	-627	-636	-	1	0.965	CCTTTCCATA
NFATC1	MA0624.1	-627	-636	-	1	0.993	CCTTTCCATA
NFATC3	MA0625.1	-627	-636	-	1	0.982	CCTTTCCATA
NFATC4	MA1525.1	-627	-636	+	1	0.981	TATGGAAAGG
NFIL3	MA0025.2	-627	-639	+	1	0.949	TATTATGGAAAGG
POU2F1	MA0785.1	-627	-638	+	0.923	0.882	ATTATGGAAAGG
POU5F1	MA1115.1	-627	-637	+	0.891	0.912	TTATGGAAAGG
NFATC2	MA0152.1	-628	-634	-	1	0.928	CTTTCCA
POU5F1B	MA0792.1	-628	-636	+	0.932	0.889	TATGGAAAG
Arid5a	MA0602.1	-630	-643	+	0.87	0.856	TTTATATTATGGAA
LHX1	MA1518.1	-631	-638	-	0.911	0.915	TCCATAAT
EVX1	MA0887.1	-633	-642	+	0.976	0.905	TTATATTATG
EVX2	MA0888.1	-633	-642	+	0.975	0.902	TTATATTATG
GSC	MA0648.1	-633	-642	-	0.914	0.851	CATAATATAA
GSC2	MA0891.1	-633	-642	-	0.91	0.857	CATAATATAA
GSX1	MA0892.1	-633	-642	+	0.959	0.902	TTATATTATG
HOXB3	MA0903.1	-633	-642	+	0.958	0.925	TTATATTATG
Arid5a	MA0602.1	-634	-647	-	1	0.863	ATAATATAAATCCA
BARX1	MA0875.1	-634	-641	+	0.974	0.922	TATATTAT
BSX	MA0876.1	-634	-641	+	0.976	0.925	TATATTAT
HOXA7	MA1498.1	-634	-641	+	0.956	0.868	TATATTAT
LHX1	MA1518.1	-634	-641	+	0.962	0.904	TATATTAT
NKX6-2	MA0675.1	-634	-641	+	0.971	0.911	TATATTAT
PDX1	MA0132.2	-634	-641	+	0.934	0.876	TATATTAT
SHOX	MA0630.1	-634	-641	-	0.906	0.886	ATAATATA
HOXA10	MA0899.1	-635	-645	-	1	0.854	TAATATAAATC
MEIS2(var.2)	MA1640.1	-635	-649	+	1	0.912	GCTGGATTTATATTA
MEIS1(var.2)	MA1639.1	-636	-648	-	0.875	0.877	AATATAAATCCAG
PBX2	MA1113.2	-636	-648	-	1	0.858	AATATAAATCCAG
TBP	MA0108.2	-637	-651	-	1	0.955	ATATAAATCCAGCAA
Arid3a	MA0151.1	-639	-644	-	0.939	0.887	ATAAAT
RHOXF1	MA0719.1	-640	-647	-	1	0.912	TAAATCCA
Hand1::Tcf3	MA0092.1	-642	-651	+	0.889	0.852	TTGCTGGATT
CDX2	MA0465.2	-646	-657	-	1	0.996	CAGCAATAAAGA
HOXB13	MA0901.2	-646	-659	-	1	0.874	CAGCAATAAAGATA
CDX1	MA0878.2	-647	-657	-	1	0.945	AGCAATAAAGA
CDX4	MA1473.1	-647	-657	-	1	0.962	AGCAATAAAGA
EN2	MA0642.1	-647	-656	-	0.901	0.9	AGCAATAAAG
ESX1	MA0644.1	-647	-656	-	0.878	0.876	AGCAATAAAG
HOXA10	MA0899.1	-647	-657	-	1	0.964	AGCAATAAAGA
HOXA13	MA0650.2	-647	-657	-	1	0.904	AGCAATAAAGA
HOXA6	MA1497.1	-647	-656	-	0.903	0.886	AGCAATAAAG
HOXD13	MA0909.2	-647	-657	-	1	0.887	AGCAATAAAGA
LBX2	MA0699.1	-647	-656	-	0.859	0.856	AGCAATAAAG
MIXL1	MA0662.1	-647	-656	-	0.879	0.873	AGCAATAAAG
MNX1	MA0707.1	-647	-656	-	0.928	0.895	AGCAATAAAG
EN1	MA0027.2	-648	-655	-	0.893	0.887	GCAATAAA
HOXA7	MA1498.1	-648	-655	-	0.863	0.873	GCAATAAA
HOXB2	MA0902.2	-648	-655	-	0.872	0.857	GCAATAAA
HOXB8	MA1502.1	-648	-655	-	0.871	0.883	GCAATAAA
HOXC8	MA1505.1	-648	-655	-	0.905	0.857	GCAATAAA
HOXD8	MA0910.2	-648	-655	-	0.869	0.879	GCAATAAA
HOXD9	MA0913.2	-648	-657	-	1	0.949	GCAATAAAGA
LHX1	MA1518.1	-648	-655	-	0.942	0.944	GCAATAAA
MSX1	MA0666.1	-648	-655	-	0.856	0.864	GCAATAAA
NKX6-2	MA0675.1	-648	-655	-	0.882	0.875	GCAATAAA
PRRX1	MA0716.1	-648	-655	-	0.872	0.87	GCAATAAA
RAX2	MA0717.1	-648	-655	-	0.859	0.86	GCAATAAA
UNCX	MA0721.1	-648	-655	-	0.866	0.861	GCAATAAA
TBP	MA0108.2	-649	-663	-	1	0.858	CAATAAAGATAAATC
Arid3a	MA0151.1	-651	-656	-	0.939	0.867	ATAAAG
FOXL1	MA0033.2	-651	-657	-	0.874	0.889	ATAAAGA
FOXP3	MA0850.1	-651	-657	-	0.895	0.871	ATAAAGA
GATA2	MA0036.3	-653	-663	+	1	0.946	GATTTATCTTT
GATA4	MA0482.2	-653	-664	+	1	0.871	AGATTTATCTTT
GATA6	MA1104.2	-653	-665	+	1	0.882	AAGATTTATCTTT
HOXA10	MA0899.1	-653	-663	-	1	0.855	AAAGATAAATC
MEIS2(var.2)	MA1640.1	-653	-667	+	1	0.925	AAAAGATTTATCTTT
GATA5	MA0766.2	-654	-663	-	1	0.951	AAGATAAATC
LHX1	MA1518.1	-654	-661	-	0.909	0.855	AAGATAAA
MEIS1(var.2)	MA1639.1	-654	-666	-	0.889	0.88	AAGATAAATCTTT
PBX2	MA1113.2	-654	-666	-	1	0.863	AAGATAAATCTTT
GATA3	MA0037.3	-655	-662	-	1	0.98	AGATAAAT
TBP	MA0108.2	-655	-669	-	1	0.853	AGATAAATCTTTTAT
Arid3a	MA0151.1	-657	-662	-	0.939	0.887	ATAAAT
TBP	MA0108.2	-657	-671	+	1	0.976	ATATAAAAGATTTAT
HLTF	MA0109.1	-660	-669	-	0.997	0.901	AATCTTTTAT
TCF7L2	MA0523.1	-660	-673	+	0.9	0.891	GAATATAAAAGATT
BARHL2	MA0635.1	-661	-670	+	0.915	0.924	TATAAAAGAT
BARHL1	MA0877.2	-662	-669	+	0.855	0.875	ATAAAAGA
HOXA10	MA0899.1	-663	-673	+	1	0.879	GAATATAAAAG
Arid3a	MA0151.1	-664	-669	+	0.939	0.944	ATAAAA
Arid5a	MA0602.1	-665	-678	-	0.87	0.861	TTTATATTCTCACT
EOMES	MA0800.1	-668	-680	+	0.877	0.87	CAAGTGAGAATAT
MITF	MA0620.3	-669	-686	+	0.883	0.871	CATCTTCAAGTGAGAATA
MITF	MA0620.3	-669	-686	-	0.883	0.871	TATTCTCACTTGAAGATG
TBR1	MA0802.1	-670	-679	+	0.875	0.877	AAGTGAGAAT
TBX18	MA1565.1	-670	-681	+	0.878	0.859	TCAAGTGAGAAT
SREBF1(var.2)	MA0829.2	-671	-684	-	0.923	0.869	TTCTCACTTGAAGA
USF2	MA0526.3	-671	-684	+	0.925	0.855	TCTTCAAGTGAGAA
MSGN1	MA1524.1	-672	-683	+	0.944	0.877	CTTCAAGTGAGA
MSGN1	MA1524.1	-672	-683	-	0.938	0.871	TCTCACTTGAAG
TBX4	MA0806.1	-672	-679	+	0.927	0.857	AAGTGAGA
NKX2-3	MA0672.1	-673	-682	-	1	0.964	CTCACTTGAA
Nkx3-1	MA0124.2	-673	-681	-	1	0.868	CTCACTTGA
SNAI1	MA1558.1	-673	-682	+	0.868	0.866	TTCAAGTGAG
TFAP4(var.2)	MA1570.1	-673	-682	+	0.931	0.892	TTCAAGTGAG
TFAP4(var.2)	MA1570.1	-673	-682	-	0.927	0.892	CTCACTTGAA
TFEB	MA0692.1	-673	-682	-	0.885	0.867	CTCACTTGAA
HLTF	MA0109.1	-674	-683	-	0.869	0.858	TCACTTGAAG
NKX2-8	MA0673.1	-674	-682	-	1	0.984	TCACTTGAA
HLTF	MA0109.1	-680	-689	+	0.96	0.86	TGGCATCTTC
NFIA	MA0670.1	-683	-692	-	1	0.999	GATGCCAAAA
NFIC	MA0161.2	-683	-693	+	1	0.87	TTTTTGGCATC
NFIX	MA0671.1	-683	-691	-	1	1	GATGCCAAA
Hic1	MA0739.1	-684	-692	-	1	0.94	ATGCCAAAA
HIC2	MA0738.1	-684	-692	-	0.934	0.928	ATGCCAAAA
THAP1	MA0597.1	-684	-692	-	0.92	0.899	ATGCCAAAA
HLTF	MA0109.1	-688	-697	+	0.997	0.898	CTTCTTTTTG
HLTF	MA0109.1	-691	-700	+	0.989	0.887	TGTCTTCTTT
MEIS1	MA0498.2	-695	-701	-	0.896	0.897	AAGACAG
MEIS3	MA0775.1	-695	-702	-	0.87	0.859	AAGACAGA
DMRT3	MA0610.1	-698	-708	+	1	0.852	TTGGTATCTGT
GATA3	MA0037.3	-700	-707	-	0.877	0.877	AGATACCA
RHOXF1	MA0719.1	-706	-713	-	0.937	0.856	CAAAGCCA
NFIX	MA0671.1	-707	-715	-	0.955	0.939	AAAGCCAGT
Hand1::Tcf3	MA0092.1	-708	-717	+	0.894	0.855	CCACTGGCTT
TFAP2B(var.2)	MA0812.1	-709	-719	+	0.874	0.892	GGCCACTGGCT
TFAP2B(var.2)	MA0812.1	-709	-719	-	0.867	0.892	AGCCAGTGGCC
TFAP2E	MA1569.1	-709	-719	+	0.938	0.933	GGCCACTGGCT
TFAP2E	MA1569.1	-709	-719	-	0.938	0.933	AGCCAGTGGCC
NFIX	MA0671.1	-713	-721	+	0.929	0.909	ACGGCCACT
ZNF354C	MA0130.1	-714	-719	+	0.932	0.919	GGCCAC
OSR1	MA1542.1	-716	-725	+	1	0.895	AGCTACGGCC
Mafb	MA0117.2	-718	-729	-	1	0.886	CCGTAGCTGACT
Smad2::Smad3	MA1622.1	-721	-734	-	1	0.857	TAGCTGACTTACAA
FOS::JUND	MA1141.1	-722	-734	+	1	0.852	TTGTAAGTCAGCT
FOSL1::JUN	MA1128.1	-722	-734	-	1	0.858	AGCTGACTTACAA
FOSL1::JUNB	MA1137.1	-722	-734	-	1	0.874	AGCTGACTTACAA
BATF	MA1634.1	-723	-733	-	1	0.883	GCTGACTTACA
BATF::JUN	MA0462.2	-723	-733	-	1	0.882	GCTGACTTACA
BATF3	MA0835.2	-723	-733	-	1	0.88	GCTGACTTACA
FOS::JUN	MA0099.3	-723	-732	+	1	0.857	GTAAGTCAGC
FOSB::JUNB	MA1135.1	-723	-732	-	1	0.865	GCTGACTTAC
FOSL1::JUND	MA1142.1	-723	-732	-	1	0.889	GCTGACTTAC
FOSL2::JUN	MA1130.1	-723	-734	+	1	0.858	TTGTAAGTCAGC
FOSL2::JUNB	MA1138.1	-723	-732	-	1	0.853	GCTGACTTAC
JUN::JUNB	MA1132.1	-723	-732	-	1	0.902	GCTGACTTAC
MEIS1	MA0498.2	-724	-730	-	0.857	0.855	CTGACTT
Nr2e1	MA0676.1	-724	-732	+	1	0.929	GTAAGTCAG
HLTF	MA0109.1	-725	-734	-	0.876	0.862	TGACTTACAA
SRY	MA0084.1	-727	-735	-	0.949	0.896	ACTTACAAA
SOX15	MA1152.1	-728	-737	+	0.964	0.9	TGTTTGTAAG
SOX4	MA0867.2	-729	-738	-	1	0.855	TTACAAACAT
FOXL1	MA0033.2	-731	-737	-	1	0.852	ACAAACA
FOXP3	MA0850.1	-731	-737	-	1	0.878	ACAAACA
HLTF	MA0109.1	-733	-742	-	0.96	0.944	AAACATCTAA
HLTF	MA0109.1	-737	-746	+	0.95	0.859	AAGCTTAGAT
Nr2e3	MA0164.1	-740	-746	-	1	0.993	TAAGCTT
Rhox11	MA0629.1	-740	-756	+	1	0.927	GTGTAGCTGTAAGCTTA
Nr2e3	MA0164.1	-741	-747	+	1	0.993	TAAGCTT
DMRTA2	MA1478.1	-746	-757	-	0.986	0.927	TACAGCTACACG
DMRT3	MA0610.1	-747	-757	+	0.943	0.902	CGTGTAGCTGT
TBX3	MA1566.1	-750	-759	+	0.965	0.9	TTCGTGTAGC
ARNT::HIF1A	MA0259.1	-753	-760	+	0.912	0.907	GTTCGTGT
NR1I3	MA1534.1	-755	-763	-	1	0.88	ACGAACTGA
HLTF	MA0109.1	-762	-771	+	0.997	0.897	TCTCTTTTTC
SRY	MA0084.1	-768	-776	-	0.949	0.914	GAGAACAAA
SOX15	MA1152.1	-769	-778	+	0.964	0.948	TTTTTGTTCT
Sox3	MA0514.1	-769	-778	+	1	0.889	TTTTTGTTCT
Sox6	MA0515.1	-769	-778	+	0.964	0.85	TTTTTGTTCT
SOX8	MA0868.2	-769	-778	-	0.886	0.882	AGAACAAAAA
SOX4	MA0867.2	-770	-779	-	1	0.909	GAACAAAAAA
ZNF384	MA1125.1	-770	-781	-	1	0.996	GAACAAAAAAAA
ZNF384	MA1125.1	-771	-782	-	1	0.978	AACAAAAAAAAT
MEF2C	MA0497.1	-772	-786	-	1	0.853	ACAAAAAAAATATTA
ZNF384	MA1125.1	-772	-783	-	1	0.974	ACAAAAAAAATA
MEF2A	MA0052.4	-773	-787	-	1	0.851	CAAAAAAAATATTAT
Arid5a	MA0602.1	-774	-787	+	1	0.962	ATAATATTTTTTTT
Foxd3	MA0041.1	-775	-786	+	0.923	0.929	TAATATTTTTTT
BARX2	MA1471.1	-776	-787	-	0.965	0.95	AAAAAATATTAT
Arid5a	MA0602.1	-778	-791	-	1	0.948	AAAATATTATTTTT
EVX1	MA0887.1	-779	-788	-	0.976	0.909	AAATATTATT
EVX2	MA0888.1	-779	-788	-	0.975	0.905	AAATATTATT
Foxd3	MA0041.1	-779	-790	-	0.923	0.888	AAATATTATTTT
GSC	MA0648.1	-779	-788	+	0.914	0.854	AATAATATTT
GSC2	MA0891.1	-779	-788	+	0.91	0.859	AATAATATTT
GSX1	MA0892.1	-779	-788	-	0.959	0.902	AAATATTATT
HOXB3	MA0903.1	-779	-788	-	0.958	0.926	AAATATTATT
BARX1	MA0875.1	-780	-787	-	0.974	0.923	AATATTAT
BSX	MA0876.1	-780	-787	-	0.976	0.926	AATATTAT
Dlx3	MA0880.1	-780	-787	-	0.891	0.85	AATATTAT
GSX2	MA0893.2	-780	-787	-	0.93	0.859	AATATTAT
HOXA7	MA1498.1	-780	-787	-	0.956	0.867	AATATTAT
LHX1	MA1518.1	-780	-787	-	0.962	0.904	AATATTAT
NKX6-2	MA0675.1	-780	-787	-	0.971	0.91	AATATTAT
PDX1	MA0132.2	-780	-787	-	0.934	0.876	AATATTAT
SHOX	MA0630.1	-780	-787	+	0.906	0.883	ATAATATT
MEF2A	MA0052.4	-781	-795	+	1	0.925	ACATAAAAATAATAT
TBP	MA0108.2	-781	-795	+	1	0.896	ACATAAAAATAATAT
MEF2C	MA0497.1	-782	-796	+	1	0.917	AACATAAAAATAATA
LHX1	MA1518.1	-783	-790	+	0.942	0.885	AAAATAAT
FOXC2	MA0846.1	-785	-796	+	0.887	0.855	AACATAAAAATA
FOXC1	MA0032.2	-786	-796	+	0.932	0.867	AACATAAAAAT
CDX4	MA1473.1	-787	-797	+	1	0.85	CAACATAAAAA
FOXL1	MA0033.2	-787	-793	+	0.874	0.889	ATAAAAA
FOXP3	MA0850.1	-787	-793	+	0.876	0.856	ATAAAAA
HOXA10	MA0899.1	-787	-797	+	1	0.896	CAACATAAAAA
HOXA9	MA0594.2	-787	-796	+	0.907	0.855	AACATAAAAA
Arid3a	MA0151.1	-788	-793	+	0.939	0.944	ATAAAA
LHX1	MA1518.1	-789	-796	+	0.911	0.857	AACATAAA
POU3F3	MA0788.1	-789	-801	-	0.934	0.865	TTTATGTTGATTA
POU3F1	MA0786.1	-790	-801	-	0.943	0.881	TTATGTTGATTA
Foxj2	MA0614.1	-792	-799	+	0.912	0.906	ATCAACAT
FOXH1	MA0479.1	-793	-803	+	0.888	0.922	AATAATCAACA
FOXL1	MA0033.2	-793	-799	+	0.861	0.878	ATCAACA
FOXO4	MA0848.1	-793	-799	+	0.898	0.856	ATCAACA
HOXA10	MA0899.1	-793	-803	+	0.89	0.857	AATAATCAACA
POU6F2	MA0793.1	-793	-802	-	0.937	0.863	TGTTGATTAT
ALX3	MA0634.1	-794	-803	-	0.881	0.873	GTTGATTATT
Arid3a	MA0151.1	-794	-799	+	0.97	0.891	ATCAAC
EMX2	MA0886.1	-794	-803	-	0.881	0.882	GTTGATTATT
EN2	MA0642.1	-794	-803	+	0.926	0.896	AATAATCAAC
EN2	MA0642.1	-794	-803	-	0.907	0.872	GTTGATTATT
ESX1	MA0644.1	-794	-803	+	0.882	0.882	AATAATCAAC
ESX1	MA0644.1	-794	-803	-	0.873	0.871	GTTGATTATT
EVX1	MA0887.1	-794	-803	-	0.986	0.977	GTTGATTATT
EVX2	MA0888.1	-794	-803	-	0.985	0.978	GTTGATTATT
GSC	MA0648.1	-794	-803	+	1	0.924	AATAATCAAC
GSC2	MA0891.1	-794	-803	+	1	0.936	AATAATCAAC
GSX1	MA0892.1	-794	-803	-	0.951	0.941	GTTGATTATT
HOXA6	MA1497.1	-794	-803	-	0.959	0.925	GTTGATTATT
HOXB3	MA0903.1	-794	-803	-	0.959	0.953	GTTGATTATT
LBX2	MA0699.1	-794	-803	+	0.864	0.851	AATAATCAAC
LBX2	MA0699.1	-794	-803	-	0.865	0.851	GTTGATTATT
LHX6	MA0658.1	-794	-803	+	0.886	0.887	AATAATCAAC
LHX6	MA0658.1	-794	-803	-	0.855	0.852	GTTGATTATT
MEOX1	MA0661.1	-794	-803	+	0.869	0.857	AATAATCAAC
MEOX1	MA0661.1	-794	-803	-	0.901	0.879	GTTGATTATT
MEOX2	MA0706.1	-794	-803	+	0.939	0.927	AATAATCAAC
MEOX2	MA0706.1	-794	-803	-	0.924	0.911	GTTGATTATT
MIXL1	MA0662.1	-794	-803	+	0.893	0.895	AATAATCAAC
MIXL1	MA0662.1	-794	-803	-	0.876	0.877	GTTGATTATT
MNX1	MA0707.1	-794	-803	+	0.91	0.917	AATAATCAAC
MNX1	MA0707.1	-794	-803	-	0.876	0.873	GTTGATTATT
NOTO	MA0710.1	-794	-803	-	0.899	0.88	GTTGATTATT
Arid3b	MA0601.1	-795	-805	+	0.854	0.856	ATAATAATCAA
BARX1	MA0875.1	-795	-802	-	0.984	0.944	TTGATTAT
BSX	MA0876.1	-795	-802	-	0.989	0.96	TTGATTAT
Dlx2	MA0885.1	-795	-802	-	0.853	0.852	TTGATTAT
Dlx3	MA0880.1	-795	-802	-	0.89	0.882	TTGATTAT
Dlx4	MA0881.1	-795	-802	-	0.882	0.873	TTGATTAT
DLX6	MA0882.1	-795	-802	-	0.886	0.883	TTGATTAT
DPRX	MA1480.1	-795	-804	+	1	0.859	TAATAATCAA
DRGX	MA1481.1	-795	-802	-	0.882	0.883	TTGATTAT
Dux	MA0611.1	-795	-802	+	1	0.907	ATAATCAA
EN1	MA0027.2	-795	-802	+	0.909	0.908	ATAATCAA
GSX2	MA0893.2	-795	-802	-	0.931	0.892	TTGATTAT
HOXA1	MA1495.1	-795	-802	+	0.93	0.935	ATAATCAA
HOXA1	MA1495.1	-795	-802	-	0.925	0.931	TTGATTAT
HOXA2	MA0900.2	-795	-802	-	0.913	0.919	TTGATTAT
HOXA4	MA1496.1	-795	-802	-	0.928	0.91	TTGATTAT
HOXA5	MA0158.2	-795	-802	-	0.92	0.886	TTGATTAT
HOXA7	MA1498.1	-795	-802	-	0.958	0.93	TTGATTAT
HOXB2	MA0902.2	-795	-802	+	0.872	0.87	ATAATCAA
HOXB2	MA0902.2	-795	-802	-	0.918	0.911	TTGATTAT
HOXB4	MA1499.1	-795	-802	-	0.923	0.918	TTGATTAT
HOXB5	MA0904.2	-795	-802	+	0.882	0.883	ATAATCAA
HOXB5	MA0904.2	-795	-802	-	0.871	0.875	TTGATTAT
HOXB6	MA1500.1	-795	-802	+	0.958	0.922	ATAATCAA
HOXB8	MA1502.1	-795	-802	-	0.932	0.894	TTGATTAT
HOXC4	MA1504.1	-795	-802	-	0.921	0.926	TTGATTAT
HOXC8	MA1505.1	-795	-802	+	0.895	0.902	ATAATCAA
HOXC8	MA1505.1	-795	-802	-	0.891	0.898	TTGATTAT
HOXD4	MA1507.1	-795	-802	-	0.929	0.932	TTGATTAT
HOXD8	MA0910.2	-795	-802	-	0.932	0.881	TTGATTAT
LHX1	MA1518.1	-795	-802	+	0.96	0.935	ATAATCAA
LHX1	MA1518.1	-795	-802	-	0.967	0.943	TTGATTAT
Lhx4	MA0704.1	-795	-802	-	0.917	0.915	TTGATTAT
Lhx8	MA0705.1	-795	-802	+	0.932	0.922	ATAATCAA
Lhx8	MA0705.1	-795	-802	-	0.918	0.91	TTGATTAT
NKX6-1	MA0674.1	-795	-802	-	0.937	0.91	TTGATTAT
NKX6-2	MA0675.1	-795	-802	+	0.881	0.888	ATAATCAA
NKX6-2	MA0675.1	-795	-802	-	0.966	0.952	TTGATTAT
NKX6-3	MA1530.1	-795	-803	-	0.889	0.864	TTGATTATT
OTX1	MA0711.1	-795	-802	+	1	0.941	ATAATCAA
PDX1	MA0132.2	-795	-802	-	0.935	0.933	TTGATTAT
PITX1	MA0682.2	-795	-802	+	1	0.86	ATAATCAA
PITX2	MA1547.1	-795	-802	+	1	0.858	ATAATCAA
PITX3	MA0714.1	-795	-803	+	1	0.882	AATAATCAA
PRRX1	MA0716.1	-795	-802	+	0.877	0.879	ATAATCAA
PRRX1	MA0716.1	-795	-802	-	0.858	0.858	TTGATTAT
RAX2	MA0717.1	-795	-802	+	0.867	0.866	ATAATCAA
RAX2	MA0717.1	-795	-802	-	0.879	0.877	TTGATTAT
SHOX	MA0630.1	-795	-802	+	0.899	0.898	ATAATCAA
UNCX	MA0721.1	-795	-802	+	0.87	0.87	ATAATCAA
UNCX	MA0721.1	-795	-802	-	0.882	0.882	TTGATTAT
VAX1	MA0722.1	-795	-802	+	0.91	0.893	ATAATCAA
VAX2	MA0723.1	-795	-802	+	0.922	0.901	ATAATCAA
POU6F1(var.2)	MA1549.1	-796	-805	+	0.858	0.853	ATAATAATCA
POU6F2	MA0793.1	-796	-805	-	0.937	0.863	TGATTATTAT
ALX3	MA0634.1	-797	-806	-	0.877	0.864	GATTATTATT
EMX2	MA0886.1	-797	-806	-	0.883	0.884	GATTATTATT
EN2	MA0642.1	-797	-806	+	0.901	0.871	AATAATAATC
EN2	MA0642.1	-797	-806	-	0.9	0.865	GATTATTATT
ESX1	MA0644.1	-797	-806	+	0.878	0.878	AATAATAATC
ESX1	MA0644.1	-797	-806	-	0.869	0.866	GATTATTATT
EVX1	MA0887.1	-797	-806	-	0.976	0.971	GATTATTATT
EVX2	MA0888.1	-797	-806	-	0.975	0.971	GATTATTATT
Foxd3	MA0041.1	-797	-808	-	0.917	0.896	GATTATTATTTT
GSC2	MA0891.1	-797	-806	+	0.91	0.855	AATAATAATC
GSX1	MA0892.1	-797	-806	-	0.959	0.947	GATTATTATT
HOXA6	MA1497.1	-797	-806	+	0.903	0.874	AATAATAATC
HOXA6	MA1497.1	-797	-806	-	0.963	0.927	GATTATTATT
HOXB3	MA0903.1	-797	-806	-	0.958	0.952	GATTATTATT
LHX6	MA0658.1	-797	-806	+	0.862	0.855	AATAATAATC
MEOX1	MA0661.1	-797	-806	-	0.897	0.877	GATTATTATT
MEOX2	MA0706.1	-797	-806	+	0.922	0.911	AATAATAATC
MEOX2	MA0706.1	-797	-806	-	0.917	0.905	GATTATTATT
MIXL1	MA0662.1	-797	-806	+	0.879	0.879	AATAATAATC
MIXL1	MA0662.1	-797	-806	-	0.862	0.861	GATTATTATT
MNX1	MA0707.1	-797	-806	+	0.928	0.92	AATAATAATC
MNX1	MA0707.1	-797	-806	-	0.887	0.883	GATTATTATT
NOTO	MA0710.1	-797	-806	-	0.9	0.855	GATTATTATT
BARX1	MA0875.1	-798	-805	-	0.974	0.935	ATTATTAT
BSX	MA0876.1	-798	-805	-	0.976	0.949	ATTATTAT
Dlx2	MA0885.1	-798	-805	-	0.853	0.853	ATTATTAT
Dlx3	MA0880.1	-798	-805	-	0.891	0.884	ATTATTAT
Dlx4	MA0881.1	-798	-805	-	0.883	0.875	ATTATTAT
DLX6	MA0882.1	-798	-805	-	0.888	0.885	ATTATTAT
DRGX	MA1481.1	-798	-805	-	0.863	0.855	ATTATTAT
EN1	MA0027.2	-798	-805	+	0.893	0.891	ATAATAAT
GSX2	MA0893.2	-798	-805	-	0.93	0.901	ATTATTAT
HOXA1	MA1495.1	-798	-805	+	0.915	0.923	ATAATAAT
HOXA1	MA1495.1	-798	-805	-	0.91	0.918	ATTATTAT
HOXA2	MA0900.2	-798	-805	-	0.912	0.919	ATTATTAT
HOXA4	MA1496.1	-798	-805	-	0.918	0.924	ATTATTAT
HOXA5	MA0158.2	-798	-805	-	0.918	0.88	ATTATTAT
HOXA7	MA1498.1	-798	-805	-	0.956	0.926	ATTATTAT
HOXB2	MA0902.2	-798	-805	+	0.872	0.867	ATAATAAT
HOXB2	MA0902.2	-798	-805	-	0.916	0.908	ATTATTAT
HOXB4	MA1499.1	-798	-805	-	0.923	0.927	ATTATTAT
HOXB5	MA0904.2	-798	-805	+	0.881	0.884	ATAATAAT
HOXB5	MA0904.2	-798	-805	-	0.871	0.876	ATTATTAT
HOXB6	MA1500.1	-798	-805	+	0.954	0.924	ATAATAAT
HOXB8	MA1502.1	-798	-805	-	0.93	0.891	ATTATTAT
HOXC4	MA1504.1	-798	-805	-	0.921	0.928	ATTATTAT
HOXC8	MA1505.1	-798	-805	+	0.905	0.91	ATAATAAT
HOXC8	MA1505.1	-798	-805	-	0.902	0.907	ATTATTAT
HOXD4	MA1507.1	-798	-805	-	0.929	0.935	ATTATTAT
HOXD8	MA0910.2	-798	-805	-	0.932	0.882	ATTATTAT
LHX1	MA1518.1	-798	-805	+	0.942	0.918	ATAATAAT
LHX1	MA1518.1	-798	-805	-	0.962	0.937	ATTATTAT
Lhx4	MA0704.1	-798	-805	-	0.916	0.91	ATTATTAT
Lhx8	MA0705.1	-798	-805	+	0.884	0.877	ATAATAAT
Lhx8	MA0705.1	-798	-805	-	0.878	0.871	ATTATTAT
NKX6-1	MA0674.1	-798	-805	-	0.946	0.918	ATTATTAT
NKX6-2	MA0675.1	-798	-805	+	0.882	0.874	ATAATAAT
NKX6-2	MA0675.1	-798	-805	-	0.971	0.956	ATTATTAT
NKX6-3	MA1530.1	-798	-806	-	0.891	0.875	ATTATTATT
PDX1	MA0132.2	-798	-805	-	0.934	0.932	ATTATTAT
PRRX1	MA0716.1	-798	-805	+	0.872	0.87	ATAATAAT
PRRX1	MA0716.1	-798	-805	-	0.852	0.851	ATTATTAT
RAX2	MA0717.1	-798	-805	+	0.859	0.855	ATAATAAT
RAX2	MA0717.1	-798	-805	-	0.871	0.868	ATTATTAT
SHOX	MA0630.1	-798	-805	+	0.906	0.901	ATAATAAT
UNCX	MA0721.1	-798	-805	+	0.866	0.862	ATAATAAT
UNCX	MA0721.1	-798	-805	-	0.875	0.87	ATTATTAT
VAX1	MA0722.1	-798	-805	+	0.913	0.897	ATAATAAT
VAX2	MA0723.1	-798	-805	+	0.924	0.903	ATAATAAT
MEF2A	MA0052.4	-799	-813	+	1	0.87	CGTTTAAAATAATAA
MEF2C	MA0497.1	-800	-814	+	1	0.875	TCGTTTAAAATAATA
LHX1	MA1518.1	-801	-808	+	0.942	0.885	AAAATAAT
LIN54	MA0619.1	-803	-811	+	0.853	0.888	TTTAAAATA
LIN54	MA0619.1	-804	-812	+	0.983	0.938	GTTTAAAAT
LIN54	MA0619.1	-804	-812	-	0.925	0.897	ATTTTAAAC
LIN54	MA0619.1	-805	-813	-	0.983	0.947	TTTTAAACG
BARHL2	MA0635.1	-806	-815	-	1	0.997	TTTAAACGAT
BARHL1	MA0877.2	-807	-814	-	1	0.996	TTAAACGA
BARX2	MA1471.1	-807	-818	-	0.968	0.972	TTAAACGATTAA
Hmx1	MA0896.1	-807	-823	-	0.861	0.862	TTAAACGATTAATGGCA
Hmx3	MA0898.1	-807	-823	-	0.881	0.856	TTAAACGATTAATGGCA
PAX3	MA0780.1	-808	-817	-	1	0.87	TAAACGATTA
PAX7	MA0680.1	-808	-817	-	1	0.876	TAAACGATTA
MEIS2(var.2)	MA1640.1	-809	-823	-	0.896	0.874	AAACGATTAATGGCA
ALX3	MA0634.1	-810	-819	-	0.881	0.859	AACGATTAAT
BARHL2	MA0635.1	-810	-819	+	0.929	0.936	ATTAATCGTT
EN2	MA0642.1	-810	-819	-	0.907	0.901	AACGATTAAT
ESX1	MA0644.1	-810	-819	-	0.873	0.872	AACGATTAAT
EVX1	MA0887.1	-810	-819	-	0.986	0.928	AACGATTAAT
EVX2	MA0888.1	-810	-819	-	0.985	0.926	AACGATTAAT
GSC	MA0648.1	-810	-819	+	1	0.934	ATTAATCGTT
GSC2	MA0891.1	-810	-819	+	1	0.946	ATTAATCGTT
GSX1	MA0892.1	-810	-819	-	0.951	0.923	AACGATTAAT
HOXA6	MA1497.1	-810	-819	-	0.959	0.896	AACGATTAAT
HOXB3	MA0903.1	-810	-819	-	0.959	0.946	AACGATTAAT
Isl1	MA1608.1	-810	-820	-	0.862	0.851	AACGATTAATG
LBX2	MA0699.1	-810	-819	-	0.865	0.86	AACGATTAAT
MEIS1(var.2)	MA1639.1	-810	-822	+	0.872	0.899	GCCATTAATCGTT
MIXL1	MA0662.1	-810	-819	-	0.876	0.868	AACGATTAAT
Nobox	MA0125.1	-810	-817	+	0.864	0.864	TAATCGTT
VENTX	MA0724.1	-810	-818	-	0.984	0.986	AACGATTAA
Arid3b	MA0601.1	-811	-821	+	1	0.953	CCATTAATCGT
BARHL1	MA0877.2	-811	-818	+	0.962	0.964	TTAATCGT
BARX1	MA0875.1	-811	-818	-	0.984	0.984	ACGATTAA
BSX	MA0876.1	-811	-818	-	0.989	0.983	ACGATTAA
Dlx2	MA0885.1	-811	-818	-	0.853	0.859	ACGATTAA
Dlx3	MA0880.1	-811	-818	-	0.89	0.895	ACGATTAA
Dlx4	MA0881.1	-811	-818	-	0.882	0.887	ACGATTAA
DLX6	MA0882.1	-811	-818	-	0.886	0.891	ACGATTAA
DRGX	MA1481.1	-811	-818	-	0.882	0.864	ACGATTAA
GSX2	MA0893.2	-811	-818	-	0.931	0.886	ACGATTAA
HOXA4	MA1496.1	-811	-818	-	0.928	0.857	ACGATTAA
HOXA7	MA1498.1	-811	-818	-	0.958	0.942	ACGATTAA
HOXB2	MA0902.2	-811	-818	-	0.918	0.893	ACGATTAA
HOXB6	MA1500.1	-811	-818	+	0.958	0.93	TTAATCGT
HOXB8	MA1502.1	-811	-818	-	0.932	0.911	ACGATTAA
HOXC4	MA1504.1	-811	-818	-	0.921	0.869	ACGATTAA
HOXD4	MA1507.1	-811	-818	-	0.929	0.871	ACGATTAA
HOXD8	MA0910.2	-811	-818	-	0.932	0.908	ACGATTAA
LHX1	MA1518.1	-811	-818	-	0.967	0.967	ACGATTAA
Lhx4	MA0704.1	-811	-818	-	0.917	0.857	ACGATTAA
NKX6-1	MA0674.1	-811	-818	-	0.937	0.874	ACGATTAA
NKX6-2	MA0675.1	-811	-818	-	0.966	0.953	ACGATTAA
NKX6-3	MA1530.1	-811	-819	-	0.889	0.868	ACGATTAAT
OTX1	MA0711.1	-811	-818	+	1	0.962	TTAATCGT
PDX1	MA0132.2	-811	-818	-	0.935	0.909	ACGATTAA
PITX1	MA0682.2	-811	-818	+	1	0.862	TTAATCGT
PITX2	MA1547.1	-811	-818	+	1	0.857	TTAATCGT
PITX3	MA0714.1	-811	-819	+	1	0.886	ATTAATCGT
PRRX1	MA0716.1	-811	-818	-	0.858	0.857	ACGATTAA
RAX2	MA0717.1	-811	-818	-	0.879	0.878	ACGATTAA
SHOX	MA0630.1	-811	-818	+	0.899	0.898	TTAATCGT
UNCX	MA0721.1	-811	-818	-	0.882	0.876	ACGATTAA
Arid3b	MA0601.1	-812	-822	-	1	0.95	CGATTAATGGC
HOXA10	MA0899.1	-813	-823	+	0.934	0.89	TGCCATTAATC
HOXA9	MA0594.2	-813	-822	+	0.891	0.863	GCCATTAATC
HOXD9	MA0913.2	-813	-822	+	0.929	0.879	GCCATTAATC
Isl1	MA1608.1	-813	-823	+	1	0.97	TGCCATTAATC
ALX3	MA0634.1	-814	-823	+	0.875	0.861	TGCCATTAAT
Arid3a	MA0151.1	-814	-819	+	1	0.943	ATTAAT
Arid3a	MA0151.1	-814	-819	-	1	0.943	ATTAAT
EN2	MA0642.1	-814	-823	+	0.916	0.909	TGCCATTAAT
ESX1	MA0644.1	-814	-823	+	0.872	0.87	TGCCATTAAT
EVX1	MA0887.1	-814	-823	+	0.986	0.927	TGCCATTAAT
EVX2	MA0888.1	-814	-823	+	0.986	0.928	TGCCATTAAT
GSC	MA0648.1	-814	-823	-	0.914	0.855	ATTAATGGCA
GSC2	MA0891.1	-814	-823	-	0.906	0.86	ATTAATGGCA
GSX1	MA0892.1	-814	-823	+	0.974	0.946	TGCCATTAAT
HOXA6	MA1497.1	-814	-823	+	0.978	0.951	TGCCATTAAT
HOXB3	MA0903.1	-814	-823	+	0.984	0.97	TGCCATTAAT
HOXB7	MA1501.1	-814	-823	+	0.896	0.872	TGCCATTAAT
LBX2	MA0699.1	-814	-823	+	0.866	0.862	TGCCATTAAT
MEOX2	MA0706.1	-814	-823	+	0.946	0.854	TGCCATTAAT
MIXL1	MA0662.1	-814	-823	+	0.867	0.86	TGCCATTAAT
MNX1	MA0707.1	-814	-823	+	0.9	0.867	TGCCATTAAT
NKX6-3	MA1530.1	-814	-822	+	1	0.973	GCCATTAAT
NOTO	MA0710.1	-814	-823	+	0.941	0.852	TGCCATTAAT
BARX1	MA0875.1	-815	-822	+	0.989	0.989	GCCATTAA
BSX	MA0876.1	-815	-822	+	0.991	0.987	GCCATTAA
Dlx2	MA0885.1	-815	-822	+	0.855	0.862	GCCATTAA
Dlx3	MA0880.1	-815	-822	+	0.896	0.901	GCCATTAA
Dlx4	MA0881.1	-815	-822	+	0.89	0.896	GCCATTAA
DLX6	MA0882.1	-815	-822	+	0.892	0.897	GCCATTAA
DRGX	MA1481.1	-815	-822	+	0.868	0.853	GCCATTAA
GSX2	MA0893.2	-815	-822	+	0.986	0.961	GCCATTAA
HOXA4	MA1496.1	-815	-822	+	1	0.924	GCCATTAA
HOXA5	MA0158.2	-815	-822	+	0.961	0.909	GCCATTAA
HOXA7	MA1498.1	-815	-822	+	0.99	0.988	GCCATTAA
HOXB2	MA0902.2	-815	-822	+	0.956	0.934	GCCATTAA
HOXB4	MA1499.1	-815	-822	+	1	0.911	GCCATTAA
HOXB6	MA1500.1	-815	-822	-	0.984	0.984	TTAATGGC
HOXB8	MA1502.1	-815	-822	+	0.983	0.983	GCCATTAA
HOXC4	MA1504.1	-815	-822	+	1	0.94	GCCATTAA
HOXC8	MA1505.1	-815	-822	+	0.923	0.872	GCCATTAA
HOXC8	MA1505.1	-815	-822	-	0.855	0.87	TTAATGGC
HOXD4	MA1507.1	-815	-822	+	1	0.934	GCCATTAA
HOXD8	MA0910.2	-815	-822	+	0.988	0.985	GCCATTAA
LHX1	MA1518.1	-815	-822	+	0.97	0.971	GCCATTAA
Lhx4	MA0704.1	-815	-822	+	0.921	0.861	GCCATTAA
MSX1	MA0666.1	-815	-822	+	0.859	0.867	GCCATTAA
NKX6-1	MA0674.1	-815	-822	+	0.973	0.906	GCCATTAA
NKX6-2	MA0675.1	-815	-822	+	0.988	0.973	GCCATTAA
PDX1	MA0132.2	-815	-822	+	0.965	0.937	GCCATTAA
PRRX1	MA0716.1	-815	-822	+	0.854	0.852	GCCATTAA
RAX2	MA0717.1	-815	-822	+	0.874	0.874	GCCATTAA
SHOX	MA0630.1	-815	-822	-	0.904	0.903	TTAATGGC
UNCX	MA0721.1	-815	-822	+	0.874	0.869	GCCATTAA
VENTX	MA0724.1	-815	-823	+	0.984	0.926	TGCCATTAA
Hic1	MA0739.1	-816	-824	+	1	0.89	CTGCCATTA
HIC2	MA0738.1	-816	-824	+	0.934	0.886	CTGCCATTA
Nobox	MA0125.1	-816	-823	-	0.881	0.872	TAATGGCA
THAP1	MA0597.1	-816	-824	+	0.92	0.922	CTGCCATTA
NFIX	MA0671.1	-817	-825	+	0.932	0.932	ACTGCCATT
FOXD1	MA0031.1	-824	-831	-	0.852	0.886	GTAAGCAC
FOXP3	MA0850.1	-824	-830	-	0.892	0.914	GTAAGCA
Nkx3-2	MA0122.3	-824	-836	-	1	0.852	GTAAGCACTTTAA
NKX2-3	MA0672.1	-827	-836	-	1	0.964	AGCACTTTAA
Nkx3-1	MA0124.2	-827	-835	-	1	0.89	AGCACTTTA
HLTF	MA0109.1	-828	-837	-	0.873	0.862	GCACTTTAAC
ISL2	MA0914.1	-828	-835	-	1	0.895	GCACTTTA
NKX2-8	MA0673.1	-828	-836	-	1	0.974	GCACTTTAA
TCF7L2	MA0523.1	-828	-841	+	0.895	0.852	GAAGGTTAAAGTGC
NR2F2	MA1111.1	-832	-842	+	0.851	0.881	AGAAGGTTAAA
TBP	MA0108.2	-832	-846	+	0.884	0.885	ATATAGAAGGTTAAA
Esrrg	MA0643.1	-833	-842	+	1	0.866	AGAAGGTTAA
NR2C2(var.2)	MA1536.1	-833	-840	+	0.897	0.904	AAGGTTAA
HLTF	MA0109.1	-835	-844	-	0.989	0.99	AACCTTCTAT
Arid5a	MA0602.1	-836	-849	+	1	0.859	AGAATATAGAAGGT
Hand1::Tcf3	MA0092.1	-845	-854	-	1	0.943	ATTCTGGCTC
NFIX	MA0671.1	-847	-855	+	0.955	0.939	GGAGCCAGA
Gmeb1	MA0615.1	-853	-869	+	0.86	0.853	CCACTAGCGTATTAGGA
EVX1	MA0887.1	-854	-863	+	0.976	0.906	GCGTATTAGG
EVX2	MA0888.1	-854	-863	+	0.975	0.905	GCGTATTAGG
Gmeb1	MA0615.1	-854	-870	-	0.919	0.852	CCTAATACGCTAGTGGA
GSC	MA0648.1	-854	-863	-	0.914	0.919	CCTAATACGC
GSC2	MA0891.1	-854	-863	-	0.91	0.916	CCTAATACGC
GSX1	MA0892.1	-854	-863	+	0.959	0.906	GCGTATTAGG
HOXB3	MA0903.1	-854	-863	+	0.958	0.927	GCGTATTAGG
NOTO	MA0710.1	-854	-863	+	0.9	0.86	GCGTATTAGG
BARX1	MA0875.1	-855	-862	+	0.974	0.921	CGTATTAG
BSX	MA0876.1	-855	-862	+	0.976	0.927	CGTATTAG
GSX2	MA0893.2	-855	-862	+	0.93	0.886	CGTATTAG
HOXA7	MA1498.1	-855	-862	+	0.956	0.871	CGTATTAG
HOXB2	MA0902.2	-855	-862	+	0.916	0.852	CGTATTAG
LHX1	MA1518.1	-855	-862	+	0.962	0.903	CGTATTAG
NKX6-2	MA0675.1	-855	-862	+	0.971	0.904	CGTATTAG
PDX1	MA0132.2	-855	-862	+	0.934	0.878	CGTATTAG
PITX2	MA1547.1	-855	-862	-	0.854	0.866	CTAATACG
SHOX	MA0630.1	-855	-862	-	0.906	0.885	CTAATACG
ELF5	MA0136.2	-864	-874	-	0.944	0.867	TAGTGGAAATA
NFAT5	MA0606.1	-865	-874	+	1	0.957	TATTTCCACT
NFATC1	MA0624.1	-865	-874	+	1	0.995	TATTTCCACT
NFATC3	MA0625.1	-865	-874	+	1	0.987	TATTTCCACT
NFATC4	MA1525.1	-865	-874	-	1	0.975	AGTGGAAATA
ZNF354C	MA0130.1	-866	-871	+	1	0.974	TTCCAC
NFATC2	MA0152.1	-867	-873	+	1	0.936	ATTTCCA
HLTF	MA0109.1	-870	-879	+	0.889	0.896	CCCCCTATTT
VEZF1	MA1578.1	-871	-880	+	1	0.969	CCCCCCTATT
MZF1(var.2)	MA0057.1	-872	-881	-	1	0.945	ATAGGGGGGG
VEZF1	MA1578.1	-872	-881	+	1	0.988	CCCCCCCTAT
ZNF740	MA0753.2	-872	-884	+	1	0.875	CCCCCCCCCCTAT
EGR1	MA0162.4	-873	-886	+	0.931	0.853	ACCCCCCCCCCCTA
KLF4	MA0039.4	-873	-884	+	0.859	0.902	CCCCCCCCCCTA
SP9	MA1564.1	-873	-884	+	0.901	0.852	CCCCCCCCCCTA
VEZF1	MA1578.1	-873	-882	+	1	0.999	CCCCCCCCTA
ZNF740	MA0753.2	-873	-885	+	1	0.938	CCCCCCCCCCCTA
GLIS2	MA0736.1	-874	-887	+	1	0.865	GACCCCCCCCCCCT
KLF16	MA0741.1	-874	-884	+	0.901	0.871	CCCCCCCCCCT
KLF2	MA1515.1	-874	-884	+	0.951	0.936	CCCCCCCCCCT
KLF4	MA0039.4	-874	-885	+	0.859	0.903	CCCCCCCCCCCT
KLF5	MA0599.1	-874	-883	+	0.979	0.97	CCCCCCCCCT
SP8	MA0747.1	-874	-885	+	0.964	0.892	CCCCCCCCCCCT
SP9	MA1564.1	-874	-885	+	0.901	0.883	CCCCCCCCCCCT
VEZF1	MA1578.1	-874	-883	+	1	0.998	CCCCCCCCCT
ZNF740	MA0753.2	-874	-886	+	1	0.939	ACCCCCCCCCCCT
EGR1	MA0162.4	-875	-888	+	0.931	0.86	CGACCCCCCCCCCC
KLF16	MA0741.1	-875	-885	+	1	0.932	CCCCCCCCCCC
KLF2	MA1515.1	-875	-885	+	0.951	0.936	CCCCCCCCCCC
KLF4	MA0039.4	-875	-886	+	0.859	0.903	ACCCCCCCCCCC
KLF5	MA0599.1	-875	-884	+	0.979	0.974	CCCCCCCCCC
SP8	MA0747.1	-875	-886	+	0.964	0.888	ACCCCCCCCCCC
SP9	MA1564.1	-875	-886	+	0.901	0.891	ACCCCCCCCCCC
VEZF1	MA1578.1	-875	-884	+	1	0.996	CCCCCCCCCC
ZNF740	MA0753.2	-875	-887	+	1	0.952	GACCCCCCCCCCC
KLF16	MA0741.1	-876	-886	+	1	0.933	ACCCCCCCCCC
KLF2	MA1515.1	-876	-886	+	0.951	0.935	ACCCCCCCCCC
KLF4	MA0039.4	-876	-887	+	0.859	0.903	GACCCCCCCCCC
KLF5	MA0599.1	-876	-885	+	0.979	0.974	CCCCCCCCCC
SP8	MA0747.1	-876	-887	+	0.964	0.858	GACCCCCCCCCC
SP9	MA1564.1	-876	-887	+	0.901	0.867	GACCCCCCCCCC
VEZF1	MA1578.1	-876	-885	+	1	0.996	CCCCCCCCCC
ZNF740	MA0753.2	-876	-888	+	1	0.956	CGACCCCCCCCCC
KLF10	MA1511.1	-877	-887	+	0.92	0.851	GACCCCCCCCC
KLF16	MA0741.1	-877	-887	+	1	0.925	GACCCCCCCCC
KLF2	MA1515.1	-877	-887	+	0.951	0.942	GACCCCCCCCC
KLF3	MA1516.1	-877	-887	+	0.856	0.863	GACCCCCCCCC
KLF5	MA0599.1	-877	-886	+	0.979	0.973	ACCCCCCCCC
VEZF1	MA1578.1	-877	-886	+	1	0.925	ACCCCCCCCC
ZNF740	MA0753.2	-877	-889	+	1	0.889	ACGACCCCCCCCC
KLF2	MA1515.1	-878	-888	+	0.951	0.882	CGACCCCCCCC
KLF5	MA0599.1	-878	-887	+	0.979	0.874	GACCCCCCCC
SP8	MA0747.1	-878	-889	+	0.964	0.862	ACGACCCCCCCC
SP9	MA1564.1	-878	-889	+	0.901	0.854	ACGACCCCCCCC
ZBTB7B	MA0694.1	-878	-889	+	0.951	0.917	ACGACCCCCCCC
ZBTB7C	MA0695.1	-878	-889	+	0.905	0.9	ACGACCCCCCCC
KLF2	MA1515.1	-880	-890	+	0.951	0.854	AACGACCCCCC
KLF6	MA1517.1	-880	-890	+	0.904	0.872	AACGACCCCCC
NR2C1	MA1535.1	-881	-889	-	0.885	0.891	GGGGGTCGT
NR2C2(var.2)	MA1536.1	-882	-889	-	0.9	0.894	GGGGTCGT
BARHL1	MA0877.2	-886	-893	+	0.869	0.887	ATCAACGA
SOX18	MA1563.1	-886	-893	+	0.949	0.851	ATCAACGA
FOSL1::JUNB	MA1137.1	-887	-899	-	0.948	0.863	CGTTGATTAACGT
HOXA10	MA0899.1	-887	-897	+	0.89	0.851	GTTAATCAACG
POU6F2	MA0793.1	-887	-896	-	0.937	0.861	CGTTGATTAA
ALX3	MA0634.1	-888	-897	+	0.858	0.854	GTTAATCAAC
ALX3	MA0634.1	-888	-897	-	0.881	0.876	GTTGATTAAC
Arid3a	MA0151.1	-888	-893	+	0.97	0.891	ATCAAC
EMX2	MA0886.1	-888	-897	-	0.881	0.887	GTTGATTAAC
EN2	MA0642.1	-888	-897	+	0.926	0.898	GTTAATCAAC
EN2	MA0642.1	-888	-897	-	0.907	0.88	GTTGATTAAC
ESX1	MA0644.1	-888	-897	+	0.882	0.883	GTTAATCAAC
ESX1	MA0644.1	-888	-897	-	0.873	0.876	GTTGATTAAC
EVX1	MA0887.1	-888	-897	-	0.986	0.982	GTTGATTAAC
EVX2	MA0888.1	-888	-897	-	0.985	0.98	GTTGATTAAC
FOSB::JUNB	MA1135.1	-888	-897	-	0.957	0.855	GTTGATTAAC
FOSL1::JUND	MA1142.1	-888	-897	-	0.953	0.877	GTTGATTAAC
GSC	MA0648.1	-888	-897	+	1	0.929	GTTAATCAAC
GSC2	MA0891.1	-888	-897	+	1	0.94	GTTAATCAAC
GSX1	MA0892.1	-888	-897	-	0.951	0.945	GTTGATTAAC
HOXA10	MA0899.1	-888	-898	-	0.934	0.854	GTTGATTAACG
HOXA6	MA1497.1	-888	-897	+	0.873	0.854	GTTAATCAAC
HOXA6	MA1497.1	-888	-897	-	0.959	0.928	GTTGATTAAC
HOXB3	MA0903.1	-888	-897	-	0.959	0.958	GTTGATTAAC
LBX2	MA0699.1	-888	-897	+	0.864	0.855	GTTAATCAAC
LBX2	MA0699.1	-888	-897	-	0.865	0.856	GTTGATTAAC
LHX6	MA0658.1	-888	-897	+	0.886	0.889	GTTAATCAAC
LHX6	MA0658.1	-888	-897	-	0.855	0.865	GTTGATTAAC
MEOX1	MA0661.1	-888	-897	+	0.869	0.857	GTTAATCAAC
MEOX1	MA0661.1	-888	-897	-	0.901	0.884	GTTGATTAAC
MEOX2	MA0706.1	-888	-897	+	0.939	0.926	GTTAATCAAC
MEOX2	MA0706.1	-888	-897	-	0.924	0.913	GTTGATTAAC
MIXL1	MA0662.1	-888	-897	+	0.893	0.897	GTTAATCAAC
MIXL1	MA0662.1	-888	-897	-	0.876	0.881	GTTGATTAAC
MNX1	MA0707.1	-888	-897	+	0.91	0.917	GTTAATCAAC
MNX1	MA0707.1	-888	-897	-	0.876	0.886	GTTGATTAAC
NOTO	MA0710.1	-888	-897	-	0.899	0.883	GTTGATTAAC
Arid3b	MA0601.1	-889	-899	+	1	0.931	ACGTTAATCAA
BARX1	MA0875.1	-889	-896	-	0.984	0.945	TTGATTAA
BSX	MA0876.1	-889	-896	-	0.989	0.961	TTGATTAA
Dlx2	MA0885.1	-889	-896	-	0.853	0.852	TTGATTAA
Dlx3	MA0880.1	-889	-896	-	0.89	0.882	TTGATTAA
Dlx4	MA0881.1	-889	-896	-	0.882	0.873	TTGATTAA
DLX6	MA0882.1	-889	-896	-	0.886	0.883	TTGATTAA
DPRX	MA1480.1	-889	-898	+	1	0.879	CGTTAATCAA
DRGX	MA1481.1	-889	-896	-	0.882	0.883	TTGATTAA
Dux	MA0611.1	-889	-896	+	1	0.907	TTAATCAA
EN1	MA0027.2	-889	-896	+	0.909	0.909	TTAATCAA
Gmeb1	MA0615.1	-889	-905	+	0.941	0.884	TTTCTAACGTTAATCAA
GSX2	MA0893.2	-889	-896	-	0.931	0.898	TTGATTAA
HOXA1	MA1495.1	-889	-896	+	0.93	0.936	TTAATCAA
HOXA1	MA1495.1	-889	-896	-	0.925	0.931	TTGATTAA
HOXA2	MA0900.2	-889	-896	-	0.913	0.919	TTGATTAA
HOXA4	MA1496.1	-889	-896	-	0.928	0.911	TTGATTAA
HOXA5	MA0158.2	-889	-896	+	0.873	0.851	TTAATCAA
HOXA5	MA0158.2	-889	-896	-	0.92	0.892	TTGATTAA
HOXA7	MA1498.1	-889	-896	-	0.958	0.93	TTGATTAA
HOXB2	MA0902.2	-889	-896	+	0.872	0.871	TTAATCAA
HOXB2	MA0902.2	-889	-896	-	0.918	0.913	TTGATTAA
HOXB4	MA1499.1	-889	-896	-	0.923	0.924	TTGATTAA
HOXB5	MA0904.2	-889	-896	+	0.882	0.882	TTAATCAA
HOXB5	MA0904.2	-889	-896	-	0.871	0.873	TTGATTAA
HOXB6	MA1500.1	-889	-896	+	0.958	0.925	TTAATCAA
HOXB8	MA1502.1	-889	-896	-	0.932	0.894	TTGATTAA
HOXC4	MA1504.1	-889	-896	-	0.921	0.927	TTGATTAA
HOXC8	MA1505.1	-889	-896	+	0.895	0.903	TTAATCAA
HOXC8	MA1505.1	-889	-896	-	0.891	0.899	TTGATTAA
HOXD4	MA1507.1	-889	-896	-	0.929	0.933	TTGATTAA
HOXD8	MA0910.2	-889	-896	-	0.932	0.884	TTGATTAA
LHX1	MA1518.1	-889	-896	+	0.96	0.935	TTAATCAA
LHX1	MA1518.1	-889	-896	-	0.967	0.943	TTGATTAA
Lhx4	MA0704.1	-889	-896	-	0.917	0.927	TTGATTAA
Lhx8	MA0705.1	-889	-896	+	0.932	0.927	TTAATCAA
Lhx8	MA0705.1	-889	-896	-	0.918	0.915	TTGATTAA
NKX6-1	MA0674.1	-889	-896	-	0.937	0.945	TTGATTAA
NKX6-2	MA0675.1	-889	-896	+	0.881	0.888	TTAATCAA
NKX6-2	MA0675.1	-889	-896	-	0.966	0.968	TTGATTAA
NKX6-3	MA1530.1	-889	-897	-	0.889	0.882	TTGATTAAC
OTX1	MA0711.1	-889	-896	+	1	0.942	TTAATCAA
PDX1	MA0132.2	-889	-896	-	0.935	0.936	TTGATTAA
PITX1	MA0682.2	-889	-896	+	1	0.861	TTAATCAA
PITX2	MA1547.1	-889	-896	+	1	0.858	TTAATCAA
PITX3	MA0714.1	-889	-897	+	1	0.886	GTTAATCAA
PRRX1	MA0716.1	-889	-896	+	0.877	0.88	TTAATCAA
PRRX1	MA0716.1	-889	-896	-	0.858	0.861	TTGATTAA
RAX2	MA0717.1	-889	-896	+	0.867	0.869	TTAATCAA
RAX2	MA0717.1	-889	-896	-	0.879	0.88	TTGATTAA
SHOX	MA0630.1	-889	-896	+	0.899	0.9	TTAATCAA
UNCX	MA0721.1	-889	-896	+	0.87	0.875	TTAATCAA
UNCX	MA0721.1	-889	-896	-	0.882	0.886	TTGATTAA
VAX1	MA0722.1	-889	-896	+	0.91	0.918	TTAATCAA
VAX2	MA0723.1	-889	-896	+	0.922	0.925	TTAATCAA
VSX1	MA0725.1	-889	-896	+	0.853	0.85	TTAATCAA
Gmeb1	MA0615.1	-890	-906	-	0.941	0.887	TGATTAACGTTAGAAAA
HOXA9	MA0594.2	-891	-900	+	0.984	0.925	AACGTTAATC
Arid3a	MA0151.1	-892	-897	-	1	0.919	ATTAAC
BARHL1	MA0877.2	-892	-899	-	0.902	0.914	ATTAACGT
CREB3L4(var.2)	MA1475.1	-892	-903	+	0.91	0.853	TCTAACGTTAAT
CREB3L4(var.2)	MA1475.1	-892	-903	-	0.91	0.852	ATTAACGTTAGA
Atf1	MA0604.1	-893	-900	-	0.888	0.862	TTAACGTT
GMEB2	MA0862.1	-894	-901	+	0.918	0.88	TAACGTTA
GMEB2	MA0862.1	-894	-901	-	0.918	0.88	TAACGTTA
Atf1	MA0604.1	-895	-902	+	0.888	0.863	CTAACGTT
HOXA9	MA0594.2	-895	-904	-	0.984	0.908	AACGTTAGAA
LIN54	MA0619.1	-898	-906	-	0.869	0.853	GTTAGAAAA
NFAT5	MA0606.1	-898	-907	+	0.884	0.881	CTTTTCTAAC
HLTF	MA0109.1	-901	-910	+	0.997	0.976	TAACTTTTCT
RFX7	MA1554.1	-906	-914	-	0.943	0.881	AGTTACCAA
SOX18	MA1563.1	-915	-922	-	0.945	0.851	CTCCATGA
HOXA7	MA1498.1	-916	-923	-	0.875	0.868	TCCATGAT
LHX1	MA1518.1	-916	-923	-	0.92	0.922	TCCATGAT
Pax2	MA0067.1	-917	-924	+	0.972	0.904	CATCATGG
JUND(var.2)	MA0492.1	-918	-932	-	1	0.882	CATGATGATTTCAGG
MEOX2	MA0706.1	-918	-927	+	0.885	0.879	AATCATCATG
MEOX2	MA0706.1	-918	-927	-	0.859	0.855	CATGATGATT
HOXA1	MA1495.1	-919	-926	+	0.865	0.881	ATCATCAT
HOXA1	MA1495.1	-919	-926	-	0.866	0.881	ATGATGAT
LHX1	MA1518.1	-919	-926	+	0.93	0.907	ATCATCAT
LHX1	MA1518.1	-919	-926	-	0.917	0.896	ATGATGAT
NKX6-2	MA0675.1	-919	-926	+	0.868	0.861	ATCATCAT
EN2	MA0642.1	-921	-930	+	0.926	0.852	TGAAATCATC
MIXL1	MA0662.1	-921	-930	+	0.893	0.859	TGAAATCATC
Dux	MA0611.1	-922	-929	+	1	0.883	GAAATCAT
EN1	MA0027.2	-922	-929	+	0.909	0.86	GAAATCAT
LHX1	MA1518.1	-922	-929	+	0.96	0.904	GAAATCAT
PRRX1	MA0716.1	-922	-929	+	0.877	0.852	GAAATCAT
NR2C1	MA1535.1	-928	-936	-	0.885	0.881	TCAGGTCGT
NR2C2(var.2)	MA1536.1	-929	-936	-	0.9	0.904	CAGGTCGT
ETV5	MA0765.2	-938	-948	-	1	0.87	TTTCTTCCCTC
ELF5	MA0136.2	-939	-949	+	1	0.882	GGAGGGAAGAA
NFATC1	MA0624.1	-939	-948	-	0.948	0.916	TTCTTCCCTC
NFATC3	MA0625.1	-939	-948	-	0.909	0.873	TTCTTCCCTC
NFATC4	MA1525.1	-939	-948	+	0.93	0.86	GAGGGAAGAA
E2F6	MA0471.2	-940	-952	+	0.902	0.931	GAGGGAGGGAAGA
NFATC2	MA0152.1	-940	-946	-	0.907	0.875	TCTTCCC
KLF2	MA1515.1	-941	-951	-	0.949	0.867	CTTCCCTCCCT
MAZ	MA1522.1	-941	-951	-	1	0.853	CTTCCCTCCCT
THAP1	MA0597.1	-941	-949	-	0.917	0.888	CTTCCCTCC
KLF5	MA0599.1	-942	-951	-	0.993	0.885	TTCCCTCCCT
ZNF263	MA0528.2	-942	-953	+	1	0.851	GGAGGGAGGGAA
E2F6	MA0471.2	-944	-956	+	0.902	0.871	AGAGGAGGGAGGG
LHX1	MA1518.1	-957	-964	+	0.927	0.93	ACGATCAC
HLTF	MA0109.1	-962	-971	-	0.993	0.89	CGTCTTGTTC
Smad4	MA1153.1	-962	-969	-	0.929	0.921	CGTCTTGT
SOX15	MA1152.1	-963	-972	-	0.916	0.894	GTCTTGTTCG
SOX8	MA0868.2	-963	-972	+	0.867	0.866	CGAACAAGAC
SOX12	MA1561.1	-964	-974	+	1	0.894	GGCGAACAAGA
SRY	MA0084.1	-965	-973	+	0.928	0.889	GCGAACAAG
TCF12(var.2)	MA1648.1	-969	-979	-	1	0.892	TTCGCCTGCTC
DPRX	MA1480.1	-975	-984	-	0.953	0.864	TGCTCATCAG
MEOX2	MA0706.1	-976	-985	+	0.859	0.864	TCTGATGAGC
MEOX2	MA0706.1	-976	-985	-	0.885	0.886	GCTCATCAGA
HOXA1	MA1495.1	-977	-984	+	0.866	0.885	CTGATGAG
HOXA1	MA1495.1	-977	-984	-	0.865	0.884	CTCATCAG
LHX1	MA1518.1	-977	-984	+	0.917	0.897	CTGATGAG
LHX1	MA1518.1	-977	-984	-	0.93	0.908	CTCATCAG
NKX6-2	MA0675.1	-977	-984	-	0.868	0.856	CTCATCAG
Alx1	MA0854.1	-980	-996	+	1	0.914	ATGTCTAATTATCTGAT
Alx4	MA0853.1	-980	-996	+	1	0.894	ATGTCTAATTATCTGAT
Arx	MA0874.1	-980	-996	-	1	0.896	ATCAGATAATTAGACAT
Alx1	MA0854.1	-981	-997	-	1	0.926	TCAGATAATTAGACATG
Alx4	MA0853.1	-981	-997	-	1	0.899	TCAGATAATTAGACATG
Arx	MA0874.1	-981	-997	+	1	0.887	CATGTCTAATTATCTGA
GATA2	MA0036.3	-981	-991	+	1	0.943	TAATTATCTGA
GATA4	MA0482.2	-981	-992	+	1	0.868	CTAATTATCTGA
GATA6	MA1104.2	-981	-993	+	1	0.882	TCTAATTATCTGA
PHOX2A	MA0713.1	-981	-991	-	1	0.87	TCAGATAATTA
GATA5	MA0766.2	-982	-991	-	1	0.956	CAGATAATTA
LHX1	MA1518.1	-982	-989	-	0.909	0.855	CAGATAAT
LMX1B	MA0703.2	-982	-992	-	1	0.904	CAGATAATTAG
GATA3	MA0037.3	-983	-990	-	1	0.98	AGATAATT
LHX2	MA0700.2	-983	-993	-	1	0.872	AGATAATTAGA
mix-a	MA0621.1	-983	-993	-	1	0.971	AGATAATTAGA
POU6F1(var.2)	MA1549.1	-983	-992	+	0.871	0.855	CTAATTATCT
POU6F2	MA0793.1	-983	-992	-	0.972	0.894	AGATAATTAG
ALX3	MA0634.1	-984	-993	+	1	0.998	TCTAATTATC
ALX3	MA0634.1	-984	-993	-	1	0.983	GATAATTAGA
ARGFX	MA1463.1	-984	-993	+	1	0.968	TCTAATTATC
ARGFX	MA1463.1	-984	-993	-	1	0.957	GATAATTAGA
Dlx1	MA0879.1	-984	-993	+	1	0.999	TCTAATTATC
Dlx1	MA0879.1	-984	-993	-	1	0.997	GATAATTAGA
EMX2	MA0886.1	-984	-993	+	1	0.99	TCTAATTATC
EMX2	MA0886.1	-984	-993	-	1	0.997	GATAATTAGA
EN2	MA0642.1	-984	-993	+	1	0.965	TCTAATTATC
EN2	MA0642.1	-984	-993	-	1	0.959	GATAATTAGA
ESX1	MA0644.1	-984	-993	+	1	0.997	TCTAATTATC
ESX1	MA0644.1	-984	-993	-	1	0.99	GATAATTAGA
EVX1	MA0887.1	-984	-993	+	1	0.995	TCTAATTATC
EVX1	MA0887.1	-984	-993	-	1	0.994	GATAATTAGA
EVX2	MA0888.1	-984	-993	+	1	0.995	TCTAATTATC
EVX2	MA0888.1	-984	-993	-	1	0.996	GATAATTAGA
GBX1	MA0889.1	-984	-993	+	1	0.991	TCTAATTATC
GBX1	MA0889.1	-984	-993	-	1	0.976	GATAATTAGA
GBX2	MA0890.1	-984	-993	+	1	0.982	TCTAATTATC
GBX2	MA0890.1	-984	-993	-	1	0.983	GATAATTAGA
GSC	MA0648.1	-984	-993	+	0.919	0.859	TCTAATTATC
GSC	MA0648.1	-984	-993	-	0.919	0.85	GATAATTAGA
GSC2	MA0891.1	-984	-993	+	0.907	0.859	TCTAATTATC
GSC2	MA0891.1	-984	-993	-	0.907	0.851	GATAATTAGA
GSX1	MA0892.1	-984	-993	+	1	0.995	TCTAATTATC
GSX1	MA0892.1	-984	-993	-	1	0.987	GATAATTAGA
HESX1	MA0894.1	-984	-993	+	1	0.986	TCTAATTATC
HESX1	MA0894.1	-984	-993	-	1	0.99	GATAATTAGA
HOXA6	MA1497.1	-984	-993	+	1	0.961	TCTAATTATC
HOXA6	MA1497.1	-984	-993	-	1	0.959	GATAATTAGA
HOXB3	MA0903.1	-984	-993	+	1	0.994	TCTAATTATC
HOXB3	MA0903.1	-984	-993	-	1	0.998	GATAATTAGA
LBX2	MA0699.1	-984	-993	+	1	0.986	TCTAATTATC
LBX2	MA0699.1	-984	-993	-	1	0.979	GATAATTAGA
LHX2	MA0700.2	-984	-994	+	1	0.882	GTCTAATTATC
LHX6	MA0658.1	-984	-993	+	1	0.968	TCTAATTATC
LHX6	MA0658.1	-984	-993	-	1	0.981	GATAATTAGA
MEOX1	MA0661.1	-984	-993	+	1	0.998	TCTAATTATC
MEOX1	MA0661.1	-984	-993	-	1	0.962	GATAATTAGA
MEOX2	MA0706.1	-984	-993	+	1	0.986	TCTAATTATC
MEOX2	MA0706.1	-984	-993	-	1	0.974	GATAATTAGA
mix-a	MA0621.1	-984	-994	+	1	0.965	GTCTAATTATC
MIXL1	MA0662.1	-984	-993	+	1	0.997	TCTAATTATC
MIXL1	MA0662.1	-984	-993	-	1	0.997	GATAATTAGA
MNX1	MA0707.1	-984	-993	+	1	0.981	TCTAATTATC
MNX1	MA0707.1	-984	-993	-	1	0.986	GATAATTAGA
NKX6-3	MA1530.1	-984	-992	+	0.883	0.876	CTAATTATC
Nobox	MA0125.1	-984	-991	+	1	0.964	TAATTATC
NOTO	MA0710.1	-984	-993	+	1	0.996	TCTAATTATC
NOTO	MA0710.1	-984	-993	-	1	0.948	GATAATTAGA
POU6F1	MA0628.1	-984	-993	+	1	0.976	TCTAATTATC
POU6F1	MA0628.1	-984	-993	-	1	0.976	GATAATTAGA
RAX	MA0718.1	-984	-993	+	1	0.986	TCTAATTATC
RAX	MA0718.1	-984	-993	-	1	0.988	GATAATTAGA
BARX1	MA0875.1	-985	-992	+	1	0.96	CTAATTAT
BARX1	MA0875.1	-985	-992	-	1	0.961	ATAATTAG
BSX	MA0876.1	-985	-992	+	1	0.977	CTAATTAT
BSX	MA0876.1	-985	-992	-	1	0.972	ATAATTAG
Dlx2	MA0885.1	-985	-992	+	1	0.993	CTAATTAT
Dlx2	MA0885.1	-985	-992	-	1	0.993	ATAATTAG
Dlx3	MA0880.1	-985	-992	+	1	0.988	CTAATTAT
Dlx3	MA0880.1	-985	-992	-	1	0.987	ATAATTAG
Dlx4	MA0881.1	-985	-992	+	1	0.986	CTAATTAT
Dlx4	MA0881.1	-985	-992	-	1	0.985	ATAATTAG
DLX5	MA1476.1	-985	-992	+	1	0.982	CTAATTAT
DLX5	MA1476.1	-985	-992	-	1	0.98	ATAATTAG
DLX6	MA0882.1	-985	-992	+	1	0.993	CTAATTAT
DLX6	MA0882.1	-985	-992	-	1	0.992	ATAATTAG
DRGX	MA1481.1	-985	-992	+	1	1	CTAATTAT
DRGX	MA1481.1	-985	-992	-	1	0.987	ATAATTAG
EMX1	MA0612.2	-985	-992	+	1	0.992	CTAATTAT
EMX1	MA0612.2	-985	-992	-	1	0.998	ATAATTAG
EN1	MA0027.2	-985	-992	+	1	0.994	CTAATTAT
EN1	MA0027.2	-985	-992	-	1	0.997	ATAATTAG
GSX2	MA0893.2	-985	-992	+	1	0.985	CTAATTAT
GSX2	MA0893.2	-985	-992	-	1	0.974	ATAATTAG
HOXA1	MA1495.1	-985	-992	+	1	0.996	CTAATTAT
HOXA1	MA1495.1	-985	-992	-	1	0.997	ATAATTAG
HOXA2	MA0900.2	-985	-992	+	1	0.996	CTAATTAT
HOXA2	MA0900.2	-985	-992	-	1	0.996	ATAATTAG
HOXA4	MA1496.1	-985	-992	+	0.965	0.949	CTAATTAT
HOXA4	MA1496.1	-985	-992	-	0.965	0.965	ATAATTAG
HOXA5	MA0158.2	-985	-992	+	1	0.962	CTAATTAT
HOXA5	MA0158.2	-985	-992	-	1	0.968	ATAATTAG
HOXA7	MA1498.1	-985	-992	+	1	0.97	CTAATTAT
HOXA7	MA1498.1	-985	-992	-	1	0.968	ATAATTAG
HOXB2	MA0902.2	-985	-992	+	1	0.989	CTAATTAT
HOXB2	MA0902.2	-985	-992	-	1	0.993	ATAATTAG
HOXB4	MA1499.1	-985	-992	+	0.974	0.963	CTAATTAT
HOXB4	MA1499.1	-985	-992	-	0.974	0.978	ATAATTAG
HOXB5	MA0904.2	-985	-992	+	1	0.991	CTAATTAT
HOXB5	MA0904.2	-985	-992	-	1	0.991	ATAATTAG
HOXB6	MA1500.1	-985	-992	+	1	0.967	CTAATTAT
HOXB6	MA1500.1	-985	-992	-	1	0.962	ATAATTAG
HOXB8	MA1502.1	-985	-992	+	1	0.954	CTAATTAT
HOXB8	MA1502.1	-985	-992	-	1	0.954	ATAATTAG
HOXC4	MA1504.1	-985	-992	+	0.976	0.977	CTAATTAT
HOXC4	MA1504.1	-985	-992	-	0.976	0.978	ATAATTAG
HOXC8	MA1505.1	-985	-992	+	1	0.993	CTAATTAT
HOXC8	MA1505.1	-985	-992	-	1	0.993	ATAATTAG
HOXD3	MA0912.2	-985	-992	+	1	0.976	CTAATTAT
HOXD3	MA0912.2	-985	-992	-	1	0.92	ATAATTAG
HOXD4	MA1507.1	-985	-992	+	0.988	0.986	CTAATTAT
HOXD4	MA1507.1	-985	-992	-	0.988	0.989	ATAATTAG
HOXD8	MA0910.2	-985	-992	+	1	0.941	CTAATTAT
HOXD8	MA0910.2	-985	-992	-	1	0.944	ATAATTAG
ISX	MA0654.1	-985	-992	+	1	0.997	CTAATTAT
ISX	MA0654.1	-985	-992	-	1	0.996	ATAATTAG
LBX1	MA0618.1	-985	-992	+	1	0.909	CTAATTAT
LBX1	MA0618.1	-985	-992	-	1	0.994	ATAATTAG
LHX1	MA1518.1	-985	-992	+	1	0.974	CTAATTAT
LHX1	MA1518.1	-985	-992	-	1	0.973	ATAATTAG
Lhx4	MA0704.1	-985	-992	+	1	0.987	CTAATTAT
Lhx4	MA0704.1	-985	-992	-	1	0.991	ATAATTAG
LHX5	MA1519.1	-985	-992	+	1	0.998	CTAATTAT
LHX5	MA1519.1	-985	-992	-	1	0.986	ATAATTAG
Lhx8	MA0705.1	-985	-992	+	1	0.991	CTAATTAT
Lhx8	MA0705.1	-985	-992	-	1	0.985	ATAATTAG
LHX9	MA0701.2	-985	-992	+	1	0.997	CTAATTAT
LHX9	MA0701.2	-985	-992	-	1	0.956	ATAATTAG
LMX1A	MA0702.2	-985	-992	+	1	0.97	CTAATTAT
LMX1A	MA0702.2	-985	-992	-	1	0.951	ATAATTAG
LMX1B	MA0703.2	-985	-995	+	1	0.923	TGTCTAATTAT
MSX1	MA0666.1	-985	-992	+	1	0.957	CTAATTAT
MSX1	MA0666.1	-985	-992	-	1	0.953	ATAATTAG
MSX2	MA0708.1	-985	-992	+	1	0.946	CTAATTAT
MSX2	MA0708.1	-985	-992	-	1	0.938	ATAATTAG
Msx3	MA0709.1	-985	-992	+	1	0.963	CTAATTAT
Msx3	MA0709.1	-985	-992	-	1	0.961	ATAATTAG
NKX6-1	MA0674.1	-985	-992	+	1	0.965	CTAATTAT
NKX6-1	MA0674.1	-985	-992	-	1	0.958	ATAATTAG
NKX6-2	MA0675.1	-985	-992	+	1	0.984	CTAATTAT
NKX6-2	MA0675.1	-985	-992	-	1	0.978	ATAATTAG
NKX6-3	MA1530.1	-985	-993	-	0.883	0.852	ATAATTAGA
PAX4	MA0068.2	-985	-992	+	1	0.98	CTAATTAT
PAX4	MA0068.2	-985	-992	-	1	0.963	ATAATTAG
PDX1	MA0132.2	-985	-992	+	1	0.995	CTAATTAT
PDX1	MA0132.2	-985	-992	-	1	0.999	ATAATTAG
POU6F1(var.2)	MA1549.1	-985	-994	-	0.871	0.896	ATAATTAGAC
POU6F2	MA0793.1	-985	-994	+	0.972	0.954	GTCTAATTAT
PRRX1	MA0716.1	-985	-992	+	1	0.997	CTAATTAT
PRRX1	MA0716.1	-985	-992	-	1	0.996	ATAATTAG
PRRX2	MA0075.3	-985	-992	+	1	0.999	CTAATTAT
PRRX2	MA0075.3	-985	-992	-	1	0.976	ATAATTAG
RAX2	MA0717.1	-985	-992	+	1	0.996	CTAATTAT
RAX2	MA0717.1	-985	-992	-	1	0.993	ATAATTAG
SHOX	MA0630.1	-985	-992	+	1	0.995	CTAATTAT
SHOX	MA0630.1	-985	-992	-	1	0.997	ATAATTAG
Shox2	MA0720.1	-985	-992	+	1	0.996	CTAATTAT
Shox2	MA0720.1	-985	-992	-	1	0.995	ATAATTAG
TLX2	MA1577.1	-985	-992	+	1	0.994	CTAATTAT
TLX2	MA1577.1	-985	-992	-	1	0.998	ATAATTAG
UNCX	MA0721.1	-985	-992	+	1	0.996	CTAATTAT
UNCX	MA0721.1	-985	-992	-	1	0.993	ATAATTAG
VAX1	MA0722.1	-985	-992	+	1	0.999	CTAATTAT
VAX1	MA0722.1	-985	-992	-	1	0.969	ATAATTAG
VAX2	MA0723.1	-985	-992	+	1	0.998	CTAATTAT
VAX2	MA0723.1	-985	-992	-	1	0.967	ATAATTAG
VSX1	MA0725.1	-985	-992	+	1	1	CTAATTAT
VSX1	MA0725.1	-985	-992	-	1	0.953	ATAATTAG
VSX2	MA0726.1	-985	-992	+	1	1	CTAATTAT
VSX2	MA0726.1	-985	-992	-	1	0.939	ATAATTAG
Nobox	MA0125.1	-986	-993	-	1	0.966	TAATTAGA
MEIS1	MA0498.2	-990	-996	-	0.896	0.895	TAGACAT
MEIS3	MA0775.1	-990	-997	-	0.87	0.861	TAGACATG
HLTF	MA0109.1	-991	-1000	+	0.964	0.87	ATGCATGTCT
SOX18	MA1563.1	-997	-1004	+	0.945	0.95	AACCATGC
HMBOX1	MA0895.1	-998	-1007	-	0.913	0.908	CATGGTTAAA
FOXL1	MA0033.2	-1003	-1009	-	0.91	0.883	TTAAATA
LBX1	MA0618.1	-1003	-1010	-	0.88	0.902	TTAAATAG
E2F6	MA0471.2	-1007	-1019	-	1	0.925	ATAGGCGGGACTT
TFDP1	MA1122.1	-1009	-1019	-	1	0.918	AGGCGGGACTT
HLTF	MA0109.1	-1014	-1023	-	0.876	0.862	GGACTTAACT
NKX2-8	MA0673.1	-1014	-1022	-	0.856	0.851	GGACTTAAC
HMBOX1	MA0895.1	-1017	-1026	+	1	0.986	GTTAGTTAAG
Rhox11	MA0629.1	-1018	-1034	+	0.9	0.854	AACGTGTTGTTAGTTAA
HMBOX1	MA0895.1	-1021	-1030	+	0.88	0.856	TGTTGTTAGT
SRY	MA0084.1	-1021	-1029	-	0.919	0.9	ACTAACAAC
SCRT1	MA0743.2	-1022	-1037	-	0.864	0.863	CTAACAACACGTTTTT
SCRT2	MA0744.2	-1022	-1037	-	0.86	0.875	CTAACAACACGTTTTT
SOX15	MA1152.1	-1022	-1031	+	0.916	0.894	GTGTTGTTAG
SOX8	MA0868.2	-1022	-1031	-	0.868	0.857	CTAACAACAC
Gmeb1	MA0615.1	-1023	-1039	+	0.941	0.853	TCAAAAACGTGTTGTTA
Gmeb1	MA0615.1	-1024	-1040	-	0.94	0.856	AACAACACGTTTTTGAA
TBX3	MA1566.1	-1025	-1034	+	0.965	0.926	AACGTGTTGT
TBX6	MA1567.1	-1025	-1034	+	0.957	0.88	AACGTGTTGT
HIF1A	MA1106.1	-1026	-1035	+	1	0.892	AAACGTGTTG
HLTF	MA0109.1	-1026	-1035	+	0.883	0.873	AAACGTGTTG
Npas2	MA0626.1	-1027	-1036	-	1	0.855	AACACGTTTT
ARNT::HIF1A	MA0259.1	-1028	-1035	+	1	0.978	AAACGTGT
HLTF	MA0109.1	-1028	-1037	-	0.886	0.873	ACACGTTTTT
Arnt	MA0004.1	-1029	-1034	+	1	0.928	AACGTG
LIN54	MA0619.1	-1033	-1041	+	0.888	0.87	ATTCAAAAA
LIN54	MA0619.1	-1034	-1042	-	1	0.997	TTTTGAATC
RHOXF1	MA0719.1	-1037	-1044	-	1	0.886	TGAATCCC
Gfi1b	MA0483.1	-1038	-1048	-	0.927	0.868	GAATCCCAGGT
ASCL1(var.2)	MA1631.1	-1040	-1052	+	1	0.894	TGCCACCTGGGAT
Hand1::Tcf3	MA0092.1	-1040	-1049	+	0.894	0.875	CACCTGGGAT
MYOD1	MA0499.2	-1040	-1052	+	1	0.861	TGCCACCTGGGAT
Rbpjl	MA1621.1	-1040	-1053	+	1	0.955	GTGCCACCTGGGAT
SNAI2	MA0745.2	-1040	-1052	+	1	0.907	TGCCACCTGGGAT
TCF4	MA0830.2	-1040	-1052	+	1	0.945	TGCCACCTGGGAT
MSGN1	MA1524.1	-1041	-1052	+	0.911	0.932	TGCCACCTGGGA
MSGN1	MA1524.1	-1041	-1052	-	0.91	0.919	TCCCAGGTGGCA
NEUROD1	MA1109.1	-1041	-1053	-	0.85	0.873	TCCCAGGTGGCAC
Ptf1a(var.3)	MA1620.1	-1041	-1052	+	1	0.94	TGCCACCTGGGA
TCF3	MA0522.3	-1041	-1051	+	1	0.855	GCCACCTGGGA
TFAP2B	MA0811.1	-1041	-1052	-	0.91	0.856	TCCCAGGTGGCA
ZEB1	MA0103.3	-1041	-1051	+	1	0.993	GCCACCTGGGA
ASCL1	MA1100.2	-1042	-1051	+	0.938	0.904	GCCACCTGGG
ASCL1	MA1100.2	-1042	-1051	-	0.936	0.903	CCCAGGTGGC
BHLHA15(var.2)	MA1472.1	-1042	-1051	+	0.877	0.883	GCCACCTGGG
BHLHA15(var.2)	MA1472.1	-1042	-1051	-	0.89	0.893	CCCAGGTGGC
CTCFL	MA1102.2	-1042	-1053	-	0.864	0.906	CCCAGGTGGCAC
FIGLA	MA0820.1	-1042	-1051	+	1	0.981	GCCACCTGGG
SNAI1	MA1558.1	-1042	-1051	-	1	0.969	CCCAGGTGGC
SNAI3	MA1559.1	-1042	-1051	-	1	0.915	CCCAGGTGGC
TFAP4(var.2)	MA1570.1	-1042	-1051	+	0.941	0.913	GCCACCTGGG
TFAP4(var.2)	MA1570.1	-1042	-1051	-	0.948	0.92	CCCAGGTGGC
TBX2	MA0688.1	-1044	-1054	-	0.86	0.856	CAGGTGGCACG
TBX3	MA1566.1	-1044	-1053	-	0.893	0.887	CAGGTGGCAC
TBX6	MA1567.1	-1044	-1053	-	0.895	0.895	CAGGTGGCAC
Hic1	MA0739.1	-1045	-1053	+	1	0.97	GTGCCACCT
HIC2	MA0738.1	-1045	-1053	+	0.934	0.918	GTGCCACCT
TBX4	MA0806.1	-1045	-1052	-	1	0.887	AGGTGGCA
TBX5	MA0807.1	-1045	-1052	-	0.907	0.904	AGGTGGCA
THAP1	MA0597.1	-1045	-1053	+	0.92	0.868	GTGCCACCT
NFIX	MA0671.1	-1046	-1054	+	0.929	0.931	CGTGCCACC
TBX3	MA1566.1	-1047	-1056	+	0.88	0.862	CGCGTGCCAC
TBX6	MA1567.1	-1047	-1056	+	0.878	0.852	CGCGTGCCAC
ZNF354C	MA0130.1	-1047	-1052	+	0.932	0.908	TGCCAC
Arntl	MA0603.1	-1048	-1057	-	0.888	0.862	TGGCACGCGC
TCFL5	MA0632.2	-1048	-1057	+	0.916	0.875	GCGCGTGCCA
HES1	MA1099.2	-1049	-1058	+	0.997	0.998	GGCGCGTGCC
HES1	MA1099.2	-1049	-1058	-	0.889	0.917	GGCACGCGCC
HES2	MA0616.2	-1049	-1058	+	0.921	0.942	GGCGCGTGCC
HES2	MA0616.2	-1049	-1058	-	0.857	0.894	GGCACGCGCC
HEY1	MA0823.1	-1049	-1058	-	0.876	0.902	GGCACGCGCC
TFE3	MA0831.2	-1049	-1056	+	0.89	0.875	CGCGTGCC
ARNT::HIF1A	MA0259.1	-1050	-1057	+	0.937	0.939	GCGCGTGC
TCFL5	MA0632.2	-1050	-1059	-	1	0.96	GCACGCGCCG
Ahr::Arnt	MA0006.1	-1051	-1056	+	1	0.996	CGCGTG
MYB	MA0100.3	-1055	-1064	+	0.854	0.879	CACAACGGCG
SOX4	MA0867.2	-1056	-1065	+	0.927	0.906	TCACAACGGC
JUN(var.2)	MA0489.1	-1057	-1070	-	1	0.852	CCGTTGTGACTGAC
SOX15	MA1152.1	-1057	-1066	-	0.916	0.9	CCGTTGTGAC
SOX18	MA1563.1	-1057	-1064	+	0.949	0.94	CACAACGG
Sox6	MA0515.1	-1057	-1066	-	0.921	0.853	CCGTTGTGAC
DMRTA2	MA1478.1	-1059	-1070	+	0.916	0.865	GTCAGTCACAAC
Smad2::Smad3	MA1622.1	-1059	-1072	-	1	0.858	GTTGTGACTGACTG
[truncated: 363 more rows]

## Sheet: northern pike
S10c Table Prediction of transcription factor binding sites in putative promoter region of northern pike amhr2
Transcription Factor Name	JASPAR ID	Start Position	End Position	Strand	Core Match Score	Matrix Match Score	Sequence
LHX1	MA1518.1	-2	-9	-	0.911	0.855	TGCATAAG
HLTF	MA0109.1	-3	-12	+	1	0.902	TTTCTTATGC
PRDM4	MA1647.1	-7	-17	+	1	0.932	CTCAGTTTCTT
ZBTB26	MA1579.1	-15	-29	+	1	0.948	CCGTCCAGACAGCTC
MEIS1	MA0498.2	-18	-24	+	0.896	0.896	CAGACAG
Hand1::Tcf3	MA0092.1	-19	-28	-	1	0.936	TGTCTGGACG
Smad4	MA1153.1	-19	-26	-	0.977	0.982	TGTCTGGA
SMAD5	MA1557.1	-19	-28	+	0.852	0.913	CGTCCAGACA
TBX3	MA1566.1	-26	-35	-	0.893	0.858	ACGGTGGGGA
MZF1	MA0056.2	-27	-39	+	1	0.858	TTGGTCCCCACCG
HIC2	MA0738.1	-28	-36	+	0.875	0.878	GTCCCCACC
PLAGL2	MA1548.1	-29	-38	+	0.856	0.853	TGGTCCCCAC
ZNF354C	MA0130.1	-29	-34	+	0.944	0.942	CCCCAC
Gfi1b	MA0483.1	-38	-48	-	0.977	0.862	AAATCTGTGTG
TBX2	MA0688.1	-41	-51	-	0.941	0.862	TCTGTGTGATC
TBX3	MA1566.1	-41	-50	-	0.953	0.936	TCTGTGTGAT
TBX6	MA1567.1	-41	-50	-	0.947	0.913	TCTGTGTGAT
MGA	MA0801.1	-42	-49	-	1	0.892	CTGTGTGA
LHX1	MA1518.1	-46	-53	+	0.927	0.873	CAGATCAC
NR4A2	MA0160.1	-46	-53	+	0.892	0.888	CAGATCAC
RHOXF1	MA0719.1	-46	-53	-	0.855	0.872	GTGATCTG
Hand1::Tcf3	MA0092.1	-48	-57	-	0.853	0.851	GATCTGAAAT
Ddit3::Cebpa	MA0019.1	-49	-60	-	0.882	0.861	ATCTGAAATGAC
HLTF	MA0109.1	-52	-61	+	0.967	0.868	GGTCATTTCA
EN1	MA0027.2	-53	-60	-	0.897	0.851	GAAATGAC
LHX1	MA1518.1	-53	-60	-	0.95	0.896	GAAATGAC
NR1H4	MA1110.1	-53	-63	-	1	0.985	GAAATGACCAA
Pax2	MA0067.1	-54	-61	+	0.915	0.918	GGTCATTT
FOSL1::JUND	MA1142.1	-55	-64	-	0.893	0.876	AATGACCAAG
JUN::JUNB	MA1132.1	-55	-64	-	0.939	0.884	AATGACCAAG
NR2C1	MA1535.1	-56	-64	+	1	0.944	CTTGGTCAT
NR2C2(var.2)	MA1536.1	-56	-63	+	1	0.925	TTGGTCAT
HLTF	MA0109.1	-58	-67	+	0.943	0.946	CTCCTTGGTC
NR5A1	MA1540.1	-59	-69	-	1	0.885	ACCAAGGAGAA
RFX7	MA1554.1	-64	-72	+	0.925	0.86	GGTTTCTCC
Hand1::Tcf3	MA0092.1	-68	-77	+	0.889	0.86	AAGCTGGTTT
TBP	MA0108.2	-68	-82	+	1	0.937	ATATAAAGCTGGTTT
TFCP2	MA0145.3	-68	-77	-	0.89	0.858	AAACCAGCTT
TBP	MA0108.2	-70	-84	+	0.936	0.852	GGATATAAAGCTGGT
CDX1	MA0878.2	-74	-84	+	1	0.872	GGATATAAAGC
CDX4	MA1473.1	-74	-84	+	1	0.884	GGATATAAAGC
HOXA10	MA0899.1	-74	-84	+	1	0.878	GGATATAAAGC
HOXD9	MA0913.2	-74	-83	+	1	0.856	GATATAAAGC
Arid3a	MA0151.1	-75	-80	+	0.939	0.867	ATAAAG
LHX1	MA1518.1	-76	-83	+	0.903	0.851	GATATAAA
RHOXF1	MA0719.1	-78	-85	-	0.966	0.882	TATATCCG
Foxj2	MA0614.1	-89	-96	-	0.912	0.862	TTCAACAG
PKNOX1	MA0782.2	-91	-105	+	0.861	0.877	TGTGAATGACTGTTG
MEIS1	MA0498.2	-94	-100	+	0.857	0.858	ATGACTG
Pax2	MA0067.1	-95	-102	-	0.915	0.926	AGTCATTC
FOSL1::JUND	MA1142.1	-96	-105	+	0.938	0.856	TGTGAATGAC
LHX1	MA1518.1	-96	-103	+	0.95	0.891	TGAATGAC
POU3F1	MA0786.1	-97	-108	+	0.871	0.865	AAATGTGAATGA
HLTF	MA0109.1	-101	-110	-	0.967	0.946	TCACATTTGT
MSGN1	MA1524.1	-101	-112	+	0.978	0.932	GAACAAATGTGA
MSGN1	MA1524.1	-101	-112	-	0.987	0.926	TCACATTTGTTC
Atoh1	MA0461.2	-102	-111	+	0.855	0.879	AACAAATGTG
ATOH7	MA1468.1	-102	-111	+	0.865	0.861	AACAAATGTG
ATOH7	MA1468.1	-102	-111	-	0.884	0.868	CACATTTGTT
MYF6	MA0667.1	-102	-111	-	0.912	0.857	CACATTTGTT
TFAP4(var.2)	MA1570.1	-102	-111	+	0.95	0.946	AACAAATGTG
TFAP4(var.2)	MA1570.1	-102	-111	-	0.954	0.948	CACATTTGTT
Twist2	MA0633.1	-102	-111	+	0.878	0.896	AACAAATGTG
Twist2	MA0633.1	-102	-111	-	0.876	0.894	CACATTTGTT
Bhlha15	MA0607.1	-103	-110	+	0.873	0.881	ACAAATGT
Bhlha15	MA0607.1	-103	-110	-	0.873	0.881	ACATTTGT
SOX4	MA0867.2	-103	-112	+	1	0.897	GAACAAATGT
SOX15	MA1152.1	-104	-113	-	0.964	0.929	CATTTGTTCC
Sox3	MA0514.1	-104	-113	-	1	0.903	CATTTGTTCC
SOX8	MA0868.2	-104	-113	+	0.886	0.874	GGAACAAATG
DMRTA2	MA1478.1	-106	-117	+	0.91	0.862	AGGAGGAACAAA
SRY	MA0084.1	-106	-114	+	0.949	0.908	AGGAACAAA
ELF5	MA0136.2	-107	-117	+	0.923	0.873	AGGAGGAACAA
NFATC1	MA0624.1	-107	-116	-	0.954	0.922	TTGTTCCTCC
NFATC3	MA0625.1	-107	-116	-	0.913	0.875	TTGTTCCTCC
NFATC4	MA1525.1	-107	-116	+	0.933	0.865	GGAGGAACAA
NFATC2	MA0152.1	-108	-114	-	0.907	0.878	TGTTCCT
ZNF263	MA0528.2	-109	-120	+	1	0.86	GAAAGGAGGAAC
HLTF	MA0109.1	-113	-122	-	0.873	0.883	CTCCTTTCAG
ZBTB7A	MA0750.2	-123	-135	+	1	0.878	ATCTGGAAGGAGC
ELK4	MA0076.2	-124	-134	-	0.871	0.856	CTCCTTCCAGA
ETV5	MA0765.2	-124	-134	-	1	0.878	CTCCTTCCAGA
HLTF	MA0109.1	-124	-133	-	0.865	0.877	CTCCTTCCAG
ELF5	MA0136.2	-125	-135	+	1	0.925	ATCTGGAAGGA
NFATC1	MA0624.1	-125	-134	-	0.948	0.943	TCCTTCCAGA
NFATC3	MA0625.1	-125	-134	-	0.909	0.898	TCCTTCCAGA
NFATC4	MA1525.1	-125	-134	+	1	0.893	TCTGGAAGGA
SPIC	MA0687.1	-125	-138	+	1	0.881	TAAATCTGGAAGGA
ZBTB26	MA1579.1	-126	-140	-	1	0.95	CCTTCCAGATTTAGG
Hand1::Tcf3	MA0092.1	-127	-136	+	1	0.965	AATCTGGAAG
DMRTA2	MA1478.1	-135	-146	-	0.88	0.87	TTTAGGGACAGT
MEIS1	MA0498.2	-139	-145	-	0.888	0.886	GGGACAG
MEIS3	MA0775.1	-139	-146	-	0.866	0.854	GGGACAGT
SOX18	MA1563.1	-141	-148	-	0.866	0.866	GACAGTGG
HOXC11	MA0651.1	-144	-154	-	1	0.865	AGTGGTAAAAT
HOXC12	MA0906.1	-144	-154	-	1	0.889	AGTGGTAAAAT
MEF2C	MA0497.1	-144	-158	-	1	0.871	AGTGGTAAAATAGTA
NFAT5	MA0606.1	-144	-153	+	0.884	0.889	TTTTACCACT
HOXC10	MA0905.1	-145	-154	-	1	0.877	GTGGTAAAAT
HOXD11	MA0908.1	-145	-154	-	1	0.9	GTGGTAAAAT
ZNF354C	MA0130.1	-145	-150	+	0.951	0.926	TACCAC
HMBOX1	MA0895.1	-152	-161	-	0.886	0.894	AATAGTAAAC
HOXD11	MA0908.1	-153	-162	-	1	0.863	ATAGTAAACC
BARHL2	MA0635.1	-155	-164	-	1	0.853	AGTAAACCAG
PITX3	MA0714.1	-155	-163	-	0.879	0.88	AGTAAACCA
FOXN3	MA1489.1	-156	-163	-	1	0.875	GTAAACCA
RHOXF1	MA0719.1	-156	-163	-	0.879	0.893	GTAAACCA
Hand1::Tcf3	MA0092.1	-158	-167	+	0.894	0.865	TACCTGGTTT
HLTF	MA0109.1	-165	-174	-	0.869	0.86	GTACTTGCCA
CEBPD	MA0836.2	-167	-179	-	0.913	0.858	ACTTGCCAAAATG
NFIA	MA0670.1	-168	-177	-	1	0.999	CTTGCCAAAA
NFIC	MA0161.2	-168	-178	+	1	0.869	ATTTTGGCAAG
NFIX	MA0671.1	-168	-176	-	1	1	CTTGCCAAA
Hic1	MA0739.1	-169	-177	-	1	0.912	TTGCCAAAA
HIC2	MA0738.1	-169	-177	-	0.934	0.904	TTGCCAAAA
THAP1	MA0597.1	-169	-177	-	0.92	0.91	TTGCCAAAA
HLTF	MA0109.1	-173	-182	+	0.967	0.942	TGACATTTTG
NR4A1	MA1112.2	-173	-184	-	0.907	0.941	CAAAATGTCAGC
MEIS2	MA0774.1	-176	-183	+	1	0.878	CTGACATT
MEIS3	MA0775.1	-176	-183	+	1	0.954	CTGACATT
MAFF	MA0495.3	-177	-192	-	1	0.918	ATGTCAGCAGATGAGT
MAFG	MA0659.2	-177	-191	-	1	0.937	ATGTCAGCAGATGAG
MEIS1	MA0498.2	-177	-183	+	1	0.997	CTGACAT
Mafb	MA0117.2	-178	-189	+	1	0.972	CATCTGCTGACA
NRL	MA0842.2	-178	-190	+	1	0.952	TCATCTGCTGACA
ZNF317	MA1593.1	-178	-189	-	1	0.92	TGTCAGCAGATG
NEUROG2(var.2)	MA1642.1	-180	-192	-	1	0.941	TCAGCAGATGAGT
TWIST1	MA1123.2	-180	-192	-	1	0.907	TCAGCAGATGAGT
MSGN1	MA1524.1	-181	-192	+	0.959	0.897	ACTCATCTGCTG
MSGN1	MA1524.1	-181	-192	-	0.944	0.903	CAGCAGATGAGT
NEUROD1	MA1109.1	-181	-193	-	1	0.889	CAGCAGATGAGTA
Ptf1a	MA1618.1	-181	-193	-	1	0.941	CAGCAGATGAGTA
ASCL1	MA1100.2	-182	-191	+	0.925	0.916	CTCATCTGCT
ASCL1	MA1100.2	-182	-191	-	0.924	0.914	AGCAGATGAG
Ascl2	MA0816.1	-182	-191	+	0.88	0.857	CTCATCTGCT
Atoh1	MA0461.2	-182	-191	-	0.872	0.865	AGCAGATGAG
ATOH7	MA1468.1	-182	-191	+	0.913	0.869	CTCATCTGCT
BHLHA15(var.2)	MA1472.1	-182	-191	+	0.914	0.907	CTCATCTGCT
BHLHA15(var.2)	MA1472.1	-182	-191	-	0.919	0.912	AGCAGATGAG
FIGLA	MA0820.1	-182	-191	+	0.871	0.868	CTCATCTGCT
HAND2	MA1638.1	-182	-191	-	1	0.998	AGCAGATGAG
NHLH1	MA0048.2	-182	-191	+	0.882	0.869	CTCATCTGCT
Tcf12	MA0521.1	-182	-192	-	0.882	0.874	AGCAGATGAGT
TFAP4(var.2)	MA1570.1	-182	-191	+	0.968	0.935	CTCATCTGCT
TFAP4(var.2)	MA1570.1	-182	-191	-	0.967	0.928	AGCAGATGAG
Bhlha15	MA0607.1	-183	-190	+	0.905	0.874	TCATCTGC
Bhlha15	MA0607.1	-183	-190	-	0.905	0.876	GCAGATGA
GATA1	MA0035.4	-183	-193	+	0.899	0.919	TACTCATCTGC
HLTF	MA0109.1	-183	-192	+	0.96	0.865	ACTCATCTGC
LHX1	MA1518.1	-184	-191	-	0.917	0.864	CAGATGAG
MSANTD3	MA1523.1	-187	-196	+	1	0.901	CTATACTCAT
BARX2	MA1471.1	-191	-202	-	0.965	0.854	GTATAGTATTAT
EVX1	MA0887.1	-194	-203	-	0.976	0.899	TAGTATTATT
EVX2	MA0888.1	-194	-203	-	0.975	0.899	TAGTATTATT
GSC	MA0648.1	-194	-203	+	0.914	0.905	AATAATACTA
GSC2	MA0891.1	-194	-203	+	0.91	0.903	AATAATACTA
GSX1	MA0892.1	-194	-203	-	0.959	0.895	TAGTATTATT
HOXB3	MA0903.1	-194	-203	-	0.958	0.92	TAGTATTATT
POU4F3	MA0791.1	-194	-209	-	0.956	0.864	TAGTATTATTAATGAC
BARX1	MA0875.1	-195	-202	-	0.974	0.919	AGTATTAT
BSX	MA0876.1	-195	-202	-	0.976	0.92	AGTATTAT
GSX2	MA0893.2	-195	-202	-	0.93	0.858	AGTATTAT
HOXA7	MA1498.1	-195	-202	-	0.956	0.867	AGTATTAT
LHX1	MA1518.1	-195	-202	-	0.962	0.901	AGTATTAT
NKX6-2	MA0675.1	-195	-202	-	0.971	0.909	AGTATTAT
PDX1	MA0132.2	-195	-202	-	0.934	0.873	AGTATTAT
PITX2	MA1547.1	-195	-202	+	0.854	0.865	ATAATACT
SHOX	MA0630.1	-195	-202	+	0.906	0.879	ATAATACT
POU6F2	MA0793.1	-196	-205	-	0.937	0.851	GTATTATTAA
ALX3	MA0634.1	-197	-206	+	0.857	0.853	ATTAATAATA
ALX3	MA0634.1	-197	-206	-	0.877	0.872	TATTATTAAT
EMX2	MA0886.1	-197	-206	-	0.883	0.886	TATTATTAAT
EN2	MA0642.1	-197	-206	+	0.901	0.865	ATTAATAATA
EN2	MA0642.1	-197	-206	-	0.9	0.865	TATTATTAAT
ESX1	MA0644.1	-197	-206	+	0.878	0.876	ATTAATAATA
ESX1	MA0644.1	-197	-206	-	0.869	0.868	TATTATTAAT
EVX1	MA0887.1	-197	-206	-	0.976	0.967	TATTATTAAT
EVX2	MA0888.1	-197	-206	-	0.975	0.969	TATTATTAAT
GSC2	MA0891.1	-197	-206	+	0.91	0.855	ATTAATAATA
GSX1	MA0892.1	-197	-206	-	0.959	0.951	TATTATTAAT
HOXA10	MA0899.1	-197	-207	-	0.934	0.857	TATTATTAATG
HOXA6	MA1497.1	-197	-206	+	0.903	0.875	ATTAATAATA
HOXA6	MA1497.1	-197	-206	-	0.963	0.927	TATTATTAAT
HOXB3	MA0903.1	-197	-206	-	0.958	0.957	TATTATTAAT
LHX6	MA0658.1	-197	-206	+	0.862	0.856	ATTAATAATA
MEOX1	MA0661.1	-197	-206	-	0.897	0.876	TATTATTAAT
MEOX2	MA0706.1	-197	-206	+	0.922	0.91	ATTAATAATA
MEOX2	MA0706.1	-197	-206	-	0.917	0.907	TATTATTAAT
MIXL1	MA0662.1	-197	-206	+	0.879	0.881	ATTAATAATA
MIXL1	MA0662.1	-197	-206	-	0.862	0.865	TATTATTAAT
MNX1	MA0707.1	-197	-206	+	0.928	0.924	ATTAATAATA
MNX1	MA0707.1	-197	-206	-	0.887	0.893	TATTATTAAT
NOTO	MA0710.1	-197	-206	-	0.9	0.857	TATTATTAAT
Arid3b	MA0601.1	-198	-208	+	1	0.963	TCATTAATAAT
BARX1	MA0875.1	-198	-205	-	0.974	0.936	ATTATTAA
BSX	MA0876.1	-198	-205	-	0.976	0.95	ATTATTAA
Dlx2	MA0885.1	-198	-205	-	0.853	0.853	ATTATTAA
Dlx3	MA0880.1	-198	-205	-	0.891	0.884	ATTATTAA
Dlx4	MA0881.1	-198	-205	-	0.883	0.875	ATTATTAA
DLX6	MA0882.1	-198	-205	-	0.888	0.886	ATTATTAA
DRGX	MA1481.1	-198	-205	-	0.863	0.855	ATTATTAA
EN1	MA0027.2	-198	-205	+	0.893	0.891	TTAATAAT
GSX2	MA0893.2	-198	-205	-	0.93	0.907	ATTATTAA
HOXA1	MA1495.1	-198	-205	+	0.915	0.923	TTAATAAT
HOXA1	MA1495.1	-198	-205	-	0.91	0.918	ATTATTAA
HOXA2	MA0900.2	-198	-205	-	0.912	0.92	ATTATTAA
HOXA4	MA1496.1	-198	-205	-	0.918	0.924	ATTATTAA
HOXA5	MA0158.2	-198	-205	-	0.918	0.886	ATTATTAA
HOXA7	MA1498.1	-198	-205	-	0.956	0.927	ATTATTAA
HOXB2	MA0902.2	-198	-205	+	0.872	0.868	TTAATAAT
HOXB2	MA0902.2	-198	-205	-	0.916	0.91	ATTATTAA
HOXB4	MA1499.1	-198	-205	-	0.923	0.933	ATTATTAA
HOXB5	MA0904.2	-198	-205	+	0.881	0.883	TTAATAAT
HOXB5	MA0904.2	-198	-205	-	0.871	0.874	ATTATTAA
HOXB6	MA1500.1	-198	-205	+	0.954	0.927	TTAATAAT
HOXB8	MA1502.1	-198	-205	-	0.93	0.892	ATTATTAA
HOXC4	MA1504.1	-198	-205	-	0.921	0.928	ATTATTAA
HOXC8	MA1505.1	-198	-205	+	0.905	0.91	TTAATAAT
HOXC8	MA1505.1	-198	-205	-	0.902	0.908	ATTATTAA
HOXD4	MA1507.1	-198	-205	-	0.929	0.937	ATTATTAA
HOXD8	MA0910.2	-198	-205	-	0.932	0.885	ATTATTAA
LBX1	MA0618.1	-198	-205	+	0.924	0.855	TTAATAAT
LHX1	MA1518.1	-198	-205	+	0.942	0.918	TTAATAAT
LHX1	MA1518.1	-198	-205	-	0.962	0.937	ATTATTAA
Lhx4	MA0704.1	-198	-205	-	0.916	0.921	ATTATTAA
Lhx8	MA0705.1	-198	-205	+	0.884	0.881	TTAATAAT
Lhx8	MA0705.1	-198	-205	-	0.878	0.876	ATTATTAA
NKX6-1	MA0674.1	-198	-205	-	0.946	0.953	ATTATTAA
NKX6-2	MA0675.1	-198	-205	+	0.882	0.874	TTAATAAT
NKX6-2	MA0675.1	-198	-205	-	0.971	0.972	ATTATTAA
NKX6-3	MA1530.1	-198	-206	-	0.891	0.893	ATTATTAAT
PDX1	MA0132.2	-198	-205	-	0.934	0.935	ATTATTAA
PRRX1	MA0716.1	-198	-205	+	0.872	0.871	TTAATAAT
PRRX1	MA0716.1	-198	-205	-	0.852	0.854	ATTATTAA
RAX2	MA0717.1	-198	-205	+	0.859	0.858	TTAATAAT
RAX2	MA0717.1	-198	-205	-	0.871	0.871	ATTATTAA
SHOX	MA0630.1	-198	-205	+	0.906	0.904	TTAATAAT
UNCX	MA0721.1	-198	-205	+	0.866	0.867	TTAATAAT
UNCX	MA0721.1	-198	-205	-	0.875	0.874	ATTATTAA
VAX1	MA0722.1	-198	-205	+	0.913	0.922	TTAATAAT
VAX2	MA0723.1	-198	-205	+	0.924	0.928	TTAATAAT
VSX1	MA0725.1	-198	-205	+	0.854	0.852	TTAATAAT
Arid3b	MA0601.1	-199	-209	-	1	0.981	TTATTAATGAC
Hoxa11	MA0911.1	-199	-210	+	0.858	0.882	AGTCATTAATAA
HOXA10	MA0899.1	-200	-210	+	0.934	0.901	AGTCATTAATA
HOXA9	MA0594.2	-200	-209	+	0.891	0.902	GTCATTAATA
HOXC10	MA0905.1	-200	-209	+	0.924	0.931	GTCATTAATA
HOXD9	MA0913.2	-200	-209	+	0.929	0.861	GTCATTAATA
Isl1	MA1608.1	-200	-210	+	1	0.877	AGTCATTAATA
ALX3	MA0634.1	-201	-210	+	0.875	0.864	AGTCATTAAT
Arid3a	MA0151.1	-201	-206	+	1	0.943	ATTAAT
Arid3a	MA0151.1	-201	-206	-	1	0.943	ATTAAT
Dlx1	MA0879.1	-201	-210	+	0.853	0.855	AGTCATTAAT
EMX2	MA0886.1	-201	-210	+	0.895	0.899	AGTCATTAAT
EMX2	MA0886.1	-201	-210	-	0.852	0.859	ATTAATGACT
EN2	MA0642.1	-201	-210	+	0.916	0.882	AGTCATTAAT
EN2	MA0642.1	-201	-210	-	0.913	0.881	ATTAATGACT
ESX1	MA0644.1	-201	-210	+	0.872	0.869	AGTCATTAAT
ESX1	MA0644.1	-201	-210	-	0.869	0.867	ATTAATGACT
EVX1	MA0887.1	-201	-210	+	0.986	0.978	AGTCATTAAT
EVX2	MA0888.1	-201	-210	+	0.986	0.982	AGTCATTAAT
GSC	MA0648.1	-201	-210	-	0.914	0.852	ATTAATGACT
GSC2	MA0891.1	-201	-210	-	0.906	0.854	ATTAATGACT
GSX1	MA0892.1	-201	-210	+	0.974	0.968	AGTCATTAAT
HOXA6	MA1497.1	-201	-210	+	0.978	0.977	AGTCATTAAT
HOXA6	MA1497.1	-201	-210	-	0.879	0.853	ATTAATGACT
HOXB3	MA0903.1	-201	-210	+	0.984	0.984	AGTCATTAAT
HOXB7	MA1501.1	-201	-210	+	0.896	0.911	AGTCATTAAT
LBX2	MA0699.1	-201	-210	+	0.866	0.853	AGTCATTAAT
LBX2	MA0699.1	-201	-210	-	0.866	0.852	ATTAATGACT
LHX6	MA0658.1	-201	-210	-	0.865	0.866	ATTAATGACT
MEOX1	MA0661.1	-201	-210	+	0.925	0.927	AGTCATTAAT
MEOX1	MA0661.1	-201	-210	-	0.873	0.856	ATTAATGACT
MEOX2	MA0706.1	-201	-210	+	0.946	0.954	AGTCATTAAT
MEOX2	MA0706.1	-201	-210	-	0.935	0.918	ATTAATGACT
MIXL1	MA0662.1	-201	-210	+	0.867	0.87	AGTCATTAAT
MIXL1	MA0662.1	-201	-210	-	0.882	0.883	ATTAATGACT
MNX1	MA0707.1	-201	-210	+	0.9	0.908	AGTCATTAAT
MNX1	MA0707.1	-201	-210	-	0.917	0.905	ATTAATGACT
NKX6-3	MA1530.1	-201	-209	+	1	0.997	GTCATTAAT
NOTO	MA0710.1	-201	-210	+	0.941	0.894	AGTCATTAAT
BARX1	MA0875.1	-202	-209	+	0.989	0.951	GTCATTAA
BSX	MA0876.1	-202	-209	+	0.991	0.966	GTCATTAA
Dlx2	MA0885.1	-202	-209	+	0.855	0.855	GTCATTAA
Dlx3	MA0880.1	-202	-209	+	0.896	0.89	GTCATTAA
Dlx4	MA0881.1	-202	-209	+	0.89	0.882	GTCATTAA
DLX6	MA0882.1	-202	-209	+	0.892	0.89	GTCATTAA
DRGX	MA1481.1	-202	-209	+	0.868	0.862	GTCATTAA
EMX1	MA0612.2	-202	-209	+	0.869	0.874	GTCATTAA
EMX1	MA0612.2	-202	-209	-	0.853	0.862	TTAATGAC
EN1	MA0027.2	-202	-209	-	0.897	0.897	TTAATGAC
GSX2	MA0893.2	-202	-209	+	0.986	0.984	GTCATTAA
HOXA1	MA1495.1	-202	-209	+	0.935	0.942	GTCATTAA
HOXA1	MA1495.1	-202	-209	-	0.941	0.948	TTAATGAC
HOXA2	MA0900.2	-202	-209	+	0.95	0.956	GTCATTAA
HOXA4	MA1496.1	-202	-209	+	1	0.999	GTCATTAA
HOXA5	MA0158.2	-202	-209	+	0.961	0.95	GTCATTAA
HOXA5	MA0158.2	-202	-209	-	0.909	0.899	TTAATGAC
HOXA7	MA1498.1	-202	-209	+	0.99	0.976	GTCATTAA
HOXA7	MA1498.1	-202	-209	-	0.885	0.867	TTAATGAC
HOXB2	MA0902.2	-202	-209	+	0.956	0.954	GTCATTAA
HOXB2	MA0902.2	-202	-209	-	0.907	0.906	TTAATGAC
HOXB4	MA1499.1	-202	-209	+	1	0.999	GTCATTAA
HOXB5	MA0904.2	-202	-209	+	0.914	0.919	GTCATTAA
HOXB5	MA0904.2	-202	-209	-	0.922	0.925	TTAATGAC
HOXB6	MA1500.1	-202	-209	-	0.984	0.986	TTAATGAC
HOXB8	MA1502.1	-202	-209	+	0.983	0.966	GTCATTAA
HOXC4	MA1504.1	-202	-209	+	1	1	GTCATTAA
HOXC8	MA1505.1	-202	-209	+	0.923	0.929	GTCATTAA
HOXC8	MA1505.1	-202	-209	-	0.925	0.931	TTAATGAC
HOXD3	MA0912.2	-202	-209	-	0.924	0.893	TTAATGAC
HOXD4	MA1507.1	-202	-209	+	1	1	GTCATTAA
HOXD8	MA0910.2	-202	-209	+	0.988	0.963	GTCATTAA
LBX1	MA0618.1	-202	-209	-	0.921	0.859	TTAATGAC
LHX1	MA1518.1	-202	-209	+	0.97	0.947	GTCATTAA
LHX1	MA1518.1	-202	-209	-	0.95	0.927	TTAATGAC
Lhx4	MA0704.1	-202	-209	+	0.921	0.926	GTCATTAA
Lhx8	MA0705.1	-202	-209	+	0.882	0.882	GTCATTAA
Lhx8	MA0705.1	-202	-209	-	0.886	0.886	TTAATGAC
NKX6-1	MA0674.1	-202	-209	+	0.973	0.977	GTCATTAA
NKX6-2	MA0675.1	-202	-209	+	0.988	0.988	GTCATTAA
NKX6-2	MA0675.1	-202	-209	-	0.869	0.86	TTAATGAC
PDX1	MA0132.2	-202	-209	+	0.965	0.965	GTCATTAA
POU6F1(var.2)	MA1549.1	-202	-211	-	1	0.951	TTAATGACTC
POU6F2	MA0793.1	-202	-211	+	1	0.9	GAGTCATTAA
PRRX1	MA0716.1	-202	-209	+	0.854	0.856	GTCATTAA
PRRX1	MA0716.1	-202	-209	-	0.87	0.87	TTAATGAC
RAX2	MA0717.1	-202	-209	+	0.874	0.874	GTCATTAA
RAX2	MA0717.1	-202	-209	-	0.86	0.86	TTAATGAC
SHOX	MA0630.1	-202	-209	-	0.904	0.903	TTAATGAC
UNCX	MA0721.1	-202	-209	+	0.874	0.875	GTCATTAA
UNCX	MA0721.1	-202	-209	-	0.861	0.864	TTAATGAC
VAX1	MA0722.1	-202	-209	-	0.94	0.945	TTAATGAC
VAX2	MA0723.1	-202	-209	+	0.866	0.855	GTCATTAA
VAX2	MA0723.1	-202	-209	-	0.949	0.951	TTAATGAC
VENTX	MA0724.1	-202	-210	+	0.984	0.88	AGTCATTAA
VSX1	MA0725.1	-202	-209	-	0.855	0.853	TTAATGAC
Nobox	MA0125.1	-203	-210	-	0.881	0.867	TAATGACT
Pax2	MA0067.1	-203	-210	+	0.915	0.906	AGTCATTA
MEIS1	MA0498.2	-205	-211	-	0.857	0.856	ATGACTC
Nkx2-5(var.2)	MA0503.1	-206	-216	-	0.943	0.873	TGACTCTCATC
MEOX2	MA0706.1	-210	-219	+	0.859	0.853	GTTGATGAGA
MEOX2	MA0706.1	-210	-219	-	0.885	0.89	TCTCATCAAC
HOXA1	MA1495.1	-211	-218	+	0.866	0.883	TTGATGAG
HOXA1	MA1495.1	-211	-218	-	0.865	0.882	CTCATCAA
HOXC10	MA0905.1	-211	-220	-	0.868	0.867	CTCATCAACA
LHX1	MA1518.1	-211	-218	+	0.917	0.896	TTGATGAG
LHX1	MA1518.1	-211	-218	-	0.93	0.908	CTCATCAA
NKX6-2	MA0675.1	-211	-218	-	0.868	0.877	CTCATCAA
Arid3a	MA0151.1	-214	-219	-	0.97	0.891	ATCAAC
Foxj2	MA0614.1	-214	-221	-	0.912	0.906	ATCAACAT
FOXL1	MA0033.2	-214	-220	-	0.861	0.878	ATCAACA
FOXO4	MA0848.1	-214	-220	-	0.898	0.856	ATCAACA
ONECUT1	MA0679.2	-215	-230	-	1	0.856	TCAACATCAATCCACA
MEIS2(var.2)	MA1640.1	-216	-230	+	0.898	0.869	TGTGGATTGATGTTG
LHX1	MA1518.1	-217	-224	-	0.93	0.874	AACATCAA
MEIS1(var.2)	MA1639.1	-217	-229	-	0.875	0.92	AACATCAATCCAC
CUX1	MA0754.1	-218	-227	-	0.97	0.92	ACATCAATCC
CUX2	MA0755.1	-218	-227	-	0.949	0.882	ACATCAATCC
PBX1	MA0070.1	-218	-229	-	1	0.906	ACATCAATCCAC
Arid3a	MA0151.1	-220	-225	-	0.97	0.915	ATCAAT
FOXH1	MA0479.1	-220	-230	-	1	0.997	ATCAATCCACA
SREBF2	MA0596.1	-220	-229	+	0.887	0.905	GTGGATTGAT
RHOXF1	MA0719.1	-221	-228	-	1	0.881	TCAATCCA
RUNX1	MA0002.2	-223	-233	+	1	0.918	GCATGTGGATT
TWIST1	MA1123.2	-223	-235	-	0.853	0.856	AATCCACATGCTT
MSGN1	MA1524.1	-224	-235	+	0.966	0.927	AAGCATGTGGAT
MSGN1	MA1524.1	-224	-235	-	0.952	0.936	ATCCACATGCTT
ZNF354C	MA0130.1	-224	-229	-	1	1	ATCCAC
ASCL1	MA1100.2	-225	-234	+	0.861	0.876	AGCATGTGGA
ASCL1	MA1100.2	-225	-234	-	0.862	0.873	TCCACATGCT
Atoh1	MA0461.2	-225	-234	-	0.854	0.851	TCCACATGCT
ATOH7	MA1468.1	-225	-234	+	0.897	0.876	AGCATGTGGA
ATOH7	MA1468.1	-225	-234	-	0.883	0.852	TCCACATGCT
MXI1	MA1108.2	-225	-234	-	1	0.999	TCCACATGCT
Npas2	MA0626.1	-225	-234	-	0.85	0.86	TCCACATGCT
SNAI1	MA1558.1	-225	-234	+	0.858	0.879	AGCATGTGGA
TFAP4(var.2)	MA1570.1	-225	-234	+	0.982	0.94	AGCATGTGGA
TFAP4(var.2)	MA1570.1	-225	-234	-	0.973	0.935	TCCACATGCT
TFEB	MA0692.1	-225	-234	-	0.921	0.868	TCCACATGCT
Twist2	MA0633.1	-225	-234	+	0.909	0.863	AGCATGTGGA
Twist2	MA0633.1	-225	-234	-	0.912	0.881	TCCACATGCT
Bhlha15	MA0607.1	-226	-233	+	0.873	0.861	GCATGTGG
Bhlha15	MA0607.1	-226	-233	-	0.873	0.882	CCACATGC
HLTF	MA0109.1	-226	-235	+	0.964	0.872	AAGCATGTGG
Arid3b	MA0601.1	-231	-241	-	1	0.927	TGCTTAATACT
Arid3a	MA0151.1	-233	-238	+	1	0.923	ATTAAG
EVX1	MA0887.1	-233	-242	+	0.976	0.9	TAGTATTAAG
EVX2	MA0888.1	-233	-242	+	0.975	0.9	TAGTATTAAG
GSC	MA0648.1	-233	-242	-	0.914	0.909	CTTAATACTA
GSC2	MA0891.1	-233	-242	-	0.91	0.907	CTTAATACTA
GSX1	MA0892.1	-233	-242	+	0.959	0.899	TAGTATTAAG
HOXB3	MA0903.1	-233	-242	+	0.958	0.925	TAGTATTAAG
BARX1	MA0875.1	-234	-241	+	0.974	0.92	AGTATTAA
BARX2	MA1471.1	-234	-245	+	0.965	0.855	GTATAGTATTAA
BSX	MA0876.1	-234	-241	+	0.976	0.921	AGTATTAA
GSX2	MA0893.2	-234	-241	+	0.93	0.863	AGTATTAA
HOXA7	MA1498.1	-234	-241	+	0.956	0.868	AGTATTAA
LHX1	MA1518.1	-234	-241	+	0.962	0.901	AGTATTAA
NKX6-2	MA0675.1	-234	-241	+	0.971	0.925	AGTATTAA
PDX1	MA0132.2	-234	-241	+	0.934	0.876	AGTATTAA
PITX2	MA1547.1	-234	-241	-	0.854	0.865	TTAATACT
SHOX	MA0630.1	-234	-241	-	0.906	0.881	TTAATACT
SRY	MA0084.1	-240	-248	-	0.919	0.893	CTATACAAC
TBP	MA0108.2	-240	-254	-	0.884	0.877	CTATACAACATTTCA
SOX15	MA1152.1	-241	-250	+	0.916	0.882	ATGTTGTATA
HLTF	MA0109.1	-245	-254	-	0.967	0.95	CAACATTTCA
NEUROG2(var.2)	MA1642.1	-249	-261	-	0.861	0.879	ATTTCATATGGCC
Arid3a	MA0151.1	-250	-255	+	0.936	0.941	ATGAAA
BHLHE23	MA0817.1	-250	-261	+	1	0.859	GGCCATATGAAA
BHLHE23	MA0817.1	-250	-261	-	1	0.858	TTTCATATGGCC
HLTF	MA0109.1	-250	-259	-	0.971	0.876	TTTCATATGG
MSGN1	MA1524.1	-250	-261	+	1	0.976	GGCCATATGAAA
MSGN1	MA1524.1	-250	-261	-	1	0.934	TTTCATATGGCC
TCF21(var.2)	MA1568.1	-250	-261	+	1	0.92	GGCCATATGAAA
TCF21(var.2)	MA1568.1	-250	-261	-	1	0.905	TTTCATATGGCC
TWIST1	MA1123.2	-250	-262	+	0.854	0.852	TGGCCATATGAAA
Atoh1	MA0461.2	-251	-260	+	1	0.961	GCCATATGAA
Atoh1	MA0461.2	-251	-260	-	1	0.953	TTCATATGGC
ATOH7	MA1468.1	-251	-260	+	1	0.887	GCCATATGAA
ATOH7	MA1468.1	-251	-260	-	1	0.941	TTCATATGGC
BHLHE22	MA0818.1	-251	-260	+	1	0.917	GCCATATGAA
BHLHE22	MA0818.1	-251	-260	-	1	0.91	TTCATATGGC
LHX1	MA1518.1	-251	-258	+	0.912	0.858	CATATGAA
NEUROD2	MA0668.1	-251	-260	+	1	0.967	GCCATATGAA
NEUROD2	MA0668.1	-251	-260	-	1	0.941	TTCATATGGC
NEUROG1	MA0623.2	-251	-260	+	1	0.94	GCCATATGAA
NEUROG1	MA0623.2	-251	-260	-	1	0.935	TTCATATGGC
NEUROG2	MA0669.1	-251	-260	+	1	0.875	GCCATATGAA
NEUROG2	MA0669.1	-251	-260	-	1	0.901	TTCATATGGC
OLIG1	MA0826.1	-251	-260	+	1	0.856	GCCATATGAA
OLIG1	MA0826.1	-251	-260	-	1	0.856	TTCATATGGC
OLIG2	MA0678.1	-251	-260	+	1	0.895	GCCATATGAA
OLIG2	MA0678.1	-251	-260	-	1	0.891	TTCATATGGC
OLIG3	MA0827.1	-251	-260	+	1	0.917	GCCATATGAA
OLIG3	MA0827.1	-251	-260	-	1	0.898	TTCATATGGC
TFAP4(var.2)	MA1570.1	-251	-260	+	1	0.948	GCCATATGAA
TFAP4(var.2)	MA1570.1	-251	-260	-	1	0.949	TTCATATGGC
Twist2	MA0633.1	-251	-260	+	1	0.945	GCCATATGAA
Twist2	MA0633.1	-251	-260	-	1	0.93	TTCATATGGC
Bhlha15	MA0607.1	-252	-259	+	1	0.963	CCATATGA
Bhlha15	MA0607.1	-252	-259	-	1	0.94	TCATATGG
HLTF	MA0109.1	-252	-261	+	0.971	0.966	GGCCATATGA
NFIX	MA0671.1	-255	-263	+	0.932	0.912	TTGGCCATA
NFIX	MA0671.1	-256	-264	-	1	0.979	ATGGCCAAA
ZNF384	MA1125.1	-258	-269	-	1	0.992	GGCCAAAAAAAA
ZNF384	MA1125.1	-259	-270	-	1	0.976	GCCAAAAAAAAC
ZNF384	MA1125.1	-260	-271	-	1	0.953	CCAAAAAAAACT
SOX13	MA1120.1	-268	-278	+	1	0.902	CAACAATAGTT
SOX2	MA0143.4	-268	-278	+	1	0.892	CAACAATAGTT
Sox17	MA0078.1	-269	-277	-	1	0.956	ACTATTGTT
SOX4	MA0867.2	-269	-278	+	0.962	0.877	CAACAATAGT
SOX15	MA1152.1	-270	-279	-	1	0.993	CTATTGTTGA
SOX18	MA1563.1	-270	-277	+	0.863	0.863	AACAATAG
SOX8	MA0868.2	-270	-279	+	1	0.98	TCAACAATAG
SOX9	MA0077.1	-270	-278	-	1	0.984	CTATTGTTG
Foxd3	MA0041.1	-271	-282	-	0.994	0.938	TATTGTTGATTT
SOX14	MA1562.1	-271	-280	+	1	0.861	ATCAACAATA
FOXC2	MA0846.1	-272	-283	+	0.917	0.901	TAAATCAACAAT
Sox5	MA0087.1	-272	-278	-	1	0.998	ATTGTTG
SRY	MA0084.1	-272	-280	+	1	0.955	ATCAACAAT
TBP	MA0108.2	-272	-286	+	1	0.856	TAATAAATCAACAAT
FOXC1	MA0032.2	-273	-283	+	0.924	0.88	TAAATCAACAA
Foxj2	MA0614.1	-273	-280	+	0.912	0.922	ATCAACAA
FOSL1::JUNB	MA1137.1	-274	-286	-	0.948	0.852	TGTTGATTTATTA
FOXH1	MA0479.1	-274	-284	+	0.888	0.922	ATAAATCAACA
FOXL1	MA0033.2	-274	-280	+	0.861	0.878	ATCAACA
FOXO4	MA0848.1	-274	-280	+	0.898	0.856	ATCAACA
MEIS2(var.2)	MA1640.1	-274	-288	-	1	0.966	TGTTGATTTATTAAA
Arid3a	MA0151.1	-275	-280	+	0.97	0.891	ATCAAC
EN2	MA0642.1	-275	-284	+	0.926	0.854	ATAAATCAAC
FOSL1::JUND	MA1142.1	-275	-284	-	0.953	0.859	GTTGATTTAT
MEIS1(var.2)	MA1639.1	-275	-287	+	1	0.955	TTAATAAATCAAC
MIXL1	MA0662.1	-275	-284	+	0.893	0.864	ATAAATCAAC
PBX2	MA1113.2	-275	-287	+	1	0.969	TTAATAAATCAAC
Dux	MA0611.1	-276	-283	+	1	0.89	TAAATCAA
DUXA	MA0884.1	-276	-288	+	1	0.887	TTTAATAAATCAA
EN1	MA0027.2	-276	-283	+	0.909	0.862	TAAATCAA
LHX1	MA1518.1	-276	-283	+	0.96	0.902	TAAATCAA
PRRX1	MA0716.1	-276	-283	+	0.877	0.856	TAAATCAA
CDX2	MA0465.2	-278	-289	+	1	0.858	TTTTAATAAATC
CDX4	MA1473.1	-278	-288	+	1	0.865	TTTAATAAATC
HOXA10	MA0899.1	-278	-288	+	1	0.943	TTTAATAAATC
POU6F2	MA0793.1	-278	-287	-	0.937	0.854	GATTTATTAA
ALX3	MA0634.1	-279	-288	+	0.857	0.859	TTTAATAAAT
ALX3	MA0634.1	-279	-288	-	0.877	0.873	ATTTATTAAA
Arid3a	MA0151.1	-279	-284	+	0.939	0.887	ATAAAT
EMX2	MA0886.1	-279	-288	-	0.883	0.887	ATTTATTAAA
EN2	MA0642.1	-279	-288	+	0.901	0.867	TTTAATAAAT
EN2	MA0642.1	-279	-288	-	0.9	0.866	ATTTATTAAA
ESX1	MA0644.1	-279	-288	+	0.878	0.877	TTTAATAAAT
ESX1	MA0644.1	-279	-288	-	0.869	0.869	ATTTATTAAA
EVX1	MA0887.1	-279	-288	-	0.976	0.966	ATTTATTAAA
EVX2	MA0888.1	-279	-288	-	0.975	0.966	ATTTATTAAA
GSC2	MA0891.1	-279	-288	+	0.91	0.853	TTTAATAAAT
GSX1	MA0892.1	-279	-288	-	0.959	0.953	ATTTATTAAA
HOXA10	MA0899.1	-279	-289	-	0.934	0.879	ATTTATTAAAA
HOXA6	MA1497.1	-279	-288	+	0.903	0.877	TTTAATAAAT
HOXA6	MA1497.1	-279	-288	-	0.963	0.928	ATTTATTAAA
HOXB3	MA0903.1	-279	-288	-	0.958	0.958	ATTTATTAAA
LHX6	MA0658.1	-279	-288	+	0.862	0.862	TTTAATAAAT
MEOX1	MA0661.1	-279	-288	-	0.897	0.877	ATTTATTAAA
MEOX2	MA0706.1	-279	-288	+	0.922	0.911	TTTAATAAAT
MEOX2	MA0706.1	-279	-288	-	0.917	0.907	ATTTATTAAA
MIXL1	MA0662.1	-279	-288	+	0.879	0.883	TTTAATAAAT
MIXL1	MA0662.1	-279	-288	-	0.862	0.868	ATTTATTAAA
MNX1	MA0707.1	-279	-288	+	0.928	0.929	TTTAATAAAT
MNX1	MA0707.1	-279	-288	-	0.887	0.9	ATTTATTAAA
Nobox	MA0125.1	-279	-286	+	0.873	0.852	TAATAAAT
NOTO	MA0710.1	-279	-288	-	0.9	0.883	ATTTATTAAA
VENTX	MA0724.1	-279	-287	-	0.984	0.873	ATTTATTAA
Arid3b	MA0601.1	-280	-290	+	1	0.965	CTTTTAATAAA
BARX1	MA0875.1	-280	-287	-	0.974	0.935	TTTATTAA
BSX	MA0876.1	-280	-287	-	0.976	0.949	TTTATTAA
Dlx2	MA0885.1	-280	-287	-	0.853	0.852	TTTATTAA
Dlx3	MA0880.1	-280	-287	-	0.891	0.883	TTTATTAA
Dlx4	MA0881.1	-280	-287	-	0.883	0.875	TTTATTAA
DLX6	MA0882.1	-280	-287	-	0.888	0.885	TTTATTAA
DRGX	MA1481.1	-280	-287	-	0.863	0.865	TTTATTAA
EN1	MA0027.2	-280	-287	+	0.893	0.894	TTAATAAA
GSX2	MA0893.2	-280	-287	-	0.93	0.896	TTTATTAA
HOXA1	MA1495.1	-280	-287	+	0.915	0.923	TTAATAAA
HOXA1	MA1495.1	-280	-287	-	0.91	0.918	TTTATTAA
HOXA2	MA0900.2	-280	-287	-	0.912	0.919	TTTATTAA
HOXA4	MA1496.1	-280	-287	-	0.918	0.903	TTTATTAA
HOXA5	MA0158.2	-280	-287	+	0.873	0.851	TTAATAAA
HOXA5	MA0158.2	-280	-287	-	0.918	0.891	TTTATTAA
HOXA7	MA1498.1	-280	-287	-	0.956	0.928	TTTATTAA
HOXB2	MA0902.2	-280	-287	+	0.872	0.871	TTAATAAA
HOXB2	MA0902.2	-280	-287	-	0.916	0.911	TTTATTAA
HOXB4	MA1499.1	-280	-287	-	0.923	0.924	TTTATTAA
HOXB5	MA0904.2	-280	-287	+	0.881	0.882	TTAATAAA
HOXB5	MA0904.2	-280	-287	-	0.871	0.873	TTTATTAA
HOXB6	MA1500.1	-280	-287	+	0.954	0.922	TTAATAAA
HOXB8	MA1502.1	-280	-287	-	0.93	0.893	TTTATTAA
HOXC4	MA1504.1	-280	-287	-	0.921	0.927	TTTATTAA
HOXC8	MA1505.1	-280	-287	+	0.905	0.911	TTAATAAA
HOXC8	MA1505.1	-280	-287	-	0.902	0.909	TTTATTAA
HOXD4	MA1507.1	-280	-287	-	0.929	0.933	TTTATTAA
HOXD8	MA0910.2	-280	-287	-	0.932	0.883	TTTATTAA
LBX1	MA0618.1	-280	-287	+	0.924	0.852	TTAATAAA
LHX1	MA1518.1	-280	-287	+	0.942	0.918	TTAATAAA
LHX1	MA1518.1	-280	-287	-	0.962	0.937	TTTATTAA
Lhx4	MA0704.1	-280	-287	-	0.916	0.925	TTTATTAA
Lhx8	MA0705.1	-280	-287	+	0.884	0.886	TTAATAAA
Lhx8	MA0705.1	-280	-287	-	0.878	0.88	TTTATTAA
NKX6-1	MA0674.1	-280	-287	-	0.946	0.953	TTTATTAA
NKX6-2	MA0675.1	-280	-287	+	0.882	0.89	TTAATAAA
NKX6-2	MA0675.1	-280	-287	-	0.971	0.972	TTTATTAA
NKX6-3	MA1530.1	-280	-288	-	0.891	0.887	TTTATTAAA
PDX1	MA0132.2	-280	-287	-	0.934	0.935	TTTATTAA
PRRX1	MA0716.1	-280	-287	+	0.872	0.875	TTAATAAA
PRRX1	MA0716.1	-280	-287	-	0.852	0.855	TTTATTAA
RAX2	MA0717.1	-280	-287	+	0.859	0.861	TTAATAAA
RAX2	MA0717.1	-280	-287	-	0.871	0.873	TTTATTAA
SHOX	MA0630.1	-280	-287	+	0.906	0.907	TTAATAAA
UNCX	MA0721.1	-280	-287	+	0.866	0.871	TTAATAAA
UNCX	MA0721.1	-280	-287	-	0.875	0.879	TTTATTAA
VAX1	MA0722.1	-280	-287	+	0.913	0.921	TTAATAAA
VAX2	MA0723.1	-280	-287	+	0.924	0.927	TTAATAAA
VSX1	MA0725.1	-280	-287	+	0.854	0.852	TTAATAAA
LIN54	MA0619.1	-282	-290	+	0.925	0.938	CTTTTAATA
Arid3a	MA0151.1	-283	-288	-	1	1	ATTAAA
BARHL2	MA0635.1	-283	-292	-	0.915	0.915	ATTAAAAGTC
BARHL1	MA0877.2	-284	-291	-	0.855	0.875	TTAAAAGT
HLTF	MA0109.1	-284	-293	+	0.997	0.97	TGACTTTTAA
NR4A1	MA1112.2	-284	-295	-	0.883	0.925	TTAAAAGTCAAT
ONECUT1	MA0679.2	-285	-300	-	1	0.867	TAAAAGTCAATAAATC
ONECUT3	MA0757.1	-285	-298	-	1	0.872	TAAAAGTCAATAAA
Nr2e1	MA0676.1	-286	-294	-	1	1	AAAAGTCAA
FOXB1	MA0845.1	-287	-297	-	0.932	0.895	AAAGTCAATAA
FOXC1	MA0032.2	-287	-297	-	0.931	0.912	AAAGTCAATAA
FOXC2	MA0846.1	-287	-298	-	0.851	0.883	AAAGTCAATAAA
MEIS1	MA0498.2	-288	-294	+	0.857	0.856	TTGACTT
CDX2	MA0465.2	-289	-300	-	1	0.94	AGTCAATAAATC
HOXB13	MA0901.2	-289	-302	-	1	0.877	AGTCAATAAATCAA
Pax2	MA0067.1	-289	-296	-	0.874	0.87	AGTCAATA
CDX1	MA0878.2	-290	-300	-	1	0.856	GTCAATAAATC
CDX4	MA1473.1	-290	-300	-	1	0.893	GTCAATAAATC
DUXA	MA0884.1	-290	-302	-	1	0.886	GTCAATAAATCAA
EN2	MA0642.1	-290	-299	-	0.901	0.897	GTCAATAAAT
ESX1	MA0644.1	-290	-299	-	0.878	0.878	GTCAATAAAT
HOXA10	MA0899.1	-290	-300	-	1	0.936	GTCAATAAATC
HOXA13	MA0650.2	-290	-300	-	1	0.905	GTCAATAAATC
HOXA6	MA1497.1	-290	-299	-	0.903	0.852	GTCAATAAAT
HOXD13	MA0909.2	-290	-300	-	1	0.932	GTCAATAAATC
LBX2	MA0699.1	-290	-299	-	0.859	0.858	GTCAATAAAT
MEIS2(var.2)	MA1640.1	-290	-304	+	1	0.968	CATTGATTTATTGAC
MIXL1	MA0662.1	-290	-299	-	0.879	0.874	GTCAATAAAT
MNX1	MA0707.1	-290	-299	-	0.928	0.895	GTCAATAAAT
EN1	MA0027.2	-291	-298	-	0.893	0.886	TCAATAAA
HOXA7	MA1498.1	-291	-298	-	0.863	0.857	TCAATAAA
HOXB2	MA0902.2	-291	-298	-	0.872	0.851	TCAATAAA
HOXB8	MA1502.1	-291	-298	-	0.871	0.858	TCAATAAA
HOXC8	MA1505.1	-291	-298	-	0.905	0.855	TCAATAAA
HOXD9	MA0913.2	-291	-300	-	1	0.865	TCAATAAATC
LHX1	MA1518.1	-291	-298	-	0.942	0.943	TCAATAAA
MEIS1(var.2)	MA1639.1	-291	-303	-	1	0.955	TCAATAAATCAAT
MSX1	MA0666.1	-291	-298	-	0.856	0.863	TCAATAAA
NKX6-2	MA0675.1	-291	-298	-	0.882	0.875	TCAATAAA
PBX2	MA1113.2	-291	-303	-	1	0.969	TCAATAAATCAAT
PRRX1	MA0716.1	-291	-298	-	0.872	0.871	TCAATAAA
RAX2	MA0717.1	-291	-298	-	0.859	0.862	TCAATAAA
UNCX	MA0721.1	-291	-298	-	0.866	0.866	TCAATAAA
FOSL1::JUNB	MA1137.1	-292	-304	+	0.948	0.85	CATTGATTTATTG
TBP	MA0108.2	-292	-306	-	1	0.864	CAATAAATCAATGGA
ONECUT1	MA0679.2	-293	-308	-	1	0.94	AATAAATCAATGGAAA
ONECUT2	MA0756.1	-293	-306	-	0.97	0.88	AATAAATCAATGGA
ONECUT3	MA0757.1	-293	-306	-	1	0.861	AATAAATCAATGGA
Arid3a	MA0151.1	-294	-299	-	0.939	0.887	ATAAAT
FOSL1::JUND	MA1142.1	-294	-303	+	0.953	0.859	ATTGATTTAT
MIXL1	MA0662.1	-294	-303	-	0.893	0.863	ATAAATCAAT
Dux	MA0611.1	-295	-302	-	1	0.89	TAAATCAA
EN1	MA0027.2	-295	-302	-	0.909	0.862	TAAATCAA
LHX1	MA1518.1	-295	-302	-	0.96	0.902	TAAATCAA
PRRX1	MA0716.1	-295	-302	-	0.877	0.856	TAAATCAA
CUX1	MA0754.1	-296	-305	-	0.97	0.931	AAATCAATGG
CUX2	MA0755.1	-296	-305	-	0.949	0.895	AAATCAATGG
Gfi1b	MA0483.1	-296	-306	-	1	0.86	AAATCAATGGA
SOX9	MA0077.1	-297	-305	+	0.9	0.913	CCATTGATT
Arid3a	MA0151.1	-298	-303	-	0.97	0.915	ATCAAT
HLTF	MA0109.1	-298	-307	+	0.917	0.924	TTCCATTGAT
SOX18	MA1563.1	-298	-305	-	1	0.907	ATCAATGG
POU5F1	MA1115.1	-300	-310	-	0.891	0.906	CAATGGAAAAA
NFAT5	MA0606.1	-301	-310	+	1	0.999	TTTTTCCATT
NFATC1	MA0624.1	-301	-310	+	1	0.999	TTTTTCCATT
NFATC3	MA0625.1	-301	-310	+	1	0.998	TTTTTCCATT
NFATC4	MA1525.1	-301	-310	-	1	0.992	AATGGAAAAA
NFATC2	MA0152.1	-303	-309	+	1	1	TTTTCCA
HLTF	MA0109.1	-306	-315	+	0.967	0.948	TTACATTTTT
Ddit3::Cebpa	MA0019.1	-308	-319	-	0.874	0.854	AAATGTAATTCT
PHOX2A	MA0713.1	-308	-318	-	0.863	0.86	AAATGTAATTC
ALX3	MA0634.1	-311	-320	+	1	0.95	CAGAATTACA
ARGFX	MA1463.1	-311	-320	-	1	0.851	TGTAATTCTG
Dlx1	MA0879.1	-311	-320	+	1	0.96	CAGAATTACA
EMX2	MA0886.1	-311	-320	+	1	0.897	CAGAATTACA
EN2	MA0642.1	-311	-320	+	1	0.916	CAGAATTACA
ESX1	MA0644.1	-311	-320	+	1	0.944	CAGAATTACA
EVX1	MA0887.1	-311	-320	+	1	0.923	CAGAATTACA
EVX2	MA0888.1	-311	-320	+	1	0.924	CAGAATTACA
GBX1	MA0889.1	-311	-320	+	1	0.923	CAGAATTACA
GBX2	MA0890.1	-311	-320	+	1	0.941	CAGAATTACA
GSC	MA0648.1	-311	-320	-	0.919	0.906	TGTAATTCTG
GSC2	MA0891.1	-311	-320	-	0.907	0.894	TGTAATTCTG
GSX1	MA0892.1	-311	-320	+	1	0.936	CAGAATTACA
HESX1	MA0894.1	-311	-320	-	1	0.943	TGTAATTCTG
HOXA6	MA1497.1	-311	-320	+	1	0.869	CAGAATTACA
HOXB3	MA0903.1	-311	-320	+	1	0.961	CAGAATTACA
LBX2	MA0699.1	-311	-320	+	1	0.934	CAGAATTACA
LHX2	MA0700.2	-311	-321	+	1	0.857	ACAGAATTACA
MEOX2	MA0706.1	-311	-320	+	1	0.851	CAGAATTACA
MIXL1	MA0662.1	-311	-320	+	1	0.958	CAGAATTACA
MNX1	MA0707.1	-311	-320	+	1	0.889	CAGAATTACA
NOTO	MA0710.1	-311	-320	+	1	0.896	CAGAATTACA
RAX	MA0718.1	-311	-320	+	1	0.951	CAGAATTACA
BARX1	MA0875.1	-312	-319	+	1	0.945	AGAATTAC
BSX	MA0876.1	-312	-319	+	1	0.944	AGAATTAC
Dlx2	MA0885.1	-312	-319	+	1	0.953	AGAATTAC
Dlx3	MA0880.1	-312	-319	+	1	0.949	AGAATTAC
Dlx4	MA0881.1	-312	-319	+	1	0.944	AGAATTAC
DLX5	MA1476.1	-312	-319	+	1	0.943	AGAATTAC
DLX6	MA0882.1	-312	-319	+	1	0.95	AGAATTAC
DRGX	MA1481.1	-312	-319	+	1	0.961	AGAATTAC
EMX1	MA0612.2	-312	-319	+	1	0.9	AGAATTAC
EN1	MA0027.2	-312	-319	+	1	0.943	AGAATTAC
GSX2	MA0893.2	-312	-319	+	1	0.92	AGAATTAC
HOXA5	MA0158.2	-312	-319	+	1	0.892	AGAATTAC
HOXA7	MA1498.1	-312	-319	+	1	0.911	AGAATTAC
HOXB2	MA0902.2	-312	-319	+	1	0.923	AGAATTAC
HOXB4	MA1499.1	-312	-319	+	0.974	0.857	AGAATTAC
HOXB5	MA0904.2	-312	-319	-	1	0.851	GTAATTCT
HOXB6	MA1500.1	-312	-319	-	1	0.888	GTAATTCT
HOXB8	MA1502.1	-312	-319	+	1	0.904	AGAATTAC
HOXC4	MA1504.1	-312	-319	+	0.976	0.885	AGAATTAC
HOXC8	MA1505.1	-312	-319	+	1	0.886	AGAATTAC
HOXC8	MA1505.1	-312	-319	-	0.87	0.882	GTAATTCT
HOXD4	MA1507.1	-312	-319	+	0.988	0.887	AGAATTAC
HOXD8	MA0910.2	-312	-319	+	1	0.902	AGAATTAC
ISX	MA0654.1	-312	-319	+	1	0.943	AGAATTAC
LHX1	MA1518.1	-312	-319	+	1	0.938	AGAATTAC
Lhx4	MA0704.1	-312	-319	+	1	0.891	AGAATTAC
LHX5	MA1519.1	-312	-319	+	1	0.909	AGAATTAC
Lhx8	MA0705.1	-312	-319	+	1	0.868	AGAATTAC
Lhx8	MA0705.1	-312	-319	-	0.868	0.866	GTAATTCT
LHX9	MA0701.2	-312	-319	+	1	0.884	AGAATTAC
MSX1	MA0666.1	-312	-319	+	1	0.919	AGAATTAC
MSX2	MA0708.1	-312	-319	+	1	0.915	AGAATTAC
Msx3	MA0709.1	-312	-319	+	1	0.932	AGAATTAC
NKX6-1	MA0674.1	-312	-319	+	1	0.853	AGAATTAC
NKX6-2	MA0675.1	-312	-319	+	1	0.935	AGAATTAC
PAX4	MA0068.2	-312	-319	+	1	0.923	AGAATTAC
PAX4	MA0068.2	-312	-319	-	0.931	0.882	GTAATTCT
PDX1	MA0132.2	-312	-319	+	1	0.935	AGAATTAC
PITX2	MA1547.1	-312	-319	-	0.874	0.882	GTAATTCT
PRRX1	MA0716.1	-312	-319	+	1	0.967	AGAATTAC
PRRX2	MA0075.3	-312	-319	+	1	0.92	AGAATTAC
RAX2	MA0717.1	-312	-319	+	1	0.958	AGAATTAC
SHOX	MA0630.1	-312	-319	-	1	0.97	GTAATTCT
Shox2	MA0720.1	-312	-319	+	1	0.954	AGAATTAC
TLX2	MA1577.1	-312	-319	+	1	0.978	AGAATTAC
UNCX	MA0721.1	-312	-319	+	1	0.961	AGAATTAC
VAX1	MA0722.1	-312	-319	+	1	0.852	AGAATTAC
VSX1	MA0725.1	-312	-319	+	1	0.878	AGAATTAC
VSX1	MA0725.1	-312	-319	-	0.906	0.869	GTAATTCT
VSX2	MA0726.1	-312	-319	+	1	0.851	AGAATTAC
Nobox	MA0125.1	-313	-320	-	1	0.916	TAATTCTG
GATA3	MA0037.3	-320	-327	+	0.881	0.87	AGATATAC
Arid5a	MA0602.1	-324	-337	+	1	0.965	AAAATATTGAAGAT
Arid5a	MA0602.1	-328	-341	-	1	0.955	TCAATATTTTTTTT
Foxd3	MA0041.1	-329	-340	-	0.923	0.926	CAATATTTTTTT
Foxd3	MA0041.1	-331	-342	-	0.884	0.882	ATATTTTTTTTT
ZNF384	MA1125.1	-332	-343	+	1	0.974	TAAAAAAAAATA
ZNF384	MA1125.1	-333	-344	+	1	0.981	TTAAAAAAAAAT
ZNF384	MA1125.1	-334	-345	+	1	1	TTTAAAAAAAAA
ZNF384	MA1125.1	-335	-346	+	1	0.996	GTTTAAAAAAAA
FOXF2	MA0030.1	-336	-349	-	1	0.89	TTTTTTTAAACAAT
Foxj3	MA0851.1	-336	-352	-	1	0.911	TTTTTTTAAACAATGGT
Foxl2	MA1607.1	-336	-349	-	1	0.89	TTTTTTTAAACAAT
FOXC1	MA0032.2	-338	-348	-	0.993	0.856	TTTTTAAACAA
FOXC2	MA0846.1	-338	-349	-	1	0.883	TTTTTAAACAAT
FOXK1	MA0852.2	-338	-351	-	1	0.894	TTTTTAAACAATGG
FOXL1	MA0033.2	-338	-344	+	0.874	0.855	TTAAAAA
LIN54	MA0619.1	-338	-346	+	0.983	0.937	GTTTAAAAA
LIN54	MA0619.1	-338	-346	-	0.925	0.895	TTTTTAAAC
FOXA3	MA1683.1	-339	-349	-	1	0.903	TTTTAAACAAT
Foxf1	MA1606.1	-339	-349	-	1	0.971	TTTTAAACAAT
FOXK2	MA1103.2	-339	-349	-	1	0.922	TTTTAAACAAT
FOXP1	MA0481.3	-339	-349	-	1	0.909	TTTTAAACAAT
FOXP2	MA0593.1	-339	-349	-	1	0.914	TTTTAAACAAT
LIN54	MA0619.1	-339	-347	-	0.983	0.947	TTTTAAACA
BARHL2	MA0635.1	-340	-349	-	1	0.883	TTTAAACAAT
Foxo1	MA0480.1	-340	-350	+	1	0.877	CATTGTTTAAA
Foxq1	MA0040.1	-340	-350	+	1	0.938	CATTGTTTAAA
BARHL1	MA0877.2	-341	-348	-	1	0.857	TTAAACAA
FOXD1	MA0031.1	-341	-348	-	1	0.917	TTAAACAA
FOXG1	MA0613.1	-341	-348	-	1	0.95	TTAAACAA
Foxj2	MA0614.1	-341	-348	-	1	0.949	TTAAACAA
FOXL1	MA0033.2	-341	-347	-	1	0.955	TTAAACA
FOXO3	MA0157.2	-341	-348	-	1	0.867	TTAAACAA
FOXO4	MA0848.1	-341	-347	-	1	0.906	TTAAACA
FOXO6	MA0849.1	-341	-347	-	1	0.902	TTAAACA
FOXP3	MA0850.1	-341	-347	-	1	0.902	TTAAACA
SOX14	MA1562.1	-341	-350	-	1	0.883	TTAAACAATG
SRY	MA0084.1	-341	-349	-	1	0.999	TTAAACAAT
SOX15	MA1152.1	-342	-351	+	1	0.992	CCATTGTTTA
Sox3	MA0514.1	-342	-351	+	0.877	0.888	CCATTGTTTA
Sox6	MA0515.1	-342	-351	+	1	0.985	CCATTGTTTA
SOX8	MA0868.2	-342	-351	-	1	0.989	TAAACAATGG
SOX13	MA1120.1	-343	-353	-	1	1	AAACAATGGTC
SOX2	MA0143.4	-343	-353	-	1	0.999	AAACAATGGTC
SOX4	MA0867.2	-343	-352	-	0.962	0.962	AAACAATGGT
Sox5	MA0087.1	-343	-349	+	1	1	ATTGTTT
SOX9	MA0077.1	-343	-351	+	1	0.998	CCATTGTTT
HLTF	MA0109.1	-344	-353	+	0.917	0.925	GACCATTGTT
Sox17	MA0078.1	-344	-352	+	1	0.972	ACCATTGTT
SOX18	MA1563.1	-344	-351	-	1	0.981	AACAATGG
RORA	MA0071.1	-345	-354	-	1	0.862	ACAATGGTCA
RORB	MA1150.1	-345	-355	-	1	0.858	ACAATGGTCAT
NR2F1	MA0017.2	-346	-358	-	1	0.888	CAATGGTCATAGA
NR2F2	MA1111.1	-346	-356	-	1	0.851	CAATGGTCATA
NR2C1	MA1535.1	-347	-355	-	1	0.951	AATGGTCAT
NR1H4	MA1110.1	-348	-358	+	1	0.86	TCTATGACCAT
NR2C2(var.2)	MA1536.1	-348	-355	-	1	0.928	ATGGTCAT
Pax2	MA0067.1	-350	-357	-	0.865	0.88	GGTCATAG
RFX1	MA0509.2	-350	-363	+	0.854	0.859	AAGTTTCTATGACC
LHX1	MA1518.1	-351	-358	+	0.912	0.916	TCTATGAC
NFAT5	MA0606.1	-353	-362	+	0.884	0.87	AGTTTCTATG
RFX7	MA1554.1	-354	-362	+	0.925	0.892	AGTTTCTAT
HLTF	MA0109.1	-358	-367	-	0.865	0.859	AAACTTCAAA
NKX2-8	MA0673.1	-358	-366	-	0.858	0.853	AAACTTCAA
LIN54	MA0619.1	-360	-368	+	1	0.942	GTTTGAAGT
LIN54	MA0619.1	-361	-369	-	0.888	0.873	CTTCAAACC
TFCP2	MA0145.3	-365	-374	+	0.871	0.89	TATCCGGTTT
TFCP2	MA0145.3	-365	-374	-	1	0.945	AAACCGGATA
ETS2	MA1484.1	-366	-375	-	1	0.894	AACCGGATAC
ETV2	MA0762.1	-366	-376	-	0.866	0.882	AACCGGATACA
SPDEF	MA0686.1	-366	-376	-	1	0.92	AACCGGATACA
DMRTA2	MA1478.1	-367	-378	-	0.992	0.935	ACCGGATACATA
DMRTC2	MA1479.1	-367	-378	-	1	0.855	ACCGGATACATA
ERG	MA0474.2	-367	-376	-	0.922	0.893	ACCGGATACA
ETS1	MA0098.3	-367	-376	-	1	0.899	ACCGGATACA
FEV	MA0156.2	-367	-376	-	0.929	0.873	ACCGGATACA
FLI1	MA0475.2	-367	-376	-	0.878	0.866	ACCGGATACA
DMRT3	MA0610.1	-368	-378	+	1	0.966	TATGTATCCGG
Arid5a	MA0602.1	-369	-382	+	1	0.861	ATAATATGTATCCG
RHOXF1	MA0719.1	-369	-376	+	0.966	0.856	TGTATCCG
HLTF	MA0109.1	-372	-381	-	0.971	0.951	ATACATATTA
EVX1	MA0887.1	-374	-383	-	0.976	0.91	ACATATTATT
EVX2	MA0888.1	-374	-383	-	0.975	0.906	ACATATTATT
GSC	MA0648.1	-374	-383	+	0.914	0.855	AATAATATGT
GSC2	MA0891.1	-374	-383	+	0.91	0.861	AATAATATGT
GSX1	MA0892.1	-374	-383	-	0.959	0.911	ACATATTATT
HOXB3	MA0903.1	-374	-383	-	0.958	0.927	ACATATTATT
NOTO	MA0710.1	-374	-383	-	0.9	0.872	ACATATTATT
BARX1	MA0875.1	-375	-382	-	0.974	0.923	CATATTAT
BSX	MA0876.1	-375	-382	-	0.976	0.932	CATATTAT
Dlx3	MA0880.1	-375	-382	-	0.891	0.851	CATATTAT
GSX2	MA0893.2	-375	-382	-	0.93	0.878	CATATTAT
HOXA7	MA1498.1	-375	-382	-	0.956	0.87	CATATTAT
LHX1	MA1518.1	-375	-382	-	0.962	0.905	CATATTAT
NKX6-2	MA0675.1	-375	-382	-	0.971	0.911	CATATTAT
PDX1	MA0132.2	-375	-382	-	0.934	0.877	CATATTAT
SHOX	MA0630.1	-375	-382	+	0.906	0.887	ATAATATG
LHX1	MA1518.1	-378	-385	+	0.942	0.882	AGAATAAT
SRY	MA0084.1	-382	-390	-	0.949	0.878	TTCTACAAA
SOX15	MA1152.1	-383	-392	+	0.964	0.889	AATTTGTAGA
Dlx1	MA0879.1	-386	-395	+	0.87	0.852	AGCAATTTGT
NOTO	MA0710.1	-386	-395	-	0.875	0.851	ACAAATTGCT
ISL2	MA0914.1	-387	-394	+	0.961	0.854	GCAATTTG
PAX4	MA0068.2	-387	-394	-	0.909	0.87	CAAATTGC
VSX1	MA0725.1	-387	-394	-	0.926	0.867	CAAATTGC
NFIX	MA0671.1	-393	-401	+	0.955	0.935	TAGGCCAGC
NR4A2	MA0160.1	-394	-401	+	0.926	0.879	TAGGCCAG
RORB	MA1150.1	-394	-404	+	0.888	0.913	AAGTAGGCCAG
RORC	MA1151.1	-395	-406	+	0.938	0.953	AGAAGTAGGCCA
ZKSCAN1	MA1585.1	-396	-405	+	1	0.918	GAAGTAGGCC
HLTF	MA0109.1	-399	-408	-	0.989	0.967	CTACTTCTTC
HLTF	MA0109.1	-408	-417	-	0.886	0.877	CAACCTTTGT
HLTF	MA0109.1	-409	-418	-	0.946	0.951	AACCTTTGTT
SOX10	MA0442.2	-410	-420	+	1	0.999	ATAACAAAGGT
SOX4	MA0867.2	-410	-419	+	1	0.993	TAACAAAGGT
SOX15	MA1152.1	-411	-420	-	0.964	0.957	CCTTTGTTAT
SOX18	MA1563.1	-411	-418	+	0.86	0.86	AACAAAGG
Sox3	MA0514.1	-411	-420	-	1	0.957	CCTTTGTTAT
Sox6	MA0515.1	-411	-420	-	0.964	0.932	CCTTTGTTAT
SOX8	MA0868.2	-411	-420	+	0.886	0.888	ATAACAAAGG
HMBOX1	MA0895.1	-412	-421	-	0.88	0.878	CTTTGTTATG
SRY	MA0084.1	-413	-421	+	0.949	0.933	CATAACAAA
HOXA9	MA0594.2	-414	-423	+	0.907	0.855	ACCATAACAA
LHX1	MA1518.1	-416	-423	+	0.911	0.915	ACCATAAC
TBP	MA0108.2	-420	-434	+	1	0.879	AAATAAAATCTACCA
HOXB13	MA0901.2	-424	-437	+	1	0.903	ACAAAATAAAATCT
CDX2	MA0465.2	-426	-437	+	1	0.852	ACAAAATAAAAT
CDX4	MA1473.1	-426	-436	+	1	0.857	CAAAATAAAAT
HOXA10	MA0899.1	-426	-436	+	1	0.912	CAAAATAAAAT
HOXD9	MA0913.2	-426	-435	+	1	0.86	AAAATAAAAT
Arid3a	MA0151.1	-427	-432	+	0.939	0.944	ATAAAA
LHX1	MA1518.1	-428	-435	+	0.942	0.885	AAAATAAA
SOX4	MA0867.2	-430	-439	+	1	0.897	AAACAAAATA
SOX15	MA1152.1	-431	-440	-	0.964	0.935	ATTTTGTTTG
Sox3	MA0514.1	-431	-440	-	1	0.882	ATTTTGTTTG
SOX8	MA0868.2	-431	-440	+	0.886	0.87	CAAACAAAAT
Foxd3	MA0041.1	-432	-443	-	0.994	0.904	TTTTGTTTGATT
FOXC2	MA0846.1	-433	-444	+	1	0.86	AAATCAAACAAA
FOXE1	MA1487.1	-433	-447	+	1	0.868	AAAAAATCAAACAAA
SRY	MA0084.1	-433	-441	+	0.949	0.943	TCAAACAAA
Arid3a	MA0151.1	-437	-442	+	0.97	0.972	ATCAAA
MIXL1	MA0662.1	-437	-446	+	0.893	0.862	AAAAATCAAA
Dux	MA0611.1	-438	-445	+	1	0.89	AAAATCAA
DUXA	MA0884.1	-438	-450	+	1	0.906	TAAAAAAAATCAA
EN1	MA0027.2	-438	-445	+	0.909	0.861	AAAATCAA
LHX1	MA1518.1	-438	-445	+	0.96	0.902	AAAATCAA
PRRX1	MA0716.1	-438	-445	+	0.877	0.855	AAAATCAA
DUX4	MA0468.1	-439	-449	+	1	0.921	AAAAAAAATCA
TBP	MA0108.2	-439	-453	+	1	0.894	CAATAAAAAAAATCA
Foxj3	MA0851.1	-440	-456	+	0.864	0.858	AATCAATAAAAAAAATC
ZNF384	MA1125.1	-440	-451	+	1	0.956	ATAAAAAAAATC
ZNF384	MA1125.1	-441	-452	+	1	0.982	AATAAAAAAAAT
ZNF384	MA1125.1	-442	-453	+	1	0.994	CAATAAAAAAAA
HOXB13	MA0901.2	-443	-456	+	1	0.979	AATCAATAAAAAAA
CDX1	MA0878.2	-445	-455	+	1	0.858	ATCAATAAAAA
CDX2	MA0465.2	-445	-456	+	1	0.945	AATCAATAAAAA
CDX4	MA1473.1	-445	-455	+	1	0.899	ATCAATAAAAA
FOXL1	MA0033.2	-445	-451	+	0.874	0.889	ATAAAAA
FOXP3	MA0850.1	-445	-451	+	0.876	0.856	ATAAAAA
HOXA10	MA0899.1	-445	-455	+	1	0.961	ATCAATAAAAA
HOXA13	MA0650.2	-445	-455	+	1	0.93	ATCAATAAAAA
HOXD13	MA0909.2	-445	-455	+	1	0.903	ATCAATAAAAA
HOXD9	MA0913.2	-445	-454	+	1	0.911	TCAATAAAAA
ONECUT1	MA0679.2	-445	-460	+	1	0.994	TATAAATCAATAAAAA
Arid3a	MA0151.1	-446	-451	+	0.939	0.944	ATAAAA
EN2	MA0642.1	-446	-455	+	0.901	0.895	ATCAATAAAA
ESX1	MA0644.1	-446	-455	+	0.878	0.878	ATCAATAAAA
Foxd3	MA0041.1	-446	-457	-	0.917	0.864	TTTTATTGATTT
LBX2	MA0699.1	-446	-455	+	0.859	0.858	ATCAATAAAA
MIXL1	MA0662.1	-446	-455	+	0.879	0.875	ATCAATAAAA
MNX1	MA0707.1	-446	-455	+	0.928	0.898	ATCAATAAAA
EN1	MA0027.2	-447	-454	+	0.893	0.886	TCAATAAA
FOXC2	MA0846.1	-447	-458	+	0.851	0.854	TAAATCAATAAA
HOXA7	MA1498.1	-447	-454	+	0.863	0.857	TCAATAAA
HOXB2	MA0902.2	-447	-454	+	0.872	0.851	TCAATAAA
HOXB8	MA1502.1	-447	-454	+	0.871	0.858	TCAATAAA
HOXC8	MA1505.1	-447	-454	+	0.905	0.855	TCAATAAA
LHX1	MA1518.1	-447	-454	+	0.942	0.943	TCAATAAA
MSX1	MA0666.1	-447	-454	+	0.856	0.863	TCAATAAA
NKX6-2	MA0675.1	-447	-454	+	0.882	0.875	TCAATAAA
ONECUT2	MA0756.1	-447	-460	+	0.97	0.956	TATAAATCAATAAA
ONECUT3	MA0757.1	-447	-460	+	1	0.954	TATAAATCAATAAA
PRRX1	MA0716.1	-447	-454	+	0.872	0.871	TCAATAAA
RAX2	MA0717.1	-447	-454	+	0.859	0.862	TCAATAAA
TBP	MA0108.2	-447	-461	+	1	0.946	TTATAAATCAATAAA
UNCX	MA0721.1	-447	-454	+	0.866	0.866	TCAATAAA
CUX1	MA0754.1	-448	-457	+	0.97	0.94	AAATCAATAA
CUX2	MA0755.1	-448	-457	+	0.949	0.919	AAATCAATAA
FOXC1	MA0032.2	-448	-458	+	0.931	0.885	TAAATCAATAA
FOSL1::JUNB	MA1137.1	-449	-461	-	0.948	0.851	TATTGATTTATAA
MEIS2(var.2)	MA1640.1	-449	-463	-	1	0.964	TATTGATTTATAAAA
Arid3a	MA0151.1	-450	-455	+	0.97	0.915	ATCAAT
FOSL1::JUND	MA1142.1	-450	-459	-	0.953	0.859	ATTGATTTAT
MEIS1(var.2)	MA1639.1	-450	-462	+	1	0.956	TTTATAAATCAAT
MIXL1	MA0662.1	-450	-459	+	0.893	0.863	ATAAATCAAT
PBX2	MA1113.2	-450	-462	+	1	0.967	TTTATAAATCAAT
Dux	MA0611.1	-451	-458	+	1	0.89	TAAATCAA
EN1	MA0027.2	-451	-458	+	0.909	0.862	TAAATCAA
LHX1	MA1518.1	-451	-458	+	0.96	0.902	TAAATCAA
PRRX1	MA0716.1	-451	-458	+	0.877	0.856	TAAATCAA
HOXA10	MA0899.1	-453	-463	+	1	0.909	TTTTATAAATC
Arid3a	MA0151.1	-454	-459	+	0.939	0.887	ATAAAT
HOXA10	MA0899.1	-454	-464	-	1	0.934	ATTTATAAAAT
DUXA	MA0884.1	-455	-467	-	1	0.882	TTTATAAAATCAA
HOXD9	MA0913.2	-455	-464	-	1	0.854	TTTATAAAAT
LHX1	MA1518.1	-455	-462	+	0.903	0.882	TTTATAAA
LHX1	MA1518.1	-455	-462	-	0.903	0.882	TTTATAAA
NKX6-2	MA0675.1	-455	-462	+	0.853	0.863	TTTATAAA
NKX6-2	MA0675.1	-455	-462	-	0.853	0.863	TTTATAAA
TBP	MA0108.2	-456	-470	-	1	0.97	TTATAAAATCAATAT
Arid3a	MA0151.1	-458	-463	-	0.939	0.944	ATAAAA
ONECUT1	MA0679.2	-458	-473	-	1	0.989	ATAAAATCAATATCTT
ONECUT2	MA0756.1	-458	-471	-	0.97	0.964	ATAAAATCAATATC
ONECUT3	MA0757.1	-458	-471	-	1	0.97	ATAAAATCAATATC
MIXL1	MA0662.1	-459	-468	-	0.893	0.861	TAAAATCAAT
Arid5a	MA0602.1	-460	-473	+	0.873	0.859	AAGATATTGATTTT
Dux	MA0611.1	-460	-467	-	1	0.89	AAAATCAA
EN1	MA0027.2	-460	-467	-	0.909	0.861	AAAATCAA
FOXC1	MA0032.2	-460	-470	-	0.931	0.875	AAAATCAATAT
LHX1	MA1518.1	-460	-467	-	0.96	0.902	AAAATCAA
PRRX1	MA0716.1	-460	-467	-	0.877	0.855	AAAATCAA
CUX1	MA0754.1	-461	-470	-	0.97	0.94	AAATCAATAT
CUX2	MA0755.1	-461	-470	-	0.949	0.916	AAATCAATAT
Arid3a	MA0151.1	-463	-468	-	0.97	0.915	ATCAAT
Arid5a	MA0602.1	-464	-477	-	1	0.877	TCAATATCTTCAAT
GATA3	MA0037.3	-465	-472	+	0.881	0.874	AGATATTG
Arid5a	MA0602.1	-469	-482	+	0.873	0.86	AAGATATTGAAGAT
Arid5a	MA0602.1	-473	-486	-	1	0.861	TCAATATCTTTTTC
GATA3	MA0037.3	-474	-481	+	0.881	0.874	AGATATTG
HLTF	MA0109.1	-477	-486	-	0.997	0.9	TATCTTTTTC
NFAT5	MA0606.1	-481	-490	-	0.87	0.891	TTTTTCAATA
LIN54	MA0619.1	-482	-490	-	0.925	0.942	TTTTCAATA
EN2	MA0642.1	-484	-493	-	0.901	0.897	TTCAATAATG
ESX1	MA0644.1	-484	-493	-	0.878	0.876	TTCAATAATG
LBX2	MA0699.1	-484	-493	-	0.859	0.854	TTCAATAATG
MIXL1	MA0662.1	-484	-493	-	0.879	0.871	TTCAATAATG
MNX1	MA0707.1	-484	-493	-	0.928	0.879	TTCAATAATG
EN1	MA0027.2	-485	-492	-	0.893	0.884	TCAATAAT
HOXA7	MA1498.1	-485	-492	-	0.863	0.857	TCAATAAT
HOXB8	MA1502.1	-485	-492	-	0.871	0.857	TCAATAAT
HOXC8	MA1505.1	-485	-492	-	0.905	0.854	TCAATAAT
LHX1	MA1518.1	-485	-492	-	0.942	0.943	TCAATAAT
MSX1	MA0666.1	-485	-492	-	0.856	0.862	TCAATAAT
NKX6-2	MA0675.1	-485	-492	-	0.882	0.859	TCAATAAT
PRRX1	MA0716.1	-485	-492	-	0.872	0.867	TCAATAAT
RAX2	MA0717.1	-485	-492	-	0.859	0.859	TCAATAAT
UNCX	MA0721.1	-485	-492	-	0.866	0.862	TCAATAAT
HOXA9	MA0594.2	-486	-495	+	0.891	0.881	ATCATTATTG
Isl1	MA1608.1	-486	-496	+	1	0.869	GATCATTATTG
ALX3	MA0634.1	-487	-496	+	0.875	0.862	GATCATTATT
Dlx1	MA0879.1	-487	-496	+	0.853	0.856	GATCATTATT
EMX2	MA0886.1	-487	-496	+	0.895	0.894	GATCATTATT
EMX2	MA0886.1	-487	-496	-	0.852	0.857	AATAATGATC
EN2	MA0642.1	-487	-496	+	0.916	0.879	GATCATTATT
EN2	MA0642.1	-487	-496	-	0.913	0.882	AATAATGATC
ESX1	MA0644.1	-487	-496	+	0.872	0.868	GATCATTATT
ESX1	MA0644.1	-487	-496	-	0.869	0.869	AATAATGATC
EVX1	MA0887.1	-487	-496	+	0.986	0.98	GATCATTATT
EVX2	MA0888.1	-487	-496	+	0.986	0.982	GATCATTATT
GSC2	MA0891.1	-487	-496	-	0.906	0.851	AATAATGATC
GSX1	MA0892.1	-487	-496	+	0.974	0.961	GATCATTATT
HOXA6	MA1497.1	-487	-496	+	0.978	0.94	GATCATTATT
HOXA6	MA1497.1	-487	-496	-	0.879	0.853	AATAATGATC
HOXB3	MA0903.1	-487	-496	+	0.984	0.977	GATCATTATT
LHX6	MA0658.1	-487	-496	-	0.865	0.858	AATAATGATC
MEOX1	MA0661.1	-487	-496	+	0.925	0.9	GATCATTATT
MEOX1	MA0661.1	-487	-496	-	0.873	0.86	AATAATGATC
MEOX2	MA0706.1	-487	-496	+	0.946	0.93	GATCATTATT
MEOX2	MA0706.1	-487	-496	-	0.935	0.922	AATAATGATC
MIXL1	MA0662.1	-487	-496	+	0.867	0.866	GATCATTATT
MIXL1	MA0662.1	-487	-496	-	0.882	0.882	AATAATGATC
MNX1	MA0707.1	-487	-496	+	0.9	0.895	GATCATTATT
MNX1	MA0707.1	-487	-496	-	0.917	0.91	AATAATGATC
NKX6-3	MA1530.1	-487	-495	+	1	0.97	ATCATTATT
NOTO	MA0710.1	-487	-496	+	0.941	0.892	GATCATTATT
BARX1	MA0875.1	-488	-495	+	0.989	0.949	ATCATTAT
BSX	MA0876.1	-488	-495	+	0.991	0.963	ATCATTAT
Dlx2	MA0885.1	-488	-495	+	0.855	0.855	ATCATTAT
Dlx3	MA0880.1	-488	-495	+	0.896	0.889	ATCATTAT
Dlx4	MA0881.1	-488	-495	+	0.89	0.881	ATCATTAT
DLX6	MA0882.1	-488	-495	+	0.892	0.889	ATCATTAT
DRGX	MA1481.1	-488	-495	+	0.868	0.859	ATCATTAT
EMX1	MA0612.2	-488	-495	+	0.869	0.872	ATCATTAT
EMX1	MA0612.2	-488	-495	-	0.853	0.857	ATAATGAT
EN1	MA0027.2	-488	-495	-	0.897	0.894	ATAATGAT
GSX2	MA0893.2	-488	-495	+	0.986	0.952	ATCATTAT
HOXA1	MA1495.1	-488	-495	+	0.935	0.94	ATCATTAT
HOXA1	MA1495.1	-488	-495	-	0.941	0.945	ATAATGAT
HOXA2	MA0900.2	-488	-495	+	0.95	0.951	ATCATTAT
HOXA4	MA1496.1	-488	-495	+	1	0.993	ATCATTAT
HOXA5	MA0158.2	-488	-495	+	0.961	0.917	ATCATTAT
HOXA5	MA0158.2	-488	-495	-	0.909	0.872	ATAATGAT
HOXA7	MA1498.1	-488	-495	+	0.99	0.958	ATCATTAT
HOXA7	MA1498.1	-488	-495	-	0.885	0.863	ATAATGAT
HOXB2	MA0902.2	-488	-495	+	0.956	0.945	ATCATTAT
HOXB2	MA0902.2	-488	-495	-	0.907	0.9	ATAATGAT
HOXB4	MA1499.1	-488	-495	+	1	0.994	ATCATTAT
HOXB5	MA0904.2	-488	-495	+	0.914	0.912	ATCATTAT
HOXB5	MA0904.2	-488	-495	-	0.922	0.919	ATAATGAT
HOXB6	MA1500.1	-488	-495	-	0.984	0.951	ATAATGAT
HOXB8	MA1502.1	-488	-495	+	0.983	0.938	ATCATTAT
HOXC4	MA1504.1	-488	-495	+	1	0.999	ATCATTAT
HOXC8	MA1505.1	-488	-495	+	0.923	0.925	ATCATTAT
HOXC8	MA1505.1	-488	-495	-	0.925	0.927	ATAATGAT
HOXD3	MA0912.2	-488	-495	-	0.924	0.854	ATAATGAT
HOXD4	MA1507.1	-488	-495	+	1	0.999	ATCATTAT
HOXD8	MA0910.2	-488	-495	+	0.988	0.933	ATCATTAT
LHX1	MA1518.1	-488	-495	+	0.97	0.945	ATCATTAT
LHX1	MA1518.1	-488	-495	-	0.95	0.926	ATAATGAT
Lhx4	MA0704.1	-488	-495	+	0.921	0.914	ATCATTAT
Lhx8	MA0705.1	-488	-495	+	0.882	0.874	ATCATTAT
Lhx8	MA0705.1	-488	-495	-	0.886	0.878	ATAATGAT
NKX6-1	MA0674.1	-488	-495	+	0.973	0.941	ATCATTAT
NKX6-2	MA0675.1	-488	-495	+	0.988	0.972	ATCATTAT
NKX6-2	MA0675.1	-488	-495	-	0.869	0.861	ATAATGAT
PDX1	MA0132.2	-488	-495	+	0.965	0.961	ATCATTAT
POU6F1(var.2)	MA1549.1	-488	-497	-	1	0.966	ATAATGATCA
POU6F2	MA0793.1	-488	-497	+	1	0.91	TGATCATTAT
PRRX1	MA0716.1	-488	-495	+	0.854	0.853	ATCATTAT
PRRX1	MA0716.1	-488	-495	-	0.87	0.869	ATAATGAT
RAX2	MA0717.1	-488	-495	+	0.874	0.87	ATCATTAT
RAX2	MA0717.1	-488	-495	-	0.86	0.857	ATAATGAT
SHOX	MA0630.1	-488	-495	-	0.904	0.9	ATAATGAT
UNCX	MA0721.1	-488	-495	+	0.874	0.87	ATCATTAT
UNCX	MA0721.1	-488	-495	-	0.861	0.857	ATAATGAT
VAX1	MA0722.1	-488	-495	-	0.94	0.919	ATAATGAT
VAX2	MA0723.1	-488	-495	+	0.866	0.854	ATCATTAT
VAX2	MA0723.1	-488	-495	-	0.949	0.924	ATAATGAT
Nobox	MA0125.1	-489	-496	-	0.881	0.856	TAATGATC
MEOX2	MA0706.1	-490	-499	+	0.863	0.88	TGTGATCATT
MEOX2	MA0706.1	-490	-499	-	0.863	0.857	AATGATCACA
HOXA1	MA1495.1	-491	-498	+	0.855	0.874	GTGATCAT
HOXA1	MA1495.1	-491	-498	-	0.855	0.875	ATGATCAC
LHX1	MA1518.1	-491	-498	+	0.927	0.906	GTGATCAT
LHX1	MA1518.1	-491	-498	-	0.927	0.906	ATGATCAC
HLTF	MA0109.1	-495	-504	-	0.96	0.94	TCACATCTCC
SOX18	MA1563.1	-502	-509	-	1	0.91	TCCAATGC
HLTF	MA0109.1	-509	-518	-	0.869	0.861	CAACTTGCTG
Isl1	MA1608.1	-519	-529	+	1	0.865	GAGCATTACTC
EVX1	MA0887.1	-520	-529	+	0.986	0.911	GAGCATTACT
EVX2	MA0888.1	-520	-529	+	0.986	0.913	GAGCATTACT
GSC	MA0648.1	-520	-529	-	0.914	0.907	AGTAATGCTC
GSC2	MA0891.1	-520	-529	-	0.906	0.901	AGTAATGCTC
GSX1	MA0892.1	-520	-529	+	0.974	0.91	GAGCATTACT
HOXA6	MA1497.1	-520	-529	+	0.978	0.852	GAGCATTACT
HOXB3	MA0903.1	-520	-529	+	0.984	0.946	GAGCATTACT
NKX6-3	MA1530.1	-520	-528	+	1	0.885	AGCATTACT
BARX1	MA0875.1	-521	-528	+	0.989	0.934	AGCATTAC
BSX	MA0876.1	-521	-528	+	0.991	0.935	AGCATTAC
Dlx3	MA0880.1	-521	-528	+	0.896	0.851	AGCATTAC
GSX2	MA0893.2	-521	-528	+	0.986	0.907	AGCATTAC
HOXA4	MA1496.1	-521	-528	+	1	0.869	AGCATTAC
HOXA5	MA0158.2	-521	-528	+	0.961	0.858	AGCATTAC
HOXA7	MA1498.1	-521	-528	+	0.99	0.902	AGCATTAC
HOXB2	MA0902.2	-521	-528	+	0.956	0.883	AGCATTAC
HOXB4	MA1499.1	-521	-528	+	1	0.88	AGCATTAC
HOXB6	MA1500.1	-521	-528	-	0.984	0.873	GTAATGCT
HOXB8	MA1502.1	-521	-528	+	0.983	0.889	AGCATTAC
HOXC4	MA1504.1	-521	-528	+	1	0.907	AGCATTAC
HOXD4	MA1507.1	-521	-528	+	1	0.898	AGCATTAC
HOXD8	MA0910.2	-521	-528	+	0.988	0.891	AGCATTAC
LHX1	MA1518.1	-521	-528	+	0.97	0.91	AGCATTAC
NKX6-2	MA0675.1	-521	-528	+	0.988	0.923	AGCATTAC
PDX1	MA0132.2	-521	-528	+	0.965	0.902	AGCATTAC
PITX2	MA1547.1	-521	-528	-	0.854	0.865	GTAATGCT
SHOX	MA0630.1	-521	-528	-	0.904	0.877	GTAATGCT
Nkx2-5(var.2)	MA0503.1	-524	-534	-	0.943	0.884	ATGCTCTCACC
TBX18	MA1565.1	-526	-537	+	0.913	0.864	AGCGGTGAGAGC
TBX3	MA1566.1	-527	-536	+	0.892	0.882	GCGGTGAGAG
TBX6	MA1567.1	-527	-536	+	0.897	0.871	GCGGTGAGAG
Mafb	MA0117.2	-530	-541	-	1	0.863	TCACCGCTGAAC
VDR	MA0693.2	-537	-544	+	1	0.882	TCTGTTCA
SRY	MA0084.1	-540	-548	-	0.928	0.889	ACAGACAAG
MEIS1	MA0498.2	-541	-547	-	0.896	0.894	CAGACAA
SOX15	MA1152.1	-541	-550	+	0.916	0.856	GACTTGTCTG
HLTF	MA0109.1	-542	-551	+	0.993	0.967	AGACTTGTCT
Hand1::Tcf3	MA0092.1	-547	-556	-	0.871	0.868	AGTCTGCCTT
NR5A1	MA1540.1	-549	-559	+	1	0.856	AACAAGGCAGA
HLTF	MA0109.1	-551	-560	-	0.993	0.986	TGCCTTGTTT
SOX4	MA0867.2	-551	-560	+	0.926	0.924	AAACAAGGCA
SOX15	MA1152.1	-552	-561	-	0.916	0.893	GCCTTGTTTT
SOX18	MA1563.1	-552	-559	+	0.86	0.876	AACAAGGC
Sox6	MA0515.1	-552	-561	-	0.921	0.924	GCCTTGTTTT
SOX8	MA0868.2	-552	-561	+	0.867	0.865	AAAACAAGGC
SRY	MA0084.1	-554	-562	+	0.928	0.928	CAAAACAAG
Arid5a	MA0602.1	-558	-571	+	1	0.866	AAAATATCCCAAAA
NR1D2	MA1532.1	-562	-576	-	0.853	0.853	GGGATATTTTGTCAG
RHOXF1	MA0719.1	-562	-569	+	0.966	0.882	AATATCCC
SOX4	MA0867.2	-566	-575	+	1	0.875	TGACAAAATA
SOX15	MA1152.1	-567	-576	-	0.964	0.922	ATTTTGTCAG
JUN::JUNB	MA1132.1	-568	-577	+	0.942	0.86	ACTGACAAAA
MEIS2	MA0774.1	-569	-576	+	1	0.881	CTGACAAA
MEIS3	MA0775.1	-569	-576	+	1	0.952	CTGACAAA
SRY	MA0084.1	-569	-577	+	0.949	0.893	ACTGACAAA
MEIS1	MA0498.2	-570	-576	+	1	0.998	CTGACAA
Pax2	MA0067.1	-571	-578	-	0.869	0.885	TGTCAGTG
ZNF354C	MA0130.1	-576	-581	+	1	0.985	GTCCAC
MEIS1	MA0498.2	-577	-583	-	0.888	0.887	TGGACAT
MEIS3	MA0775.1	-577	-584	-	0.866	0.851	TGGACATT
HLTF	MA0109.1	-578	-587	-	0.967	0.943	GGACATTTCA
Ddit3::Cebpa	MA0019.1	-579	-590	+	0.882	0.875	ACATGAAATGTC
Arid3a	MA0151.1	-583	-588	+	0.936	0.941	ATGAAA
HLTF	MA0109.1	-583	-592	-	0.964	0.87	TTTCATGTAT
Pax2	MA0067.1	-583	-590	-	0.972	0.873	TTTCATGT
LHX1	MA1518.1	-584	-591	+	0.92	0.865	TACATGAA
ELF5	MA0136.2	-589	-599	+	0.921	0.885	AGACGGAATAC
NFATC1	MA0624.1	-589	-598	-	0.957	0.943	GTATTCCGTC
NFATC3	MA0625.1	-589	-598	-	0.919	0.898	GTATTCCGTC
NFATC4	MA1525.1	-589	-598	+	0.968	0.892	GACGGAATAC
TEAD3	MA0808.1	-589	-596	-	1	0.867	GTATTCCG
NFATC2	MA0152.1	-590	-596	-	0.902	0.865	TATTCCG
HLTF	MA0109.1	-592	-601	-	0.878	0.889	TTCCGTCTGT
Hand1::Tcf3	MA0092.1	-595	-604	-	0.859	0.856	CGTCTGTGAT
MAFG	MA0659.2	-598	-612	+	1	0.867	TGTTCAGCATCACAG
LHX1	MA1518.1	-600	-607	+	0.93	0.872	AGCATCAC
Mafb	MA0117.2	-600	-611	-	1	0.903	GTGATGCTGAAC
NEUROD1	MA1109.1	-607	-619	+	1	0.884	ATTCAGATGTTCA
Ptf1a	MA1618.1	-607	-619	+	1	0.974	ATTCAGATGTTCA
Rbpjl	MA1621.1	-607	-620	-	0.851	0.858	TGAACATCTGAATA
TAL1::TCF3	MA0091.1	-607	-618	-	1	0.914	TGAACATCTGAA
VDR	MA0693.2	-607	-614	+	1	0.896	GATGTTCA
HLTF	MA0109.1	-608	-617	-	0.96	0.943	GAACATCTGA
MSGN1	MA1524.1	-608	-619	+	0.944	0.896	ATTCAGATGTTC
MSGN1	MA1524.1	-608	-619	-	0.959	0.902	GAACATCTGAAT
NEUROG2(var.2)	MA1642.1	-608	-620	+	1	0.942	TATTCAGATGTTC
Ptf1a(var.3)	MA1620.1	-608	-619	-	0.878	0.872	GAACATCTGAAT
TWIST1	MA1123.2	-608	-620	+	1	0.94	TATTCAGATGTTC
ZBTB18	MA0698.1	-608	-620	+	1	0.957	TATTCAGATGTTC
ASCL1	MA1100.2	-609	-618	+	0.924	0.897	TTCAGATGTT
ASCL1	MA1100.2	-609	-618	-	0.925	0.896	AACATCTGAA
Atoh1	MA0461.2	-609	-618	+	0.872	0.855	TTCAGATGTT
ATOH7	MA1468.1	-609	-618	-	0.913	0.876	AACATCTGAA
BHLHA15(var.2)	MA1472.1	-609	-618	+	0.919	0.917	TTCAGATGTT
BHLHA15(var.2)	MA1472.1	-609	-618	-	0.914	0.911	AACATCTGAA
FIGLA	MA0820.1	-609	-618	-	0.871	0.881	AACATCTGAA
HAND2	MA1638.1	-609	-618	+	1	0.996	TTCAGATGTT
TFAP4(var.2)	MA1570.1	-609	-618	+	0.967	0.943	TTCAGATGTT
TFAP4(var.2)	MA1570.1	-609	-618	-	0.968	0.949	AACATCTGAA
Twist2	MA0633.1	-609	-618	+	0.878	0.886	TTCAGATGTT
Bhlha15	MA0607.1	-610	-617	+	0.905	0.897	TCAGATGT
Bhlha15	MA0607.1	-610	-617	-	0.905	0.868	ACATCTGA
Arid5a	MA0602.1	-611	-624	+	1	0.966	ACAATATTCAGATG
POU4F1	MA0790.1	-614	-627	-	0.893	0.858	CTGAATATTGTATG
Arid5a	MA0602.1	-615	-628	-	1	0.954	TGAATATTGTATGC
SOX13	MA1120.1	-616	-626	+	1	0.882	ATACAATATTC
SOX2	MA0143.4	-616	-626	+	1	0.863	ATACAATATTC
Sox17	MA0078.1	-617	-625	-	1	0.948	AATATTGTA
SOX15	MA1152.1	-618	-627	-	1	0.958	ATATTGTATG
SOX8	MA0868.2	-618	-627	+	1	0.916	CATACAATAT
SOX9	MA0077.1	-618	-626	-	1	0.868	ATATTGTAT
Sox5	MA0087.1	-620	-626	-	1	0.875	ATTGTAT
SRY	MA0084.1	-620	-628	+	1	0.958	GCATACAAT
HIC2	MA0738.1	-625	-633	-	0.884	0.867	ATGCCGTGC
ARNT::HIF1A	MA0259.1	-626	-633	-	0.913	0.891	TGCCGTGC
NR1I3	MA1534.1	-632	-640	+	1	0.871	GCGAACTGC
HLTF	MA0109.1	-637	-646	+	0.869	0.882	CACCTTGCGA
NR5A1	MA1540.1	-638	-648	-	1	0.873	CGCAAGGTGGT
ZBTB7C	MA0695.1	-640	-651	+	1	0.908	AGTACCACCTTG
TBX2	MA0688.1	-641	-651	-	0.86	0.86	AAGGTGGTACT
TBX3	MA1566.1	-641	-650	-	0.893	0.884	AAGGTGGTAC
TBX6	MA1567.1	-641	-650	-	0.895	0.898	AAGGTGGTAC
TBX4	MA0806.1	-642	-649	-	1	0.892	AGGTGGTA
TBX5	MA0807.1	-642	-649	-	0.907	0.909	AGGTGGTA
ZNF354C	MA0130.1	-644	-649	+	0.951	0.926	TACCAC
HLTF	MA0109.1	-647	-656	-	0.869	0.859	GTACTTGCTC
Nkx2-5(var.2)	MA0503.1	-651	-661	-	0.943	0.866	TTGCTCTCACT
NKX2-5	MA0063.2	-656	-666	-	0.884	0.912	CTCACTAAACT
NKX2-8	MA0673.1	-657	-665	-	0.878	0.858	TCACTAAAC
BARHL2	MA0635.1	-659	-668	-	1	0.874	ACTAAACTGC
THAP1	MA0597.1	-666	-674	+	0.855	0.865	CAGCCAGCA
NFIX	MA0671.1	-667	-675	+	0.955	0.939	GCAGCCAGC
HLTF	MA0109.1	-672	-681	-	0.967	0.873	CTGCATTTGT
MSGN1	MA1524.1	-672	-683	+	0.978	0.919	CAACAAATGCAG
MSGN1	MA1524.1	-672	-683	-	0.987	0.933	CTGCATTTGTTG
Atoh1	MA0461.2	-673	-682	+	0.855	0.875	AACAAATGCA
ATOH7	MA1468.1	-673	-682	+	0.865	0.854	AACAAATGCA
ATOH7	MA1468.1	-673	-682	-	0.884	0.86	TGCATTTGTT
TFAP4(var.2)	MA1570.1	-673	-682	+	0.95	0.93	AACAAATGCA
TFAP4(var.2)	MA1570.1	-673	-682	-	0.954	0.921	TGCATTTGTT
Twist2	MA0633.1	-673	-682	-	0.876	0.885	TGCATTTGTT
Bhlha15	MA0607.1	-674	-681	+	0.873	0.858	ACAAATGC
Bhlha15	MA0607.1	-674	-681	-	0.873	0.889	GCATTTGT
SOX4	MA0867.2	-674	-683	+	1	0.895	CAACAAATGC
SOX15	MA1152.1	-675	-684	-	0.964	0.93	CATTTGTTGT
Sox3	MA0514.1	-675	-684	-	1	0.878	CATTTGTTGT
SOX8	MA0868.2	-675	-684	+	0.886	0.866	ACAACAAATG
Foxd3	MA0041.1	-676	-687	-	0.994	0.851	ATTTGTTGTGTT
SRY	MA0084.1	-677	-685	+	0.949	0.903	CACAACAAA
SOX15	MA1152.1	-678	-687	-	0.916	0.896	TTGTTGTGTT
SRY	MA0084.1	-680	-688	+	0.919	0.888	GAACACAAC
TBX3	MA1566.1	-680	-689	-	0.953	0.894	GTTGTGTTCC
DMRTA2	MA1478.1	-682	-693	+	0.91	0.858	GCAGGGAACACA
NFATC1	MA0624.1	-683	-692	-	0.954	0.919	GTGTTCCCTG
NFATC3	MA0625.1	-683	-692	-	0.913	0.87	GTGTTCCCTG
NFATC4	MA1525.1	-683	-692	+	0.93	0.872	CAGGGAACAC
NFATC2	MA0152.1	-684	-690	-	0.907	0.875	TGTTCCC
THAP1	MA0597.1	-685	-693	-	0.917	0.869	GTTCCCTGC
NFIX	MA0671.1	-689	-697	-	0.932	0.932	CCTGCCATT
NR4A1	MA1112.2	-689	-700	+	0.907	0.862	TTAAATGGCAGG
Hic1	MA0739.1	-690	-698	-	1	0.891	CTGCCATTT
HIC2	MA0738.1	-690	-698	-	0.934	0.887	CTGCCATTT
THAP1	MA0597.1	-690	-698	-	0.92	0.89	CTGCCATTT
HLTF	MA0109.1	-691	-700	-	0.967	0.964	TGCCATTTAA
BARHL2	MA0635.1	-692	-701	+	0.965	0.959	TTTAAATGGC
BARHL1	MA0877.2	-693	-700	+	0.917	0.927	TTAAATGG
ISL2	MA0914.1	-693	-700	-	0.917	0.919	CCATTTAA
LIN54	MA0619.1	-694	-702	+	0.983	0.985	TTTTAAATG
LIN54	MA0619.1	-695	-703	+	0.925	0.898	ATTTTAAAT
LIN54	MA0619.1	-695	-703	-	0.983	0.941	ATTTAAAAT
LIN54	MA0619.1	-696	-704	-	0.853	0.887	TTTAAAATG
HLTF	MA0109.1	-698	-707	+	0.967	0.949	AAACATTTTA
SOX4	MA0867.2	-702	-711	+	1	0.858	TCACAAACAT
FOXL1	MA0033.2	-703	-709	+	1	0.852	ACAAACA
FOXP3	MA0850.1	-703	-709	+	1	0.878	ACAAACA
SOX15	MA1152.1	-703	-712	-	0.964	0.9	TGTTTGTGAA
SRY	MA0084.1	-705	-713	+	0.949	0.904	ATTCACAAA
FOXH1	MA0479.1	-707	-717	+	0.905	0.934	GTAAATTCACA
PAX4	MA0068.2	-709	-716	+	0.931	0.866	TAAATTCA
PAX4	MA0068.2	-709	-716	-	0.909	0.853	TGAATTTA
HOXC13	MA0907.1	-711	-721	+	1	0.881	TCTTGTAAATT
HOXD11	MA0908.1	-711	-720	+	1	0.863	CTTGTAAATT
SRY	MA0084.1	-712	-720	-	0.928	0.887	ATTTACAAG
SOX15	MA1152.1	-713	-722	+	0.916	0.892	TTCTTGTAAA
Stat4	MA0518.1	-713	-726	-	0.92	0.873	TTTACAAGAATCTA
HLTF	MA0109.1	-714	-723	+	0.993	0.896	ATTCTTGTAA
CUX1	MA0754.1	-720	-729	-	0.927	0.896	GAATCTATCG
CUX2	MA0755.1	-720	-729	-	0.911	0.864	GAATCTATCG
GATA3	MA0037.3	-722	-729	+	0.886	0.856	CGATAGAT
TBP	MA0108.2	-723	-737	+	0.884	0.886	GTATAGAACGATAGA
Rhox11	MA0629.1	-729	-745	+	1	0.904	AAATAGCTGTATAGAAC
MEF2A	MA0052.4	-737	-751	+	1	0.892	ATTAAAAAATAGCTG
MEF2C	MA0497.1	-738	-752	+	1	0.922	TATTAAAAAATAGCT
ZNF384	MA1125.1	-741	-752	+	1	0.973	TATTAAAAAATA
Hmx3	MA0898.1	-742	-758	+	0.854	0.888	GTGAGCTATTAAAAAAT
Arid3b	MA0601.1	-744	-754	-	1	0.958	TTTTTAATAGC
FOXL1	MA0033.2	-744	-750	+	0.874	0.855	TTAAAAA
LIN54	MA0619.1	-744	-752	-	0.925	0.942	TTTTTAATA
HOXA10	MA0899.1	-745	-755	+	0.934	0.9	AGCTATTAAAA
HOXD9	MA0913.2	-745	-754	+	0.929	0.906	GCTATTAAAA
Isl1	MA1608.1	-745	-755	+	0.868	0.856	AGCTATTAAAA
ALX3	MA0634.1	-746	-755	+	0.877	0.859	AGCTATTAAA
Arid3a	MA0151.1	-746	-751	+	1	1	ATTAAA
EN2	MA0642.1	-746	-755	+	0.9	0.895	AGCTATTAAA
ESX1	MA0644.1	-746	-755	+	0.869	0.868	AGCTATTAAA
EVX1	MA0887.1	-746	-755	+	0.976	0.921	AGCTATTAAA
EVX2	MA0888.1	-746	-755	+	0.975	0.918	AGCTATTAAA
GSC	MA0648.1	-746	-755	-	0.914	0.857	TTTAATAGCT
GSC2	MA0891.1	-746	-755	-	0.91	0.864	TTTAATAGCT
GSX1	MA0892.1	-746	-755	+	0.959	0.933	AGCTATTAAA
HOXA6	MA1497.1	-746	-755	+	0.963	0.937	AGCTATTAAA
HOXB3	MA0903.1	-746	-755	+	0.958	0.946	AGCTATTAAA
MIXL1	MA0662.1	-746	-755	+	0.862	0.857	AGCTATTAAA
MNX1	MA0707.1	-746	-755	+	0.887	0.862	AGCTATTAAA
NKX6-3	MA1530.1	-746	-754	+	0.891	0.882	GCTATTAAA
BARX1	MA0875.1	-747	-754	+	0.974	0.974	GCTATTAA
BSX	MA0876.1	-747	-754	+	0.976	0.974	GCTATTAA
Dlx2	MA0885.1	-747	-754	+	0.853	0.86	GCTATTAA
Dlx3	MA0880.1	-747	-754	+	0.891	0.896	GCTATTAA
Dlx4	MA0881.1	-747	-754	+	0.883	0.889	GCTATTAA
DLX6	MA0882.1	-747	-754	+	0.888	0.893	GCTATTAA
GSX2	MA0893.2	-747	-754	+	0.93	0.91	GCTATTAA
HOXA4	MA1496.1	-747	-754	+	0.918	0.855	GCTATTAA
HOXA5	MA0158.2	-747	-754	+	0.918	0.872	GCTATTAA
HOXA7	MA1498.1	-747	-754	+	0.956	0.957	GCTATTAA
HOXB2	MA0902.2	-747	-754	+	0.916	0.897	GCTATTAA
HOXB6	MA1500.1	-747	-754	-	0.954	0.958	TTAATAGC
HOXB8	MA1502.1	-747	-754	+	0.93	0.936	GCTATTAA
HOXC4	MA1504.1	-747	-754	+	0.921	0.869	GCTATTAA
HOXC8	MA1505.1	-747	-754	+	0.902	0.854	GCTATTAA
HOXD4	MA1507.1	-747	-754	+	0.929	0.871	GCTATTAA
HOXD8	MA0910.2	-747	-754	+	0.932	0.934	GCTATTAA
LHX1	MA1518.1	-747	-754	+	0.962	0.963	GCTATTAA
Lhx4	MA0704.1	-747	-754	+	0.916	0.856	GCTATTAA
NKX6-1	MA0674.1	-747	-754	+	0.946	0.883	GCTATTAA
NKX6-2	MA0675.1	-747	-754	+	0.971	0.958	GCTATTAA
PDX1	MA0132.2	-747	-754	+	0.934	0.908	GCTATTAA
PRRX1	MA0716.1	-747	-754	+	0.852	0.851	GCTATTAA
RAX2	MA0717.1	-747	-754	+	0.871	0.872	GCTATTAA
SHOX	MA0630.1	-747	-754	-	0.906	0.905	TTAATAGC
UNCX	MA0721.1	-747	-754	+	0.875	0.869	GCTATTAA
VENTX	MA0724.1	-747	-755	+	0.984	0.962	AGCTATTAA
Nobox	MA0125.1	-748	-755	-	0.873	0.879	TAATAGCT
NR4A2	MA0160.1	-751	-758	-	0.851	0.857	TAGCTCAC
SOX18	MA1563.1	-755	-762	+	0.866	0.854	GACAGTGA
MEIS3	MA0775.1	-757	-764	+	0.866	0.867	TGGACAGT
MEIS1	MA0498.2	-758	-764	+	0.888	0.888	TGGACAG
TWIST1	MA1123.2	-759	-771	-	0.854	0.853	TGTCCATATGAGC
HLTF	MA0109.1	-760	-769	-	0.971	0.971	GTCCATATGA
MSGN1	MA1524.1	-760	-771	+	1	0.926	GCTCATATGGAC
MSGN1	MA1524.1	-760	-771	-	1	0.96	GTCCATATGAGC
NEUROG2(var.2)	MA1642.1	-760	-772	+	0.861	0.88	AGCTCATATGGAC
TCF21(var.2)	MA1568.1	-760	-771	+	1	0.875	GCTCATATGGAC
TCF21(var.2)	MA1568.1	-760	-771	-	1	0.906	GTCCATATGAGC
Atoh1	MA0461.2	-761	-770	+	1	0.946	CTCATATGGA
Atoh1	MA0461.2	-761	-770	-	1	0.949	TCCATATGAG
ATOH7	MA1468.1	-761	-770	+	1	0.894	CTCATATGGA
ATOH7	MA1468.1	-761	-770	-	1	0.879	TCCATATGAG
BHLHE22	MA0818.1	-761	-770	+	1	0.894	CTCATATGGA
BHLHE22	MA0818.1	-761	-770	-	1	0.901	TCCATATGAG
NEUROD2	MA0668.1	-761	-770	+	1	0.934	CTCATATGGA
NEUROD2	MA0668.1	-761	-770	-	1	0.943	TCCATATGAG
NEUROG1	MA0623.2	-761	-770	+	1	0.911	CTCATATGGA
NEUROG1	MA0623.2	-761	-770	-	1	0.911	TCCATATGAG
OLIG2	MA0678.1	-761	-770	+	1	0.877	CTCATATGGA
OLIG2	MA0678.1	-761	-770	-	1	0.887	TCCATATGAG
OLIG3	MA0827.1	-761	-770	+	1	0.889	CTCATATGGA
OLIG3	MA0827.1	-761	-770	-	1	0.907	TCCATATGAG
TFAP4(var.2)	MA1570.1	-761	-770	+	1	0.947	CTCATATGGA
TFAP4(var.2)	MA1570.1	-761	-770	-	1	0.942	TCCATATGAG
Twist2	MA0633.1	-761	-770	+	1	0.93	CTCATATGGA
Twist2	MA0633.1	-761	-770	-	1	0.946	TCCATATGAG
Bhlha15	MA0607.1	-762	-769	+	1	0.94	TCATATGG
Bhlha15	MA0607.1	-762	-769	-	1	0.963	CCATATGA
HLTF	MA0109.1	-762	-771	+	0.971	0.874	GCTCATATGG
LHX1	MA1518.1	-763	-770	-	0.912	0.858	CATATGAG
TBX3	MA1566.1	-786	-795	-	0.956	0.916	CTAGTGTGGT
RUNX1	MA0002.2	-787	-797	-	1	0.924	TAGTGTGGTGT
RUNX3	MA0684.2	-787	-798	+	0.949	0.898	CACACCACACTA
RUNX2	MA0511.2	-789	-797	+	0.952	0.884	ACACCACAC
TBX3	MA1566.1	-791	-800	-	1	0.953	GTGGTGTGTT
TBX6	MA1567.1	-791	-800	-	1	0.88	GTGGTGTGTT
ZNF354C	MA0130.1	-791	-796	+	0.951	0.948	CACCAC
TBX5	MA0807.1	-792	-799	-	1	0.866	TGGTGTGT
TBX3	MA1566.1	-793	-802	-	0.953	0.899	GGTGTGTTTC
Foxd3	MA0041.1	-794	-805	-	0.929	0.859	GTGTGTTTCATT
PRDM4	MA1647.1	-794	-804	-	1	0.861	GTGTGTTTCAT
DMRTA2	MA1478.1	-795	-806	+	0.931	0.899	TAATGAAACACA
FOXE1	MA1487.1	-795	-809	+	1	0.867	AGGTAATGAAACACA
HOXA10	MA0899.1	-798	-808	+	0.891	0.907	GGTAATGAAAC
HOXD9	MA0913.2	-798	-807	+	0.893	0.901	GTAATGAAAC
POU6F1(var.2)	MA1549.1	-798	-807	+	1	0.95	GTAATGAAAC
POU6F2	MA0793.1	-798	-807	-	1	0.893	GTTTCATTAC
ALX3	MA0634.1	-799	-808	-	0.875	0.877	TTTCATTACC
Arid3a	MA0151.1	-799	-804	+	0.936	0.941	ATGAAA
Dlx1	MA0879.1	-799	-808	-	0.853	0.856	TTTCATTACC
EMX2	MA0886.1	-799	-808	+	0.852	0.861	GGTAATGAAA
EMX2	MA0886.1	-799	-808	-	0.895	0.897	TTTCATTACC
EN2	MA0642.1	-799	-808	+	0.913	0.879	GGTAATGAAA
EN2	MA0642.1	-799	-808	-	0.916	0.888	TTTCATTACC
ESX1	MA0644.1	-799	-808	+	0.869	0.867	GGTAATGAAA
ESX1	MA0644.1	-799	-808	-	0.872	0.873	TTTCATTACC
EVX1	MA0887.1	-799	-808	-	0.986	0.978	TTTCATTACC
EVX2	MA0888.1	-799	-808	-	0.986	0.978	TTTCATTACC
GSX1	MA0892.1	-799	-808	-	0.974	0.964	TTTCATTACC
HOXA6	MA1497.1	-799	-808	+	0.879	0.893	GGTAATGAAA
HOXA6	MA1497.1	-799	-808	-	0.978	0.941	TTTCATTACC
HOXB3	MA0903.1	-799	-808	-	0.984	0.978	TTTCATTACC
Isl1	MA1608.1	-799	-809	-	1	0.869	TTTCATTACCT
LBX2	MA0699.1	-799	-808	+	0.866	0.854	GGTAATGAAA
LBX2	MA0699.1	-799	-808	-	0.866	0.852	TTTCATTACC
LHX6	MA0658.1	-799	-808	+	0.865	0.866	GGTAATGAAA
MEOX1	MA0661.1	-799	-808	+	0.873	0.884	GGTAATGAAA
MEOX1	MA0661.1	-799	-808	-	0.925	0.902	TTTCATTACC
MEOX2	MA0706.1	-799	-808	+	0.935	0.944	GGTAATGAAA
MEOX2	MA0706.1	-799	-808	-	0.946	0.926	TTTCATTACC
MIXL1	MA0662.1	-799	-808	+	0.882	0.886	GGTAATGAAA
MIXL1	MA0662.1	-799	-808	-	0.867	0.87	TTTCATTACC
MNX1	MA0707.1	-799	-808	+	0.917	0.927	GGTAATGAAA
MNX1	MA0707.1	-799	-808	-	0.9	0.888	TTTCATTACC
NOTO	MA0710.1	-799	-808	-	0.941	0.919	TTTCATTACC
BARX1	MA0875.1	-800	-807	-	0.989	0.949	TTCATTAC
BSX	MA0876.1	-800	-807	-	0.991	0.963	TTCATTAC
Dlx2	MA0885.1	-800	-807	-	0.855	0.854	TTCATTAC
Dlx3	MA0880.1	-800	-807	-	0.896	0.889	TTCATTAC
Dlx4	MA0881.1	-800	-807	-	0.89	0.881	TTCATTAC
DLX6	MA0882.1	-800	-807	-	0.892	0.889	TTCATTAC
DRGX	MA1481.1	-800	-807	-	0.868	0.87	TTCATTAC
EMX1	MA0612.2	-800	-807	+	0.853	0.86	GTAATGAA
EMX1	MA0612.2	-800	-807	-	0.869	0.876	TTCATTAC
EN1	MA0027.2	-800	-807	+	0.897	0.898	GTAATGAA
GSX2	MA0893.2	-800	-807	-	0.986	0.94	TTCATTAC
HOXA1	MA1495.1	-800	-807	+	0.941	0.947	GTAATGAA
HOXA1	MA1495.1	-800	-807	-	0.935	0.943	TTCATTAC
HOXA2	MA0900.2	-800	-807	-	0.95	0.952	TTCATTAC
HOXA4	MA1496.1	-800	-807	-	1	0.972	TTCATTAC
HOXA5	MA0158.2	-800	-807	+	0.909	0.905	GTAATGAA
HOXA5	MA0158.2	-800	-807	-	0.961	0.944	TTCATTAC
HOXA7	MA1498.1	-800	-807	+	0.885	0.88	GTAATGAA
HOXA7	MA1498.1	-800	-807	-	0.99	0.962	TTCATTAC
HOXA9	MA0594.2	-800	-809	-	0.891	0.859	TTCATTACCT
HOXB2	MA0902.2	-800	-807	+	0.907	0.909	GTAATGAA
HOXB2	MA0902.2	-800	-807	-	0.956	0.951	TTCATTAC
HOXB4	MA1499.1	-800	-807	-	1	0.985	TTCATTAC
HOXB5	MA0904.2	-800	-807	+	0.922	0.925	GTAATGAA
HOXB5	MA0904.2	-800	-807	-	0.914	0.919	TTCATTAC
HOXB6	MA1500.1	-800	-807	+	0.984	0.946	GTAATGAA
HOXB8	MA1502.1	-800	-807	+	0.879	0.873	GTAATGAA
HOXB8	MA1502.1	-800	-807	-	0.983	0.942	TTCATTAC
HOXC4	MA1504.1	-800	-807	-	1	0.998	TTCATTAC
HOXC8	MA1505.1	-800	-807	+	0.925	0.931	GTAATGAA
HOXC8	MA1505.1	-800	-807	-	0.923	0.93	TTCATTAC
HOXD3	MA0912.2	-800	-807	+	0.924	0.854	GTAATGAA
HOXD4	MA1507.1	-800	-807	-	1	0.995	TTCATTAC
HOXD8	MA0910.2	-800	-807	+	0.882	0.867	GTAATGAA
HOXD8	MA0910.2	-800	-807	-	0.988	0.938	TTCATTAC
LHX1	MA1518.1	-800	-807	+	0.95	0.928	GTAATGAA
LHX1	MA1518.1	-800	-807	-	0.97	0.946	TTCATTAC
Lhx4	MA0704.1	-800	-807	-	0.921	0.921	TTCATTAC
Lhx8	MA0705.1	-800	-807	+	0.886	0.886	GTAATGAA
Lhx8	MA0705.1	-800	-807	-	0.882	0.882	TTCATTAC
NKX6-1	MA0674.1	-800	-807	-	0.973	0.94	TTCATTAC
NKX6-2	MA0675.1	-800	-807	+	0.869	0.878	GTAATGAA
NKX6-2	MA0675.1	-800	-807	-	0.988	0.971	TTCATTAC
NKX6-3	MA1530.1	-800	-808	-	1	0.944	TTCATTACC
PDX1	MA0132.2	-800	-807	-	0.965	0.961	TTCATTAC
PRRX1	MA0716.1	-800	-807	+	0.87	0.872	GTAATGAA
PRRX1	MA0716.1	-800	-807	-	0.854	0.854	TTCATTAC
RAX2	MA0717.1	-800	-807	+	0.86	0.86	GTAATGAA
RAX2	MA0717.1	-800	-807	-	0.874	0.873	TTCATTAC
SHOX	MA0630.1	-800	-807	+	0.904	0.902	GTAATGAA
UNCX	MA0721.1	-800	-807	+	0.861	0.862	GTAATGAA
UNCX	MA0721.1	-800	-807	-	0.874	0.876	TTCATTAC
VAX1	MA0722.1	-800	-807	+	0.94	0.918	GTAATGAA
VAX1	MA0722.1	-800	-807	-	0.853	0.872	TTCATTAC
VAX2	MA0723.1	-800	-807	+	0.949	0.926	GTAATGAA
VAX2	MA0723.1	-800	-807	-	0.866	0.881	TTCATTAC
NR2C2(var.2)	MA1536.1	-803	-810	+	0.865	0.875	GAGGTAAT
HLTF	MA0109.1	-804	-813	-	0.878	0.869	TTACCTCTCT
HLTF	MA0109.1	-809	-818	-	0.989	0.891	TCTCTTCTGA
OSR2	MA1646.1	-809	-820	+	1	0.893	TTTCAGAAGAGA
HLTF	MA0109.1	-815	-824	+	0.873	0.885	GACCTTTCAG
HLTF	MA0109.1	-816	-825	+	0.886	0.87	GGACCTTTCA
NR4A1	MA1112.2	-816	-827	-	1	0.859	TGAAAGGTCCAA
NR2C1	MA1535.1	-818	-826	-	0.86	0.864	AAAGGTCCA
Gmeb1	MA0615.1	-826	-842	+	0.941	0.929	CGGCAAACGTAAGAGTT
Gmeb1	MA0615.1	-827	-843	-	1	0.924	ACTCTTACGTTTGCCGG
HOXA9	MA0594.2	-828	-837	+	1	0.922	AACGTAAGAG
Atf1	MA0604.1	-830	-837	-	0.913	0.885	CTTACGTT
GMEB2	MA0862.1	-831	-838	+	1	0.936	AAACGTAA
GMEB2	MA0862.1	-831	-838	-	0.918	0.869	TTACGTTT
HLTF	MA0109.1	-831	-840	-	0.886	0.875	TTACGTTTGC
ZFP57	MA1583.1	-834	-846	-	1	0.876	CGTTTGCCGGACC
HLTF	MA0109.1	-843	-852	+	0.914	0.899	TTACATGGTC
HLTF	MA0109.1	-843	-852	-	0.964	0.967	GACCATGTAA
SOX18	MA1563.1	-843	-850	-	0.945	0.904	GACCATGT
BARHL2	MA0635.1	-848	-857	-	0.905	0.903	TGTAAGCGAA
BARHL1	MA0877.2	-849	-856	-	0.94	0.948	GTAAGCGA
NFIC	MA0161.2	-859	-869	+	1	0.889	TTCTTGGCCGG
NFIX	MA0671.1	-859	-867	-	1	0.979	CCGGCCAAG
THAP1	MA0597.1	-860	-868	-	0.853	0.856	CGGCCAAGA
HLTF	MA0109.1	-861	-870	+	0.943	0.851	CTTCTTGGCC
HLTF	MA0109.1	-864	-873	+	0.989	0.89	ACTCTTCTTG
MSANTD3	MA1523.1	-868	-877	+	0.893	0.86	ATTCACTCTT
Pax2	MA0067.1	-870	-877	+	0.943	0.854	ATTCACTC
MEIS1	MA0498.2	-876	-882	+	0.896	0.894	CAGACAT
Hand1::Tcf3	MA0092.1	-877	-886	-	0.859	0.853	TGTCTGTAAC
DMRT3	MA0610.1	-879	-889	-	0.952	0.909	TCTGTAACTGA
DMRTA2	MA1478.1	-879	-890	+	1	0.93	GTCAGTTACAGA
BARHL2	MA0635.1	-881	-890	-	0.863	0.869	TGTAACTGAC
BARHL1	MA0877.2	-882	-889	-	0.85	0.873	GTAACTGA
BSX	MA0876.1	-882	-889	+	0.86	0.861	TCAGTTAC
ISL2	MA0914.1	-882	-889	+	0.914	0.893	TCAGTTAC
Smad2::Smad3	MA1622.1	-883	-896	-	1	0.856	TAACTGACTGAGCG
FOSL1::JUN	MA1128.1	-884	-896	-	1	0.85	AACTGACTGAGCG
FOSL1::JUNB	MA1137.1	-884	-896	-	1	0.866	AACTGACTGAGCG
Pax2	MA0067.1	-884	-891	+	0.869	0.879	AGTCAGTT
BACH1	MA1633.1	-885	-897	-	1	0.866	ACTGACTGAGCGA
BATF	MA1634.1	-885	-895	-	1	0.882	ACTGACTGAGC
BATF::JUN	MA0462.2	-885	-895	-	1	0.881	ACTGACTGAGC
BATF3	MA0835.2	-885	-895	-	1	0.878	ACTGACTGAGC
FOSB::JUNB	MA1135.1	-885	-894	-	1	0.855	ACTGACTGAG
FOSL1::JUND	MA1142.1	-885	-894	-	1	0.882	ACTGACTGAG
FOSL2::JUN	MA1130.1	-885	-896	+	1	0.852	CGCTCAGTCAGT
JUN::JUNB	MA1132.1	-885	-894	-	1	0.881	ACTGACTGAG
MEIS1	MA0498.2	-886	-892	-	0.857	0.857	CTGACTG
Nkx2-5(var.2)	MA0503.1	-889	-899	+	0.907	0.852	AGTCGCTCAGT
JUN(var.2)	MA0489.1	-893	-906	-	1	0.865	AGCGACTGACTAAT
Smad2::Smad3	MA1622.1	-895	-908	-	1	0.876	CGACTGACTAATTG
FOS::JUNB	MA1134.1	-896	-907	+	1	0.867	AATTAGTCAGTC
FOS::JUND	MA1141.1	-896	-908	+	1	0.88	CAATTAGTCAGTC
FOSL1	MA0477.2	-896	-908	-	1	0.857	GACTGACTAATTG
FOSL1::JUN	MA1128.1	-896	-908	-	1	0.888	GACTGACTAATTG
FOSL1::JUNB	MA1137.1	-896	-908	-	1	0.917	GACTGACTAATTG
JUND	MA0491.2	-896	-908	-	1	0.851	GACTGACTAATTG
Pax2	MA0067.1	-896	-903	+	0.869	0.885	AGTCAGTC
BATF	MA1634.1	-897	-907	-	1	0.897	ACTGACTAATT
BATF::JUN	MA0462.2	-897	-907	-	1	0.897	ACTGACTAATT
BATF3	MA0835.2	-897	-907	-	1	0.896	ACTGACTAATT
FOS::JUN	MA0099.3	-897	-906	+	1	0.891	ATTAGTCAGT
FOSB::JUNB	MA1135.1	-897	-906	-	1	0.896	ACTGACTAAT
FOSL1::JUND	MA1142.1	-897	-906	-	1	0.922	ACTGACTAAT
FOSL2::JUN	MA1130.1	-897	-908	+	1	0.887	CAATTAGTCAGT
FOSL2::JUNB	MA1138.1	-897	-906	-	1	0.886	ACTGACTAAT
FOSL2::JUND	MA1144.1	-897	-906	-	1	0.873	ACTGACTAAT
HMBOX1	MA0895.1	-897	-906	+	0.864	0.86	ATTAGTCAGT
JUN::JUNB	MA1132.1	-897	-906	-	1	0.912	ACTGACTAAT
MEIS1	MA0498.2	-898	-904	-	0.857	0.855	CTGACTA
Isl1	MA1608.1	-900	-910	+	0.873	0.89	CTCAATTAGTC
ALX3	MA0634.1	-901	-910	+	1	0.979	CTCAATTAGT
ARGFX	MA1463.1	-901	-910	-	1	0.915	ACTAATTGAG
BARHL2	MA0635.1	-901	-910	-	0.894	0.894	ACTAATTGAG
Dlx1	MA0879.1	-901	-910	+	1	0.977	CTCAATTAGT
EMX2	MA0886.1	-901	-910	+	1	0.929	CTCAATTAGT
EN2	MA0642.1	-901	-910	+	1	0.99	CTCAATTAGT
ESX1	MA0644.1	-901	-910	+	1	0.992	CTCAATTAGT
EVX1	MA0887.1	-901	-910	+	1	0.938	CTCAATTAGT
EVX2	MA0888.1	-901	-910	+	1	0.939	CTCAATTAGT
GBX1	MA0889.1	-901	-910	+	1	0.979	CTCAATTAGT
GBX2	MA0890.1	-901	-910	+	1	0.995	CTCAATTAGT
GSC	MA0648.1	-901	-910	-	0.919	0.86	ACTAATTGAG
GSC2	MA0891.1	-901	-910	-	0.907	0.856	ACTAATTGAG
GSX1	MA0892.1	-901	-910	+	1	0.969	CTCAATTAGT
HESX1	MA0894.1	-901	-910	-	1	0.992	ACTAATTGAG
HOXA6	MA1497.1	-901	-910	+	1	0.932	CTCAATTAGT
HOXB3	MA0903.1	-901	-910	+	1	0.985	CTCAATTAGT
LBX2	MA0699.1	-901	-910	+	1	0.991	CTCAATTAGT
LHX2	MA0700.2	-901	-911	+	1	0.987	ACTCAATTAGT
MEOX2	MA0706.1	-901	-910	+	1	0.874	CTCAATTAGT
MEOX2	MA0706.1	-901	-910	-	0.851	0.863	ACTAATTGAG
MIXL1	MA0662.1	-901	-910	+	1	0.988	CTCAATTAGT
MNX1	MA0707.1	-901	-910	+	1	0.934	CTCAATTAGT
NOTO	MA0710.1	-901	-910	+	1	0.932	CTCAATTAGT
NOTO	MA0710.1	-901	-910	-	0.875	0.887	ACTAATTGAG
RAX	MA0718.1	-901	-910	+	1	0.991	CTCAATTAGT
BARHL1	MA0877.2	-902	-909	-	0.879	0.898	CTAATTGA
BARX1	MA0875.1	-902	-909	+	1	0.998	TCAATTAG
BSX	MA0876.1	-902	-909	+	1	0.993	TCAATTAG
Dlx2	MA0885.1	-902	-909	+	1	0.999	TCAATTAG
Dlx3	MA0880.1	-902	-909	+	1	0.999	TCAATTAG
Dlx4	MA0881.1	-902	-909	+	1	0.998	TCAATTAG
DLX5	MA1476.1	-902	-909	+	1	0.996	TCAATTAG
DLX6	MA0882.1	-902	-909	+	1	0.998	TCAATTAG
DRGX	MA1481.1	-902	-909	+	1	0.988	TCAATTAG
EMX1	MA0612.2	-902	-909	+	1	0.934	TCAATTAG
EN1	MA0027.2	-902	-909	+	1	0.99	TCAATTAG
GSX2	MA0893.2	-902	-909	+	1	0.94	TCAATTAG
GSX2	MA0893.2	-902	-909	-	0.865	0.868	CTAATTGA
HOXA1	MA1495.1	-902	-909	+	0.859	0.878	TCAATTAG
HOXA1	MA1495.1	-902	-909	-	1	0.878	CTAATTGA
HOXA4	MA1496.1	-902	-909	+	0.965	0.868	TCAATTAG
HOXA5	MA0158.2	-902	-909	+	1	0.932	TCAATTAG
HOXA7	MA1498.1	-902	-909	+	1	0.982	TCAATTAG
HOXB2	MA0902.2	-902	-909	+	1	0.975	TCAATTAG
HOXB4	MA1499.1	-902	-909	+	0.974	0.881	TCAATTAG
HOXB5	MA0904.2	-902	-909	+	0.858	0.871	TCAATTAG
HOXB5	MA0904.2	-902	-909	-	1	0.874	CTAATTGA
HOXB6	MA1500.1	-902	-909	-	1	0.959	CTAATTGA
HOXB8	MA1502.1	-902	-909	+	1	0.973	TCAATTAG
HOXC4	MA1504.1	-902	-909	+	0.976	0.918	TCAATTAG
HOXC8	MA1505.1	-902	-909	+	1	0.937	TCAATTAG
HOXC8	MA1505.1	-902	-909	-	0.931	0.933	CTAATTGA
HOXD3	MA0912.2	-902	-909	-	1	0.873	CTAATTGA
HOXD4	MA1507.1	-902	-909	+	0.988	0.92	TCAATTAG
HOXD8	MA0910.2	-902	-909	+	1	0.964	TCAATTAG
ISL2	MA0914.1	-902	-909	+	0.961	0.94	TCAATTAG
ISX	MA0654.1	-902	-909	+	1	0.995	TCAATTAG
LHX1	MA1518.1	-902	-909	+	1	0.998	TCAATTAG
Lhx4	MA0704.1	-902	-909	+	1	0.929	TCAATTAG
Lhx4	MA0704.1	-902	-909	-	0.852	0.866	CTAATTGA
LHX5	MA1519.1	-902	-909	+	1	0.944	TCAATTAG
Lhx8	MA0705.1	-902	-909	+	1	0.922	TCAATTAG
Lhx8	MA0705.1	-902	-909	-	0.918	0.925	CTAATTGA
LHX9	MA0701.2	-902	-909	+	1	0.929	TCAATTAG
LMX1A	MA0702.2	-902	-909	-	1	0.86	CTAATTGA
MSX1	MA0666.1	-902	-909	+	1	0.995	TCAATTAG
MSX2	MA0708.1	-902	-909	+	1	0.989	TCAATTAG
Msx3	MA0709.1	-902	-909	+	1	0.997	TCAATTAG
NKX6-1	MA0674.1	-902	-909	+	1	0.886	TCAATTAG
NKX6-2	MA0675.1	-902	-909	+	1	0.963	TCAATTAG
PAX4	MA0068.2	-902	-909	+	1	0.937	TCAATTAG
PAX4	MA0068.2	-902	-909	-	0.909	0.905	CTAATTGA
PDX1	MA0132.2	-902	-909	+	1	0.97	TCAATTAG
PRRX1	MA0716.1	-902	-909	+	1	0.993	TCAATTAG
PRRX2	MA0075.3	-902	-909	+	1	0.948	TCAATTAG
RAX2	MA0717.1	-902	-909	+	1	0.997	TCAATTAG
SHOX	MA0630.1	-902	-909	-	1	0.998	CTAATTGA
Shox2	MA0720.1	-902	-909	+	1	0.997	TCAATTAG
TLX2	MA1577.1	-902	-909	+	1	0.999	TCAATTAG
UNCX	MA0721.1	-902	-909	+	1	0.992	TCAATTAG
VAX1	MA0722.1	-902	-909	+	1	0.895	TCAATTAG
VAX1	MA0722.1	-902	-909	-	0.888	0.903	CTAATTGA
VAX2	MA0723.1	-902	-909	+	1	0.893	TCAATTAG
VAX2	MA0723.1	-902	-909	-	0.885	0.9	CTAATTGA
VENTX	MA0724.1	-902	-910	+	1	0.934	CTCAATTAG
VSX1	MA0725.1	-902	-909	+	1	0.919	TCAATTAG
VSX1	MA0725.1	-902	-909	-	0.926	0.935	CTAATTGA
VSX2	MA0726.1	-902	-909	+	1	0.892	TCAATTAG
VSX2	MA0726.1	-902	-909	-	0.898	0.913	CTAATTGA
NKX2-2	MA1645.1	-903	-916	+	1	0.932	AGGGCACTCAATTA
Nobox	MA0125.1	-903	-910	-	1	0.977	TAATTGAG
NKX2-5	MA0063.2	-904	-914	+	1	0.999	GGCACTCAATT
Nkx2-5(var.2)	MA0503.1	-905	-915	+	1	0.969	GGGCACTCAAT
NKX2-8	MA0673.1	-905	-913	+	0.923	0.908	GCACTCAAT
MSANTD3	MA1523.1	-906	-915	+	1	0.976	GGGCACTCAA
NR4A1	MA1112.2	-909	-920	+	1	0.921	ACAAAGGGCACT
HIC2	MA0738.1	-910	-918	-	1	0.971	GTGCCCTTT
NR4A2	MA0160.1	-910	-917	+	0.908	0.931	AAGGGCAC
NR5A1	MA1540.1	-910	-920	+	0.881	0.876	ACAAAGGGCAC
THAP1	MA0597.1	-910	-918	-	1	0.947	GTGCCCTTT
HLTF	MA0109.1	-911	-920	-	0.886	0.891	TGCCCTTTGT
HLTF	MA0109.1	-912	-921	-	0.946	0.947	GCCCTTTGTT
SOX10	MA0442.2	-913	-923	+	1	0.998	TTAACAAAGGG
SOX4	MA0867.2	-913	-922	+	1	0.996	TAACAAAGGG
SOX15	MA1152.1	-914	-923	-	0.964	0.955	CCTTTGTTAA
SOX18	MA1563.1	-914	-921	+	0.86	0.86	AACAAAGG
Sox3	MA0514.1	-914	-923	-	1	0.94	CCTTTGTTAA
Sox6	MA0515.1	-914	-923	-	0.964	0.916	CCTTTGTTAA
SOX8	MA0868.2	-914	-923	+	0.886	0.885	TTAACAAAGG
HMBOX1	MA0895.1	-915	-924	-	0.88	0.892	CTTTGTTAAA
SRY	MA0084.1	-916	-924	+	0.949	0.938	TTTAACAAA
Foxj2	MA0614.1	-917	-924	+	0.881	0.854	TTTAACAA
FOXL1	MA0033.2	-920	-926	-	0.91	0.883	TTAAATA
LBX1	MA0618.1	-920	-927	-	0.88	0.902	TTAAATAG
SOX13	MA1120.1	-925	-935	+	1	0.979	CCACAATGCTA
SOX2	MA0143.4	-925	-935	+	1	0.965	CCACAATGCTA
Sox17	MA0078.1	-926	-934	-	1	0.984	AGCATTGTG
SOX4	MA0867.2	-926	-935	+	0.962	0.922	CCACAATGCT
SOX15	MA1152.1	-927	-936	-	1	0.954	GCATTGTGGT
SOX18	MA1563.1	-927	-934	+	1	1	CACAATGC
Sox6	MA0515.1	-927	-936	-	1	0.904	GCATTGTGGT
SOX8	MA0868.2	-927	-936	+	1	0.922	ACCACAATGC
SOX9	MA0077.1	-927	-935	-	1	0.875	GCATTGTGG
RUNX1	MA0002.2	-928	-938	-	1	0.974	CATTGTGGTTA
RUNX3	MA0684.2	-928	-939	+	0.949	0.961	CTAACCACAATG
Sox5	MA0087.1	-929	-935	-	1	0.867	ATTGTGG
SRY	MA0084.1	-929	-937	+	1	0.916	AACCACAAT
RUNX2	MA0511.2	-930	-938	+	0.952	0.956	TAACCACAA
HMBOX1	MA0895.1	-931	-940	-	0.913	0.884	TGTGGTTAGA
ZNF354C	MA0130.1	-932	-937	+	0.951	0.952	AACCAC
DMRTA2	MA1478.1	-937	-948	-	0.992	0.932	TAGAGATACAGA
DMRT3	MA0610.1	-938	-948	+	1	0.949	TCTGTATCTCT
GATA3	MA0037.3	-940	-947	-	0.877	0.869	AGATACAG
NR2C1	MA1535.1	-945	-953	+	0.86	0.857	GCAGGTCTG
RFX7	MA1554.1	-949	-957	+	1	0.853	AGTTGCAGG
Isl1	MA1608.1	-954	-964	+	0.868	0.886	ACCTATTAGTT
ALX3	MA0634.1	-955	-964	+	0.877	0.864	ACCTATTAGT
EN2	MA0642.1	-955	-964	+	0.9	0.902	ACCTATTAGT
ESX1	MA0644.1	-955	-964	+	0.869	0.873	ACCTATTAGT
EVX1	MA0887.1	-955	-964	+	0.976	0.921	ACCTATTAGT
EVX2	MA0888.1	-955	-964	+	0.975	0.92	ACCTATTAGT
GSC	MA0648.1	-955	-964	-	0.914	0.861	ACTAATAGGT
GSC2	MA0891.1	-955	-964	-	0.91	0.867	ACTAATAGGT
GSX1	MA0892.1	-955	-964	+	0.959	0.938	ACCTATTAGT
HOXA6	MA1497.1	-955	-964	+	0.963	0.901	ACCTATTAGT
HOXB3	MA0903.1	-955	-964	+	0.958	0.947	ACCTATTAGT
LBX2	MA0699.1	-955	-964	+	0.851	0.861	ACCTATTAGT
MIXL1	MA0662.1	-955	-964	+	0.862	0.856	ACCTATTAGT
NOTO	MA0710.1	-955	-964	+	0.9	0.868	ACCTATTAGT
BARX1	MA0875.1	-956	-963	+	0.974	0.975	CCTATTAG
BSX	MA0876.1	-956	-963	+	0.976	0.977	CCTATTAG
Dlx2	MA0885.1	-956	-963	+	0.853	0.86	CCTATTAG
Dlx3	MA0880.1	-956	-963	+	0.891	0.896	CCTATTAG
Dlx4	MA0881.1	-956	-963	+	0.883	0.889	CCTATTAG
DLX6	MA0882.1	-956	-963	+	0.888	0.893	CCTATTAG
DRGX	MA1481.1	-956	-963	+	0.863	0.859	CCTATTAG
GSX2	MA0893.2	-956	-963	+	0.93	0.907	CCTATTAG
HOXA5	MA0158.2	-956	-963	+	0.918	0.868	CCTATTAG
HOXA7	MA1498.1	-956	-963	+	0.956	0.943	CCTATTAG
HOXB2	MA0902.2	-956	-963	+	0.916	0.9	CCTATTAG
HOXB6	MA1500.1	-956	-963	-	0.954	0.921	CTAATAGG
HOXB8	MA1502.1	-956	-963	+	0.93	0.909	CCTATTAG
HOXC4	MA1504.1	-956	-963	+	0.921	0.868	CCTATTAG
HOXD4	MA1507.1	-956	-963	+	0.929	0.869	CCTATTAG
HOXD8	MA0910.2	-956	-963	+	0.932	0.903	CCTATTAG
LBX1	MA0618.1	-956	-963	-	0.924	0.871	CTAATAGG
LHX1	MA1518.1	-956	-963	+	0.962	0.963	CCTATTAG
Lhx4	MA0704.1	-956	-963	+	0.916	0.853	CCTATTAG
NKX6-2	MA0675.1	-956	-963	+	0.971	0.936	CCTATTAG
PDX1	MA0132.2	-956	-963	+	0.934	0.91	CCTATTAG
PRRX1	MA0716.1	-956	-963	+	0.852	0.851	CCTATTAG
RAX2	MA0717.1	-956	-963	+	0.871	0.877	CCTATTAG
SHOX	MA0630.1	-956	-963	-	0.906	0.908	CTAATAGG
UNCX	MA0721.1	-956	-963	+	0.875	0.872	CCTATTAG
VENTX	MA0724.1	-956	-964	+	1	0.977	ACCTATTAG
HLTF	MA0109.1	-957	-966	+	0.889	0.873	GGACCTATTA
Nobox	MA0125.1	-957	-964	-	0.873	0.884	TAATAGGT
NR2C1	MA1535.1	-959	-967	-	0.86	0.857	ATAGGTCCC
HES1	MA1099.2	-963	-972	-	0.935	0.927	GTCCCGTGTT
HES2	MA0616.2	-963	-972	-	0.885	0.875	GTCCCGTGTT
HEY1	MA0823.1	-963	-972	+	0.856	0.865	AACACGGGAC
ARNT::HIF1A	MA0259.1	-964	-971	-	0.913	0.883	TCCCGTGT
HLTF	MA0109.1	-964	-973	-	0.883	0.89	TCCCGTGTTC
TBX3	MA1566.1	-965	-974	-	0.965	0.899	CCCGTGTTCG
TFE3	MA0831.2	-965	-972	-	0.884	0.859	CCCGTGTT
LIN54	MA0619.1	-969	-977	+	0.904	0.891	ATTCGAACA
LIN54	MA0619.1	-970	-978	-	0.904	0.925	GTTCGAATC
MEOX2	MA0706.1	-977	-986	+	0.859	0.874	TGTGATGAGA
MEOX2	MA0706.1	-977	-986	-	0.885	0.885	TCTCATCACA
HOXA1	MA1495.1	-978	-985	+	0.866	0.885	GTGATGAG
HOXA1	MA1495.1	-978	-985	-	0.865	0.885	CTCATCAC
LHX1	MA1518.1	-978	-985	+	0.917	0.898	GTGATGAG
LHX1	MA1518.1	-978	-985	-	0.93	0.909	CTCATCAC
NKX6-2	MA0675.1	-978	-985	-	0.868	0.86	CTCATCAC
Nr2e1	MA0676.1	-983	-991	-	1	0.853	CACAGTCAA
TCF7L2	MA0523.1	-983	-996	-	1	0.858	CACAGTCAAAGCAA
MEIS1	MA0498.2	-985	-991	+	0.857	0.858	TTGACTG
TCF7	MA0769.2	-985	-995	+	1	0.966	TGCTTTGACTG
HLTF	MA0109.1	-987	-996	+	0.946	0.854	TTGCTTTGAC
PHOX2A	MA0713.1	-990	-1000	-	1	0.894	AAAGCAAATTA
LHX2	MA0700.2	-992	-1002	-	1	0.869	AGCAAATTATG
ALX3	MA0634.1	-993	-1002	-	1	0.956	GCAAATTATG
ARGFX	MA1463.1	-993	-1002	+	1	0.87	CATAATTTGC
Dlx1	MA0879.1	-993	-1002	+	0.87	0.875	CATAATTTGC
Dlx1	MA0879.1	-993	-1002	-	1	0.975	GCAAATTATG
EMX2	MA0886.1	-993	-1002	-	1	0.9	GCAAATTATG
EN2	MA0642.1	-993	-1002	-	1	0.92	GCAAATTATG
ESX1	MA0644.1	-993	-1002	-	1	0.954	GCAAATTATG
EVX1	MA0887.1	-993	-1002	-	1	0.936	GCAAATTATG
EVX2	MA0888.1	-993	-1002	-	1	0.932	GCAAATTATG
GBX1	MA0889.1	-993	-1002	-	1	0.943	GCAAATTATG
GBX2	MA0890.1	-993	-1002	-	1	0.947	GCAAATTATG
GSC	MA0648.1	-993	-1002	+	0.919	0.862	CATAATTTGC
GSC2	MA0891.1	-993	-1002	+	0.907	0.863	CATAATTTGC
GSX1	MA0892.1	-993	-1002	-	1	0.948	GCAAATTATG
HESX1	MA0894.1	-993	-1002	+	1	0.955	CATAATTTGC
HOXA6	MA1497.1	-993	-1002	-	1	0.874	GCAAATTATG
HOXB3	MA0903.1	-993	-1002	-	1	0.966	GCAAATTATG
LBX2	MA0699.1	-993	-1002	-	1	0.948	GCAAATTATG
MEOX1	MA0661.1	-993	-1002	-	1	0.87	GCAAATTATG
MEOX2	MA0706.1	-993	-1002	-	1	0.869	GCAAATTATG
MIXL1	MA0662.1	-993	-1002	-	1	0.962	GCAAATTATG
MNX1	MA0707.1	-993	-1002	-	1	0.899	GCAAATTATG
Nobox	MA0125.1	-993	-1000	+	1	0.938	TAATTTGC
NOTO	MA0710.1	-993	-1002	-	1	0.963	GCAAATTATG
RAX	MA0718.1	-993	-1002	-	1	0.964	GCAAATTATG
BARX1	MA0875.1	-994	-1001	-	1	0.948	CAAATTAT
BSX	MA0876.1	-994	-1001	-	1	0.954	CAAATTAT
Dlx2	MA0885.1	-994	-1001	-	1	0.956	CAAATTAT
Dlx3	MA0880.1	-994	-1001	-	1	0.955	CAAATTAT
Dlx4	MA0881.1	-994	-1001	-	1	0.949	CAAATTAT
DLX5	MA1476.1	-994	-1001	-	1	0.946	CAAATTAT
DLX6	MA0882.1	-994	-1001	-	1	0.955	CAAATTAT
DRGX	MA1481.1	-994	-1001	-	1	0.974	CAAATTAT
EMX1	MA0612.2	-994	-1001	-	1	0.899	CAAATTAT
EN1	MA0027.2	-994	-1001	-	1	0.947	CAAATTAT
GSX2	MA0893.2	-994	-1001	-	1	0.942	CAAATTAT
HOXA5	MA0158.2	-994	-1001	-	1	0.88	CAAATTAT
HOXA7	MA1498.1	-994	-1001	-	1	0.911	CAAATTAT
HOXB2	MA0902.2	-994	-1001	-	1	0.922	CAAATTAT
HOXB6	MA1500.1	-994	-1001	+	1	0.883	ATAATTTG
HOXB8	MA1502.1	-994	-1001	-	1	0.902	CAAATTAT
HOXC4	MA1504.1	-994	-1001	-	0.976	0.887	CAAATTAT
HOXC8	MA1505.1	-994	-1001	+	0.87	0.878	ATAATTTG
HOXC8	MA1505.1	-994	-1001	-	1	0.882	CAAATTAT
HOXD4	MA1507.1	-994	-1001	-	0.988	0.885	CAAATTAT
HOXD8	MA0910.2	-994	-1001	-	1	0.892	CAAATTAT
ISX	MA0654.1	-994	-1001	-	1	0.947	CAAATTAT
LBX1	MA0618.1	-994	-1001	+	1	0.898	ATAATTTG
LHX1	MA1518.1	-994	-1001	-	1	0.941	CAAATTAT
Lhx4	MA0704.1	-994	-1001	-	1	0.898	CAAATTAT
LHX5	MA1519.1	-994	-1001	-	1	0.92	CAAATTAT
Lhx8	MA0705.1	-994	-1001	+	0.868	0.871	ATAATTTG
Lhx8	MA0705.1	-994	-1001	-	1	0.879	CAAATTAT
LHX9	MA0701.2	-994	-1001	-	1	0.927	CAAATTAT
MSX1	MA0666.1	-994	-1001	-	1	0.925	CAAATTAT
MSX2	MA0708.1	-994	-1001	-	1	0.926	CAAATTAT
Msx3	MA0709.1	-994	-1001	-	1	0.938	CAAATTAT
NKX6-1	MA0674.1	-994	-1001	-	1	0.855	CAAATTAT
NKX6-2	MA0675.1	-994	-1001	-	1	0.938	CAAATTAT
PAX4	MA0068.2	-994	-1001	+	0.909	0.881	ATAATTTG
PAX4	MA0068.2	-994	-1001	-	1	0.949	CAAATTAT
PDX1	MA0132.2	-994	-1001	-	1	0.939	CAAATTAT
PRRX1	MA0716.1	-994	-1001	-	1	0.972	CAAATTAT
PRRX2	MA0075.3	-994	-1001	-	1	0.943	CAAATTAT
RAX2	MA0717.1	-994	-1001	-	1	0.967	CAAATTAT
SHOX	MA0630.1	-994	-1001	+	1	0.979	ATAATTTG
Shox2	MA0720.1	-994	-1001	-	1	0.961	CAAATTAT
TLX2	MA1577.1	-994	-1001	-	1	0.979	CAAATTAT
UNCX	MA0721.1	-994	-1001	-	1	0.968	CAAATTAT
VAX1	MA0722.1	-994	-1001	+	0.862	0.852	ATAATTTG
VAX1	MA0722.1	-994	-1001	-	1	0.893	CAAATTAT
VAX2	MA0723.1	-994	-1001	-	1	0.887	CAAATTAT
VSX1	MA0725.1	-994	-1001	+	0.912	0.876	ATAATTTG
VSX1	MA0725.1	-994	-1001	-	1	0.932	CAAATTAT
VSX2	MA0726.1	-994	-1001	-	1	0.917	CAAATTAT
BARX2	MA1471.1	-997	-1008	-	1	0.859	ATTATGCATTAG
LHX1	MA1518.1	-997	-1004	+	0.911	0.854	TGCATAAT
POU5F1	MA1115.1	-997	-1007	+	1	0.911	TAATGCATAAT
EVX1	MA0887.1	-1000	-1009	-	0.986	0.908	ATGCATTAGG
EVX2	MA0888.1	-1000	-1009	-	0.986	0.91	ATGCATTAGG
GSC	MA0648.1	-1000	-1009	+	0.914	0.918	CCTAATGCAT
GSC2	MA0891.1	-1000	-1009	+	0.906	0.904	CCTAATGCAT
GSX1	MA0892.1	-1000	-1009	-	0.974	0.913	ATGCATTAGG
HOXA6	MA1497.1	-1000	-1009	-	0.978	0.852	ATGCATTAGG
HOXB3	MA0903.1	-1000	-1009	-	0.984	0.951	ATGCATTAGG
Isl1	MA1608.1	-1000	-1010	-	1	0.903	ATGCATTAGGA
NOTO	MA0710.1	-1000	-1009	-	0.941	0.872	ATGCATTAGG
VENTX	MA0724.1	-1000	-1008	-	1	0.875	ATGCATTAG
BARX1	MA0875.1	-1001	-1008	-	0.989	0.934	TGCATTAG
BSX	MA0876.1	-1001	-1008	-	0.991	0.934	TGCATTAG
GSX2	MA0893.2	-1001	-1008	-	0.986	0.907	TGCATTAG
HOXA5	MA0158.2	-1001	-1008	-	0.961	0.856	TGCATTAG
HOXA7	MA1498.1	-1001	-1008	-	0.99	0.901	TGCATTAG
HOXB2	MA0902.2	-1001	-1008	-	0.956	0.886	TGCATTAG
HOXB4	MA1499.1	-1001	-1008	-	1	0.877	TGCATTAG
HOXB6	MA1500.1	-1001	-1008	+	0.984	0.868	CTAATGCA
HOXB8	MA1502.1	-1001	-1008	-	0.983	0.888	TGCATTAG
HOXC4	MA1504.1	-1001	-1008	-	1	0.906	TGCATTAG
HOXD4	MA1507.1	-1001	-1008	-	1	0.896	TGCATTAG
HOXD8	MA0910.2	-1001	-1008	-	0.988	0.882	TGCATTAG
LHX1	MA1518.1	-1001	-1008	-	0.97	0.91	TGCATTAG
NKX6-2	MA0675.1	-1001	-1008	-	0.988	0.919	TGCATTAG
NKX6-3	MA1530.1	-1001	-1009	-	1	0.872	TGCATTAGG
PDX1	MA0132.2	-1001	-1008	-	0.965	0.905	TGCATTAG
PITX2	MA1547.1	-1001	-1008	+	0.854	0.867	CTAATGCA
SHOX	MA0630.1	-1001	-1008	+	0.904	0.881	CTAATGCA
TBP	MA0108.2	-1003	-1017	+	1	0.866	GAATAAATCCTAATG
MEIS2(var.2)	MA1640.1	-1005	-1019	-	1	0.919	TTAGGATTTATTCTT
MEIS1(var.2)	MA1639.1	-1006	-1018	+	0.875	0.877	AGAATAAATCCTA
PBX2	MA1113.2	-1006	-1018	+	1	0.861	AGAATAAATCCTA
RHOXF1	MA0719.1	-1007	-1014	+	1	0.911	TAAATCCT
CDX2	MA0465.2	-1009	-1020	+	1	0.851	CAAGAATAAATC
HOXA10	MA0899.1	-1009	-1019	+	1	0.888	AAGAATAAATC
Arid3a	MA0151.1	-1010	-1015	+	0.939	0.887	ATAAAT
LHX1	MA1518.1	-1011	-1018	+	0.942	0.883	AGAATAAA
Hic1	MA0739.1	-1021	-1029	-	0.878	0.858	CTGCCTACA
HIC2	MA0738.1	-1021	-1029	-	0.884	0.864	CTGCCTACA
THAP1	MA0597.1	-1021	-1029	-	0.865	0.87	CTGCCTACA
HLTF	MA0109.1	-1028	-1037	-	0.886	0.877	CAACCTTTAG
BARHL2	MA0635.1	-1029	-1038	+	0.913	0.923	ACTAAAGGTT
HLTF	MA0109.1	-1029	-1038	-	0.873	0.886	AACCTTTAGT
BARHL1	MA0877.2	-1030	-1037	+	0.855	0.879	CTAAAGGT
HLTF	MA0109.1	-1039	-1048	+	0.921	0.908	TAACATAGCT
LHX1	MA1518.1	-1045	-1052	+	0.903	0.907	ACTATAAC
HMBOX1	MA0895.1	-1047	-1056	-	0.886	0.867	TATAGTAAGC
PITX3	MA0714.1	-1050	-1058	-	0.896	0.896	AGTAAGCCT
OTX1	MA0711.1	-1051	-1058	-	0.868	0.868	GTAAGCCT
PITX1	MA0682.2	-1051	-1058	-	0.86	0.876	GTAAGCCT
RHOXF1	MA0719.1	-1051	-1058	-	0.937	0.944	GTAAGCCT
MEF2C	MA0497.1	-1053	-1067	-	1	0.897	AAGCCTAAAATAACT
LHX1	MA1518.1	-1059	-1066	-	0.942	0.886	AAAATAAC
BARHL2	MA0635.1	-1061	-1070	-	0.863	0.879	AATAACTGTT
BARHL1	MA0877.2	-1062	-1069	-	0.85	0.871	ATAACTGT
BSX	MA0876.1	-1062	-1069	+	0.86	0.861	ACAGTTAT
ISL2	MA0914.1	-1062	-1069	+	0.914	0.896	ACAGTTAT
Foxo1	MA0480.1	-1064	-1074	-	0.859	0.867	AACTGTTCACA
VDR	MA0693.2	-1065	-1072	-	1	0.871	ACTGTTCA
Foxj2	MA0614.1	-1066	-1073	+	0.881	0.888	GTGAACAG
FOXO4	MA0848.1	-1067	-1073	+	0.868	0.898	GTGAACA
FOXO6	MA0849.1	-1067	-1073	+	0.858	0.894	GTGAACA
MYOD1	MA0499.2	-1069	-1081	+	0.904	0.891	ATACAACTGTGAA
MSGN1	MA1524.1	-1070	-1081	+	0.937	0.885	ATACAACTGTGA
MSGN1	MA1524.1	-1070	-1081	-	0.931	0.879	TCACAGTTGTAT
Ptf1a	MA1618.1	-1070	-1082	-	0.864	0.879	TCACAGTTGTATT
Ptf1a(var.3)	MA1620.1	-1070	-1081	+	0.874	0.902	ATACAACTGTGA
ASCL1	MA1100.2	-1071	-1080	+	0.915	0.901	TACAACTGTG
ASCL1	MA1100.2	-1071	-1080	-	0.909	0.897	CACAGTTGTA
BHLHA15(var.2)	MA1472.1	-1071	-1080	+	0.876	0.894	TACAACTGTG
BHLHA15(var.2)	MA1472.1	-1071	-1080	-	0.886	0.903	CACAGTTGTA
FIGLA	MA0820.1	-1071	-1080	+	0.871	0.885	TACAACTGTG
MYB	MA0100.3	-1071	-1080	+	1	0.999	TACAACTGTG
MYF6	MA0667.1	-1071	-1080	+	0.886	0.858	TACAACTGTG
Tcf12	MA0521.1	-1071	-1081	-	0.88	0.888	CACAGTTGTAT
TFAP4(var.2)	MA1570.1	-1071	-1080	+	0.918	0.9	TACAACTGTG
TFAP4(var.2)	MA1570.1	-1071	-1080	-	0.921	0.904	CACAGTTGTA
SOX15	MA1152.1	-1073	-1082	-	0.916	0.882	CAGTTGTATT
HOXD13	MA0909.2	-1075	-1085	+	1	0.854	TGCAATACAAC
SRY	MA0084.1	-1075	-1083	+	0.919	0.888	CAATACAAC
Ddit3::Cebpa	MA0019.1	-1077	-1088	+	1	0.933	AGTTGCAATACA
RFX7	MA1554.1	-1080	-1088	+	1	0.895	AGTTGCAAT
MEF2C	MA0497.1	-1085	-1099	+	1	0.9	CATACAGAAATAGTT
Hic1	MA0739.1	-1095	-1103	+	1	0.893	TTGCCATAC
HIC2	MA0738.1	-1095	-1103	+	0.934	0.888	TTGCCATAC
THAP1	MA0597.1	-1095	-1103	+	0.92	0.881	TTGCCATAC
NFAT5	MA0606.1	-1096	-1105	+	0.869	0.891	TTTTGCCATA
NFIX	MA0671.1	-1096	-1104	+	0.932	0.933	TTTGCCATA
HLTF	MA0109.1	-1100	-1109	+	0.997	0.894	TGGCTTTTGC
DMRTA2	MA1478.1	-1102	-1113	-	0.902	0.866	AAAAGCCACACA
RHOXF1	MA0719.1	-1102	-1109	-	0.937	0.857	AAAAGCCA
NFIX	MA0671.1	-1103	-1111	-	0.929	0.914	AAAGCCACA
RUNX1	MA0002.2	-1104	-1114	+	1	0.936	CTGTGTGGCTT
ZNF354C	MA0130.1	-1105	-1110	-	0.932	0.934	AGCCAC
TBX3	MA1566.1	-1106	-1115	+	0.953	0.913	ACTGTGTGGC
NR1I3	MA1534.1	-1111	-1119	+	1	0.984	ATGAACTGT
VDR	MA0693.2	-1111	-1118	-	1	0.932	ACAGTTCA
NR2C2(var.2)	MA1536.1	-1112	-1119	-	0.864	0.872	CAGTTCAT
Arid3a	MA0151.1	-1114	-1119	+	0.936	0.86	ATGAAC
LHX1	MA1518.1	-1115	-1122	+	0.912	0.915	CCTATGAA
HLTF	MA0109.1	-1116	-1125	+	0.889	0.877	GCACCTATGA
TBX2	MA0688.1	-1119	-1129	-	0.876	0.872	TAGGTGCTATT
TBX3	MA1566.1	-1119	-1128	-	0.915	0.903	TAGGTGCTAT
TBX6	MA1567.1	-1119	-1128	-	0.922	0.921	TAGGTGCTAT
TBX4	MA0806.1	-1120	-1127	-	1	0.905	AGGTGCTA
TBX5	MA0807.1	-1120	-1127	-	0.908	0.91	AGGTGCTA
MEF2A	MA0052.4	-1122	-1136	+	1	0.851	CACCACAAATAGCAC
MEF2C	MA0497.1	-1123	-1137	+	1	0.921	CCACCACAAATAGCA
MEF2B	MA0660.1	-1124	-1135	+	1	0.854	ACCACAAATAGC
MEF2D	MA0773.1	-1124	-1135	+	1	0.853	ACCACAAATAGC
SOX4	MA0867.2	-1125	-1134	+	1	0.861	CCACAAATAG
SOX15	MA1152.1	-1126	-1135	-	0.964	0.903	TATTTGTGGT
RUNX1	MA0002.2	-1127	-1137	-	1	0.926	ATTTGTGGTGG
RUNX3	MA0684.2	-1127	-1138	+	0.949	0.916	TCCACCACAAAT
ZBTB7C	MA0695.1	-1127	-1138	+	1	0.864	TCCACCACAAAT
SRY	MA0084.1	-1128	-1136	+	0.949	0.869	CACCACAAA
RUNX2	MA0511.2	-1129	-1137	+	0.952	0.896	CCACCACAA
ZNF354C	MA0130.1	-1131	-1136	+	0.951	0.948	CACCAC
ZNF354C	MA0130.1	-1134	-1139	+	1	0.996	CTCCAC
Gmeb1	MA0615.1	-1137	-1153	+	1	0.921	TGTCTTACGTTTACCTC
NR2C2(var.2)	MA1536.1	-1137	-1144	-	0.865	0.875	GAGGTAAA
Gmeb1	MA0615.1	-1138	-1154	-	0.941	0.931	AGGTAAACGTAAGACAC
BARHL2	MA0635.1	-1139	-1148	-	1	0.984	GGTAAACGTA
BARHL1	MA0877.2	-1140	-1147	-	1	0.998	GTAAACGT
HLTF	MA0109.1	-1140	-1149	+	0.886	0.875	TTACGTTTAC
GMEB2	MA0862.1	-1142	-1149	+	0.918	0.869	TTACGTTT
GMEB2	MA0862.1	-1142	-1149	-	1	0.936	AAACGTAA
Atf1	MA0604.1	-1143	-1150	+	0.913	0.885	CTTACGTT
HOXA9	MA0594.2	-1143	-1152	-	1	0.922	AACGTAAGAC
DMRTA2	MA1478.1	-1146	-1157	-	0.908	0.891	GTAAGACACATT
MEIS1	MA0498.2	-1148	-1154	-	0.896	0.895	AAGACAC
TBX3	MA1566.1	-1148	-1157	+	0.953	0.913	AATGTGTCTT
TBX6	MA1567.1	-1148	-1157	+	0.947	0.858	AATGTGTCTT
POU6F1(var.2)	MA1549.1	-1150	-1159	+	1	0.853	TTAATGTGTC
EVX1	MA0887.1	-1151	-1160	-	0.986	0.919	ACACATTAAA
EVX2	MA0888.1	-1151	-1160	-	0.986	0.917	ACACATTAAA
GSC	MA0648.1	-1151	-1160	+	0.914	0.859	TTTAATGTGT
GSC2	MA0891.1	-1151	-1160	+	0.906	0.861	TTTAATGTGT
GSX1	MA0892.1	-1151	-1160	-	0.974	0.93	ACACATTAAA
HOXA6	MA1497.1	-1151	-1160	-	0.978	0.853	ACACATTAAA
HOXB3	MA0903.1	-1151	-1160	-	0.984	0.957	ACACATTAAA
Isl1	MA1608.1	-1151	-1161	-	1	0.876	ACACATTAAAT
NOTO	MA0710.1	-1151	-1160	-	0.941	0.912	ACACATTAAA
VENTX	MA0724.1	-1151	-1159	-	0.984	0.866	ACACATTAA
Arid3b	MA0601.1	-1152	-1162	+	1	0.937	TATTTAATGTG
BARX1	MA0875.1	-1152	-1159	-	0.989	0.939	CACATTAA
BSX	MA0876.1	-1152	-1159	-	0.991	0.946	CACATTAA
Dlx3	MA0880.1	-1152	-1159	-	0.896	0.857	CACATTAA
DLX6	MA0882.1	-1152	-1159	-	0.892	0.852	CACATTAA
GSX2	MA0893.2	-1152	-1159	-	0.986	0.935	CACATTAA
HOXA4	MA1496.1	-1152	-1159	-	1	0.854	CACATTAA
HOXA5	MA0158.2	-1152	-1159	-	0.961	0.853	CACATTAA
HOXA7	MA1498.1	-1152	-1159	-	0.99	0.902	CACATTAA
HOXB2	MA0902.2	-1152	-1159	-	0.956	0.885	CACATTAA
HOXB4	MA1499.1	-1152	-1159	-	1	0.877	CACATTAA
HOXB6	MA1500.1	-1152	-1159	+	0.984	0.872	TTAATGTG
HOXB8	MA1502.1	-1152	-1159	-	0.983	0.888	CACATTAA
HOXC4	MA1504.1	-1152	-1159	-	1	0.909	CACATTAA
HOXD4	MA1507.1	-1152	-1159	-	1	0.898	CACATTAA
HOXD8	MA0910.2	-1152	-1159	-	0.988	0.885	CACATTAA
LHX1	MA1518.1	-1152	-1159	-	0.97	0.913	CACATTAA
NKX6-1	MA0674.1	-1152	-1159	-	0.973	0.867	CACATTAA
NKX6-2	MA0675.1	-1152	-1159	-	0.988	0.942	CACATTAA
NKX6-3	MA1530.1	-1152	-1160	-	1	0.931	CACATTAAA
PDX1	MA0132.2	-1152	-1159	-	0.965	0.909	CACATTAA
POU4F2	MA0683.1	-1152	-1167	+	1	0.908	TTGAATATTTAATGTG
POU4F3	MA0791.1	-1152	-1167	+	0.888	0.934	TTGAATATTTAATGTG
SHOX	MA0630.1	-1152	-1159	+	0.904	0.887	TTAATGTG
UNCX	MA0721.1	-1152	-1159	-	0.874	0.851	CACATTAA
Arid5a	MA0602.1	-1153	-1166	+	1	0.944	TGAATATTTAATGT
Lhx3	MA0135.1	-1153	-1165	-	1	0.893	ACATTAAATATTC
POU4F1	MA0790.1	-1154	-1167	+	0.893	0.943	TTGAATATTTAATG
Arid3a	MA0151.1	-1155	-1160	-	1	1	ATTAAA
BARHL2	MA0635.1	-1155	-1164	-	0.965	0.853	ATTAAATATT
FOXL1	MA0033.2	-1156	-1162	-	0.91	0.883	TTAAATA
Arid5a	MA0602.1	-1157	-1170	-	1	0.942	TAAATATTCAATCT
Foxd3	MA0041.1	-1165	-1176	-	0.88	0.866	CAATCTTGATTT
FOXC1	MA0032.2	-1167	-1177	+	0.863	0.85	TAAATCAAGAT
Arid3a	MA0151.1	-1169	-1174	+	0.97	0.895	ATCAAG
FOSL1::JUND	MA1142.1	-1169	-1178	-	0.953	0.85	CTTGATTTAA
MIXL1	MA0662.1	-1169	-1178	+	0.893	0.863	TTAAATCAAG
PBX2	MA1113.2	-1169	-1181	+	1	0.851	ACATTAAATCAAG
Dux	MA0611.1	-1170	-1177	+	1	0.89	TAAATCAA
DUXA	MA0884.1	-1170	-1182	+	1	0.876	GACATTAAATCAA
EN1	MA0027.2	-1170	-1177	+	0.909	0.862	TAAATCAA
LHX1	MA1518.1	-1170	-1177	+	0.96	0.902	TAAATCAA
PRRX1	MA0716.1	-1170	-1177	+	0.877	0.856	TAAATCAA
Arid3b	MA0601.1	-1172	-1182	-	1	0.937	GATTTAATGTC
HOXA10	MA0899.1	-1173	-1183	+	0.934	0.864	TGACATTAAAT
HOXA9	MA0594.2	-1173	-1182	+	0.891	0.853	GACATTAAAT
HOXD9	MA0913.2	-1173	-1182	+	0.929	0.87	GACATTAAAT
Isl1	MA1608.1	-1173	-1183	+	1	0.876	TGACATTAAAT
Arid3a	MA0151.1	-1174	-1179	+	1	1	ATTAAA
EVX1	MA0887.1	-1174	-1183	+	0.986	0.917	TGACATTAAA
EVX2	MA0888.1	-1174	-1183	+	0.986	0.917	TGACATTAAA
GSC	MA0648.1	-1174	-1183	-	0.914	0.857	TTTAATGTCA
GSC2	MA0891.1	-1174	-1183	-	0.906	0.861	TTTAATGTCA
GSX1	MA0892.1	-1174	-1183	+	0.974	0.922	TGACATTAAA
HOXA6	MA1497.1	-1174	-1183	+	0.978	0.889	TGACATTAAA
HOXB3	MA0903.1	-1174	-1183	+	0.984	0.956	TGACATTAAA
NKX6-3	MA1530.1	-1174	-1182	+	1	0.931	GACATTAAA
NOTO	MA0710.1	-1174	-1183	+	0.941	0.86	TGACATTAAA
BARX1	MA0875.1	-1175	-1182	+	0.989	0.939	GACATTAA
BSX	MA0876.1	-1175	-1182	+	0.991	0.942	GACATTAA
Dlx3	MA0880.1	-1175	-1182	+	0.896	0.856	GACATTAA
DLX6	MA0882.1	-1175	-1182	+	0.892	0.852	GACATTAA
GSX2	MA0893.2	-1175	-1182	+	0.986	0.941	GACATTAA
HOXA4	MA1496.1	-1175	-1182	+	1	0.874	GACATTAA
HOXA5	MA0158.2	-1175	-1182	+	0.961	0.868	GACATTAA
HOXA7	MA1498.1	-1175	-1182	+	0.99	0.916	GACATTAA
HOXB2	MA0902.2	-1175	-1182	+	0.956	0.887	GACATTAA
HOXB4	MA1499.1	-1175	-1182	+	1	0.885	GACATTAA
HOXB6	MA1500.1	-1175	-1182	-	0.984	0.907	TTAATGTC
HOXB8	MA1502.1	-1175	-1182	+	0.983	0.914	GACATTAA
HOXC4	MA1504.1	-1175	-1182	+	1	0.91	GACATTAA
HOXD4	MA1507.1	-1175	-1182	+	1	0.9	GACATTAA
HOXD8	MA0910.2	-1175	-1182	+	0.988	0.913	GACATTAA
LHX1	MA1518.1	-1175	-1182	+	0.97	0.913	GACATTAA
NKX6-1	MA0674.1	-1175	-1182	+	0.973	0.868	GACATTAA
NKX6-2	MA0675.1	-1175	-1182	+	0.988	0.942	GACATTAA
PDX1	MA0132.2	-1175	-1182	+	0.965	0.909	GACATTAA
SHOX	MA0630.1	-1175	-1182	-	0.904	0.884	TTAATGTC
FOXB1	MA0845.1	-1177	-1187	-	0.932	0.906	AATGTCAACAT
FOXC1	MA0032.2	-1177	-1187	-	0.924	0.924	AATGTCAACAT
[truncated: 8,903 more rows]

## Sheet: medaka
S10d Table Prediction of transcription factor binding sites in putative promoter region of medaka amhr2
Transcription Factor Name	JASPAR ID	Start Position	End Position	Strand	Core Match Score	Matrix Match Score	Sequence
REL	MA0101.1	-7	-16	-	1	0.963	AGGAGTTTCC
RELA	MA0107.1	-7	-16	-	1	0.961	AGGAGTTTCC
EOMES	MA0800.1	-10	-22	+	0.872	0.864	CACGTGGGAAACT
NFATC1	MA0624.1	-10	-19	-	1	0.963	AGTTTCCCAC
NFATC3	MA0625.1	-10	-19	-	1	0.948	AGTTTCCCAC
NFATC4	MA1525.1	-10	-19	+	0.93	0.914	GTGGGAAACT
Gmeb1	MA0615.1	-11	-27	+	0.94	0.869	AGATGCACGTGGGAAAC
NFAT5	MA0606.1	-11	-20	-	0.883	0.888	GTTTCCCACG
NFATC2	MA0152.1	-11	-17	-	1	0.888	GTTTCCC
RBPJ	MA1116.1	-11	-20	+	1	1	CGTGGGAAAC
Gmeb1	MA0615.1	-12	-28	-	0.94	0.866	TTTCCCACGTGCATCTC
HIC2	MA0738.1	-12	-20	-	0.869	0.85	TTTCCCACG
TBR1	MA0802.1	-12	-21	+	0.866	0.876	ACGTGGGAAA
TBX18	MA1565.1	-12	-23	+	0.875	0.865	GCACGTGGGAAA
THAP1	MA0597.1	-12	-20	-	0.917	0.872	TTTCCCACG
ZNF75D	MA1601.1	-12	-21	+	1	0.991	ACGTGGGAAA
TBX3	MA1566.1	-13	-22	+	0.858	0.866	CACGTGGGAA
TBX6	MA1567.1	-13	-22	+	0.852	0.871	CACGTGGGAA
Arntl	MA0603.1	-14	-23	-	1	0.923	TCCCACGTGC
HIF1A	MA1106.1	-14	-23	+	1	0.894	GCACGTGGGA
MAX::MYC	MA0059.1	-14	-24	-	1	0.853	TCCCACGTGCA
MSGN1	MA1524.1	-14	-25	+	0.918	0.879	ATGCACGTGGGA
MSGN1	MA1524.1	-14	-25	-	0.918	0.905	TCCCACGTGCAT
MYC	MA0147.3	-14	-25	+	1	0.929	ATGCACGTGGGA
MYC	MA0147.3	-14	-25	-	1	0.998	TCCCACGTGCAT
MYCN	MA0104.4	-14	-25	+	1	0.943	ATGCACGTGGGA
MYCN	MA0104.4	-14	-25	-	1	0.943	TCCCACGTGCAT
ZNF354C	MA0130.1	-14	-19	-	0.944	0.92	TCCCAC
ARNT2	MA1464.1	-15	-24	+	1	0.944	TGCACGTGGG
ARNT2	MA1464.1	-15	-24	-	1	0.951	CCCACGTGCA
ASCL1	MA1100.2	-15	-24	+	0.874	0.885	TGCACGTGGG
ASCL1	MA1100.2	-15	-24	-	0.874	0.881	CCCACGTGCA
BHLHE40	MA0464.2	-15	-24	+	1	0.957	TGCACGTGGG
BHLHE40	MA0464.2	-15	-24	-	1	0.972	CCCACGTGCA
CLOCK	MA0819.1	-15	-24	+	1	0.919	TGCACGTGGG
CLOCK	MA0819.1	-15	-24	-	1	0.922	CCCACGTGCA
Creb3l2	MA0608.1	-15	-23	-	1	0.907	CCCACGTGC
FIGLA	MA0820.1	-15	-24	+	0.87	0.872	TGCACGTGGG
FIGLA	MA0820.1	-15	-24	-	0.87	0.872	CCCACGTGCA
HES1	MA1099.2	-15	-24	+	1	0.969	TGCACGTGGG
HES1	MA1099.2	-15	-24	-	1	0.946	CCCACGTGCA
HES2	MA0616.2	-15	-24	+	1	0.93	TGCACGTGGG
HES2	MA0616.2	-15	-24	-	1	0.911	CCCACGTGCA
HEY1	MA0823.1	-15	-24	+	1	0.95	TGCACGTGGG
HEY1	MA0823.1	-15	-24	-	1	0.962	CCCACGTGCA
HEY2	MA0649.1	-15	-24	+	1	0.88	TGCACGTGGG
HEY2	MA0649.1	-15	-24	-	1	0.903	CCCACGTGCA
MAX	MA0058.3	-15	-24	+	1	0.987	TGCACGTGGG
MAX	MA0058.3	-15	-24	-	1	0.993	CCCACGTGCA
MAX::MYC	MA0059.1	-15	-25	+	1	0.924	ATGCACGTGGG
MLXIPL	MA0664.1	-15	-24	+	1	0.947	TGCACGTGGG
MLXIPL	MA0664.1	-15	-24	-	1	0.941	CCCACGTGCA
MNT	MA0825.1	-15	-24	+	1	0.993	TGCACGTGGG
MNT	MA0825.1	-15	-24	-	1	0.997	CCCACGTGCA
Npas2	MA0626.1	-15	-24	+	1	0.987	TGCACGTGGG
Npas2	MA0626.1	-15	-24	-	1	0.985	CCCACGTGCA
SNAI1	MA1558.1	-15	-24	+	0.859	0.88	TGCACGTGGG
SNAI1	MA1558.1	-15	-24	-	0.859	0.86	CCCACGTGCA
SOHLH2	MA1560.1	-15	-24	+	1	0.966	TGCACGTGGG
SOHLH2	MA1560.1	-15	-24	-	1	0.977	CCCACGTGCA
TFAP4(var.2)	MA1570.1	-15	-24	+	0.954	0.899	TGCACGTGGG
TFAP4(var.2)	MA1570.1	-15	-24	-	0.954	0.906	CCCACGTGCA
TFE3	MA0831.2	-15	-22	+	0.889	0.882	CACGTGGG
TFEB	MA0692.1	-15	-24	+	1	0.897	TGCACGTGGG
TFEB	MA0692.1	-15	-24	-	1	0.91	CCCACGTGCA
ARNT::HIF1A	MA0259.1	-16	-23	+	1	0.993	GCACGTGG
ARNT::HIF1A	MA0259.1	-16	-23	-	1	0.989	CCACGTGC
Arntl	MA0603.1	-16	-25	+	1	0.928	ATGCACGTGG
Creb3l2	MA0608.1	-16	-24	+	1	0.905	TGCACGTGG
HIF1A	MA1106.1	-16	-25	-	1	0.996	CCACGTGCAT
Mlxip	MA0622.1	-16	-23	+	1	0.994	GCACGTGG
Mlxip	MA0622.1	-16	-23	-	1	0.986	CCACGTGC
TCFL5	MA0632.2	-16	-25	-	0.916	0.899	CCACGTGCAT
Arnt	MA0004.1	-17	-22	+	1	1	CACGTG
Arnt	MA0004.1	-17	-22	-	1	1	CACGTG
TFE3	MA0831.2	-17	-24	-	0.89	0.88	CACGTGCA
HLTF	MA0109.1	-20	-29	-	0.96	0.866	GTGCATCTCT
KLF2	MA1515.1	-23	-33	-	0.949	0.864	CATCTCTCCCA
Wt1	MA1627.1	-25	-38	-	1	0.861	TCTCTCCCACAGAG
THAP1	MA0597.1	-27	-35	-	0.87	0.866	TCTCCCACA
ZNF75D	MA1601.1	-27	-36	+	1	0.985	CTGTGGGAGA
RUNX1	MA0002.2	-28	-38	+	1	0.895	CTCTGTGGGAG
ZNF354C	MA0130.1	-29	-34	-	0.944	0.92	TCCCAC
DMRTA2	MA1478.1	-32	-43	-	0.902	0.858	CACAGAGACACC
MEIS1	MA0498.2	-36	-42	-	0.896	0.893	GAGACAC
Ptf1a	MA1618.1	-36	-48	+	0.867	0.863	ATGCAGGTGTCTC
Rbpjl	MA1621.1	-36	-49	-	1	0.978	GAGACACCTGCATT
TBX3	MA1566.1	-36	-45	+	1	0.954	CAGGTGTCTC
TBX6	MA1567.1	-36	-45	+	1	0.902	CAGGTGTCTC
ASCL1(var.2)	MA1631.1	-37	-49	-	1	0.977	AGACACCTGCATT
MSGN1	MA1524.1	-37	-48	+	0.91	0.881	ATGCAGGTGTCT
MSGN1	MA1524.1	-37	-48	-	0.911	0.874	AGACACCTGCAT
MYOD1	MA0499.2	-37	-49	-	1	0.859	AGACACCTGCATT
Ptf1a(var.3)	MA1620.1	-37	-48	-	1	0.971	AGACACCTGCAT
SNAI2	MA0745.2	-37	-49	-	1	0.922	AGACACCTGCATT
TBX4	MA0806.1	-37	-44	+	1	0.871	AGGTGTCT
TBX5	MA0807.1	-37	-44	+	1	0.916	AGGTGTCT
Tcf12	MA0521.1	-37	-47	+	0.901	0.866	TGCAGGTGTCT
TCF4	MA0830.2	-37	-49	-	1	0.97	AGACACCTGCATT
ASCL1	MA1100.2	-38	-47	+	0.936	0.935	TGCAGGTGTC
ASCL1	MA1100.2	-38	-47	-	0.938	0.937	GACACCTGCA
Ascl2	MA0816.1	-38	-47	-	0.882	0.865	GACACCTGCA
BHLHA15(var.2)	MA1472.1	-38	-47	+	0.89	0.902	TGCAGGTGTC
BHLHA15(var.2)	MA1472.1	-38	-47	-	0.877	0.889	GACACCTGCA
FIGLA	MA0820.1	-38	-47	-	1	0.976	GACACCTGCA
SNAI1	MA1558.1	-38	-47	+	1	0.997	TGCAGGTGTC
SNAI3	MA1559.1	-38	-47	+	1	0.946	TGCAGGTGTC
TCF12(var.2)	MA1648.1	-38	-48	-	1	0.999	GACACCTGCAT
TCF3	MA0522.3	-38	-48	-	1	0.999	GACACCTGCAT
TFAP4(var.2)	MA1570.1	-38	-47	+	0.948	0.904	TGCAGGTGTC
TFAP4(var.2)	MA1570.1	-38	-47	-	0.941	0.908	GACACCTGCA
ZEB1	MA0103.3	-38	-48	-	1	0.997	GACACCTGCAT
GCM1	MA0646.1	-39	-49	+	0.869	0.87	AATGCAGGTGT
HLTF	MA0109.1	-43	-52	-	0.967	0.873	CTGCATTTGT
MSGN1	MA1524.1	-43	-54	+	0.978	0.918	AAACAAATGCAG
MSGN1	MA1524.1	-43	-54	-	0.987	0.932	CTGCATTTGTTT
Atoh1	MA0461.2	-44	-53	+	0.855	0.875	AACAAATGCA
ATOH7	MA1468.1	-44	-53	+	0.865	0.854	AACAAATGCA
ATOH7	MA1468.1	-44	-53	-	0.884	0.86	TGCATTTGTT
TFAP4(var.2)	MA1570.1	-44	-53	+	0.95	0.93	AACAAATGCA
TFAP4(var.2)	MA1570.1	-44	-53	-	0.954	0.921	TGCATTTGTT
Twist2	MA0633.1	-44	-53	-	0.876	0.885	TGCATTTGTT
Bhlha15	MA0607.1	-45	-52	+	0.873	0.858	ACAAATGC
Bhlha15	MA0607.1	-45	-52	-	0.873	0.889	GCATTTGT
SOX4	MA0867.2	-45	-54	+	1	0.896	AAACAAATGC
FOXK1	MA0852.2	-46	-59	+	1	0.868	GGAGGAAACAAATG
SOX15	MA1152.1	-46	-55	-	0.964	0.932	CATTTGTTTC
Sox3	MA0514.1	-46	-55	-	1	0.915	CATTTGTTTC
SOX8	MA0868.2	-46	-55	+	0.886	0.866	GAAACAAATG
Foxo1	MA0480.1	-47	-57	-	1	0.909	ATTTGTTTCCT
PRDM4	MA1647.1	-47	-57	-	1	0.855	ATTTGTTTCCT
DMRTA2	MA1478.1	-48	-59	+	0.931	0.882	GGAGGAAACAAA
FOXP2	MA0593.1	-48	-58	+	1	0.882	GAGGAAACAAA
SRY	MA0084.1	-48	-56	+	0.949	0.945	GGAAACAAA
Foxj2	MA0614.1	-49	-56	+	1	0.865	GGAAACAA
FOXO3	MA0157.2	-49	-56	+	1	0.863	GGAAACAA
ELF5	MA0136.2	-50	-60	+	0.944	0.859	GGGAGGAAACA
FOXO4	MA0848.1	-50	-56	+	1	0.867	GGAAACA
FOXP3	MA0850.1	-50	-56	+	1	0.898	GGAAACA
NFAT5	MA0606.1	-50	-59	-	1	0.853	TGTTTCCTCC
NFATC1	MA0624.1	-50	-59	-	1	0.964	TGTTTCCTCC
NFATC3	MA0625.1	-50	-59	-	1	0.95	TGTTTCCTCC
NFATC4	MA1525.1	-50	-59	+	0.933	0.917	GGAGGAAACA
NFATC2	MA0152.1	-51	-57	-	1	0.891	GTTTCCT
ZNF263	MA0528.2	-52	-63	+	1	0.982	CTTGGGAGGAAA
Smad4	MA1153.1	-59	-66	+	0.929	0.935	TGTCTTGG
MEIS1	MA0498.2	-61	-67	-	0.896	0.897	AAGACAG
MEIS3	MA0775.1	-61	-68	-	0.87	0.859	AAGACAGA
RHOXF1	MA0719.1	-65	-72	-	0.936	0.855	CAGAGCCT
SCRT2	MA0744.2	-65	-80	+	1	0.866	AGAACAACAGGCTCTG
GRHL2	MA1105.2	-66	-77	+	1	0.884	ACAACAGGCTCT
SOX4	MA0867.2	-70	-79	+	0.927	0.856	GAACAACAGG
SOX15	MA1152.1	-71	-80	-	0.916	0.92	CTGTTGTTCT
SOX8	MA0868.2	-71	-80	+	0.868	0.876	AGAACAACAG
SOX12	MA1561.1	-72	-82	+	1	0.868	TCAGAACAACA
SRY	MA0084.1	-73	-81	+	0.919	0.885	CAGAACAAC
GATA1	MA0035.4	-77	-87	-	0.9	0.92	TTCTGATCTGG
ZBTB26	MA1579.1	-77	-91	+	1	0.96	GTCTCCAGATCAGAA
LHX1	MA1518.1	-79	-86	+	0.927	0.873	CAGATCAG
NR4A2	MA0160.1	-79	-86	+	0.892	0.853	CAGATCAG
RHOXF1	MA0719.1	-79	-86	-	0.855	0.872	CTGATCTG
Hand1::Tcf3	MA0092.1	-81	-90	-	1	0.934	GATCTGGAGA
NR2C1	MA1535.1	-87	-95	+	0.86	0.868	TGAGGTCTC
RUNX3	MA0684.2	-87	-98	-	1	0.939	GAGACCTCACTG
RUNX2	MA0511.2	-88	-96	-	0.921	0.864	AGACCTCAC
HOXA9	MA0594.2	-94	-103	+	0.937	0.914	ATCGTCAGTG
Pax2	MA0067.1	-94	-101	+	0.869	0.884	CGTCAGTG
Atf1	MA0604.1	-96	-103	-	1	0.906	CTGACGAT
FOSL1::JUND(var.2)	MA1143.1	-96	-105	-	1	0.854	CTGACGATAT
MEIS1	MA0498.2	-96	-102	-	0.868	0.866	CTGACGA
GATA3	MA0037.3	-100	-107	-	0.881	0.855	CGATATAC
ZNF384	MA1125.1	-112	-123	-	1	0.965	CTCTAAAAAAGA
FOXL1	MA0033.2	-114	-120	-	0.874	0.852	CTAAAAA
HLTF	MA0109.1	-116	-125	+	0.997	0.9	CATCTTTTTT
GATA1	MA0035.4	-119	-129	+	0.899	0.92	CCCTCATCTTT
HLTF	MA0109.1	-119	-128	+	0.96	0.864	CCTCATCTTT
LHX1	MA1518.1	-120	-127	-	0.917	0.863	AAGATGAG
GCM2	MA0767.1	-122	-131	-	0.901	0.879	GATGAGGGGT
Nkx2-5(var.2)	MA0503.1	-122	-132	+	0.907	0.877	AACCCCTCATC
MZF1(var.2)	MA0057.1	-124	-133	-	1	0.924	TGAGGGGTTT
NFKB2	MA0778.1	-126	-138	+	0.925	0.913	TGGGAAAACCCCT
NFKB2	MA0778.1	-126	-138	-	0.899	0.904	AGGGGTTTTCCCA
REL	MA0101.1	-127	-136	-	1	0.999	GGGGTTTTCC
RELA	MA0107.1	-127	-136	-	1	0.969	GGGGTTTTCC
RELA	MA0107.1	-128	-137	-	0.866	0.852	GGGTTTTCCC
NFAT5	MA0606.1	-130	-139	-	1	0.879	GTTTTCCCAA
NFATC1	MA0624.1	-130	-139	-	1	0.961	GTTTTCCCAA
NFATC3	MA0625.1	-130	-139	-	1	0.946	GTTTTCCCAA
NFATC4	MA1525.1	-130	-139	+	0.93	0.904	TTGGGAAAAC
CEBPE	MA0837.1	-131	-140	-	0.877	0.856	TTTTCCCAAA
NFAT5	MA0606.1	-131	-140	-	0.883	0.88	TTTTCCCAAA
NFATC2	MA0152.1	-131	-137	-	1	0.956	TTTTCCC
RBPJ	MA1116.1	-131	-140	+	1	0.996	TTTGGGAAAA
THAP1	MA0597.1	-132	-140	-	0.917	0.906	TTTCCCAAA
HLTF	MA0109.1	-135	-144	+	0.946	0.949	TTCCTTTGGG
IKZF1	MA1508.1	-135	-146	-	1	0.869	CCCAAAGGAAAT
ELF3	MA0640.2	-137	-150	+	1	0.862	TACAATTTCCTTTG
ELF5	MA0136.2	-137	-147	-	0.944	0.879	CAAAGGAAATT
NFAT5	MA0606.1	-138	-147	+	1	0.873	AATTTCCTTT
NFATC1	MA0624.1	-138	-147	+	1	0.968	AATTTCCTTT
NFATC3	MA0625.1	-138	-147	+	1	0.958	AATTTCCTTT
NFATC4	MA1525.1	-138	-147	-	0.933	0.936	AAAGGAAATT
NFATC2	MA0152.1	-140	-146	+	1	0.895	ATTTCCT
Dlx1	MA0879.1	-141	-150	+	0.87	0.855	TACAATTTCC
SOX13	MA1120.1	-141	-151	+	1	0.865	CTACAATTTCC
Sox17	MA0078.1	-142	-150	-	1	0.937	GAAATTGTA
SOX15	MA1152.1	-143	-152	-	1	0.924	AAATTGTAGT
SOX8	MA0868.2	-143	-152	+	1	0.9	ACTACAATTT
SOX9	MA0077.1	-143	-151	-	1	0.853	AAATTGTAG
Sox5	MA0087.1	-145	-151	-	1	0.873	ATTGTAG
SRY	MA0084.1	-145	-153	+	1	0.919	TACTACAAT
Foxd3	MA0041.1	-151	-162	-	1	0.965	GTATGTTTTTTT
FOXC2	MA0846.1	-152	-163	+	1	0.872	AAAAAAAACATA
FOXE1	MA1487.1	-152	-166	+	1	0.898	AATAAAAAAAACATA
TBP	MA0108.2	-153	-167	+	1	0.888	AAATAAAAAAAACAT
Foxj3	MA0851.1	-154	-170	+	0.864	0.87	AAAAAATAAAAAAAACA
FOXP3	MA0850.1	-154	-160	+	1	0.863	AAAAACA
ZNF384	MA1125.1	-154	-165	+	1	0.972	ATAAAAAAAACA
ZNF384	MA1125.1	-155	-166	+	1	0.982	AATAAAAAAAAC
Foxd3	MA0041.1	-156	-167	-	0.878	0.877	TTTTTTTTATTT
ZNF384	MA1125.1	-156	-167	+	1	0.995	AAATAAAAAAAA
FOXC2	MA0846.1	-157	-168	+	0.887	0.873	AAAATAAAAAAA
HOXB13	MA0901.2	-157	-170	+	1	0.902	AAAAAATAAAAAAA
FOXC1	MA0032.2	-158	-168	+	0.932	0.862	AAAATAAAAAA
CDX2	MA0465.2	-159	-170	+	1	0.856	AAAAAATAAAAA
CDX4	MA1473.1	-159	-169	+	1	0.856	AAAAATAAAAA
FOXL1	MA0033.2	-159	-165	+	0.874	0.889	ATAAAAA
FOXP3	MA0850.1	-159	-165	+	0.876	0.856	ATAAAAA
HOXA10	MA0899.1	-159	-169	+	1	0.914	AAAAATAAAAA
HOXD9	MA0913.2	-159	-168	+	1	0.86	AAAATAAAAA
MEF2A	MA0052.4	-159	-173	+	1	0.864	ATAAAAAAATAAAAA
Arid3a	MA0151.1	-160	-165	+	0.939	0.944	ATAAAA
Foxd3	MA0041.1	-160	-171	-	0.917	0.899	TTTTATTTTTTT
MEF2C	MA0497.1	-160	-174	+	1	0.882	TATAAAAAAATAAAA
MNX1	MA0707.1	-160	-169	+	0.928	0.852	AAAAATAAAA
LHX1	MA1518.1	-161	-168	+	0.942	0.885	AAAATAAA
TBP	MA0108.2	-161	-175	+	1	0.979	ATATAAAAAAATAAA
FOXC1	MA0032.2	-162	-172	+	1	0.858	TAAAAAAATAA
Foxj3	MA0851.1	-162	-178	+	0.864	0.863	CATATATAAAAAAATAA
TBP	MA0108.2	-163	-177	+	0.936	0.927	ATATATAAAAAAATA
ZNF384	MA1125.1	-163	-174	+	1	0.976	TATAAAAAAATA
ZNF384	MA1125.1	-164	-175	+	1	0.978	ATATAAAAAAAT
FOXC2	MA0846.1	-165	-176	+	0.887	0.879	TATATAAAAAAA
FOXC1	MA0032.2	-166	-176	+	0.932	0.889	TATATAAAAAA
FOXD2	MA0847.2	-166	-178	+	0.885	0.87	CATATATAAAAAA
FOXL1	MA0033.2	-167	-173	+	0.874	0.889	ATAAAAA
FOXP3	MA0850.1	-167	-173	+	0.876	0.856	ATAAAAA
HOXA10	MA0899.1	-167	-177	+	1	0.875	ATATATAAAAA
Arid3a	MA0151.1	-168	-173	+	0.939	0.944	ATAAAA
TBP	MA0108.2	-170	-184	-	0.936	0.901	TTATATATGTTTTCT
HLTF	MA0109.1	-172	-181	+	0.971	0.954	AAACATATAT
FOXK1	MA0852.2	-173	-186	+	1	0.865	AAAGAAAACATATA
FOXA1	MA0148.4	-174	-185	+	1	0.875	AAGAAAACATAT
Foxd3	MA0041.1	-174	-185	-	1	0.904	ATATGTTTTCTT
Foxo1	MA0480.1	-174	-184	-	1	0.906	ATATGTTTTCT
FOXC2	MA0846.1	-175	-186	+	1	0.908	AAAGAAAACATA
FOXP2	MA0593.1	-175	-185	+	1	0.884	AAGAAAACATA
FOXC1	MA0032.2	-176	-186	+	0.993	0.894	AAAGAAAACAT
FOXD2	MA0847.2	-176	-188	+	1	0.86	AGAAAGAAAACAT
Foxj2	MA0614.1	-176	-183	+	1	0.857	GAAAACAT
FOXO3	MA0157.2	-176	-183	+	1	0.851	GAAAACAT
FOXO4	MA0848.1	-177	-183	+	1	0.873	GAAAACA
FOXP3	MA0850.1	-177	-183	+	1	0.908	GAAAACA
TBX2	MA0688.1	-186	-196	+	0.946	0.858	GCAGTGTCAGA
MEIS1	MA0498.2	-187	-193	-	1	0.997	CTGACAC
MEIS2	MA0774.1	-187	-194	-	1	0.88	CTGACACT
MEIS3	MA0775.1	-187	-194	-	1	0.953	CTGACACT
TBX3	MA1566.1	-187	-196	+	0.956	0.929	GCAGTGTCAG
TBX6	MA1567.1	-187	-196	+	0.951	0.908	GCAGTGTCAG
SOX18	MA1563.1	-189	-196	-	0.875	0.89	GACACTGC
NKX2-8	MA0673.1	-190	-198	-	0.878	0.871	ACACTGCAA
HLTF	MA0109.1	-196	-205	+	0.997	0.896	TCTCTTTTTG
HLTF	MA0109.1	-201	-210	+	0.96	0.964	GACCATCTCT
MEF2C	MA0497.1	-206	-220	-	1	0.914	TGGTCTAAAATAGGA
HLTF	MA0109.1	-218	-227	+	0.989	0.892	TTTCTTCTCC
SIX2	MA1119.1	-220	-235	-	1	0.88	AGAAGAAACTTGAGAG
SIX1	MA1118.1	-224	-234	-	0.892	0.927	GAAACTTGAGA
HLTF	MA0109.1	-225	-234	-	0.869	0.862	AAACTTGAGA
NKX2-8	MA0673.1	-225	-233	-	0.858	0.863	AAACTTGAG
Nkx2-5(var.2)	MA0503.1	-228	-238	+	0.943	0.936	TTCCTCTCAAG
IKZF1	MA1508.1	-229	-240	-	1	0.872	TTGAGAGGAAAA
ELF5	MA0136.2	-231	-241	-	0.944	0.855	GAGAGGAAAAT
NFAT5	MA0606.1	-232	-241	+	1	0.888	ATTTTCCTCT
NFATC1	MA0624.1	-232	-241	+	1	0.968	ATTTTCCTCT
NFATC3	MA0625.1	-232	-241	+	1	0.961	ATTTTCCTCT
NFATC4	MA1525.1	-232	-241	-	0.933	0.928	AGAGGAAAAT
NFATC2	MA0152.1	-234	-240	+	1	0.959	TTTTCCT
REL	MA0101.1	-235	-244	+	1	0.862	GTGATTTTCC
RELA	MA0107.1	-235	-244	+	1	0.874	GTGATTTTCC
MIXL1	MA0662.1	-236	-245	-	0.893	0.858	GAAAATCACT
Dux	MA0611.1	-237	-244	-	1	0.876	AAAATCAC
EN1	MA0027.2	-237	-244	-	0.909	0.861	AAAATCAC
LHX1	MA1518.1	-237	-244	-	0.96	0.903	AAAATCAC
PRRX1	MA0716.1	-237	-244	-	0.877	0.852	AAAATCAC
Pax2	MA0067.1	-239	-246	-	0.943	0.86	AATCACTA
NKX2-5	MA0063.2	-240	-250	-	0.884	0.913	ATCACTAAAAA
NKX2-8	MA0673.1	-241	-249	-	0.878	0.86	TCACTAAAA
ZNF384	MA1125.1	-242	-253	-	1	0.948	CACTAAAAAAGT
FOXL1	MA0033.2	-244	-250	-	0.874	0.852	CTAAAAA
HLTF	MA0109.1	-246	-255	+	0.997	0.974	TTACTTTTTT
BARX2	MA1471.1	-253	-264	-	0.965	0.976	TAAAACTATTAG
PHOX2A	MA0713.1	-253	-263	-	0.878	0.873	TAAAACTATTA
ALX3	MA0634.1	-256	-265	-	0.877	0.855	AACTATTAGT
EN2	MA0642.1	-256	-265	-	0.9	0.898	AACTATTAGT
ESX1	MA0644.1	-256	-265	-	0.869	0.868	AACTATTAGT
EVX1	MA0887.1	-256	-265	-	0.976	0.92	AACTATTAGT
EVX2	MA0888.1	-256	-265	-	0.975	0.918	AACTATTAGT
GSC	MA0648.1	-256	-265	+	0.914	0.86	ACTAATAGTT
GSC2	MA0891.1	-256	-265	+	0.91	0.865	ACTAATAGTT
GSX1	MA0892.1	-256	-265	-	0.959	0.928	AACTATTAGT
HOXA6	MA1497.1	-256	-265	-	0.963	0.898	AACTATTAGT
HOXB3	MA0903.1	-256	-265	-	0.958	0.946	AACTATTAGT
Isl1	MA1608.1	-256	-266	-	0.868	0.886	AACTATTAGTC
MIXL1	MA0662.1	-256	-265	-	0.862	0.854	AACTATTAGT
Nobox	MA0125.1	-256	-263	+	0.873	0.871	TAATAGTT
VENTX	MA0724.1	-256	-264	-	1	0.976	AACTATTAG
BARX1	MA0875.1	-257	-264	-	0.974	0.975	ACTATTAG
BSX	MA0876.1	-257	-264	-	0.976	0.971	ACTATTAG
Dlx2	MA0885.1	-257	-264	-	0.853	0.86	ACTATTAG
Dlx3	MA0880.1	-257	-264	-	0.891	0.895	ACTATTAG
Dlx4	MA0881.1	-257	-264	-	0.883	0.888	ACTATTAG
DLX6	MA0882.1	-257	-264	-	0.888	0.892	ACTATTAG
GSX2	MA0893.2	-257	-264	-	0.93	0.888	ACTATTAG
HOXA5	MA0158.2	-257	-264	-	0.918	0.856	ACTATTAG
HOXA7	MA1498.1	-257	-264	-	0.956	0.94	ACTATTAG
HOXB2	MA0902.2	-257	-264	-	0.916	0.896	ACTATTAG
HOXB6	MA1500.1	-257	-264	+	0.954	0.924	CTAATAGT
HOXB8	MA1502.1	-257	-264	-	0.93	0.909	ACTATTAG
HOXC4	MA1504.1	-257	-264	-	0.921	0.869	ACTATTAG
HOXD4	MA1507.1	-257	-264	-	0.929	0.871	ACTATTAG
HOXD8	MA0910.2	-257	-264	-	0.932	0.905	ACTATTAG
LHX1	MA1518.1	-257	-264	-	0.962	0.962	ACTATTAG
Lhx4	MA0704.1	-257	-264	-	0.916	0.85	ACTATTAG
NKX6-2	MA0675.1	-257	-264	-	0.971	0.936	ACTATTAG
PDX1	MA0132.2	-257	-264	-	0.934	0.909	ACTATTAG
RAX2	MA0717.1	-257	-264	-	0.871	0.871	ACTATTAG
SHOX	MA0630.1	-257	-264	+	0.906	0.903	CTAATAGT
UNCX	MA0721.1	-257	-264	-	0.875	0.867	ACTATTAG
FOS::JUND	MA1141.1	-258	-270	-	1	0.88	CTATTAGTCAGTT
FOSL1	MA0477.2	-258	-270	+	1	0.857	AACTGACTAATAG
FOSL1::JUN	MA1128.1	-258	-270	+	1	0.888	AACTGACTAATAG
FOSL1::JUNB	MA1137.1	-258	-270	+	1	0.918	AACTGACTAATAG
FOSL2::JUN	MA1130.1	-258	-269	-	1	0.887	CTATTAGTCAGT
JUND	MA0491.2	-258	-270	+	1	0.851	AACTGACTAATAG
Smad2::Smad3	MA1622.1	-258	-271	+	1	0.876	AAACTGACTAATAG
BATF	MA1634.1	-259	-269	+	1	0.897	ACTGACTAATA
BATF::JUN	MA0462.2	-259	-269	+	1	0.898	ACTGACTAATA
BATF3	MA0835.2	-259	-269	+	1	0.897	ACTGACTAATA
FOS::JUNB	MA1134.1	-259	-270	-	1	0.867	TATTAGTCAGTT
FOS::JUN	MA0099.3	-260	-269	-	1	0.891	ATTAGTCAGT
FOSB::JUNB	MA1135.1	-260	-269	+	1	0.896	ACTGACTAAT
FOSL1::JUND	MA1142.1	-260	-269	+	1	0.922	ACTGACTAAT
FOSL2::JUNB	MA1138.1	-260	-269	+	1	0.886	ACTGACTAAT
FOSL2::JUND	MA1144.1	-260	-269	+	1	0.873	ACTGACTAAT
HMBOX1	MA0895.1	-260	-269	-	0.864	0.86	ATTAGTCAGT
JUN(var.2)	MA0489.1	-260	-273	+	1	0.865	TAAAACTGACTAAT
JUN::JUNB	MA1132.1	-260	-269	+	1	0.912	ACTGACTAAT
MEIS1	MA0498.2	-262	-268	+	0.857	0.855	CTGACTA
Pax2	MA0067.1	-263	-270	-	0.869	0.879	AGTCAGTT
DBP	MA0639.1	-269	-280	+	0.878	0.917	TGTTAAGTAAAA
DBP	MA0639.1	-269	-280	-	0.888	0.92	TTTTACTTAACA
TEF	MA0843.1	-269	-280	-	0.907	0.924	TTTTACTTAACA
HLTF	MA0109.1	-271	-280	-	0.876	0.866	TTACTTAACA
NKX2-8	MA0673.1	-271	-279	-	0.893	0.87	TTACTTAAC
Foxj2	MA0614.1	-274	-281	-	0.881	0.854	CTTAACAA
HMBOX1	MA0895.1	-274	-283	+	0.88	0.891	TCTTGTTAAG
SRY	MA0084.1	-274	-282	-	0.928	0.918	CTTAACAAG
SOX15	MA1152.1	-275	-284	+	0.916	0.901	TTCTTGTTAA
SOX8	MA0868.2	-275	-284	-	0.867	0.853	TTAACAAGAA
HLTF	MA0109.1	-276	-285	+	0.993	0.895	TTTCTTGTTA
ZNF317	MA1593.1	-284	-295	+	1	0.917	TACCAGCAGATT
MEIS1	MA0498.2	-295	-301	-	0.896	0.895	AAGACAT
TCF7L2	MA0523.1	-296	-309	-	1	0.871	AGACATCAAAATCT
LHX1	MA1518.1	-297	-304	-	0.93	0.876	GACATCAA
Arid3a	MA0151.1	-300	-305	-	0.97	0.972	ATCAAA
DMRTA2	MA1478.1	-307	-318	-	0.931	0.889	TCTAGAAACAAG
RFX7	MA1554.1	-308	-316	+	0.925	0.899	TGTTTCTAG
Foxo1	MA0480.1	-309	-319	+	1	0.856	CCTTGTTTCTA
PRDM4	MA1647.1	-309	-319	+	1	0.858	CCTTGTTTCTA
Foxj2	MA0614.1	-310	-317	-	1	0.858	AGAAACAA
FOXP3	MA0850.1	-310	-316	-	1	0.853	AGAAACA
SRY	MA0084.1	-310	-318	-	0.928	0.924	AGAAACAAG
SOX15	MA1152.1	-311	-320	+	0.916	0.898	TCCTTGTTTC
Sox6	MA0515.1	-311	-320	+	0.921	0.919	TCCTTGTTTC
SOX8	MA0868.2	-311	-320	-	0.867	0.861	GAAACAAGGA
HLTF	MA0109.1	-312	-321	+	0.993	0.991	CTCCTTGTTT
SOX4	MA0867.2	-312	-321	-	0.926	0.928	AAACAAGGAG
NFATC1	MA0624.1	-319	-328	-	0.954	0.948	GAGTTCCACA
NFATC3	MA0625.1	-319	-328	-	0.913	0.898	GAGTTCCACA
NFATC4	MA1525.1	-319	-328	+	1	0.917	TGTGGAACTC
ZBTB12	MA1649.1	-319	-329	+	1	0.853	GTGTGGAACTC
NFATC2	MA0152.1	-320	-326	-	0.907	0.854	AGTTCCA
RUNX1	MA0002.2	-321	-331	+	1	0.858	TTGTGTGGAAC
ZNF354C	MA0130.1	-322	-327	-	1	0.974	TTCCAC
TBX3	MA1566.1	-323	-332	+	0.953	0.914	CTTGTGTGGA
SRY	MA0084.1	-324	-332	-	0.928	0.889	CCACACAAG
SOX15	MA1152.1	-325	-334	+	0.916	0.858	TGCTTGTGTG
HLTF	MA0109.1	-326	-335	+	0.993	0.896	ATGCTTGTGT
LIN54	MA0619.1	-333	-341	+	0.904	0.926	TTTCGAATG
LIN54	MA0619.1	-334	-342	-	0.904	0.882	ATTCGAAAA
NFAT5	MA0606.1	-334	-343	+	0.883	0.881	CTTTTCGAAT
HLTF	MA0109.1	-337	-346	+	0.997	0.897	TCTCTTTTCG
LHX1	MA1518.1	-344	-351	-	0.942	0.883	AGAATAAG
HLTF	MA0109.1	-345	-354	+	1	0.903	TAGCTTATTC
DMRTA2	MA1478.1	-347	-358	-	0.986	0.93	ATAAGCTACAAA
DMRT3	MA0610.1	-348	-358	+	0.943	0.906	TTTGTAGCTTA
SRY	MA0084.1	-350	-358	-	0.949	0.868	AGCTACAAA
SOX15	MA1152.1	-351	-360	+	0.964	0.95	CTTTTGTAGC
Sox3	MA0514.1	-351	-360	+	1	0.869	CTTTTGTAGC
SOX4	MA0867.2	-352	-361	-	1	0.881	CTACAAAAGC
HLTF	MA0109.1	-354	-363	+	0.997	0.901	TAGCTTTTGT
BARHL2	MA0635.1	-360	-369	-	0.965	0.852	GCTAAATTTT
Dlx1	MA0879.1	-361	-370	+	0.87	0.85	TAAAATTTAG
GATA3	MA0037.3	-370	-377	-	0.886	0.88	AGATAGAA
CDX2	MA0465.2	-372	-383	-	1	0.85	ATAGAATAAATT
HOXA10	MA0899.1	-373	-383	-	1	0.887	TAGAATAAATT
LHX1	MA1518.1	-374	-381	-	0.942	0.883	AGAATAAA
TBP	MA0108.2	-375	-389	-	1	0.87	GAATAAATTCGAACT
Arid3a	MA0151.1	-377	-382	-	0.939	0.887	ATAAAT
PAX4	MA0068.2	-378	-385	+	0.909	0.881	CGAATTTA
PAX4	MA0068.2	-378	-385	-	0.931	0.878	TAAATTCG
LIN54	MA0619.1	-380	-388	+	0.904	0.926	GTTCGAATT
LIN54	MA0619.1	-381	-389	-	0.904	0.891	ATTCGAACT
NR1I3	MA1534.1	-383	-391	-	1	0.87	TCGAACTGA
PBX3	MA1114.1	-386	-402	-	1	0.875	AACTGAATGACATATGA
PKNOX1	MA0782.2	-387	-401	-	1	0.933	ACTGAATGACATATG
LHX1	MA1518.1	-389	-396	-	0.95	0.891	TGAATGAC
Pax2	MA0067.1	-390	-397	+	0.915	0.925	TGTCATTC
FOSL1::JUND	MA1142.1	-391	-400	-	0.902	0.867	AATGACATAT
JUN::JUNB	MA1132.1	-391	-400	-	0.942	0.899	AATGACATAT
FOSL1::JUND(var.2)	MA1143.1	-392	-401	-	0.925	0.877	ATGACATATG
MEIS1	MA0498.2	-392	-398	-	1	0.998	ATGACAT
MEIS2	MA0774.1	-392	-399	-	1	0.882	ATGACATA
MEIS3	MA0775.1	-392	-399	-	1	0.967	ATGACATA
BHLHE23	MA0817.1	-393	-404	+	1	0.86	CTTCATATGTCA
BHLHE23	MA0817.1	-393	-404	-	1	0.871	TGACATATGAAG
HLTF	MA0109.1	-393	-402	-	0.971	0.946	TGACATATGA
MSGN1	MA1524.1	-393	-404	+	1	0.935	CTTCATATGTCA
MSGN1	MA1524.1	-393	-404	-	1	0.931	TGACATATGAAG
TCF21(var.2)	MA1568.1	-393	-404	+	1	0.9	CTTCATATGTCA
TCF21(var.2)	MA1568.1	-393	-404	-	1	0.865	TGACATATGAAG
Atoh1	MA0461.2	-394	-403	+	1	0.953	TTCATATGTC
Atoh1	MA0461.2	-394	-403	-	1	0.97	GACATATGAA
ATOH7	MA1468.1	-394	-403	+	1	0.943	TTCATATGTC
ATOH7	MA1468.1	-394	-403	-	1	0.89	GACATATGAA
BHLHE22	MA0818.1	-394	-403	+	1	0.915	TTCATATGTC
BHLHE22	MA0818.1	-394	-403	-	1	0.914	GACATATGAA
NEUROD2	MA0668.1	-394	-403	+	1	0.936	TTCATATGTC
NEUROD2	MA0668.1	-394	-403	-	1	0.953	GACATATGAA
NEUROG1	MA0623.2	-394	-403	+	1	0.947	TTCATATGTC
NEUROG1	MA0623.2	-394	-403	-	1	0.952	GACATATGAA
NEUROG2	MA0669.1	-394	-403	+	1	0.917	TTCATATGTC
NEUROG2	MA0669.1	-394	-403	-	1	0.901	GACATATGAA
OLIG1	MA0826.1	-394	-403	+	1	0.856	TTCATATGTC
OLIG1	MA0826.1	-394	-403	-	1	0.863	GACATATGAA
OLIG2	MA0678.1	-394	-403	+	1	0.889	TTCATATGTC
OLIG2	MA0678.1	-394	-403	-	1	0.888	GACATATGAA
OLIG3	MA0827.1	-394	-403	+	1	0.9	TTCATATGTC
OLIG3	MA0827.1	-394	-403	-	1	0.907	GACATATGAA
TFAP4(var.2)	MA1570.1	-394	-403	+	1	0.953	TTCATATGTC
TFAP4(var.2)	MA1570.1	-394	-403	-	1	0.956	GACATATGAA
Twist2	MA0633.1	-394	-403	+	1	0.975	TTCATATGTC
Twist2	MA0633.1	-394	-403	-	1	0.932	GACATATGAA
Bhlha15	MA0607.1	-395	-402	+	1	0.968	TCATATGT
Bhlha15	MA0607.1	-395	-402	-	1	0.939	ACATATGA
HLTF	MA0109.1	-395	-404	+	0.971	0.876	CTTCATATGT
LHX1	MA1518.1	-396	-403	-	0.912	0.858	CATATGAA
Arid3a	MA0151.1	-399	-404	-	0.936	0.864	ATGAAG
THAP1	MA0597.1	-402	-410	-	0.934	0.88	AAGCCCAGT
HLTF	MA0109.1	-410	-419	+	0.989	0.967	ATACTTCTTA
MEF2A	MA0052.4	-413	-427	+	1	0.851	TTTAAAAAATACTTC
MEF2C	MA0497.1	-414	-428	+	1	0.858	ATTTAAAAAATACTT
ZNF384	MA1125.1	-417	-428	+	1	0.973	ATTTAAAAAATA
FOXC1	MA0032.2	-419	-429	+	0.932	0.861	TATTTAAAAAA
Arid5a	MA0602.1	-420	-433	+	1	0.969	GAAATATTTAAAAA
FOXC1	MA0032.2	-420	-430	-	1	0.873	TTTTTAAATAT
FOXL1	MA0033.2	-420	-426	+	0.874	0.855	TTAAAAA
LIN54	MA0619.1	-420	-428	+	0.983	0.941	ATTTAAAAA
LIN54	MA0619.1	-420	-428	-	0.925	0.896	TTTTTAAAT
LIN54	MA0619.1	-421	-429	-	0.983	0.985	TTTTAAATA
BARHL2	MA0635.1	-422	-431	-	0.965	0.852	TTTAAATATT
FOXL1	MA0033.2	-423	-429	-	0.91	0.883	TTAAATA
Arid5a	MA0602.1	-424	-437	-	1	0.967	TAAATATTTCAAAG
TCF7L2	MA0523.1	-427	-440	-	1	0.931	ATATTTCAAAGCAA
LIN54	MA0619.1	-428	-436	+	0.853	0.888	TTTGAAATA
LIN54	MA0619.1	-429	-437	+	1	0.948	CTTTGAAAT
LIN54	MA0619.1	-429	-437	-	0.925	0.897	ATTTCAAAG
TCF7	MA0769.2	-429	-439	+	1	0.985	TGCTTTGAAAT
LIN54	MA0619.1	-430	-438	-	0.888	0.859	TTTCAAAGC
HLTF	MA0109.1	-431	-440	+	0.946	0.854	TTGCTTTGAA
MSGN1	MA1524.1	-435	-446	+	0.987	0.978	AACCATTTGCTT
MSGN1	MA1524.1	-435	-446	-	0.978	0.944	AAGCAAATGGTT
Atoh1	MA0461.2	-436	-445	-	0.855	0.871	AGCAAATGGT
ATOH7	MA1468.1	-436	-445	+	0.884	0.901	ACCATTTGCT
ATOH7	MA1468.1	-436	-445	-	0.865	0.894	AGCAAATGGT
TAL1::TCF3	MA0091.1	-436	-447	+	0.887	0.902	AAACCATTTGCT
TFAP4(var.2)	MA1570.1	-436	-445	+	0.954	0.946	ACCATTTGCT
TFAP4(var.2)	MA1570.1	-436	-445	-	0.95	0.939	AGCAAATGGT
Twist2	MA0633.1	-436	-445	+	0.876	0.855	ACCATTTGCT
Bhlha15	MA0607.1	-437	-444	+	0.873	0.882	CCATTTGC
Bhlha15	MA0607.1	-437	-444	-	0.873	0.861	GCAAATGG
HLTF	MA0109.1	-437	-446	+	0.967	0.97	AACCATTTGC
SOX4	MA0867.2	-442	-451	+	1	0.855	ATACAAACCA
SOX15	MA1152.1	-443	-452	-	0.964	0.9	GGTTTGTATT
SRY	MA0084.1	-445	-453	+	0.949	0.916	TAATACAAA
EVX1	MA0887.1	-446	-455	-	0.976	0.895	TTGTATTATT
EVX2	MA0888.1	-446	-455	-	0.975	0.896	TTGTATTATT
GSC	MA0648.1	-446	-455	+	0.914	0.904	AATAATACAA
GSC2	MA0891.1	-446	-455	+	0.91	0.901	AATAATACAA
GSX1	MA0892.1	-446	-455	-	0.959	0.897	TTGTATTATT
HOXB3	MA0903.1	-446	-455	-	0.958	0.92	TTGTATTATT
BARX1	MA0875.1	-447	-454	-	0.974	0.918	TGTATTAT
BSX	MA0876.1	-447	-454	-	0.976	0.92	TGTATTAT
HOXA7	MA1498.1	-447	-454	-	0.956	0.868	TGTATTAT
LHX1	MA1518.1	-447	-454	-	0.962	0.901	TGTATTAT
NKX6-2	MA0675.1	-447	-454	-	0.971	0.909	TGTATTAT
PDX1	MA0132.2	-447	-454	-	0.934	0.872	TGTATTAT
PITX2	MA1547.1	-447	-454	+	0.854	0.867	ATAATACA
SHOX	MA0630.1	-447	-454	+	0.906	0.882	ATAATACA
LHX1	MA1518.1	-450	-457	+	0.942	0.886	CAAATAAT
MSANTD3	MA1523.1	-455	-464	+	1	0.885	TAAAACTCAA
HLTF	MA0109.1	-462	-471	-	0.997	0.975	TTACTTTTGT
SOX4	MA0867.2	-464	-473	+	1	0.911	AAACAAAAGT
SOX15	MA1152.1	-465	-474	-	0.964	0.967	CTTTTGTTTT
Sox3	MA0514.1	-465	-474	-	1	0.947	CTTTTGTTTT
Sox6	MA0515.1	-465	-474	-	0.964	0.871	CTTTTGTTTT
SOX8	MA0868.2	-465	-474	+	0.886	0.883	AAAACAAAAG
SRY	MA0084.1	-467	-475	+	0.949	0.947	CAAAACAAA
MSANTD3	MA1523.1	-473	-482	+	1	0.884	AAAAACTCAA
FOXA1	MA0148.4	-475	-486	+	0.856	0.851	AAGTAAAAACTC
FOXA2	MA0047.3	-476	-486	+	1	0.912	AAGTAAAAACT
FOXA3	MA1683.1	-476	-486	+	0.864	0.899	AAGTAAAAACT
FOXC2	MA0846.1	-476	-487	+	0.887	0.86	GAAGTAAAAACT
FOXP1	MA0481.3	-476	-486	+	0.859	0.894	AAGTAAAAACT
FOXC1	MA0032.2	-477	-487	+	0.932	0.875	GAAGTAAAAAC
FOXD1	MA0031.1	-477	-484	+	0.852	0.886	GTAAAAAC
FOXD2	MA0847.2	-477	-489	+	0.885	0.86	ATGAAGTAAAAAC
FOSL2::JUND(var.2)	MA1145.1	-478	-492	-	0.87	0.859	TTTTTACTTCATAGT
FOXI1	MA0042.2	-478	-484	+	1	0.91	GTAAAAA
FOXL1	MA0033.2	-478	-484	+	0.874	0.899	GTAAAAA
FOXO4	MA0848.1	-478	-484	+	0.858	0.891	GTAAAAA
FOXP3	MA0850.1	-478	-484	+	0.876	0.901	GTAAAAA
JUND(var.2)	MA0492.1	-479	-493	+	0.971	0.873	AACTATGAAGTAAAA
JUN	MA0488.1	-480	-492	+	0.949	0.879	ACTATGAAGTAAA
HLTF	MA0109.1	-481	-490	-	0.865	0.856	TTACTTCATA
NKX2-8	MA0673.1	-481	-489	-	0.893	0.871	TTACTTCAT
Arid3a	MA0151.1	-484	-489	+	0.936	0.864	ATGAAG
POU4F1	MA0790.1	-484	-497	-	0.869	0.886	CTTCATAGTTCATT
POU4F3	MA0791.1	-484	-499	-	0.863	0.874	CTTCATAGTTCATTTT
LHX1	MA1518.1	-485	-492	+	0.912	0.914	ACTATGAA
SOX18	MA1563.1	-486	-493	+	0.932	0.91	AACTATGA
NR1I3	MA1534.1	-488	-496	+	1	0.989	ATGAACTAT
VDR	MA0693.2	-488	-495	-	1	0.931	ATAGTTCA
NR2C2(var.2)	MA1536.1	-489	-496	-	0.864	0.872	TAGTTCAT
Arid3a	MA0151.1	-491	-496	+	0.936	0.86	ATGAAC
HLTF	MA0109.1	-491	-500	-	0.967	0.872	GTTCATTTTT
MIXL1	MA0662.1	-491	-500	+	0.882	0.852	AAAAATGAAC
LHX1	MA1518.1	-492	-499	+	0.95	0.893	AAAATGAA
Arid3b	MA0601.1	-496	-506	-	1	0.964	TTTTTAATAAC
FOXL1	MA0033.2	-496	-502	+	0.874	0.855	TTAAAAA
LIN54	MA0619.1	-496	-504	-	0.925	0.942	TTTTTAATA
HOXA10	MA0899.1	-497	-507	+	0.934	0.908	TGTTATTAAAA
HOXD9	MA0913.2	-497	-506	+	0.929	0.888	GTTATTAAAA
ALX3	MA0634.1	-498	-507	+	0.877	0.876	TGTTATTAAA
ALX3	MA0634.1	-498	-507	-	0.857	0.86	TTTAATAACA
Arid3a	MA0151.1	-498	-503	+	1	1	ATTAAA
EMX2	MA0886.1	-498	-507	+	0.883	0.887	TGTTATTAAA
EN2	MA0642.1	-498	-507	+	0.9	0.866	TGTTATTAAA
EN2	MA0642.1	-498	-507	-	0.901	0.867	TTTAATAACA
ESX1	MA0644.1	-498	-507	+	0.869	0.867	TGTTATTAAA
ESX1	MA0644.1	-498	-507	-	0.878	0.876	TTTAATAACA
EVX1	MA0887.1	-498	-507	+	0.976	0.969	TGTTATTAAA
EVX2	MA0888.1	-498	-507	+	0.975	0.97	TGTTATTAAA
GSC2	MA0891.1	-498	-507	-	0.91	0.857	TTTAATAACA
GSX1	MA0892.1	-498	-507	+	0.959	0.954	TGTTATTAAA
HOXA6	MA1497.1	-498	-507	+	0.963	0.965	TGTTATTAAA
HOXA6	MA1497.1	-498	-507	-	0.903	0.875	TTTAATAACA
HOXB3	MA0903.1	-498	-507	+	0.958	0.958	TGTTATTAAA
HOXB7	MA1501.1	-498	-507	+	0.859	0.881	TGTTATTAAA
LHX6	MA0658.1	-498	-507	-	0.862	0.85	TTTAATAACA
MEOX1	MA0661.1	-498	-507	+	0.897	0.903	TGTTATTAAA
MEOX2	MA0706.1	-498	-507	+	0.917	0.928	TGTTATTAAA
MEOX2	MA0706.1	-498	-507	-	0.922	0.906	TTTAATAACA
MIXL1	MA0662.1	-498	-507	+	0.862	0.866	TGTTATTAAA
MIXL1	MA0662.1	-498	-507	-	0.879	0.882	TTTAATAACA
MNX1	MA0707.1	-498	-507	+	0.887	0.897	TGTTATTAAA
MNX1	MA0707.1	-498	-507	-	0.928	0.916	TTTAATAACA
NKX6-3	MA1530.1	-498	-506	+	0.891	0.905	GTTATTAAA
NOTO	MA0710.1	-498	-507	+	0.9	0.856	TGTTATTAAA
BARX1	MA0875.1	-499	-506	+	0.974	0.936	GTTATTAA
BSX	MA0876.1	-499	-506	+	0.976	0.952	GTTATTAA
Dlx2	MA0885.1	-499	-506	+	0.853	0.854	GTTATTAA
Dlx3	MA0880.1	-499	-506	+	0.891	0.884	GTTATTAA
Dlx4	MA0881.1	-499	-506	+	0.883	0.876	GTTATTAA
DLX6	MA0882.1	-499	-506	+	0.888	0.886	GTTATTAA
DRGX	MA1481.1	-499	-506	+	0.863	0.858	GTTATTAA
EN1	MA0027.2	-499	-506	-	0.893	0.894	TTAATAAC
GSX2	MA0893.2	-499	-506	+	0.93	0.933	GTTATTAA
HOXA1	MA1495.1	-499	-506	+	0.91	0.92	GTTATTAA
HOXA1	MA1495.1	-499	-506	-	0.915	0.926	TTAATAAC
HOXA2	MA0900.2	-499	-506	+	0.912	0.924	GTTATTAA
HOXA4	MA1496.1	-499	-506	+	0.918	0.93	GTTATTAA
HOXA5	MA0158.2	-499	-506	+	0.918	0.913	GTTATTAA
HOXA5	MA0158.2	-499	-506	-	0.873	0.867	TTAATAAC
HOXA7	MA1498.1	-499	-506	+	0.956	0.944	GTTATTAA
HOXB2	MA0902.2	-499	-506	+	0.916	0.917	GTTATTAA
HOXB2	MA0902.2	-499	-506	-	0.872	0.873	TTAATAAC
HOXB4	MA1499.1	-499	-506	+	0.923	0.932	GTTATTAA
HOXB5	MA0904.2	-499	-506	+	0.871	0.883	GTTATTAA
HOXB5	MA0904.2	-499	-506	-	0.881	0.891	TTAATAAC
HOXB6	MA1500.1	-499	-506	-	0.954	0.959	TTAATAAC
HOXB8	MA1502.1	-499	-506	+	0.93	0.919	GTTATTAA
HOXC4	MA1504.1	-499	-506	+	0.921	0.928	GTTATTAA
HOXC8	MA1505.1	-499	-506	+	0.902	0.911	GTTATTAA
HOXC8	MA1505.1	-499	-506	-	0.905	0.914	TTAATAAC
HOXD3	MA0912.2	-499	-506	-	0.891	0.866	TTAATAAC
HOXD4	MA1507.1	-499	-506	+	0.929	0.937	GTTATTAA
HOXD8	MA0910.2	-499	-506	+	0.932	0.912	GTTATTAA
LBX1	MA0618.1	-499	-506	-	0.924	0.861	TTAATAAC
LHX1	MA1518.1	-499	-506	+	0.962	0.939	GTTATTAA
LHX1	MA1518.1	-499	-506	-	0.942	0.919	TTAATAAC
Lhx4	MA0704.1	-499	-506	+	0.916	0.921	GTTATTAA
Lhx8	MA0705.1	-499	-506	+	0.878	0.879	GTTATTAA
Lhx8	MA0705.1	-499	-506	-	0.884	0.885	TTAATAAC
NKX6-1	MA0674.1	-499	-506	+	0.946	0.954	GTTATTAA
NKX6-2	MA0675.1	-499	-506	+	0.971	0.973	GTTATTAA
NKX6-2	MA0675.1	-499	-506	-	0.882	0.873	TTAATAAC
PAX3(var.2)	MA1546.1	-499	-514	+	1	0.866	GCGTCACTGTTATTAA
PDX1	MA0132.2	-499	-506	+	0.934	0.937	GTTATTAA
PRRX1	MA0716.1	-499	-506	+	0.852	0.855	GTTATTAA
PRRX1	MA0716.1	-499	-506	-	0.872	0.872	TTAATAAC
RAX2	MA0717.1	-499	-506	+	0.871	0.871	GTTATTAA
RAX2	MA0717.1	-499	-506	-	0.859	0.859	TTAATAAC
SHOX	MA0630.1	-499	-506	-	0.906	0.905	TTAATAAC
UNCX	MA0721.1	-499	-506	+	0.875	0.875	GTTATTAA
UNCX	MA0721.1	-499	-506	-	0.866	0.869	TTAATAAC
VAX1	MA0722.1	-499	-506	-	0.913	0.923	TTAATAAC
VAX2	MA0723.1	-499	-506	-	0.924	0.93	TTAATAAC
VSX1	MA0725.1	-499	-506	-	0.854	0.852	TTAATAAC
Gmeb1	MA0615.1	-504	-520	+	0.919	0.879	GCTAATGCGTCACTGTT
SOX18	MA1563.1	-504	-511	-	0.866	0.853	AACAGTGA
Gmeb1	MA0615.1	-505	-521	-	0.891	0.88	ACAGTGACGCATTAGCA
FOS::JUND	MA1141.1	-506	-518	+	0.856	0.884	TAATGCGTCACTG
FOSL1::JUN	MA1128.1	-506	-518	-	0.889	0.905	CAGTGACGCATTA
FOSL1::JUNB	MA1137.1	-506	-518	-	0.86	0.883	CAGTGACGCATTA
Pax2	MA0067.1	-506	-513	+	0.943	0.949	CGTCACTG
FOS::JUN	MA0099.3	-507	-516	+	0.884	0.908	ATGCGTCACT
FOSL1::JUND	MA1142.1	-507	-516	-	0.918	0.925	AGTGACGCAT
FOSL2::JUN	MA1130.1	-507	-518	+	0.873	0.898	TAATGCGTCACT
JUN::JUNB	MA1132.1	-507	-516	-	0.976	0.952	AGTGACGCAT
Atf1	MA0604.1	-508	-515	-	1	0.95	GTGACGCA
FOSL1::JUND(var.2)	MA1143.1	-508	-517	-	1	0.896	GTGACGCATT
MEIS1	MA0498.2	-508	-514	-	0.868	0.864	GTGACGC
EN2	MA0642.1	-511	-520	-	0.916	0.852	ACGCATTAGC
EVX1	MA0887.1	-511	-520	-	0.986	0.916	ACGCATTAGC
EVX2	MA0888.1	-511	-520	-	0.986	0.915	ACGCATTAGC
GSC	MA0648.1	-511	-520	+	0.914	0.92	GCTAATGCGT
GSC2	MA0891.1	-511	-520	+	0.906	0.909	GCTAATGCGT
GSX1	MA0892.1	-511	-520	-	0.974	0.922	ACGCATTAGC
HOXA6	MA1497.1	-511	-520	-	0.978	0.854	ACGCATTAGC
HOXB3	MA0903.1	-511	-520	-	0.984	0.953	ACGCATTAGC
Isl1	MA1608.1	-511	-521	-	1	0.902	ACGCATTAGCA
NOTO	MA0710.1	-511	-520	-	0.941	0.898	ACGCATTAGC
VENTX	MA0724.1	-511	-519	-	1	0.877	ACGCATTAG
BARX1	MA0875.1	-512	-519	-	0.989	0.935	CGCATTAG
BSX	MA0876.1	-512	-519	-	0.991	0.941	CGCATTAG
Dlx3	MA0880.1	-512	-519	-	0.896	0.851	CGCATTAG
GSX2	MA0893.2	-512	-519	-	0.986	0.937	CGCATTAG
HOXA4	MA1496.1	-512	-519	-	1	0.855	CGCATTAG
HOXA5	MA0158.2	-512	-519	-	0.961	0.863	CGCATTAG
HOXA7	MA1498.1	-512	-519	-	0.99	0.903	CGCATTAG
HOXB2	MA0902.2	-512	-519	-	0.956	0.89	CGCATTAG
HOXB4	MA1499.1	-512	-519	-	1	0.878	CGCATTAG
HOXB6	MA1500.1	-512	-519	+	0.984	0.87	CTAATGCG
HOXB8	MA1502.1	-512	-519	-	0.983	0.887	CGCATTAG
HOXC4	MA1504.1	-512	-519	-	1	0.907	CGCATTAG
HOXD4	MA1507.1	-512	-519	-	1	0.898	CGCATTAG
HOXD8	MA0910.2	-512	-519	-	0.988	0.882	CGCATTAG
LHX1	MA1518.1	-512	-519	-	0.97	0.91	CGCATTAG
NKX6-2	MA0675.1	-512	-519	-	0.988	0.919	CGCATTAG
NKX6-3	MA1530.1	-512	-520	-	1	0.891	CGCATTAGC
PDX1	MA0132.2	-512	-519	-	0.965	0.907	CGCATTAG
PITX2	MA1547.1	-512	-519	+	0.854	0.866	CTAATGCG
SHOX	MA0630.1	-512	-519	+	0.904	0.883	CTAATGCG
LHX2	MA0700.2	-520	-530	-	1	0.858	CAGAAATTACT
ALX3	MA0634.1	-521	-530	-	1	0.948	AGAAATTACT
ARGFX	MA1463.1	-521	-530	+	1	0.851	AGTAATTTCT
Dlx1	MA0879.1	-521	-530	+	0.87	0.871	AGTAATTTCT
Dlx1	MA0879.1	-521	-530	-	1	0.973	AGAAATTACT
EMX2	MA0886.1	-521	-530	-	1	0.901	AGAAATTACT
EN2	MA0642.1	-521	-530	-	1	0.917	AGAAATTACT
ESX1	MA0644.1	-521	-530	-	1	0.95	AGAAATTACT
EVX1	MA0887.1	-521	-530	-	1	0.932	AGAAATTACT
EVX2	MA0888.1	-521	-530	-	1	0.931	AGAAATTACT
GBX1	MA0889.1	-521	-530	-	1	0.935	AGAAATTACT
GBX2	MA0890.1	-521	-530	-	1	0.947	AGAAATTACT
GSC	MA0648.1	-521	-530	+	0.919	0.86	AGTAATTTCT
GSC2	MA0891.1	-521	-530	+	0.907	0.856	AGTAATTTCT
GSX1	MA0892.1	-521	-530	-	1	0.943	AGAAATTACT
HESX1	MA0894.1	-521	-530	+	1	0.949	AGTAATTTCT
HOXA6	MA1497.1	-521	-530	-	1	0.906	AGAAATTACT
HOXB3	MA0903.1	-521	-530	-	1	0.968	AGAAATTACT
HOXB7	MA1501.1	-521	-530	-	1	0.92	AGAAATTACT
LBX2	MA0699.1	-521	-530	-	1	0.937	AGAAATTACT
MEOX1	MA0661.1	-521	-530	-	1	0.864	AGAAATTACT
MEOX2	MA0706.1	-521	-530	-	1	0.878	AGAAATTACT
MIXL1	MA0662.1	-521	-530	-	1	0.961	AGAAATTACT
MNX1	MA0707.1	-521	-530	-	1	0.895	AGAAATTACT
Nobox	MA0125.1	-521	-528	+	1	0.937	TAATTTCT
NOTO	MA0710.1	-521	-530	-	1	0.911	AGAAATTACT
RAX	MA0718.1	-521	-530	-	1	0.96	AGAAATTACT
VENTX	MA0724.1	-521	-529	-	0.962	0.851	AGAAATTAC
BARX1	MA0875.1	-522	-529	-	1	0.949	GAAATTAC
BSX	MA0876.1	-522	-529	-	1	0.951	GAAATTAC
Dlx2	MA0885.1	-522	-529	-	1	0.956	GAAATTAC
Dlx3	MA0880.1	-522	-529	-	1	0.955	GAAATTAC
Dlx4	MA0881.1	-522	-529	-	1	0.949	GAAATTAC
DLX5	MA1476.1	-522	-529	-	1	0.948	GAAATTAC
DLX6	MA0882.1	-522	-529	-	1	0.954	GAAATTAC
DRGX	MA1481.1	-522	-529	-	1	0.964	GAAATTAC
EMX1	MA0612.2	-522	-529	-	1	0.902	GAAATTAC
EN1	MA0027.2	-522	-529	-	1	0.948	GAAATTAC
GSX2	MA0893.2	-522	-529	-	1	0.947	GAAATTAC
HOXA1	MA1495.1	-522	-529	+	1	0.85	GTAATTTC
HOXA5	MA0158.2	-522	-529	-	1	0.918	GAAATTAC
HOXA7	MA1498.1	-522	-529	-	1	0.928	GAAATTAC
HOXB2	MA0902.2	-522	-529	-	1	0.93	GAAATTAC
HOXB4	MA1499.1	-522	-529	-	0.974	0.856	GAAATTAC
HOXB5	MA0904.2	-522	-529	+	1	0.858	GTAATTTC
HOXB6	MA1500.1	-522	-529	+	1	0.92	GTAATTTC
HOXB8	MA1502.1	-522	-529	-	1	0.931	GAAATTAC
HOXC4	MA1504.1	-522	-529	-	0.976	0.887	GAAATTAC
HOXC8	MA1505.1	-522	-529	+	0.87	0.885	GTAATTTC
HOXC8	MA1505.1	-522	-529	-	1	0.889	GAAATTAC
HOXD4	MA1507.1	-522	-529	-	0.988	0.887	GAAATTAC
HOXD8	MA0910.2	-522	-529	-	1	0.928	GAAATTAC
ISX	MA0654.1	-522	-529	-	1	0.944	GAAATTAC
LHX1	MA1518.1	-522	-529	-	1	0.942	GAAATTAC
Lhx4	MA0704.1	-522	-529	-	1	0.898	GAAATTAC
LHX5	MA1519.1	-522	-529	-	1	0.922	GAAATTAC
Lhx8	MA0705.1	-522	-529	+	0.868	0.87	GTAATTTC
Lhx8	MA0705.1	-522	-529	-	1	0.872	GAAATTAC
LHX9	MA0701.2	-522	-529	-	1	0.889	GAAATTAC
MSX1	MA0666.1	-522	-529	-	1	0.922	GAAATTAC
MSX2	MA0708.1	-522	-529	-	1	0.919	GAAATTAC
Msx3	MA0709.1	-522	-529	-	1	0.937	GAAATTAC
NKX6-1	MA0674.1	-522	-529	-	1	0.854	GAAATTAC
NKX6-2	MA0675.1	-522	-529	-	1	0.937	GAAATTAC
PAX4	MA0068.2	-522	-529	+	0.909	0.866	GTAATTTC
PAX4	MA0068.2	-522	-529	-	1	0.917	GAAATTAC
PDX1	MA0132.2	-522	-529	-	1	0.94	GAAATTAC
PRRX1	MA0716.1	-522	-529	-	1	0.97	GAAATTAC
PRRX2	MA0075.3	-522	-529	-	1	0.923	GAAATTAC
RAX2	MA0717.1	-522	-529	-	1	0.963	GAAATTAC
SHOX	MA0630.1	-522	-529	+	1	0.975	GTAATTTC
Shox2	MA0720.1	-522	-529	-	1	0.958	GAAATTAC
TLX2	MA1577.1	-522	-529	-	1	0.979	GAAATTAC
UNCX	MA0721.1	-522	-529	-	1	0.965	GAAATTAC
VAX1	MA0722.1	-522	-529	+	0.862	0.854	GTAATTTC
VAX1	MA0722.1	-522	-529	-	1	0.866	GAAATTAC
VAX2	MA0723.1	-522	-529	-	1	0.861	GAAATTAC
VSX1	MA0725.1	-522	-529	+	0.912	0.875	GTAATTTC
VSX1	MA0725.1	-522	-529	-	1	0.884	GAAATTAC
VSX2	MA0726.1	-522	-529	-	1	0.856	GAAATTAC
FOSL1::JUNB	MA1137.1	-523	-535	+	0.957	0.919	ATATGAGTAATTT
FOSL2::JUN	MA1130.1	-523	-534	-	0.949	0.88	AAATTACTCATA
BATF	MA1634.1	-524	-534	-	0.858	0.899	AATTACTCATA
BATF::JUN	MA0462.2	-524	-534	-	0.859	0.899	AATTACTCATA
BATF3	MA0835.2	-524	-534	-	0.862	0.901	AATTACTCATA
FOS	MA0476.1	-524	-534	-	1	0.886	AATTACTCATA
FOS::JUNB	MA1134.1	-524	-535	-	0.972	0.891	AATTACTCATAT
MSANTD3	MA1523.1	-524	-533	-	1	0.884	AATTACTCAT
Arid5a	MA0602.1	-525	-538	+	1	0.884	CTAATATGAGTAAT
FOS::JUN	MA0099.3	-525	-534	-	0.95	0.885	ATTACTCATA
FOSB::JUNB	MA1135.1	-525	-534	+	0.977	0.914	TATGAGTAAT
FOSL1::JUND	MA1142.1	-525	-534	+	0.955	0.925	TATGAGTAAT
FOSL2::JUNB	MA1138.1	-525	-534	+	0.983	0.911	TATGAGTAAT
FOSL2::JUND	MA1144.1	-525	-534	+	0.976	0.895	TATGAGTAAT
JUN(var.2)	MA0489.1	-525	-538	+	0.99	0.876	CTAATATGAGTAAT
HLTF	MA0109.1	-528	-537	-	0.971	0.874	ACTCATATTA
Arid5a	MA0602.1	-529	-542	-	0.867	0.873	CTCATATTAGAAAG
LHX1	MA1518.1	-529	-536	+	0.912	0.857	AATATGAG
ALX3	MA0634.1	-530	-539	-	0.877	0.851	TCATATTAGA
EVX1	MA0887.1	-530	-539	-	0.976	0.91	TCATATTAGA
EVX2	MA0888.1	-530	-539	-	0.975	0.908	TCATATTAGA
GSC	MA0648.1	-530	-539	+	0.914	0.861	TCTAATATGA
GSC2	MA0891.1	-530	-539	+	0.91	0.868	TCTAATATGA
GSX1	MA0892.1	-530	-539	-	0.959	0.913	TCATATTAGA
HOXB3	MA0903.1	-530	-539	-	0.958	0.932	TCATATTAGA
NOTO	MA0710.1	-530	-539	-	0.9	0.875	TCATATTAGA
BARX1	MA0875.1	-531	-538	-	0.974	0.924	CATATTAG
BSX	MA0876.1	-531	-538	-	0.976	0.932	CATATTAG
Dlx3	MA0880.1	-531	-538	-	0.891	0.851	CATATTAG
GSX2	MA0893.2	-531	-538	-	0.93	0.887	CATATTAG
HOXA7	MA1498.1	-531	-538	-	0.956	0.871	CATATTAG
HOXB2	MA0902.2	-531	-538	-	0.916	0.853	CATATTAG
LHX1	MA1518.1	-531	-538	-	0.962	0.905	CATATTAG
NKX6-2	MA0675.1	-531	-538	-	0.971	0.905	CATATTAG
PDX1	MA0132.2	-531	-538	-	0.934	0.882	CATATTAG
SHOX	MA0630.1	-531	-538	+	0.906	0.888	CTAATATG
UNCX	MA0721.1	-531	-538	-	0.875	0.85	CATATTAG
LIN54	MA0619.1	-534	-542	-	0.869	0.855	ATTAGAAAG
HLTF	MA0109.1	-541	-550	+	0.967	0.95	TAACATTTCT
FOXB1	MA0845.1	-544	-554	-	0.889	0.864	AATGTTAACAA
FOXC1	MA0032.2	-544	-554	-	0.877	0.878	AATGTTAACAA
FOXC2	MA0846.1	-544	-555	-	0.876	0.899	AATGTTAACAAA
MYBL1	MA0776.1	-544	-555	-	1	0.856	AATGTTAACAAA
FOXB1	MA0845.1	-545	-555	+	0.889	0.853	TTTGTTAACAT
FOXC1	MA0032.2	-545	-555	+	0.877	0.865	TTTGTTAACAT
Foxj2	MA0614.1	-545	-552	+	0.881	0.889	GTTAACAT
Foxo1	MA0480.1	-546	-556	+	0.859	0.865	TTTTGTTAACA
FOXO4	MA0848.1	-546	-552	+	0.867	0.898	GTTAACA
FOXO6	MA0849.1	-546	-552	+	0.858	0.894	GTTAACA
Foxj2	MA0614.1	-547	-554	-	0.881	0.905	GTTAACAA
FOXO4	MA0848.1	-547	-553	-	0.867	0.898	GTTAACA
FOXO6	MA0849.1	-547	-553	-	0.858	0.894	GTTAACA
HMBOX1	MA0895.1	-547	-556	+	0.88	0.891	TTTTGTTAAC
SRY	MA0084.1	-547	-555	-	0.949	0.939	GTTAACAAA
SOX15	MA1152.1	-548	-557	+	0.964	0.932	ATTTTGTTAA
SOX8	MA0868.2	-548	-557	-	0.886	0.868	TTAACAAAAT
SOX4	MA0867.2	-549	-558	-	1	0.896	TAACAAAATG
HLTF	MA0109.1	-552	-561	+	0.967	0.966	TCCCATTTTG
YY1	MA0095.2	-552	-563	-	0.91	0.893	CAAAATGGGAAT
MZF1(var.2)	MA0057.1	-554	-563	-	0.936	0.883	AAATGGGAAT
HIC2	MA0738.1	-555	-563	+	0.869	0.868	ATTCCCATT
NFAT5	MA0606.1	-555	-564	+	0.883	0.873	TATTCCCATT
RBPJ	MA1116.1	-555	-564	-	1	0.996	AATGGGAATA
THAP1	MA0597.1	-555	-563	+	0.917	0.865	ATTCCCATT
NFATC1	MA0624.1	-556	-565	+	0.957	0.92	GTATTCCCAT
NFATC3	MA0625.1	-556	-565	+	0.919	0.872	GTATTCCCAT
NFATC2	MA0152.1	-558	-564	+	0.902	0.871	TATTCCC
TEAD3	MA0808.1	-558	-565	+	1	0.861	GTATTCCC
DUX4	MA0468.1	-560	-570	-	0.867	0.852	GAATACAATCT
SRY	MA0084.1	-560	-568	-	1	0.963	GAATACAAT
SOX15	MA1152.1	-561	-570	+	1	0.926	AGATTGTATT
SOX8	MA0868.2	-561	-570	-	1	0.902	AATACAATCT
SOX13	MA1120.1	-562	-572	-	1	0.866	ATACAATCTTT
Sox5	MA0087.1	-562	-568	+	1	0.875	ATTGTAT
SOX9	MA0077.1	-562	-570	+	1	0.857	AGATTGTAT
Sox17	MA0078.1	-563	-571	+	1	0.933	AAGATTGTA
HLTF	MA0109.1	-566	-575	-	0.946	0.855	AATCTTTGTA
SOX10	MA0442.2	-567	-577	+	1	0.987	TGTACAAAGAT
SOX4	MA0867.2	-567	-576	+	1	0.958	GTACAAAGAT
SOX15	MA1152.1	-568	-577	-	0.964	0.93	TCTTTGTACA
Sox3	MA0514.1	-568	-577	-	1	0.896	TCTTTGTACA
Sox6	MA0515.1	-568	-577	-	0.964	0.897	TCTTTGTACA
SRY	MA0084.1	-570	-578	+	0.949	0.886	TTGTACAAA
SRY	MA0084.1	-571	-579	-	0.928	0.867	TTGTACAAG
HLTF	MA0109.1	-573	-582	+	0.993	0.973	GAACTTGTAC
NR1I3	MA1534.1	-576	-584	+	1	0.866	AAGAACTTG
HLTF	MA0109.1	-579	-588	-	0.946	0.854	GTTCTTTGGA
MIXL1	MA0662.1	-592	-601	-	0.893	0.861	TAAAATCAAG
Dux	MA0611.1	-593	-600	-	1	0.89	AAAATCAA
EN1	MA0027.2	-593	-600	-	0.909	0.861	AAAATCAA
LHX1	MA1518.1	-593	-600	-	0.96	0.902	AAAATCAA
PRRX1	MA0716.1	-593	-600	-	0.877	0.855	AAAATCAA
HLTF	MA0109.1	-595	-604	+	0.869	0.862	AAACTTGATT
Pax2	MA0067.1	-595	-602	-	0.93	0.862	AATCAAGT
SIX1	MA1118.1	-595	-605	+	0.892	0.857	AAAACTTGATT
Arid3a	MA0151.1	-596	-601	-	0.97	0.895	ATCAAG
NKX2-8	MA0673.1	-596	-604	+	0.858	0.859	AAACTTGAT
NFAT5	MA0606.1	-601	-610	-	0.884	0.903	GTTTTCTATT
SOX13	MA1120.1	-604	-614	+	1	0.903	TAACAATAGAA
SOX2	MA0143.4	-604	-614	+	1	0.894	TAACAATAGAA
Sox17	MA0078.1	-605	-613	-	1	0.956	TCTATTGTT
SOX4	MA0867.2	-605	-614	+	0.962	0.881	TAACAATAGA
SOX15	MA1152.1	-606	-615	-	1	0.997	CTATTGTTAT
SOX18	MA1563.1	-606	-613	+	0.863	0.863	AACAATAG
Sox6	MA0515.1	-606	-615	-	1	0.857	CTATTGTTAT
SOX8	MA0868.2	-606	-615	+	1	0.984	ATAACAATAG
SOX9	MA0077.1	-606	-614	-	1	0.986	CTATTGTTA
HMBOX1	MA0895.1	-607	-616	-	0.88	0.86	TATTGTTATG
SOX14	MA1562.1	-607	-616	+	1	0.869	CATAACAATA
Sox5	MA0087.1	-608	-614	-	1	1	ATTGTTA
SRY	MA0084.1	-608	-616	+	1	0.979	CATAACAAT
HOXA9	MA0594.2	-609	-618	+	0.907	0.873	TTCATAACAA
HOXA6	MA1497.1	-610	-619	+	0.881	0.855	ATTCATAACA
MEOX2	MA0706.1	-610	-619	+	0.868	0.861	ATTCATAACA
MEOX2	MA0706.1	-610	-619	-	0.852	0.873	TGTTATGAAT
HOXA1	MA1495.1	-611	-618	-	0.851	0.871	GTTATGAA
LHX1	MA1518.1	-611	-618	+	0.911	0.891	TTCATAAC
LHX1	MA1518.1	-611	-618	-	0.912	0.892	GTTATGAA
NKX6-2	MA0675.1	-611	-618	+	0.87	0.861	TTCATAAC
FOSL1::JUNB	MA1137.1	-612	-624	-	0.943	0.858	TTATGAATGAGGA
FOS	MA0476.1	-613	-623	+	0.979	0.859	CCTCATTCATA
FOSB::JUNB	MA1135.1	-613	-622	-	0.955	0.859	TATGAATGAG
FOSL1::JUND	MA1142.1	-613	-622	-	0.938	0.875	TATGAATGAG
FOSL2::JUNB	MA1138.1	-613	-622	-	0.968	0.86	TATGAATGAG
Arid3a	MA0151.1	-614	-619	-	0.936	0.884	ATGAAT
EN1	MA0027.2	-615	-622	-	0.897	0.85	TGAATGAG
LHX1	MA1518.1	-615	-622	-	0.95	0.891	TGAATGAG
HLTF	MA0109.1	-624	-633	+	0.946	0.948	TCCCTTTGCT
HLTF	MA0109.1	-625	-634	+	0.886	0.896	ATCCCTTTGC
RHOXF1	MA0719.1	-630	-637	+	1	0.886	TGAATCCC
RORB	MA1150.1	-639	-649	-	0.883	0.882	ATTCAGGTTAA
SIX1	MA1118.1	-639	-649	+	1	0.923	TTAACCTGAAT
NR2C2(var.2)	MA1536.1	-642	-649	-	0.897	0.902	CAGGTTAA
Arid3b	MA0601.1	-643	-653	-	1	0.93	AGGTTAATCAT
FOSL1::JUNB	MA1137.1	-643	-655	+	0.948	0.896	TTATGATTAACCT
FOSL2::JUN	MA1130.1	-643	-654	-	0.945	0.869	AGGTTAATCATA
DPRX	MA1480.1	-644	-653	-	1	0.88	GGTTAATCAT
FOS	MA0476.1	-644	-654	-	0.975	0.874	GGTTAATCATA
FOS::JUNB	MA1134.1	-644	-655	-	0.948	0.862	GGTTAATCATAA
HOXA10	MA0899.1	-644	-654	+	0.934	0.858	TATGATTAACC
ALX3	MA0634.1	-645	-654	+	0.881	0.879	TATGATTAAC
ALX3	MA0634.1	-645	-654	-	0.858	0.853	GTTAATCATA
Arid3a	MA0151.1	-645	-650	+	1	0.919	ATTAAC
EMX2	MA0886.1	-645	-654	+	0.881	0.885	TATGATTAAC
EN2	MA0642.1	-645	-654	+	0.907	0.878	TATGATTAAC
EN2	MA0642.1	-645	-654	-	0.926	0.888	GTTAATCATA
ESX1	MA0644.1	-645	-654	+	0.873	0.874	TATGATTAAC
ESX1	MA0644.1	-645	-654	-	0.882	0.879	GTTAATCATA
EVX1	MA0887.1	-645	-654	+	0.986	0.981	TATGATTAAC
EVX2	MA0888.1	-645	-654	+	0.985	0.98	TATGATTAAC
FOS::JUN	MA0099.3	-645	-654	-	0.94	0.862	GTTAATCATA
FOSB::JUNB	MA1135.1	-645	-654	+	0.957	0.887	TATGATTAAC
FOSL1::JUND	MA1142.1	-645	-654	+	0.953	0.917	TATGATTAAC
FOSL2::JUNB	MA1138.1	-645	-654	+	0.97	0.887	TATGATTAAC
FOSL2::JUND	MA1144.1	-645	-654	+	0.958	0.869	TATGATTAAC
GSC	MA0648.1	-645	-654	-	1	0.926	GTTAATCATA
GSC2	MA0891.1	-645	-654	-	1	0.939	GTTAATCATA
GSX1	MA0892.1	-645	-654	+	0.951	0.944	TATGATTAAC
HOXA6	MA1497.1	-645	-654	+	0.959	0.925	TATGATTAAC
HOXA6	MA1497.1	-645	-654	-	0.873	0.85	GTTAATCATA
HOXB3	MA0903.1	-645	-654	+	0.959	0.958	TATGATTAAC
JUN(var.2)	MA0489.1	-645	-658	+	0.97	0.859	AAATTATGATTAAC
LBX2	MA0699.1	-645	-654	+	0.865	0.852	TATGATTAAC
LBX2	MA0699.1	-645	-654	-	0.864	0.851	GTTAATCATA
LHX6	MA0658.1	-645	-654	+	0.855	0.852	TATGATTAAC
LHX6	MA0658.1	-645	-654	-	0.886	0.873	GTTAATCATA
MEOX1	MA0661.1	-645	-654	+	0.901	0.883	TATGATTAAC
MEOX1	MA0661.1	-645	-654	-	0.869	0.853	GTTAATCATA
MEOX2	MA0706.1	-645	-654	+	0.924	0.914	TATGATTAAC
MEOX2	MA0706.1	-645	-654	-	0.939	0.923	GTTAATCATA
MIXL1	MA0662.1	-645	-654	+	0.876	0.879	TATGATTAAC
MIXL1	MA0662.1	-645	-654	-	0.893	0.894	GTTAATCATA
MNX1	MA0707.1	-645	-654	+	0.876	0.883	TATGATTAAC
MNX1	MA0707.1	-645	-654	-	0.91	0.908	GTTAATCATA
NKX6-3	MA1530.1	-645	-653	+	0.889	0.891	ATGATTAAC
NOTO	MA0710.1	-645	-654	+	0.899	0.857	TATGATTAAC
PITX3	MA0714.1	-645	-653	-	1	0.886	GTTAATCAT
BARX1	MA0875.1	-646	-653	+	0.984	0.946	ATGATTAA
BSX	MA0876.1	-646	-653	+	0.989	0.962	ATGATTAA
Dlx2	MA0885.1	-646	-653	+	0.853	0.852	ATGATTAA
Dlx3	MA0880.1	-646	-653	+	0.89	0.883	ATGATTAA
Dlx4	MA0881.1	-646	-653	+	0.882	0.874	ATGATTAA
DLX6	MA0882.1	-646	-653	+	0.886	0.884	ATGATTAA
DRGX	MA1481.1	-646	-653	+	0.882	0.873	ATGATTAA
Dux	MA0611.1	-646	-653	-	1	0.899	TTAATCAT
EN1	MA0027.2	-646	-653	-	0.909	0.906	TTAATCAT
GSX2	MA0893.2	-646	-653	+	0.931	0.909	ATGATTAA
HOXA1	MA1495.1	-646	-653	+	0.925	0.931	ATGATTAA
HOXA1	MA1495.1	-646	-653	-	0.93	0.936	TTAATCAT
HOXA2	MA0900.2	-646	-653	+	0.913	0.92	ATGATTAA
HOXA4	MA1496.1	-646	-653	+	0.928	0.932	ATGATTAA
HOXA5	MA0158.2	-646	-653	+	0.92	0.888	ATGATTAA
HOXA7	MA1498.1	-646	-653	+	0.958	0.929	ATGATTAA
HOXB2	MA0902.2	-646	-653	+	0.918	0.912	ATGATTAA
HOXB2	MA0902.2	-646	-653	-	0.872	0.868	TTAATCAT
HOXB4	MA1499.1	-646	-653	+	0.923	0.933	ATGATTAA
HOXB5	MA0904.2	-646	-653	+	0.871	0.874	ATGATTAA
HOXB5	MA0904.2	-646	-653	-	0.882	0.884	TTAATCAT
HOXB6	MA1500.1	-646	-653	-	0.958	0.931	TTAATCAT
HOXB8	MA1502.1	-646	-653	+	0.932	0.893	ATGATTAA
HOXC4	MA1504.1	-646	-653	+	0.921	0.928	ATGATTAA
HOXC8	MA1505.1	-646	-653	+	0.891	0.898	ATGATTAA
HOXC8	MA1505.1	-646	-653	-	0.895	0.902	TTAATCAT
HOXD4	MA1507.1	-646	-653	+	0.929	0.937	ATGATTAA
HOXD8	MA0910.2	-646	-653	+	0.932	0.886	ATGATTAA
LHX1	MA1518.1	-646	-653	+	0.967	0.942	ATGATTAA
LHX1	MA1518.1	-646	-653	-	0.96	0.935	TTAATCAT
Lhx4	MA0704.1	-646	-653	+	0.917	0.922	ATGATTAA
Lhx8	MA0705.1	-646	-653	+	0.918	0.91	ATGATTAA
Lhx8	MA0705.1	-646	-653	-	0.932	0.922	TTAATCAT
NKX6-1	MA0674.1	-646	-653	+	0.937	0.945	ATGATTAA
NKX6-2	MA0675.1	-646	-653	+	0.966	0.968	ATGATTAA
NKX6-2	MA0675.1	-646	-653	-	0.881	0.872	TTAATCAT
OTX1	MA0711.1	-646	-653	-	1	0.946	TTAATCAT
PDX1	MA0132.2	-646	-653	+	0.935	0.937	ATGATTAA
PITX1	MA0682.2	-646	-653	-	1	0.861	TTAATCAT
PITX2	MA1547.1	-646	-653	-	1	0.856	TTAATCAT
PRRX1	MA0716.1	-646	-653	+	0.858	0.86	ATGATTAA
PRRX1	MA0716.1	-646	-653	-	0.877	0.877	TTAATCAT
RAX2	MA0717.1	-646	-653	+	0.879	0.878	ATGATTAA
RAX2	MA0717.1	-646	-653	-	0.867	0.866	TTAATCAT
SHOX	MA0630.1	-646	-653	-	0.899	0.897	TTAATCAT
UNCX	MA0721.1	-646	-653	+	0.882	0.881	ATGATTAA
UNCX	MA0721.1	-646	-653	-	0.87	0.871	TTAATCAT
VAX1	MA0722.1	-646	-653	-	0.91	0.919	TTAATCAT
VAX2	MA0723.1	-646	-653	-	0.922	0.926	TTAATCAT
VENTX	MA0724.1	-646	-654	+	0.984	0.852	TATGATTAA
VSX1	MA0725.1	-646	-653	-	0.853	0.85	TTAATCAT
HOXA6	MA1497.1	-648	-657	-	0.881	0.854	AATCATAATT
MEOX2	MA0706.1	-648	-657	+	0.852	0.851	AATTATGATT
MEOX2	MA0706.1	-648	-657	-	0.868	0.864	AATCATAATT
HOXA1	MA1495.1	-649	-656	+	0.851	0.868	ATTATGAT
HOXA9	MA0594.2	-649	-658	-	0.907	0.895	ATCATAATTT
LHX1	MA1518.1	-649	-656	+	0.912	0.89	ATTATGAT
LHX1	MA1518.1	-649	-656	-	0.911	0.89	ATCATAAT
NKX6-2	MA0675.1	-649	-656	-	0.87	0.862	ATCATAAT
ALX3	MA0634.1	-651	-660	+	1	0.948	GGAAATTATG
ARGFX	MA1463.1	-651	-660	-	1	0.852	CATAATTTCC
Dlx1	MA0879.1	-651	-660	+	1	0.974	GGAAATTATG
Dlx1	MA0879.1	-651	-660	-	0.87	0.875	CATAATTTCC
ELF3	MA0640.2	-651	-664	-	1	0.861	CATAATTTCCTTAT
EMX2	MA0886.1	-651	-660	+	1	0.899	GGAAATTATG
EN2	MA0642.1	-651	-660	+	1	0.917	GGAAATTATG
ESX1	MA0644.1	-651	-660	+	1	0.949	GGAAATTATG
EVX1	MA0887.1	-651	-660	+	1	0.936	GGAAATTATG
EVX2	MA0888.1	-651	-660	+	1	0.933	GGAAATTATG
GBX1	MA0889.1	-651	-660	+	1	0.931	GGAAATTATG
GBX2	MA0890.1	-651	-660	+	1	0.946	GGAAATTATG
GSC	MA0648.1	-651	-660	-	0.919	0.863	CATAATTTCC
GSC2	MA0891.1	-651	-660	-	0.907	0.862	CATAATTTCC
GSX1	MA0892.1	-651	-660	+	1	0.941	GGAAATTATG
HESX1	MA0894.1	-651	-660	-	1	0.951	CATAATTTCC
HOXA6	MA1497.1	-651	-660	+	1	0.909	GGAAATTATG
HOXB3	MA0903.1	-651	-660	+	1	0.966	GGAAATTATG
HOXB7	MA1501.1	-651	-660	+	1	0.926	GGAAATTATG
LBX2	MA0699.1	-651	-660	+	1	0.937	GGAAATTATG
LHX2	MA0700.2	-651	-661	+	1	0.858	AGGAAATTATG
MEOX1	MA0661.1	-651	-660	+	1	0.864	GGAAATTATG
MEOX2	MA0706.1	-651	-660	+	1	0.88	GGAAATTATG
MIXL1	MA0662.1	-651	-660	+	1	0.961	GGAAATTATG
MNX1	MA0707.1	-651	-660	+	1	0.899	GGAAATTATG
NOTO	MA0710.1	-651	-660	+	1	0.911	GGAAATTATG
RAX	MA0718.1	-651	-660	+	1	0.961	GGAAATTATG
BARX1	MA0875.1	-652	-659	+	1	0.948	GAAATTAT
BSX	MA0876.1	-652	-659	+	1	0.95	GAAATTAT
Dlx2	MA0885.1	-652	-659	+	1	0.957	GAAATTAT
Dlx3	MA0880.1	-652	-659	+	1	0.954	GAAATTAT
Dlx4	MA0881.1	-652	-659	+	1	0.949	GAAATTAT
DLX5	MA1476.1	-652	-659	+	1	0.948	GAAATTAT
DLX6	MA0882.1	-652	-659	+	1	0.954	GAAATTAT
DRGX	MA1481.1	-652	-659	+	1	0.964	GAAATTAT
EHF	MA0598.3	-652	-666	-	0.879	0.873	ATAATTTCCTTATTT
EMX1	MA0612.2	-652	-659	+	1	0.898	GAAATTAT
EN1	MA0027.2	-652	-659	+	1	0.946	GAAATTAT
GSX2	MA0893.2	-652	-659	+	1	0.948	GAAATTAT
HOXA5	MA0158.2	-652	-659	+	1	0.895	GAAATTAT
HOXA7	MA1498.1	-652	-659	+	1	0.925	GAAATTAT
HOXB2	MA0902.2	-652	-659	+	1	0.925	GAAATTAT
HOXB4	MA1499.1	-652	-659	+	0.974	0.856	GAAATTAT
HOXB6	MA1500.1	-652	-659	-	1	0.918	ATAATTTC
HOXB8	MA1502.1	-652	-659	+	1	0.929	GAAATTAT
HOXC4	MA1504.1	-652	-659	+	0.976	0.887	GAAATTAT
HOXC8	MA1505.1	-652	-659	+	1	0.885	GAAATTAT
HOXC8	MA1505.1	-652	-659	-	0.87	0.883	ATAATTTC
HOXD4	MA1507.1	-652	-659	+	0.988	0.887	GAAATTAT
HOXD8	MA0910.2	-652	-659	+	1	0.921	GAAATTAT
ISX	MA0654.1	-652	-659	+	1	0.944	GAAATTAT
LHX1	MA1518.1	-652	-659	+	1	0.942	GAAATTAT
Lhx4	MA0704.1	-652	-659	+	1	0.896	GAAATTAT
LHX5	MA1519.1	-652	-659	+	1	0.921	GAAATTAT
Lhx8	MA0705.1	-652	-659	+	1	0.868	GAAATTAT
Lhx8	MA0705.1	-652	-659	-	0.868	0.866	ATAATTTC
LHX9	MA0701.2	-652	-659	+	1	0.889	GAAATTAT
MSX1	MA0666.1	-652	-659	+	1	0.922	GAAATTAT
MSX2	MA0708.1	-652	-659	+	1	0.919	GAAATTAT
Msx3	MA0709.1	-652	-659	+	1	0.937	GAAATTAT
NKX6-1	MA0674.1	-652	-659	+	1	0.855	GAAATTAT
NKX6-2	MA0675.1	-652	-659	+	1	0.938	GAAATTAT
PAX4	MA0068.2	-652	-659	+	1	0.913	GAAATTAT
PAX4	MA0068.2	-652	-659	-	0.909	0.865	ATAATTTC
PDX1	MA0132.2	-652	-659	+	1	0.939	GAAATTAT
PRRX1	MA0716.1	-652	-659	+	1	0.97	GAAATTAT
PRRX2	MA0075.3	-652	-659	+	1	0.923	GAAATTAT
RAX2	MA0717.1	-652	-659	+	1	0.962	GAAATTAT
SHOX	MA0630.1	-652	-659	-	1	0.975	ATAATTTC
Shox2	MA0720.1	-652	-659	+	1	0.957	GAAATTAT
TLX2	MA1577.1	-652	-659	+	1	0.978	GAAATTAT
UNCX	MA0721.1	-652	-659	+	1	0.963	GAAATTAT
VAX1	MA0722.1	-652	-659	+	1	0.864	GAAATTAT
VAX1	MA0722.1	-652	-659	-	0.862	0.854	ATAATTTC
VAX2	MA0723.1	-652	-659	+	1	0.859	GAAATTAT
VSX1	MA0725.1	-652	-659	+	1	0.884	GAAATTAT
VSX1	MA0725.1	-652	-659	-	0.912	0.876	ATAATTTC
VSX2	MA0726.1	-652	-659	+	1	0.856	GAAATTAT
Nobox	MA0125.1	-653	-660	-	1	0.933	TAATTTCC
PHOX2A	MA0713.1	-653	-663	+	1	0.937	TAAGGAAATTA
PROP1	MA0715.1	-653	-663	+	1	0.899	TAAGGAAATTA
ELF5	MA0136.2	-654	-664	+	0.944	0.914	ATAAGGAAATT
NFAT5	MA0606.1	-654	-663	-	1	0.872	AATTTCCTTA
NFATC1	MA0624.1	-654	-663	-	1	0.968	AATTTCCTTA
NFATC3	MA0625.1	-654	-663	-	1	0.956	AATTTCCTTA
NFATC4	MA1525.1	-654	-663	+	0.933	0.935	TAAGGAAATT
NFATC2	MA0152.1	-655	-661	-	1	0.895	ATTTCCT
HLTF	MA0109.1	-657	-666	-	1	0.997	TTCCTTATTT
MEF2A	MA0052.4	-658	-672	+	1	0.872	ATCTAGAAATAAGGA
MEF2C	MA0497.1	-659	-673	+	1	0.88	AATCTAGAAATAAGG
EN1	MA0027.2	-660	-667	+	0.893	0.851	GAAATAAG
LHX1	MA1518.1	-660	-667	+	0.942	0.887	GAAATAAG
EVX1	MA0887.1	-667	-676	-	0.986	0.915	CTAGATTATA
EVX2	MA0888.1	-667	-676	-	0.985	0.912	CTAGATTATA
GATA1	MA0035.4	-667	-677	+	1	0.882	TTATAATCTAG
GSC	MA0648.1	-667	-676	+	1	0.927	TATAATCTAG
GSC2	MA0891.1	-667	-676	+	1	0.935	TATAATCTAG
GSX1	MA0892.1	-667	-676	-	0.951	0.896	CTAGATTATA
HOXB3	MA0903.1	-667	-676	-	0.959	0.925	CTAGATTATA
BARX1	MA0875.1	-668	-675	-	0.984	0.932	TAGATTAT
BSX	MA0876.1	-668	-675	-	0.989	0.937	TAGATTAT
DPRX	MA1480.1	-668	-677	+	1	0.874	TTATAATCTA
DRGX	MA1481.1	-668	-675	-	0.882	0.858	TAGATTAT
HOXA7	MA1498.1	-668	-675	-	0.958	0.87	TAGATTAT
LHX1	MA1518.1	-668	-675	-	0.967	0.909	TAGATTAT
NKX6-2	MA0675.1	-668	-675	-	0.966	0.906	TAGATTAT
OTX1	MA0711.1	-668	-675	+	1	0.946	ATAATCTA
PDX1	MA0132.2	-668	-675	-	0.935	0.877	TAGATTAT
PITX1	MA0682.2	-668	-675	+	1	0.866	ATAATCTA
PITX2	MA1547.1	-668	-675	+	1	0.86	ATAATCTA
PITX3	MA0714.1	-668	-676	+	1	0.894	TATAATCTA
RHOXF1	MA0719.1	-668	-675	+	0.857	0.874	ATAATCTA
SHOX	MA0630.1	-668	-675	+	0.899	0.879	ATAATCTA
UNCX	MA0721.1	-668	-675	-	0.882	0.854	TAGATTAT
HOXA6	MA1497.1	-670	-679	+	0.867	0.88	AGTTATAATC
LHX1	MA1518.1	-671	-678	+	0.903	0.884	GTTATAAT
LHX1	MA1518.1	-671	-678	-	0.903	0.883	ATTATAAC
HLTF	MA0109.1	-678	-687	+	0.921	0.904	TCACATAGAG
DMRTA2	MA1478.1	-680	-691	-	0.91	0.878	CTATGTGACAAA
DMRTA2	MA1478.1	-681	-692	+	0.916	0.898	TTTTGTCACATA
DMRTC2	MA1479.1	-681	-692	+	0.851	0.854	TTTTGTCACATA
Pax2	MA0067.1	-682	-689	+	0.893	0.9	TGTCACAT
FOSL1::JUND	MA1142.1	-683	-692	-	0.902	0.861	TGTGACAAAA
JUN::JUNB	MA1132.1	-683	-692	-	0.942	0.864	TGTGACAAAA
SRY	MA0084.1	-683	-691	-	0.949	0.895	TGTGACAAA
FOSL1::JUND(var.2)	MA1143.1	-684	-693	-	0.925	0.859	GTGACAAAAA
MEIS1	MA0498.2	-684	-690	-	1	0.996	GTGACAA
MEIS2	MA0774.1	-684	-691	-	1	0.882	GTGACAAA
MEIS3	MA0775.1	-684	-691	-	1	0.965	GTGACAAA
SOX15	MA1152.1	-684	-693	+	0.964	0.936	TTTTTGTCAC
SOX4	MA0867.2	-685	-694	-	1	0.885	TGACAAAAAA
ZNF384	MA1125.1	-685	-696	-	1	0.954	TGACAAAAAATC
MAFF	MA0495.3	-695	-710	+	1	0.863	AAATCAGCACTCGAGA
NKX2-5	MA0063.2	-695	-705	+	1	0.88	AGCACTCGAGA
MAFG	MA0659.2	-696	-710	+	1	0.904	AAATCAGCACTCGAG
NKX2-3	MA0672.1	-696	-705	+	0.857	0.851	AGCACTCGAG
Nkx2-5(var.2)	MA0503.1	-696	-706	+	1	0.887	CAGCACTCGAG
NKX2-8	MA0673.1	-696	-704	+	0.923	0.927	GCACTCGAG
MSANTD3	MA1523.1	-697	-706	+	0.888	0.866	CAGCACTCGA
Mafb	MA0117.2	-698	-709	-	1	0.911	CGAGTGCTGATT
EN2	MA0642.1	-703	-712	+	0.926	0.857	CAAAATCAGC
MIXL1	MA0662.1	-703	-712	+	0.893	0.861	CAAAATCAGC
Dux	MA0611.1	-704	-711	+	1	0.883	AAAATCAG
EN1	MA0027.2	-704	-711	+	0.909	0.865	AAAATCAG
LHX1	MA1518.1	-704	-711	+	0.96	0.903	AAAATCAG
PRRX1	MA0716.1	-704	-711	+	0.877	0.853	AAAATCAG
LIN54	MA0619.1	-707	-715	+	0.888	0.868	TTTCAAAAT
LIN54	MA0619.1	-708	-716	+	0.925	0.895	TTTTCAAAA
LIN54	MA0619.1	-708	-716	-	1	0.951	TTTTGAAAA
NFAT5	MA0606.1	-708	-717	+	0.87	0.87	TTTTTCAAAA
ZNF384	MA1125.1	-709	-720	-	1	0.997	TTTGAAAAAAAA
ZNF384	MA1125.1	-710	-721	-	1	0.978	TTGAAAAAAAAC
ZNF384	MA1125.1	-711	-722	-	1	0.954	TGAAAAAAAACT
HLTF	MA0109.1	-718	-727	-	0.869	0.862	AAACTTGCAA
Ddit3::Cebpa	MA0019.1	-720	-731	-	1	0.917	ACTTGCAATGAT
EN2	MA0642.1	-723	-732	-	0.913	0.908	TGCAATGATG
ESX1	MA0644.1	-723	-732	-	0.869	0.865	TGCAATGATG
HOXA6	MA1497.1	-723	-732	-	0.879	0.864	TGCAATGATG
LBX2	MA0699.1	-723	-732	-	0.866	0.858	TGCAATGATG
MIXL1	MA0662.1	-723	-732	-	0.882	0.872	TGCAATGATG
MNX1	MA0707.1	-723	-732	-	0.917	0.869	TGCAATGATG
SOX18	MA1563.1	-723	-730	-	1	0.898	TGCAATGA
EN1	MA0027.2	-724	-731	-	0.897	0.888	GCAATGAT
HOXA5	MA0158.2	-724	-731	-	0.909	0.857	GCAATGAT
HOXA7	MA1498.1	-724	-731	-	0.885	0.893	GCAATGAT
HOXB2	MA0902.2	-724	-731	-	0.907	0.887	GCAATGAT
HOXB8	MA1502.1	-724	-731	-	0.879	0.889	GCAATGAT
HOXC8	MA1505.1	-724	-731	+	0.853	0.868	ATCATTGC
HOXC8	MA1505.1	-724	-731	-	0.925	0.873	GCAATGAT
HOXD8	MA0910.2	-724	-731	-	0.882	0.887	GCAATGAT
LHX1	MA1518.1	-724	-731	-	0.95	0.952	GCAATGAT
MSX1	MA0666.1	-724	-731	-	0.865	0.872	GCAATGAT
PRRX1	MA0716.1	-724	-731	-	0.87	0.865	GCAATGAT
RAX2	MA0717.1	-724	-731	-	0.86	0.858	GCAATGAT
UNCX	MA0721.1	-724	-731	-	0.861	0.852	GCAATGAT
Pax2	MA0067.1	-725	-732	+	0.915	0.854	CATCATTG
LHX1	MA1518.1	-727	-734	+	0.93	0.876	GACATCAT
MEIS3	MA0775.1	-729	-736	+	0.868	0.857	TCGACATC
MEIS1	MA0498.2	-730	-736	+	0.892	0.89	TCGACAT
SOX12	MA1561.1	-732	-742	-	1	0.899	GTCGAACAAAG
SRY	MA0084.1	-733	-741	-	0.949	0.908	TCGAACAAA
SOX10	MA0442.2	-734	-744	-	1	0.999	CGAACAAAGAA
SOX15	MA1152.1	-734	-743	+	0.964	0.939	TCTTTGTTCG
Sox3	MA0514.1	-734	-743	+	1	0.932	TCTTTGTTCG
Sox6	MA0515.1	-734	-743	+	0.964	0.939	TCTTTGTTCG
SOX8	MA0868.2	-734	-743	-	0.886	0.887	CGAACAAAGA
SOX4	MA0867.2	-735	-744	-	1	0.992	GAACAAAGAA
HLTF	MA0109.1	-736	-745	+	0.946	0.853	TTTCTTTGTT
HLTF	MA0109.1	-741	-750	+	0.997	0.977	AAACTTTTCT
BARHL2	MA0635.1	-744	-753	+	1	0.879	TTTAAACTTT
FOXF2	MA0030.1	-744	-757	-	1	0.902	AAAGTTTAAACAAC
Foxj3	MA0851.1	-744	-760	-	1	0.91	AAAGTTTAAACAACTTC
Foxl2	MA1607.1	-744	-757	-	1	0.885	AAAGTTTAAACAAC
NR1I3	MA1534.1	-744	-752	+	0.862	0.875	TTAAACTTT
VDR	MA0693.2	-744	-751	-	0.904	0.883	AAAGTTTA
FOXC2	MA0846.1	-746	-757	-	1	0.876	AGTTTAAACAAC
FOXK1	MA0852.2	-746	-759	-	1	0.897	AGTTTAAACAACTT
LIN54	MA0619.1	-746	-754	+	0.983	0.947	GTTTAAACT
FOXA3	MA1683.1	-747	-757	-	1	0.903	GTTTAAACAAC
Foxf1	MA1606.1	-747	-757	-	1	0.971	GTTTAAACAAC
FOXK2	MA1103.2	-747	-757	-	1	0.922	GTTTAAACAAC
FOXP1	MA0481.3	-747	-757	-	1	0.908	GTTTAAACAAC
FOXP2	MA0593.1	-747	-757	-	1	0.914	GTTTAAACAAC
LIN54	MA0619.1	-747	-755	-	0.983	0.946	GTTTAAACA
BARHL2	MA0635.1	-748	-757	-	1	0.873	TTTAAACAAC
Foxo1	MA0480.1	-748	-758	+	1	0.887	AGTTGTTTAAA
Foxq1	MA0040.1	-748	-758	+	1	0.904	AGTTGTTTAAA
BARHL1	MA0877.2	-749	-756	-	1	0.857	TTAAACAA
FOXD1	MA0031.1	-749	-756	-	1	0.917	TTAAACAA
FOXG1	MA0613.1	-749	-756	-	1	0.95	TTAAACAA
Foxj2	MA0614.1	-749	-756	-	1	0.949	TTAAACAA
FOXL1	MA0033.2	-749	-755	-	1	0.955	TTAAACA
FOXO3	MA0157.2	-749	-756	-	1	0.867	TTAAACAA
FOXO4	MA0848.1	-749	-755	-	1	0.906	TTAAACA
FOXO6	MA0849.1	-749	-755	-	1	0.902	TTAAACA
FOXP3	MA0850.1	-749	-755	-	1	0.902	TTAAACA
SRY	MA0084.1	-749	-757	-	0.919	0.926	TTAAACAAC
SOX15	MA1152.1	-750	-759	+	0.916	0.86	AAGTTGTTTA
HLTF	MA0109.1	-754	-763	-	0.865	0.858	CAACTTCAAA
NKX2-8	MA0673.1	-754	-762	-	0.858	0.861	CAACTTCAA
LIN54	MA0619.1	-756	-764	+	1	0.942	GTTTGAAGT
LIN54	MA0619.1	-757	-765	-	0.888	0.874	CTTCAAACT
HLTF	MA0109.1	-761	-770	-	0.943	0.927	AAACTTGGTA
NFAT5	MA0606.1	-764	-773	+	0.884	0.881	TTTTACCAAG
HOXD11	MA0908.1	-765	-774	-	1	0.867	TTGGTAAAAT
Arid5a	MA0602.1	-770	-783	-	1	0.875	AAAATATCTCAAAT
GATA3	MA0037.3	-771	-778	+	0.881	0.867	AGATATTT
LHX2	MA0700.2	-777	-787	-	1	0.868	CTCAAATTACT
ALX3	MA0634.1	-778	-787	-	1	0.964	TCAAATTACT
ARGFX	MA1463.1	-778	-787	+	1	0.872	AGTAATTTGA
Dlx1	MA0879.1	-778	-787	+	0.87	0.871	AGTAATTTGA
Dlx1	MA0879.1	-778	-787	-	1	0.975	TCAAATTACT
EMX2	MA0886.1	-778	-787	-	1	0.901	TCAAATTACT
EN2	MA0642.1	-778	-787	-	1	0.919	TCAAATTACT
ESX1	MA0644.1	-778	-787	-	1	0.955	TCAAATTACT
EVX1	MA0887.1	-778	-787	-	1	0.93	TCAAATTACT
EVX2	MA0888.1	-778	-787	-	1	0.93	TCAAATTACT
GBX1	MA0889.1	-778	-787	-	1	0.943	TCAAATTACT
GBX2	MA0890.1	-778	-787	-	1	0.945	TCAAATTACT
GSC	MA0648.1	-778	-787	+	0.919	0.856	AGTAATTTGA
GSC2	MA0891.1	-778	-787	+	0.907	0.856	AGTAATTTGA
GSX1	MA0892.1	-778	-787	-	1	0.95	TCAAATTACT
HESX1	MA0894.1	-778	-787	+	1	0.951	AGTAATTTGA
HOXA6	MA1497.1	-778	-787	-	1	0.871	TCAAATTACT
HOXB3	MA0903.1	-778	-787	-	1	0.967	TCAAATTACT
LBX2	MA0699.1	-778	-787	-	1	0.948	TCAAATTACT
MEOX1	MA0661.1	-778	-787	-	1	0.869	TCAAATTACT
MEOX2	MA0706.1	-778	-787	-	1	0.866	TCAAATTACT
MIXL1	MA0662.1	-778	-787	-	1	0.963	TCAAATTACT
MNX1	MA0707.1	-778	-787	-	1	0.891	TCAAATTACT
Nobox	MA0125.1	-778	-785	+	1	0.927	TAATTTGA
NOTO	MA0710.1	-778	-787	-	1	0.962	TCAAATTACT
RAX	MA0718.1	-778	-787	-	1	0.96	TCAAATTACT
BARX1	MA0875.1	-779	-786	-	1	0.948	CAAATTAC
BSX	MA0876.1	-779	-786	-	1	0.955	CAAATTAC
Dlx2	MA0885.1	-779	-786	-	1	0.956	CAAATTAC
Dlx3	MA0880.1	-779	-786	-	1	0.955	CAAATTAC
Dlx4	MA0881.1	-779	-786	-	1	0.95	CAAATTAC
DLX5	MA1476.1	-779	-786	-	1	0.946	CAAATTAC
DLX6	MA0882.1	-779	-786	-	1	0.955	CAAATTAC
DRGX	MA1481.1	-779	-786	-	1	0.974	CAAATTAC
EMX1	MA0612.2	-779	-786	-	1	0.903	CAAATTAC
EN1	MA0027.2	-779	-786	-	1	0.95	CAAATTAC
GSX2	MA0893.2	-779	-786	-	1	0.941	CAAATTAC
HOXA5	MA0158.2	-779	-786	-	1	0.903	CAAATTAC
HOXA7	MA1498.1	-779	-786	-	1	0.914	CAAATTAC
HOXB2	MA0902.2	-779	-786	-	1	0.928	CAAATTAC
HOXB5	MA0904.2	-779	-786	+	1	0.858	GTAATTTG
HOXB6	MA1500.1	-779	-786	+	1	0.885	GTAATTTG
HOXB8	MA1502.1	-779	-786	-	1	0.904	CAAATTAC
HOXC4	MA1504.1	-779	-786	-	0.976	0.887	CAAATTAC
HOXC8	MA1505.1	-779	-786	+	0.87	0.881	GTAATTTG
HOXC8	MA1505.1	-779	-786	-	1	0.885	CAAATTAC
HOXD4	MA1507.1	-779	-786	-	0.988	0.885	CAAATTAC
HOXD8	MA0910.2	-779	-786	-	1	0.9	CAAATTAC
ISX	MA0654.1	-779	-786	-	1	0.947	CAAATTAC
LBX1	MA0618.1	-779	-786	+	1	0.898	GTAATTTG
LHX1	MA1518.1	-779	-786	-	1	0.942	CAAATTAC
Lhx4	MA0704.1	-779	-786	-	1	0.9	CAAATTAC
LHX5	MA1519.1	-779	-786	-	1	0.921	CAAATTAC
Lhx8	MA0705.1	-779	-786	+	0.868	0.875	GTAATTTG
Lhx8	MA0705.1	-779	-786	-	1	0.883	CAAATTAC
LHX9	MA0701.2	-779	-786	-	1	0.928	CAAATTAC
MSX1	MA0666.1	-779	-786	-	1	0.926	CAAATTAC
MSX2	MA0708.1	-779	-786	-	1	0.926	CAAATTAC
Msx3	MA0709.1	-779	-786	-	1	0.938	CAAATTAC
NKX6-1	MA0674.1	-779	-786	-	1	0.854	CAAATTAC
NKX6-2	MA0675.1	-779	-786	-	1	0.937	CAAATTAC
PAX4	MA0068.2	-779	-786	+	0.909	0.882	GTAATTTG
PAX4	MA0068.2	-779	-786	-	1	0.952	CAAATTAC
PDX1	MA0132.2	-779	-786	-	1	0.94	CAAATTAC
PRRX1	MA0716.1	-779	-786	-	1	0.973	CAAATTAC
PRRX2	MA0075.3	-779	-786	-	1	0.943	CAAATTAC
RAX2	MA0717.1	-779	-786	-	1	0.967	CAAATTAC
SHOX	MA0630.1	-779	-786	+	1	0.978	GTAATTTG
Shox2	MA0720.1	-779	-786	-	1	0.962	CAAATTAC
TLX2	MA1577.1	-779	-786	-	1	0.98	CAAATTAC
UNCX	MA0721.1	-779	-786	-	1	0.969	CAAATTAC
VAX1	MA0722.1	-779	-786	+	0.862	0.852	GTAATTTG
VAX1	MA0722.1	-779	-786	-	1	0.894	CAAATTAC
VAX2	MA0723.1	-779	-786	-	1	0.89	CAAATTAC
VSX1	MA0725.1	-779	-786	+	0.912	0.875	GTAATTTG
VSX1	MA0725.1	-779	-786	-	1	0.932	CAAATTAC
VSX2	MA0726.1	-779	-786	-	1	0.917	CAAATTAC
FOXE1	MA1487.1	-781	-795	-	1	0.855	AATTACTAAAACAGG
HMBOX1	MA0895.1	-781	-790	+	0.886	0.869	TTTAGTAATT
Foxo1	MA0480.1	-786	-796	+	1	0.853	TCCTGTTTTAG
GRHL2	MA1105.2	-788	-799	-	1	0.888	AAAACAGGATTT
RHOXF1	MA0719.1	-793	-800	+	1	0.911	AAAATCCT
LIN54	MA0619.1	-795	-803	+	0.853	0.888	TTTAAAATC
LIN54	MA0619.1	-796	-804	+	0.983	0.941	ATTTAAAAT
LIN54	MA0619.1	-796	-804	-	0.925	0.898	ATTTTAAAT
LIN54	MA0619.1	-797	-805	-	0.983	0.985	TTTTAAATC
Gfi1b	MA0483.1	-801	-811	-	0.977	0.894	AAATCTTTGCA
HLTF	MA0109.1	-802	-811	-	0.946	0.856	AATCTTTGCA
NKX2-8	MA0673.1	-807	-815	+	0.878	0.879	CCACTGCAA
JUND(var.2)	MA0492.1	-812	-826	-	0.987	0.872	GTGGATGAGGTGAAT
ZNF354C	MA0130.1	-812	-817	+	1	1	ATCCAC
DPRX	MA1480.1	-813	-822	+	0.953	0.861	ACCTCATCCA
JUN	MA0488.1	-813	-825	-	0.967	0.869	TGGATGAGGTGAA
LHX1	MA1518.1	-813	-820	-	0.917	0.86	TGGATGAG
RHOXF1	MA0719.1	-813	-820	+	0.955	0.96	CTCATCCA
RUNX3	MA0684.2	-814	-825	+	1	0.937	TTCACCTCATCC
RUNX2	MA0511.2	-816	-824	+	0.921	0.853	TCACCTCAT
SREBF1	MA0595.1	-816	-825	+	1	0.928	TTCACCTCAT
SREBF2	MA0596.1	-816	-825	-	0.954	0.914	ATGAGGTGAA
NR2C2(var.2)	MA1536.1	-818	-825	-	0.877	0.886	GAGGTGAA
PAX4	MA0068.2	-822	-829	+	0.931	0.894	CAAATTCA
PAX4	MA0068.2	-822	-829	-	0.909	0.865	TGAATTTG
Alx4	MA0853.1	-823	-839	+	1	0.862	TGCATTAATTCAAATTC
Arx	MA0874.1	-823	-839	-	0.863	0.86	GAATTTGAATTAATGCA
Arx	MA0874.1	-824	-840	+	1	0.874	TTGCATTAATTCAAATT
LIN54	MA0619.1	-824	-832	+	0.888	0.917	ATTCAAATT
LIN54	MA0619.1	-825	-833	-	1	1	ATTTGAATT
POU5F1B	MA0792.1	-825	-833	+	0.853	0.867	AATTCAAAT
LHX2	MA0700.2	-826	-836	-	1	0.859	TTTGAATTAAT
Lhx3	MA0135.1	-826	-838	+	1	0.855	GCATTAATTCAAA
ALX3	MA0634.1	-827	-836	-	1	0.956	TTGAATTAAT
ARGFX	MA1463.1	-827	-836	+	1	0.888	ATTAATTCAA
Dlx1	MA0879.1	-827	-836	-	1	0.958	TTGAATTAAT
EMX2	MA0886.1	-827	-836	-	1	0.898	TTGAATTAAT
EN2	MA0642.1	-827	-836	-	1	0.916	TTGAATTAAT
ESX1	MA0644.1	-827	-836	-	1	0.946	TTGAATTAAT
EVX1	MA0887.1	-827	-836	-	1	0.917	TTGAATTAAT
EVX2	MA0888.1	-827	-836	-	1	0.92	TTGAATTAAT
GBX1	MA0889.1	-827	-836	-	1	0.926	TTGAATTAAT
GBX2	MA0890.1	-827	-836	-	1	0.942	TTGAATTAAT
GSC	MA0648.1	-827	-836	+	0.919	0.913	ATTAATTCAA
GSC2	MA0891.1	-827	-836	+	0.907	0.902	ATTAATTCAA
GSX1	MA0892.1	-827	-836	-	1	0.939	TTGAATTAAT
HESX1	MA0894.1	-827	-836	+	1	0.951	ATTAATTCAA
HOXA6	MA1497.1	-827	-836	-	1	0.873	TTGAATTAAT
HOXB3	MA0903.1	-827	-836	-	1	0.965	TTGAATTAAT
LBX2	MA0699.1	-827	-836	-	1	0.942	TTGAATTAAT
MEOX2	MA0706.1	-827	-836	-	1	0.856	TTGAATTAAT
mix-a	MA0621.1	-827	-837	+	1	0.875	CATTAATTCAA
MIXL1	MA0662.1	-827	-836	-	1	0.962	TTGAATTAAT
MNX1	MA0707.1	-827	-836	-	1	0.909	TTGAATTAAT
Nobox	MA0125.1	-827	-834	+	1	0.912	TAATTCAA
NOTO	MA0710.1	-827	-836	-	1	0.923	TTGAATTAAT
RAX	MA0718.1	-827	-836	-	1	0.96	TTGAATTAAT
Arid3b	MA0601.1	-828	-838	+	1	0.964	GCATTAATTCA
BARX1	MA0875.1	-828	-835	-	1	0.944	TGAATTAA
BSX	MA0876.1	-828	-835	-	1	0.943	TGAATTAA
Dlx2	MA0885.1	-828	-835	-	1	0.953	TGAATTAA
Dlx3	MA0880.1	-828	-835	-	1	0.949	TGAATTAA
Dlx4	MA0881.1	-828	-835	-	1	0.943	TGAATTAA
DLX5	MA1476.1	-828	-835	-	1	0.943	TGAATTAA
DLX6	MA0882.1	-828	-835	-	1	0.949	TGAATTAA
DRGX	MA1481.1	-828	-835	-	1	0.971	TGAATTAA
EMX1	MA0612.2	-828	-835	-	1	0.897	TGAATTAA
EN1	MA0027.2	-828	-835	-	1	0.944	TGAATTAA
GSX2	MA0893.2	-828	-835	-	1	0.916	TGAATTAA
HOXA5	MA0158.2	-828	-835	-	1	0.88	TGAATTAA
HOXA7	MA1498.1	-828	-835	-	1	0.909	TGAATTAA
HOXB2	MA0902.2	-828	-835	-	1	0.921	TGAATTAA
HOXB4	MA1499.1	-828	-835	-	0.974	0.854	TGAATTAA
HOXB6	MA1500.1	-828	-835	+	1	0.884	TTAATTCA
HOXB8	MA1502.1	-828	-835	-	1	0.904	TGAATTAA
HOXC4	MA1504.1	-828	-835	-	0.976	0.885	TGAATTAA
HOXC8	MA1505.1	-828	-835	+	0.87	0.88	TTAATTCA
HOXC8	MA1505.1	-828	-835	-	1	0.884	TGAATTAA
HOXD4	MA1507.1	-828	-835	-	0.988	0.885	TGAATTAA
HOXD8	MA0910.2	-828	-835	-	1	0.895	TGAATTAA
ISX	MA0654.1	-828	-835	-	1	0.948	TGAATTAA
LHX1	MA1518.1	-828	-835	-	1	0.937	TGAATTAA
Lhx4	MA0704.1	-828	-835	-	1	0.904	TGAATTAA
LHX5	MA1519.1	-828	-835	-	1	0.913	TGAATTAA
Lhx8	MA0705.1	-828	-835	+	0.868	0.872	TTAATTCA
Lhx8	MA0705.1	-828	-835	-	1	0.874	TGAATTAA
LHX9	MA0701.2	-828	-835	-	1	0.893	TGAATTAA
LMX1A	MA0702.2	-828	-835	+	1	0.88	TTAATTCA
MSX1	MA0666.1	-828	-835	-	1	0.919	TGAATTAA
MSX2	MA0708.1	-828	-835	-	1	0.915	TGAATTAA
Msx3	MA0709.1	-828	-835	-	1	0.933	TGAATTAA
NKX6-1	MA0674.1	-828	-835	-	1	0.889	TGAATTAA
NKX6-2	MA0675.1	-828	-835	-	1	0.952	TGAATTAA
PAX4	MA0068.2	-828	-835	+	0.931	0.897	TTAATTCA
PAX4	MA0068.2	-828	-835	-	1	0.935	TGAATTAA
PDX1	MA0132.2	-828	-835	-	1	0.937	TGAATTAA
PITX2	MA1547.1	-828	-835	+	0.874	0.883	TTAATTCA
PRRX1	MA0716.1	-828	-835	-	1	0.971	TGAATTAA
PRRX2	MA0075.3	-828	-835	-	1	0.925	TGAATTAA
RAX2	MA0717.1	-828	-835	-	1	0.963	TGAATTAA
SHOX	MA0630.1	-828	-835	+	1	0.976	TTAATTCA
Shox2	MA0720.1	-828	-835	-	1	0.959	TGAATTAA
TLX2	MA1577.1	-828	-835	-	1	0.981	TGAATTAA
UNCX	MA0721.1	-828	-835	-	1	0.968	TGAATTAA
VAX1	MA0722.1	-828	-835	+	0.853	0.869	TTAATTCA
VAX1	MA0722.1	-828	-835	-	1	0.875	TGAATTAA
VAX2	MA0723.1	-828	-835	-	1	0.871	TGAATTAA
VSX1	MA0725.1	-828	-835	+	0.906	0.897	TTAATTCA
VSX1	MA0725.1	-828	-835	-	1	0.904	TGAATTAA
VSX2	MA0726.1	-828	-835	+	0.882	0.864	TTAATTCA
VSX2	MA0726.1	-828	-835	-	1	0.877	TGAATTAA
Arid3b	MA0601.1	-829	-839	-	1	0.96	GAATTAATGCA
Isl1	MA1608.1	-830	-840	+	1	0.873	TTGCATTAATT
Arid3a	MA0151.1	-831	-836	+	1	0.943	ATTAAT
Arid3a	MA0151.1	-831	-836	-	1	0.943	ATTAAT
EVX1	MA0887.1	-831	-840	+	0.986	0.904	TTGCATTAAT
EVX2	MA0888.1	-831	-840	+	0.986	0.907	TTGCATTAAT
GSC	MA0648.1	-831	-840	-	0.914	0.908	ATTAATGCAA
GSC2	MA0891.1	-831	-840	-	0.906	0.901	ATTAATGCAA
GSX1	MA0892.1	-831	-840	+	0.974	0.915	TTGCATTAAT
HOXA6	MA1497.1	-831	-840	+	0.978	0.854	TTGCATTAAT
HOXB3	MA0903.1	-831	-840	+	0.984	0.95	TTGCATTAAT
NKX6-3	MA1530.1	-831	-839	+	1	0.91	TGCATTAAT
NOTO	MA0710.1	-831	-840	+	0.941	0.871	TTGCATTAAT
BARX1	MA0875.1	-832	-839	+	0.989	0.934	TGCATTAA
BSX	MA0876.1	-832	-839	+	0.991	0.934	TGCATTAA
Dlx3	MA0880.1	-832	-839	+	0.896	0.85	TGCATTAA
GSX2	MA0893.2	-832	-839	+	0.986	0.903	TGCATTAA
HOXA7	MA1498.1	-832	-839	+	0.99	0.9	TGCATTAA
HOXB2	MA0902.2	-832	-839	+	0.956	0.881	TGCATTAA
HOXB4	MA1499.1	-832	-839	+	1	0.876	TGCATTAA
HOXB6	MA1500.1	-832	-839	-	0.984	0.869	TTAATGCA
HOXB8	MA1502.1	-832	-839	+	0.983	0.889	TGCATTAA
HOXC4	MA1504.1	-832	-839	+	1	0.906	TGCATTAA
HOXD4	MA1507.1	-832	-839	+	1	0.896	TGCATTAA
HOXD8	MA0910.2	-832	-839	+	0.988	0.884	TGCATTAA
LHX1	MA1518.1	-832	-839	+	0.97	0.909	TGCATTAA
NKX6-1	MA0674.1	-832	-839	+	0.973	0.866	TGCATTAA
NKX6-2	MA0675.1	-832	-839	+	0.988	0.94	TGCATTAA
PDX1	MA0132.2	-832	-839	+	0.965	0.904	TGCATTAA
PITX2	MA1547.1	-832	-839	-	0.854	0.867	TTAATGCA
POU1F1	MA0784.1	-832	-845	-	1	0.866	TTAATGCAAATGTA
POU2F1	MA0785.1	-832	-843	-	1	0.919	TTAATGCAAATG
POU2F3	MA0627.2	-832	-844	-	1	0.97	TTAATGCAAATGT
POU3F3	MA0788.1	-832	-844	-	0.865	0.896	TTAATGCAAATGT
SHOX	MA0630.1	-832	-839	-	0.904	0.882	TTAATGCA
POU2F2	MA0507.1	-833	-845	+	1	0.982	TACATTTGCATTA
POU3F1	MA0786.1	-833	-844	-	1	0.94	TAATGCAAATGT
POU3F2	MA0787.1	-833	-844	-	0.868	0.915	TAATGCAAATGT
POU5F1	MA1115.1	-833	-843	-	1	0.999	TAATGCAAATG
POU3F4	MA0789.1	-834	-842	-	0.852	0.909	AATGCAAAT
POU5F1B	MA0792.1	-834	-842	-	1	0.952	AATGCAAAT
MSGN1	MA1524.1	-835	-846	+	0.987	0.905	TTACATTTGCAT
MSGN1	MA1524.1	-835	-846	-	0.978	0.917	ATGCAAATGTAA
TFAP4(var.2)	MA1570.1	-836	-845	+	0.954	0.908	TACATTTGCA
TFAP4(var.2)	MA1570.1	-836	-845	-	0.95	0.897	TGCAAATGTA
Twist2	MA0633.1	-836	-845	-	0.878	0.885	TGCAAATGTA
Bhlha15	MA0607.1	-837	-844	+	0.873	0.858	ACATTTGC
Bhlha15	MA0607.1	-837	-844	-	0.873	0.889	GCAAATGT
HLTF	MA0109.1	-837	-846	+	0.967	0.948	TTACATTTGC
HLTF	MA0109.1	-844	-853	+	0.96	0.939	CCACATCTTA
RUNX1	MA0002.2	-846	-856	-	1	0.926	AGATGTGGGTT
GCM2	MA0767.1	-847	-856	-	0.904	0.925	GATGTGGGTT
ZNF354C	MA0130.1	-850	-855	+	0.944	0.946	ACCCAC
BARHL2	MA0635.1	-851	-860	+	1	0.854	TTTAAACCCA
VDR	MA0693.2	-851	-858	-	0.904	0.897	TGGGTTTA
PITX3	MA0714.1	-852	-860	+	0.879	0.893	TTTAAACCC
RHOXF1	MA0719.1	-852	-859	+	0.879	0.894	TTAAACCC
LIN54	MA0619.1	-853	-861	+	0.983	0.946	GTTTAAACC
LIN54	MA0619.1	-854	-862	-	0.983	0.947	GTTTAAACT
BARHL2	MA0635.1	-855	-864	-	1	0.88	TTTAAACTAT
Foxq1	MA0040.1	-855	-865	+	1	0.866	CATAGTTTAAA
NR1I3	MA1534.1	-856	-864	-	0.862	0.865	TTAAACTAT
SOX18	MA1563.1	-859	-866	-	0.932	0.91	AACTATGA
LHX1	MA1518.1	-860	-867	-	0.912	0.914	ACTATGAT
LHX1	MA1518.1	-863	-870	+	0.93	0.874	AACATCAT
LIN54	MA0619.1	-867	-875	+	0.888	0.876	TTTCAAACA
LIN54	MA0619.1	-868	-876	+	0.925	0.892	CTTTCAAAC
LIN54	MA0619.1	-868	-876	-	1	0.949	GTTTGAAAG
ALX3	MA0634.1	-879	-888	+	1	0.948	AAAAATTAGT
ARGFX	MA1463.1	-879	-888	-	1	0.882	ACTAATTTTT
Dlx1	MA0879.1	-879	-888	+	1	0.975	AAAAATTAGT
Dlx1	MA0879.1	-879	-888	-	0.87	0.873	ACTAATTTTT
EMX2	MA0886.1	-879	-888	+	1	0.907	AAAAATTAGT
EN2	MA0642.1	-879	-888	+	1	0.917	AAAAATTAGT
ESX1	MA0644.1	-879	-888	+	1	0.951	AAAAATTAGT
EVX1	MA0887.1	-879	-888	+	1	0.931	AAAAATTAGT
EVX2	MA0888.1	-879	-888	+	1	0.931	AAAAATTAGT
GBX1	MA0889.1	-879	-888	+	1	0.931	AAAAATTAGT
GBX2	MA0890.1	-879	-888	+	1	0.948	AAAAATTAGT
GSC	MA0648.1	-879	-888	-	0.919	0.868	ACTAATTTTT
GSC2	MA0891.1	-879	-888	-	0.907	0.863	ACTAATTTTT
GSX1	MA0892.1	-879	-888	+	1	0.942	AAAAATTAGT
HESX1	MA0894.1	-879	-888	-	1	0.95	ACTAATTTTT
HOXA6	MA1497.1	-879	-888	+	1	0.869	AAAAATTAGT
HOXB3	MA0903.1	-879	-888	+	1	0.972	AAAAATTAGT
LBX2	MA0699.1	-879	-888	+	1	0.941	AAAAATTAGT
LHX2	MA0700.2	-879	-889	+	1	0.858	CAAAAATTAGT
MEOX2	MA0706.1	-879	-888	+	1	0.857	AAAAATTAGT
MIXL1	MA0662.1	-879	-888	+	1	0.962	AAAAATTAGT
MNX1	MA0707.1	-879	-888	+	1	0.898	AAAAATTAGT
NOTO	MA0710.1	-879	-888	+	1	0.914	AAAAATTAGT
NOTO	MA0710.1	-879	-888	-	0.874	0.883	ACTAATTTTT
RAX	MA0718.1	-879	-888	+	1	0.963	AAAAATTAGT
BARX1	MA0875.1	-880	-887	+	1	0.95	AAAATTAG
BARX2	MA1471.1	-880	-891	+	0.982	0.88	AACAAAAATTAG
BSX	MA0876.1	-880	-887	+	1	0.949	AAAATTAG
Dlx2	MA0885.1	-880	-887	+	1	0.956	AAAATTAG
Dlx3	MA0880.1	-880	-887	+	1	0.954	AAAATTAG
Dlx4	MA0881.1	-880	-887	+	1	0.948	AAAATTAG
DLX5	MA1476.1	-880	-887	+	1	0.944	AAAATTAG
DLX6	MA0882.1	-880	-887	+	1	0.954	AAAATTAG
DRGX	MA1481.1	-880	-887	+	1	0.961	AAAATTAG
EMX1	MA0612.2	-880	-887	+	1	0.905	AAAATTAG
EN1	MA0027.2	-880	-887	+	1	0.95	AAAATTAG
GSX2	MA0893.2	-880	-887	+	1	0.931	AAAATTAG
HOXA5	MA0158.2	-880	-887	+	1	0.886	AAAATTAG
HOXA7	MA1498.1	-880	-887	+	1	0.908	AAAATTAG
HOXB2	MA0902.2	-880	-887	+	1	0.927	AAAATTAG
HOXB4	MA1499.1	-880	-887	+	0.974	0.864	AAAATTAG
HOXB6	MA1500.1	-880	-887	-	1	0.888	CTAATTTT
HOXB8	MA1502.1	-880	-887	+	1	0.902	AAAATTAG
HOXC4	MA1504.1	-880	-887	+	0.976	0.888	AAAATTAG
HOXC8	MA1505.1	-880	-887	+	1	0.881	AAAATTAG
HOXC8	MA1505.1	-880	-887	-	0.87	0.878	CTAATTTT
HOXD3	MA0912.2	-880	-887	-	1	0.859	CTAATTTT
HOXD4	MA1507.1	-880	-887	+	0.988	0.889	AAAATTAG
HOXD8	MA0910.2	-880	-887	+	1	0.895	AAAATTAG
ISX	MA0654.1	-880	-887	+	1	0.947	AAAATTAG
LHX1	MA1518.1	-880	-887	+	1	0.94	AAAATTAG
Lhx4	MA0704.1	-880	-887	+	1	0.902	AAAATTAG
LHX5	MA1519.1	-880	-887	+	1	0.909	AAAATTAG
Lhx8	MA0705.1	-880	-887	+	1	0.873	AAAATTAG
Lhx8	MA0705.1	-880	-887	-	0.868	0.877	CTAATTTT
LHX9	MA0701.2	-880	-887	+	1	0.886	AAAATTAG
MSX1	MA0666.1	-880	-887	+	1	0.921	AAAATTAG
MSX2	MA0708.1	-880	-887	+	1	0.917	AAAATTAG
Msx3	MA0709.1	-880	-887	+	1	0.936	AAAATTAG
NKX6-2	MA0675.1	-880	-887	+	1	0.932	AAAATTAG
PAX4	MA0068.2	-880	-887	+	1	0.932	AAAATTAG
PAX4	MA0068.2	-880	-887	-	0.909	0.898	CTAATTTT
PDX1	MA0132.2	-880	-887	+	1	0.943	AAAATTAG
PRRX1	MA0716.1	-880	-887	+	1	0.972	AAAATTAG
PRRX2	MA0075.3	-880	-887	+	1	0.92	AAAATTAG
RAX2	MA0717.1	-880	-887	+	1	0.964	AAAATTAG
SHOX	MA0630.1	-880	-887	-	1	0.976	CTAATTTT
Shox2	MA0720.1	-880	-887	+	1	0.96	AAAATTAG
TLX2	MA1577.1	-880	-887	+	1	0.983	AAAATTAG
UNCX	MA0721.1	-880	-887	+	1	0.965	AAAATTAG
VAX1	MA0722.1	-880	-887	+	1	0.863	AAAATTAG
VAX1	MA0722.1	-880	-887	-	0.862	0.881	CTAATTTT
VAX2	MA0723.1	-880	-887	+	1	0.857	AAAATTAG
VENTX	MA0724.1	-880	-888	+	1	0.882	AAAAATTAG
VSX1	MA0725.1	-880	-887	+	1	0.885	AAAATTAG
VSX1	MA0725.1	-880	-887	-	0.912	0.923	CTAATTTT
VSX2	MA0726.1	-880	-887	+	1	0.856	AAAATTAG
VSX2	MA0726.1	-880	-887	-	0.888	0.905	CTAATTTT
Foxd3	MA0041.1	-881	-892	-	0.884	0.914	TAATTTTTGTTT
Nobox	MA0125.1	-881	-888	-	1	0.929	TAATTTTT
SOX4	MA0867.2	-883	-892	+	1	0.904	AAACAAAAAT
SOX15	MA1152.1	-884	-893	-	0.964	0.948	TTTTTGTTTG
Sox3	MA0514.1	-884	-893	-	1	0.891	TTTTTGTTTG
SOX8	MA0868.2	-884	-893	+	0.886	0.872	CAAACAAAAA
Foxd3	MA0041.1	-885	-896	-	0.994	0.866	TTTTGTTTGTGT
FOXC2	MA0846.1	-886	-897	+	1	0.884	AACACAAACAAA
FOXE1	MA1487.1	-886	-900	+	1	0.89	ATAAACACAAACAAA
SRY	MA0084.1	-886	-894	+	0.949	0.942	ACAAACAAA
Foxj2	MA0614.1	-887	-894	+	1	0.862	ACAAACAA
SOX4	MA0867.2	-887	-896	+	1	0.862	ACACAAACAA
FOXL1	MA0033.2	-888	-894	+	1	0.852	ACAAACA
FOXP3	MA0850.1	-888	-894	+	1	0.878	ACAAACA
SOX15	MA1152.1	-888	-897	-	0.964	0.905	TGTTTGTGTT
Sox3	MA0514.1	-888	-897	-	1	0.852	TGTTTGTGTT
Foxj3	MA0851.1	-889	-905	+	1	0.907	TCAAGATAAACACAAAC
FOXK1	MA0852.2	-890	-903	+	1	0.905	AAGATAAACACAAA
SRY	MA0084.1	-890	-898	+	0.949	0.913	AAACACAAA
TBX3	MA1566.1	-890	-899	-	0.953	0.892	TTTGTGTTTA
Foxo1	MA0480.1	-891	-901	-	1	0.893	TTGTGTTTATC
Foxq1	MA0040.1	-891	-901	-	1	0.904	TTGTGTTTATC
BARHL2	MA0635.1	-892	-901	+	1	0.872	GATAAACACA
FOXA3	MA1683.1	-892	-902	+	1	0.904	AGATAAACACA
FOXC2	MA0846.1	-892	-903	+	1	0.927	AAGATAAACACA
FOXE1	MA1487.1	-892	-906	+	1	0.895	CTCAAGATAAACACA
Foxf1	MA1606.1	-892	-902	+	1	0.98	AGATAAACACA
FOXF2	MA0030.1	-892	-905	+	1	0.936	TCAAGATAAACACA
FOXK2	MA1103.2	-892	-902	+	1	0.934	AGATAAACACA
Foxl2	MA1607.1	-892	-905	+	1	0.872	TCAAGATAAACACA
FOXP1	MA0481.3	-892	-902	+	1	0.918	AGATAAACACA
FOXP2	MA0593.1	-892	-902	+	1	0.929	AGATAAACACA
GATA6	MA1104.2	-892	-904	-	1	0.883	TGTGTTTATCTTG
VDR	MA0693.2	-892	-899	-	0.904	0.856	TGTGTTTA
BARHL1	MA0877.2	-893	-900	+	1	0.857	ATAAACAC
FOXC1	MA0032.2	-893	-903	+	0.993	0.885	AAGATAAACAC
FOXD1	MA0031.1	-893	-900	+	1	0.912	ATAAACAC
FOXD2	MA0847.2	-893	-905	+	1	0.92	TCAAGATAAACAC
FOXG1	MA0613.1	-893	-900	+	1	0.966	ATAAACAC
Foxj2	MA0614.1	-893	-900	+	1	0.976	ATAAACAC
GATA4	MA0482.2	-893	-904	-	1	0.872	GTGTTTATCTTG
DPRX	MA1480.1	-894	-903	-	0.948	0.855	TGTTTATCTT
FOXI1	MA0042.2	-894	-900	+	0.858	0.896	ATAAACA
FOXL1	MA0033.2	-894	-900	+	1	0.99	ATAAACA
FOXO4	MA0848.1	-894	-900	+	1	0.935	ATAAACA
FOXO6	MA0849.1	-894	-900	+	1	0.922	ATAAACA
FOXP3	MA0850.1	-894	-900	+	1	0.955	ATAAACA
GATA2	MA0036.3	-894	-904	-	1	0.946	TGTTTATCTTG
GATA5	MA0766.2	-894	-903	+	1	0.955	AAGATAAACA
HOXA10	MA0899.1	-894	-904	+	1	0.855	CAAGATAAACA
Arid3a	MA0151.1	-895	-900	+	0.939	0.863	ATAAAC
GATA3	MA0037.3	-895	-902	+	1	0.983	AGATAAAC
LHX1	MA1518.1	-896	-903	+	0.909	0.855	AAGATAAA
MSANTD3	MA1523.1	-902	-911	+	1	0.88	AAAGACTCAA
HLTF	MA0109.1	-905	-914	-	0.997	0.894	AGTCTTTTAA
BARHL2	MA0635.1	-906	-915	+	0.915	0.915	TTTAAAAGAC
BARHL1	MA0877.2	-907	-914	+	0.855	0.875	TTAAAAGA
LIN54	MA0619.1	-908	-916	+	0.983	0.938	TTTTAAAAG
LIN54	MA0619.1	-908	-916	-	0.925	0.892	CTTTTAAAA
LIN54	MA0619.1	-909	-917	+	0.925	0.892	CTTTTAAAA
LIN54	MA0619.1	-909	-917	-	0.983	0.938	TTTTAAAAG
BARHL2	MA0635.1	-910	-919	-	0.915	0.926	TTTAAAAGGT
BARHL1	MA0877.2	-911	-918	-	0.855	0.875	TTAAAAGG
HLTF	MA0109.1	-911	-920	+	0.997	0.996	CACCTTTTAA
HLTF	MA0109.1	-912	-921	+	0.886	0.873	TCACCTTTTA
NR4A1	MA1112.2	-912	-923	-	1	0.863	TAAAAGGTGATT
NR2C2(var.2)	MA1536.1	-915	-922	-	0.877	0.886	AAGGTGAT
TBX3	MA1566.1	-915	-924	-	0.892	0.852	AAGGTGATTC
EN2	MA0642.1	-917	-926	+	0.926	0.856	AAGAATCACC
MIXL1	MA0662.1	-917	-926	+	0.893	0.855	AAGAATCACC
Dux	MA0611.1	-918	-925	+	1	0.876	AGAATCAC
EN1	MA0027.2	-918	-925	+	0.909	0.858	AGAATCAC
LHX1	MA1518.1	-918	-925	+	0.96	0.9	AGAATCAC
HLTF	MA0109.1	-921	-930	-	0.95	0.858	ATTCTTAGAT
ALX3	MA0634.1	-925	-934	-	0.881	0.851	TTAGATTAAA
EVX1	MA0887.1	-925	-934	-	0.986	0.913	TTAGATTAAA
EVX2	MA0888.1	-925	-934	-	0.985	0.911	TTAGATTAAA
GATA1	MA0035.4	-925	-935	+	1	0.881	ATTTAATCTAA
GSC	MA0648.1	-925	-934	+	1	0.932	TTTAATCTAA
GSC2	MA0891.1	-925	-934	+	1	0.944	TTTAATCTAA
GSX1	MA0892.1	-925	-934	-	0.951	0.899	TTAGATTAAA
HOXB3	MA0903.1	-925	-934	-	0.959	0.931	TTAGATTAAA
Arid3b	MA0601.1	-926	-936	+	1	0.941	GATTTAATCTA
BARX1	MA0875.1	-926	-933	-	0.984	0.933	TAGATTAA
BSX	MA0876.1	-926	-933	-	0.989	0.938	TAGATTAA
DRGX	MA1481.1	-926	-933	-	0.882	0.858	TAGATTAA
DUXA	MA0884.1	-926	-938	+	0.872	0.867	CAGATTTAATCTA
GSX2	MA0893.2	-926	-933	-	0.931	0.855	TAGATTAA
HOXA7	MA1498.1	-926	-933	-	0.958	0.87	TAGATTAA
LHX1	MA1518.1	-926	-933	-	0.967	0.909	TAGATTAA
NKX6-2	MA0675.1	-926	-933	-	0.966	0.922	TAGATTAA
OTX1	MA0711.1	-926	-933	+	1	0.948	TTAATCTA
PDX1	MA0132.2	-926	-933	-	0.935	0.88	TAGATTAA
PITX1	MA0682.2	-926	-933	+	1	0.867	TTAATCTA
PITX2	MA1547.1	-926	-933	+	1	0.86	TTAATCTA
PITX3	MA0714.1	-926	-934	+	1	0.899	TTTAATCTA
RAX2	MA0717.1	-926	-933	-	0.879	0.851	TAGATTAA
RHOXF1	MA0719.1	-926	-933	+	0.857	0.874	TTAATCTA
SHOX	MA0630.1	-926	-933	+	0.899	0.881	TTAATCTA
UNCX	MA0721.1	-926	-933	-	0.882	0.858	TAGATTAA
Arid3a	MA0151.1	-929	-934	-	1	1	ATTAAA
Gfi1b	MA0483.1	-932	-942	-	0.977	0.911	AAATCTGTGCT
MEF2C	MA0497.1	-941	-955	+	1	0.878	TAGTACAAAATAGAG
SOX4	MA0867.2	-944	-953	+	1	0.869	GTACAAAATA
SOX15	MA1152.1	-945	-954	-	0.964	0.925	ATTTTGTACT
Sox3	MA0514.1	-945	-954	-	1	0.851	ATTTTGTACT
SRY	MA0084.1	-947	-955	+	0.949	0.881	TAGTACAAA
SOX18	MA1563.1	-951	-958	-	0.932	0.906	TACTATGA
LHX1	MA1518.1	-952	-959	-	0.912	0.914	ACTATGAA
Arid3a	MA0151.1	-955	-960	-	0.936	0.941	ATGAAA
Dlx1	MA0879.1	-956	-965	+	0.87	0.85	TCAAATTTCA
PAX4	MA0068.2	-957	-964	+	0.909	0.87	CAAATTTC
PAX4	MA0068.2	-957	-964	-	0.909	0.851	GAAATTTG
VSX1	MA0725.1	-957	-964	+	0.912	0.855	CAAATTTC
SRY	MA0084.1	-961	-969	-	1	0.951	TTTGACAAT
MEIS1	MA0498.2	-962	-968	-	1	0.998	TTGACAA
MEIS2	MA0774.1	-962	-969	-	1	0.896	TTGACAAT
MEIS3	MA0775.1	-962	-969	-	1	0.978	TTGACAAT
SOX15	MA1152.1	-962	-971	+	1	0.921	AGATTGTCAA
SOX8	MA0868.2	-962	-971	-	1	0.899	TTGACAATCT
SOX13	MA1120.1	-963	-973	-	1	0.866	TGACAATCTGT
Sox5	MA0087.1	-963	-969	+	1	0.875	ATTGTCA
SOX9	MA0077.1	-963	-971	+	1	0.852	AGATTGTCA
Sox17	MA0078.1	-964	-972	+	1	0.969	CAGATTGTC
JUN::JUNB	MA1132.1	-968	-977	+	0.942	0.852	TTTGACAGAT
MEIS2	MA0774.1	-969	-976	+	1	0.987	TTGACAGA
MEIS3	MA0775.1	-969	-976	+	1	0.994	TTGACAGA
MEIS1	MA0498.2	-970	-976	+	1	1	TTGACAG
HLTF	MA0109.1	-975	-984	-	0.967	0.95	AAACATTTCA
HOXA10	MA0899.1	-979	-989	+	0.891	0.887	TGTCATGAAAT
HOXC10	MA0905.1	-979	-988	+	0.868	0.913	GTCATGAAAT
HOXD9	MA0913.2	-979	-988	+	0.893	0.88	GTCATGAAAT
Arid3a	MA0151.1	-980	-985	+	0.936	0.941	ATGAAA
HOXA6	MA1497.1	-980	-989	+	0.857	0.872	TGTCATGAAA
MEOX2	MA0706.1	-980	-989	+	0.881	0.898	TGTCATGAAA
MEOX2	MA0706.1	-980	-989	-	0.881	0.871	TTTCATGACA
Pax2	MA0067.1	-980	-987	-	0.972	0.86	TTTCATGA
HOXA1	MA1495.1	-981	-988	+	0.876	0.892	GTCATGAA
HOXA1	MA1495.1	-981	-988	-	0.876	0.893	TTCATGAC
HOXA5	MA0158.2	-981	-988	+	0.869	0.871	GTCATGAA
HOXA5	MA0158.2	-981	-988	-	0.869	0.864	TTCATGAC
HOXA7	MA1498.1	-981	-988	+	0.875	0.871	GTCATGAA
HOXA7	MA1498.1	-981	-988	-	0.875	0.858	TTCATGAC
HOXB2	MA0902.2	-981	-988	+	0.863	0.868	GTCATGAA
HOXB2	MA0902.2	-981	-988	-	0.863	0.865	TTCATGAC
HOXB8	MA1502.1	-981	-988	+	0.862	0.857	GTCATGAA
HOXD8	MA0910.2	-981	-988	+	0.87	0.857	GTCATGAA
LHX1	MA1518.1	-981	-988	+	0.92	0.9	GTCATGAA
LHX1	MA1518.1	-981	-988	-	0.92	0.899	TTCATGAC
NKX6-2	MA0675.1	-981	-988	+	0.856	0.866	GTCATGAA
Pax2	MA0067.1	-982	-989	+	0.972	0.956	TGTCATGA
SRY	MA0084.1	-983	-991	-	0.928	0.879	CATGACAAG
MEIS1	MA0498.2	-984	-990	-	1	0.998	ATGACAA
MEIS2	MA0774.1	-984	-991	-	1	0.895	ATGACAAG
MEIS3	MA0775.1	-984	-991	-	1	0.971	ATGACAAG
SOX15	MA1152.1	-984	-993	+	0.916	0.894	TTCTTGTCAT
HLTF	MA0109.1	-985	-994	+	0.993	0.896	TTTCTTGTCA
HLTF	MA0109.1	-990	-999	+	0.967	0.948	GTACATTTCT
SRY	MA0084.1	-999	-1007	-	0.949	0.883	CTGGACAAA
MEIS1	MA0498.2	-1000	-1006	-	0.888	0.887	TGGACAA
SOX15	MA1152.1	-1000	-1009	+	0.964	0.953	CTTTTGTCCA
Sox3	MA0514.1	-1000	-1009	+	1	0.908	CTTTTGTCCA
SOX4	MA0867.2	-1001	-1010	-	1	0.896	GGACAAAAGG
HLTF	MA0109.1	-1003	-1012	+	0.997	0.995	TTCCTTTTGT
IKZF1	MA1508.1	-1003	-1014	-	1	0.921	ACAAAAGGAAAA
Stat2	MA1623.1	-1003	-1015	-	0.873	0.862	ACAAAAGGAAAAG
ELF5	MA0136.2	-1005	-1015	-	0.944	0.889	AAAAGGAAAAG
NFAT5	MA0606.1	-1006	-1015	+	1	0.9	CTTTTCCTTT
NFATC1	MA0624.1	-1006	-1015	+	1	0.966	CTTTTCCTTT
NFATC3	MA0625.1	-1006	-1015	+	1	0.955	CTTTTCCTTT
NFATC4	MA1525.1	-1006	-1015	-	0.933	0.927	AAAGGAAAAG
NFATC2	MA0152.1	-1008	-1014	+	1	0.959	TTTTCCT
HLTF	MA0109.1	-1009	-1018	+	0.997	0.901	CAGCTTTTCC
Mafb	MA0117.2	-1010	-1021	-	1	0.887	GAAAAGCTGAAT
JUN(var.2)	MA0489.1	-1011	-1024	-	0.968	0.94	AAAAGCTGAATCAA
MAFK	MA0496.3	-1012	-1026	+	0.896	0.918	TTTTGATTCAGCTTT
BACH1	MA1633.1	-1013	-1025	+	0.882	0.913	TTTGATTCAGCTT
Smad2::Smad3	MA1622.1	-1013	-1026	-	0.932	0.933	AAGCTGAATCAAAA
FOS::JUNB	MA1134.1	-1014	-1025	+	0.946	0.896	TTTGATTCAGCT
FOS::JUND	MA1141.1	-1014	-1026	+	0.87	0.858	TTTTGATTCAGCT
FOS::JUND	MA1141.1	-1014	-1026	-	0.878	0.864	AGCTGAATCAAAA
FOSL1	MA0477.2	-1014	-1026	+	0.915	0.891	TTTTGATTCAGCT
FOSL1	MA0477.2	-1014	-1026	-	0.915	0.89	AGCTGAATCAAAA
FOSL1::JUN	MA1128.1	-1014	-1026	+	0.892	0.875	TTTTGATTCAGCT
FOSL1::JUN	MA1128.1	-1014	-1026	-	0.881	0.87	AGCTGAATCAAAA
FOSL1::JUNB	MA1137.1	-1014	-1026	+	0.948	0.909	TTTTGATTCAGCT
FOSL1::JUNB	MA1137.1	-1014	-1026	-	0.943	0.904	AGCTGAATCAAAA
FOSL2	MA0478.1	-1014	-1024	-	0.934	0.908	AGCTGAATCAA
FOSL2::JUN	MA1130.1	-1014	-1025	-	0.945	0.916	AGCTGAATCAAA
JUNB	MA0490.2	-1014	-1026	+	0.922	0.863	TTTTGATTCAGCT
JUNB	MA0490.2	-1014	-1026	-	0.922	0.862	AGCTGAATCAAAA
JUND	MA0491.2	-1014	-1026	+	0.926	0.862	TTTTGATTCAGCT
JUND	MA0491.2	-1014	-1026	-	0.926	0.861	AGCTGAATCAAAA
Smad2::Smad3	MA1622.1	-1014	-1027	+	0.933	0.935	GTTTTGATTCAGCT
BATF	MA1634.1	-1015	-1025	+	0.894	0.914	TTTGATTCAGC
BATF	MA1634.1	-1015	-1025	-	0.894	0.914	GCTGAATCAAA
BATF::JUN	MA0462.2	-1015	-1025	+	0.883	0.904	TTTGATTCAGC
BATF::JUN	MA0462.2	-1015	-1025	-	0.883	0.905	GCTGAATCAAA
BATF3	MA0835.2	-1015	-1025	+	0.851	0.879	TTTGATTCAGC
BATF3	MA0835.2	-1015	-1025	-	0.851	0.879	GCTGAATCAAA
FOS	MA0476.1	-1015	-1025	+	0.979	0.928	TTTGATTCAGC
FOS	MA0476.1	-1015	-1025	-	0.975	0.927	GCTGAATCAAA
FOS::JUN	MA0099.3	-1015	-1024	+	0.938	0.906	TTGATTCAGC
FOS::JUNB	MA1134.1	-1015	-1026	-	0.948	0.898	GCTGAATCAAAA
FOSB::JUNB	MA1135.1	-1015	-1024	-	0.955	0.915	GCTGAATCAA
FOSL1::JUND	MA1142.1	-1015	-1024	-	0.938	0.918	GCTGAATCAA
FOSL2::JUN	MA1130.1	-1015	-1026	+	0.941	0.915	TTTTGATTCAGC
FOSL2::JUNB	MA1138.1	-1015	-1024	-	0.968	0.917	GCTGAATCAA
FOSL2::JUND	MA1144.1	-1015	-1024	-	0.957	0.912	GCTGAATCAA
FOS::JUN	MA0099.3	-1016	-1025	-	0.94	0.906	CTGAATCAAA
FOSB::JUNB	MA1135.1	-1016	-1025	+	0.957	0.916	TTTGATTCAG
FOSL1::JUND	MA1142.1	-1016	-1025	+	0.953	0.92	TTTGATTCAG
FOSL2	MA0478.1	-1016	-1026	+	0.938	0.913	TTTTGATTCAG
FOSL2::JUNB	MA1138.1	-1016	-1025	+	0.97	0.918	TTTGATTCAG
FOSL2::JUND	MA1144.1	-1016	-1025	+	0.958	0.911	TTTGATTCAG
JUN(var.2)	MA0489.1	-1016	-1029	+	0.97	0.93	TTGTTTTGATTCAG
MIXL1	MA0662.1	-1016	-1025	-	0.893	0.86	CTGAATCAAA
Dux	MA0611.1	-1017	-1024	-	1	0.89	TGAATCAA
EN1	MA0027.2	-1017	-1024	-	0.909	0.859	TGAATCAA
LHX1	MA1518.1	-1017	-1024	-	0.96	0.9	TGAATCAA
PRRX1	MA0716.1	-1017	-1024	-	0.877	0.853	TGAATCAA
Arid3a	MA0151.1	-1020	-1025	-	0.97	0.972	ATCAAA
Foxo1	MA0480.1	-1021	-1031	+	1	0.853	TCTTGTTTTGA
SRY	MA0084.1	-1022	-1030	-	0.928	0.928	CAAAACAAG
SOX15	MA1152.1	-1023	-1032	+	0.916	0.923	CTCTTGTTTT
SOX8	MA0868.2	-1023	-1032	-	0.867	0.866	AAAACAAGAG
HLTF	MA0109.1	-1024	-1033	+	0.993	0.893	CCTCTTGTTT
SOX4	MA0867.2	-1024	-1033	-	0.926	0.853	AAACAAGAGG
CEBPE	MA0837.1	-1034	-1043	+	0.876	0.858	TTTTCTCAAG
HLTF	MA0109.1	-1039	-1048	+	0.967	0.967	CTCCATTTTC
YY1	MA0095.2	-1039	-1050	-	0.922	0.883	GAAAATGGAGCT
Hand1::Tcf3	MA0092.1	-1046	-1055	-	0.889	0.858	GAGCTGGGAA
NFAT5	MA0606.1	-1048	-1057	+	0.883	0.876	GTTTCCCAGC
RBPJ	MA1116.1	-1048	-1057	-	1	0.999	GCTGGGAAAC
THAP1	MA0597.1	-1048	-1056	+	0.917	0.876	TTTCCCAGC
DMRTA2	MA1478.1	-1049	-1060	-	0.931	0.9	CTGGGAAACAGT
FOXK1	MA0852.2	-1049	-1062	-	1	0.86	CTGGGAAACAGTAG
NFATC1	MA0624.1	-1049	-1058	+	1	0.961	TGTTTCCCAG
NFATC3	MA0625.1	-1049	-1058	+	1	0.946	TGTTTCCCAG
NFATC4	MA1525.1	-1049	-1058	-	0.93	0.906	CTGGGAAACA
FOXP2	MA0593.1	-1050	-1060	-	1	0.869	TGGGAAACAGT
Foxo1	MA0480.1	-1051	-1061	+	1	0.922	TACTGTTTCCC
NFATC2	MA0152.1	-1051	-1057	+	1	0.888	GTTTCCC
PRDM4	MA1647.1	-1051	-1061	+	1	0.994	TACTGTTTCCC
FOXO4	MA0848.1	-1052	-1058	-	1	0.867	GGAAACA
FOXP3	MA0850.1	-1052	-1058	-	1	0.898	GGAAACA
OSR1	MA1542.1	-1055	-1064	+	0.865	0.9	GCCTACTGTT
ZKSCAN1	MA1585.1	-1056	-1065	-	1	0.977	ACAGTAGGCA
Hic1	MA0739.1	-1058	-1066	+	0.878	0.86	CTGCCTACT
HIC2	MA0738.1	-1058	-1066	+	0.884	0.865	CTGCCTACT
Foxq1	MA0040.1	-1062	-1072	-	1	0.866	GGCAGTTTATT
BARHL2	MA0635.1	-1063	-1072	+	1	0.873	AATAAACTGC
Foxj3	MA0851.1	-1064	-1080	+	0.894	0.862	TTAAATTAAATAAACTG
CDX2	MA0465.2	-1065	-1076	+	1	0.85	ATTAAATAAACT
HOXA10	MA0899.1	-1065	-1075	+	1	0.884	TTAAATAAACT
Arid3a	MA0151.1	-1066	-1071	+	0.939	0.863	ATAAAC
Foxd3	MA0041.1	-1066	-1077	-	0.917	0.865	GTTTATTTAATT
Lhx3	MA0135.1	-1066	-1078	+	1	0.93	AAATTAAATAAAC
MIXL1	MA0662.1	-1066	-1075	+	0.879	0.851	TTAAATAAAC
Arx	MA0874.1	-1067	-1083	-	1	0.855	TTTATTTAATTTAAATA
FOXC2	MA0846.1	-1067	-1078	+	0.934	0.877	AAATTAAATAAA
LHX1	MA1518.1	-1067	-1074	+	0.942	0.885	TAAATAAA
PRRX1	MA0716.1	-1067	-1074	+	0.872	0.85	TAAATAAA
Arx	MA0874.1	-1068	-1084	+	0.865	0.852	TTATTTAAATTAAATAA
FOXC1	MA0032.2	-1068	-1078	+	1	0.882	AAATTAAATAA
FOXD2	MA0847.2	-1068	-1080	+	0.929	0.859	TTAAATTAAATAA
PHOX2A	MA0713.1	-1068	-1078	-	0.881	0.853	TTATTTAATTT
Arid3b	MA0601.1	-1069	-1079	-	1	0.951	TATTTAATTTA
FOXL1	MA0033.2	-1069	-1075	+	0.91	0.883	TTAAATA
HOXA10	MA0899.1	-1070	-1080	+	0.934	0.852	TTAAATTAAAT
mix-a	MA0621.1	-1070	-1080	-	1	0.874	ATTTAATTTAA
ALX3	MA0634.1	-1071	-1080	+	1	0.963	TTAAATTAAA
ARGFX	MA1463.1	-1071	-1080	+	0.854	0.852	TTAAATTAAA
ARGFX	MA1463.1	-1071	-1080	-	1	0.893	TTTAATTTAA
Arid3a	MA0151.1	-1071	-1076	+	1	1	ATTAAA
Dlx1	MA0879.1	-1071	-1080	+	1	0.972	TTAAATTAAA
Dlx1	MA0879.1	-1071	-1080	-	0.87	0.87	TTTAATTTAA
EMX2	MA0886.1	-1071	-1080	+	1	0.901	TTAAATTAAA
EN2	MA0642.1	-1071	-1080	+	1	0.912	TTAAATTAAA
ESX1	MA0644.1	-1071	-1080	+	1	0.953	TTAAATTAAA
EVX1	MA0887.1	-1071	-1080	+	1	0.926	TTAAATTAAA
EVX2	MA0888.1	-1071	-1080	+	1	0.925	TTAAATTAAA
GBX1	MA0889.1	-1071	-1080	+	1	0.925	TTAAATTAAA
GBX2	MA0890.1	-1071	-1080	+	1	0.944	TTAAATTAAA
GSC	MA0648.1	-1071	-1080	-	0.919	0.858	TTTAATTTAA
GSC2	MA0891.1	-1071	-1080	-	0.907	0.858	TTTAATTTAA
GSX1	MA0892.1	-1071	-1080	+	1	0.945	TTAAATTAAA
HESX1	MA0894.1	-1071	-1080	-	1	0.952	TTTAATTTAA
HOXA6	MA1497.1	-1071	-1080	+	1	0.872	TTAAATTAAA
HOXB3	MA0903.1	-1071	-1080	+	1	0.97	TTAAATTAAA
LBX2	MA0699.1	-1071	-1080	+	1	0.944	TTAAATTAAA
LHX2	MA0700.2	-1071	-1081	+	1	0.859	TTTAAATTAAA
MEOX2	MA0706.1	-1071	-1080	+	1	0.86	TTAAATTAAA
MIXL1	MA0662.1	-1071	-1080	+	1	0.966	TTAAATTAAA
MNX1	MA0707.1	-1071	-1080	+	1	0.912	TTAAATTAAA
NOTO	MA0710.1	-1071	-1080	+	1	0.939	TTAAATTAAA
NOTO	MA0710.1	-1071	-1080	-	0.874	0.86	TTTAATTTAA
RAX	MA0718.1	-1071	-1080	+	1	0.965	TTAAATTAAA
BARX1	MA0875.1	-1072	-1079	+	1	0.948	TAAATTAA
BSX	MA0876.1	-1072	-1079	+	1	0.949	TAAATTAA
Dlx2	MA0885.1	-1072	-1079	+	1	0.955	TAAATTAA
Dlx3	MA0880.1	-1072	-1079	+	1	0.954	TAAATTAA
Dlx4	MA0881.1	-1072	-1079	+	1	0.948	TAAATTAA
DLX5	MA1476.1	-1072	-1079	+	1	0.944	TAAATTAA
DLX6	MA0882.1	-1072	-1079	+	1	0.953	TAAATTAA
DRGX	MA1481.1	-1072	-1079	+	1	0.971	TAAATTAA
EMX1	MA0612.2	-1072	-1079	+	1	0.898	TAAATTAA
EN1	MA0027.2	-1072	-1079	+	1	0.947	TAAATTAA
FOXD2	MA0847.2	-1072	-1084	-	0.929	0.857	TTAATTTAAATAA
GSX2	MA0893.2	-1072	-1079	+	1	0.917	TAAATTAA
HOXA5	MA0158.2	-1072	-1079	+	1	0.88	TAAATTAA
HOXA7	MA1498.1	-1072	-1079	+	1	0.909	TAAATTAA
HOXB2	MA0902.2	-1072	-1079	+	1	0.922	TAAATTAA
HOXB4	MA1499.1	-1072	-1079	+	0.974	0.854	TAAATTAA
HOXB6	MA1500.1	-1072	-1079	-	1	0.884	TTAATTTA
HOXB8	MA1502.1	-1072	-1079	+	1	0.904	TAAATTAA
HOXC4	MA1504.1	-1072	-1079	+	0.976	0.887	TAAATTAA
HOXC8	MA1505.1	-1072	-1079	+	1	0.884	TAAATTAA
HOXC8	MA1505.1	-1072	-1079	-	0.87	0.88	TTAATTTA
HOXD4	MA1507.1	-1072	-1079	+	0.988	0.885	TAAATTAA
HOXD8	MA0910.2	-1072	-1079	+	1	0.895	TAAATTAA
ISX	MA0654.1	-1072	-1079	+	1	0.948	TAAATTAA
LHX1	MA1518.1	-1072	-1079	+	1	0.94	TAAATTAA
Lhx4	MA0704.1	-1072	-1079	+	1	0.911	TAAATTAA
LHX5	MA1519.1	-1072	-1079	+	1	0.913	TAAATTAA
Lhx8	MA0705.1	-1072	-1079	+	1	0.874	TAAATTAA
Lhx8	MA0705.1	-1072	-1079	-	0.868	0.872	TTAATTTA
LHX9	MA0701.2	-1072	-1079	+	1	0.893	TAAATTAA
LMX1A	MA0702.2	-1072	-1079	-	1	0.878	TTAATTTA
MSX1	MA0666.1	-1072	-1079	+	1	0.921	TAAATTAA
MSX2	MA0708.1	-1072	-1079	+	1	0.916	TAAATTAA
Msx3	MA0709.1	-1072	-1079	+	1	0.936	TAAATTAA
NKX6-1	MA0674.1	-1072	-1079	+	1	0.889	TAAATTAA
NKX6-2	MA0675.1	-1072	-1079	+	1	0.953	TAAATTAA
PAX4	MA0068.2	-1072	-1079	+	1	0.928	TAAATTAA
PAX4	MA0068.2	-1072	-1079	-	0.909	0.877	TTAATTTA
PDX1	MA0132.2	-1072	-1079	+	1	0.941	TAAATTAA
POU1F1	MA0784.1	-1072	-1085	+	0.924	0.854	ATTATTTAAATTAA
PRRX1	MA0716.1	-1072	-1079	+	1	0.974	TAAATTAA
PRRX2	MA0075.3	-1072	-1079	+	1	0.925	TAAATTAA
RAX2	MA0717.1	-1072	-1079	+	1	0.967	TAAATTAA
SHOX	MA0630.1	-1072	-1079	-	1	0.979	TTAATTTA
Shox2	MA0720.1	-1072	-1079	+	1	0.962	TAAATTAA
TLX2	MA1577.1	-1072	-1079	+	1	0.982	TAAATTAA
UNCX	MA0721.1	-1072	-1079	+	1	0.972	TAAATTAA
VAX1	MA0722.1	-1072	-1079	+	1	0.888	TAAATTAA
VAX1	MA0722.1	-1072	-1079	-	0.862	0.877	TTAATTTA
VAX2	MA0723.1	-1072	-1079	+	1	0.881	TAAATTAA
VSX1	MA0725.1	-1072	-1079	+	1	0.912	TAAATTAA
VSX1	MA0725.1	-1072	-1079	-	0.912	0.902	TTAATTTA
VSX2	MA0726.1	-1072	-1079	+	1	0.881	TAAATTAA
VSX2	MA0726.1	-1072	-1079	-	0.888	0.869	TTAATTTA
Nobox	MA0125.1	-1073	-1080	-	1	0.915	TAATTTAA
PROP1	MA0715.1	-1073	-1083	+	1	0.855	TATTTAAATTA
FOXC1	MA0032.2	-1074	-1084	-	1	0.886	AATTTAAATAA
FOXC2	MA0846.1	-1074	-1085	-	0.934	0.874	AATTTAAATAAT
LIN54	MA0619.1	-1074	-1082	+	0.983	0.988	ATTTAAATT
LIN54	MA0619.1	-1075	-1083	-	0.983	0.987	ATTTAAATA
BARHL2	MA0635.1	-1076	-1085	-	0.965	0.853	TTTAAATAAT
POU4F1	MA0790.1	-1076	-1089	+	0.948	0.867	TTAAATTATTTAAA
FOXL1	MA0033.2	-1077	-1083	-	0.91	0.883	TTAAATA
POU4F1	MA0790.1	-1077	-1090	-	1	0.892	TTAAATAATTTAAA
POU4F3	MA0791.1	-1077	-1092	-	1	0.857	TTAAATAATTTAAATA
LHX1	MA1518.1	-1078	-1085	-	0.942	0.885	TAAATAAT
ALX3	MA0634.1	-1080	-1089	+	1	0.959	TTAAATTATT
ARGFX	MA1463.1	-1080	-1089	-	1	0.887	AATAATTTAA
Dlx1	MA0879.1	-1080	-1089	+	1	0.973	TTAAATTATT
Dlx1	MA0879.1	-1080	-1089	-	0.87	0.873	AATAATTTAA
EMX2	MA0886.1	-1080	-1089	+	1	0.897	TTAAATTATT
EN2	MA0642.1	-1080	-1089	+	1	0.912	TTAAATTATT
ESX1	MA0644.1	-1080	-1089	+	1	0.951	TTAAATTATT
EVX1	MA0887.1	-1080	-1089	+	1	0.925	TTAAATTATT
EVX2	MA0888.1	-1080	-1089	+	1	0.925	TTAAATTATT
GBX1	MA0889.1	-1080	-1089	+	1	0.925	TTAAATTATT
GBX2	MA0890.1	-1080	-1089	+	1	0.942	TTAAATTATT
GSC	MA0648.1	-1080	-1089	-	0.919	0.855	AATAATTTAA
GSC2	MA0891.1	-1080	-1089	-	0.907	0.854	AATAATTTAA
GSX1	MA0892.1	-1080	-1089	+	1	0.941	TTAAATTATT
HESX1	MA0894.1	-1080	-1089	-	1	0.951	AATAATTTAA
HOXA6	MA1497.1	-1080	-1089	+	1	0.871	TTAAATTATT
HOXB3	MA0903.1	-1080	-1089	+	1	0.965	TTAAATTATT
LBX2	MA0699.1	-1080	-1089	+	1	0.94	TTAAATTATT
LHX2	MA0700.2	-1080	-1090	+	1	0.859	TTTAAATTATT
MEOX2	MA0706.1	-1080	-1089	+	1	0.858	TTAAATTATT
MIXL1	MA0662.1	-1080	-1089	+	1	0.962	TTAAATTATT
MNX1	MA0707.1	-1080	-1089	+	1	0.896	TTAAATTATT
NOTO	MA0710.1	-1080	-1089	+	1	0.936	TTAAATTATT
RAX	MA0718.1	-1080	-1089	+	1	0.959	TTAAATTATT
BARHL2	MA0635.1	-1081	-1090	+	0.965	0.851	TTTAAATTAT
BARX1	MA0875.1	-1081	-1088	+	1	0.947	TAAATTAT
BSX	MA0876.1	-1081	-1088	+	1	0.947	TAAATTAT
Dlx2	MA0885.1	-1081	-1088	+	1	0.955	TAAATTAT
Dlx3	MA0880.1	-1081	-1088	+	1	0.954	TAAATTAT
Dlx4	MA0881.1	-1081	-1088	+	1	0.948	TAAATTAT
DLX5	MA1476.1	-1081	-1088	+	1	0.944	TAAATTAT
DLX6	MA0882.1	-1081	-1088	+	1	0.953	TAAATTAT
DRGX	MA1481.1	-1081	-1088	+	1	0.971	TAAATTAT
EMX1	MA0612.2	-1081	-1088	+	1	0.897	TAAATTAT
EN1	MA0027.2	-1081	-1088	+	1	0.945	TAAATTAT
FOXD2	MA0847.2	-1081	-1093	-	0.929	0.86	ATAATTTAAATAA
Foxj3	MA0851.1	-1081	-1097	-	0.894	0.861	ATAATTTAAATAAAAAA
GSX2	MA0893.2	-1081	-1088	+	1	0.911	TAAATTAT
HOXA5	MA0158.2	-1081	-1088	+	1	0.873	TAAATTAT
HOXA7	MA1498.1	-1081	-1088	+	1	0.908	TAAATTAT
HOXB2	MA0902.2	-1081	-1088	+	1	0.919	TAAATTAT
HOXB6	MA1500.1	-1081	-1088	-	1	0.881	ATAATTTA
HOXB8	MA1502.1	-1081	-1088	+	1	0.903	TAAATTAT
HOXC4	MA1504.1	-1081	-1088	+	0.976	0.886	TAAATTAT
HOXC8	MA1505.1	-1081	-1088	+	1	0.883	TAAATTAT
HOXC8	MA1505.1	-1081	-1088	-	0.87	0.88	ATAATTTA
HOXD4	MA1507.1	-1081	-1088	+	0.988	0.884	TAAATTAT
HOXD8	MA0910.2	-1081	-1088	+	1	0.892	TAAATTAT
ISX	MA0654.1	-1081	-1088	+	1	0.945	TAAATTAT
LHX1	MA1518.1	-1081	-1088	+	1	0.94	TAAATTAT
Lhx4	MA0704.1	-1081	-1088	+	1	0.9	TAAATTAT
LHX5	MA1519.1	-1081	-1088	+	1	0.912	TAAATTAT
Lhx8	MA0705.1	-1081	-1088	+	1	0.869	TAAATTAT
Lhx8	MA0705.1	-1081	-1088	-	0.868	0.867	ATAATTTA
LHX9	MA0701.2	-1081	-1088	+	1	0.89	TAAATTAT
MSX1	MA0666.1	-1081	-1088	+	1	0.92	TAAATTAT
MSX2	MA0708.1	-1081	-1088	+	1	0.915	TAAATTAT
Msx3	MA0709.1	-1081	-1088	+	1	0.935	TAAATTAT
NKX6-1	MA0674.1	-1081	-1088	+	1	0.854	TAAATTAT
NKX6-2	MA0675.1	-1081	-1088	+	1	0.938	TAAATTAT
PAX4	MA0068.2	-1081	-1088	+	1	0.921	TAAATTAT
PAX4	MA0068.2	-1081	-1088	-	0.909	0.869	ATAATTTA
PDX1	MA0132.2	-1081	-1088	+	1	0.938	TAAATTAT
PRRX1	MA0716.1	-1081	-1088	+	1	0.971	TAAATTAT
PRRX2	MA0075.3	-1081	-1088	+	1	0.924	TAAATTAT
RAX2	MA0717.1	-1081	-1088	+	1	0.964	TAAATTAT
SHOX	MA0630.1	-1081	-1088	-	1	0.977	ATAATTTA
Shox2	MA0720.1	-1081	-1088	+	1	0.959	TAAATTAT
TLX2	MA1577.1	-1081	-1088	+	1	0.979	TAAATTAT
UNCX	MA0721.1	-1081	-1088	+	1	0.968	TAAATTAT
VAX1	MA0722.1	-1081	-1088	+	1	0.889	TAAATTAT
VAX1	MA0722.1	-1081	-1088	-	0.862	0.852	ATAATTTA
VAX2	MA0723.1	-1081	-1088	+	1	0.881	TAAATTAT
[truncated: 1,481 more rows]
