# Supplementary material for: A Y-linked anti-Müllerian hormone type-II receptor is the sex-determining gene in ayu, Plecoglossus altivelis
Source: PLoS Genet. 2021 Aug 26;17(8):e1009705. doi: 10.1371/journal.pgen.1009705 (PMC8389408; doi:10.1371/journal.pgen.1009705)
Supplement: S11 Table — (XLSX) [file pgen.1009705.s041.xlsx]

## Sheet: total
S11 Table PCR-based genotyping for genetic sex identification by amhr2bY and amhr2a using various population of ayu.
Population	Genetic sex	Phenotypic sex	Number of individuals
Ota River	XY	male	161
	XY	female	0
	XX	male	0
	XX	female	143
Nagaragawa River	XY	male	98
	XY	female	2
	XX	male	0
	XX	female	117
Tama River	XY	male	42
	XY	female	1
	XX	male	1
	XX	female	22
Jinzukawa River	XY	male	74
	XY	female	0
	XX	male	0
	XX	female	31
Biwa lake	XY	male	11
	XY	female	0
	XX	male	0
	XX	female	8
Total	XY	male	386	0.992288
	XY	female	3	0.0077
	XX	male	1	0.0031
	XX	female	321	0.996894
