# Supplementary material for: A Y-linked anti-Müllerian hormone type-II receptor is the sex-determining gene in ayu, Plecoglossus altivelis
Source: PLoS Genet. 2021 Aug 26;17(8):e1009705. doi: 10.1371/journal.pgen.1009705 (PMC8389408; doi:10.1371/journal.pgen.1009705)
Supplement: S12 Table — (XLSX) [file pgen.1009705.s042.xlsx]

## Sheet: Sheet1
S12 Table PCR primers used for cloning and expression analyses.
name	sequence
amhr2bY-1F	ATGTGTGCCTTCTTTGACCATCA
amhr2bY-2R	TCAGGTCTGGAGAATGAGGAGC
amhr2bY-3R	TCAGGTCTGGAGAATGAGGAGCCTATTG
amhr2bY-4R	AAGGGACGACAGCCAATCACAAGGAC
amhr2bY-5F	ATGTGTGCCTTCTTTGACCATCAGAA
amhr2bY-6F	GTGAAAGACCAGCCCCTCCTCAGC
amhr2bY-7F	TACTGGAATACTAGGTTGCC
amhr2bY-8R	CGTTAAATGTATTTATTTAT
amhr2bY-9F	CATTTGTACTCTGGGCCCTAAAAT
amhr2bY-10R	ACACAGTGAAGTACAGATAAAGGA
amhr2a-1F	GCAACTGTCTTCTGGAATACTCG
amhr2a-2R	GACAACCCCTTGAGATGTCAGTC
amhr2a-3R	AAGAGATGACGGCCAATCACAGGAGG
amhr2a-4F	TGGACTCGATGCTCTAGCCTCTACGTC
amhr2a-5F	CAGTGTCCCCAGAAGCCGCG
amhr2a-6R	TAATAAAAGTAAGGAGCGCC
amhr2a-7F	ATGGTGTTGGTGTTGGAGCTA
amhr2a-8R	CCTCAGGTGACATGTAGATCAAG
amhr2a-9F	TGTCACTTCAGGAGATCGTAACA
amhr2a-10R	CGCCGCTTTAAAATGTTACACTT
bact-F	GACGAGGCCCAGAGTAAGAG
bact-R	ATCACCAGAGTCCATCACGATAC
ddx4-F	TAGTGGAAGAGGCAACTTTGGCAGTG
ddx4-R	CTGGAGGAAGTTAGGATTGCTTAC
sox9b-F	AATCTACTCGACCCCTACCTGAA
sox9b-R	GCCTGGACAGCTGTGTGTAGA
amh-F	GGAAAGAATCAGGAGGAGACC
amh-R	TTAGCGACATCCACACTGTTTAG
Ayu-sex-1F	AACCATGCAACTATCTACTGGAA
Ayu-sex-2R	AGTTGGTCTCCCTGAAGCC
Ayu-sex-3F	CACAGAGACTTGAGTAGCAGCAA
Ayu-sex-4R	TAGAGGCTAGAGCATCGAGTCCA
