# Supplementary material for: A Y-linked anti-Müllerian hormone type-II receptor is the sex-determining gene in ayu, Plecoglossus altivelis
Source: PLoS Genet. 2021 Aug 26;17(8):e1009705. doi: 10.1371/journal.pgen.1009705 (PMC8389408; doi:10.1371/journal.pgen.1009705)
Supplement: S13 Table — (XLSX) [file pgen.1009705.s043.xlsx]

## Sheet: Sheet1
S13 Table PCR primers and conditions used to detect candidates for ayu sex-determining gene.
ID	name	forward primer	reverse primer	PCR conditions for RT-PCR			PCR conditions for genomic PCR
				product size (bp)	annealing temperature (°C)	cycle number	product size (bp)	annealing temperature (°C)	cycle number
Candidate1	pgta	GAAGGGAGAAGGTGTTGGATGAT	AGTTGCGATCATCCAAGTTGAG	312	55	35	410	60	30
Candidate2	eaa5a	ATGGATGGCACTGCTCTATATGA	CACTGAGAGGAAAGTCTTTACGG	322	60	35	1786	60	30
Candidate4	eaa5b	GGTCATCATCATCAAACCAGGAG	TAAGACATTCATCTGTTGGCTGC	325	60	35	4496	60	30
Candidate5	gtd2a	CTGATATTTTGACCGCTCTCGTT	CTTAAATCAAAGAAGCGCCTCAG	304	55	40	390	55	35
Candidate6	sgta	ATGAAGATCGAGAACTTTGGTGC	TTGCTCAGCTATCTTCAGGTTTG	309	55	35	1701	55	30
Candidate7	thop1	ATGTAGAGCGTGACTTTGTGGAG	AATGTAGCTGGCATGTTAGTCTG	308	55	35
			CCTAGGATCTCCTTGCACAGTCT				1384	55	30
Candidate8	syde2	GTCAGAGTCCAGGTCCCTATGA	AGTTGATTGAGCTCACCTTCTTG	316	50	40	5389	60	35
Candidate9	wdr63	AGAACAATGGAGTCCCTAGTCG	CTCCAGTGGTTTGAGGTGTTTG	329	50	40	474	55	35
Candidate10	gels	CTACAACACGCCTCTTCCATATC	GCCTCACTGTTTTCTGTAGACTT	306	55	35	608	60	30
