# Supplementary material for: A Y-linked anti-Müllerian hormone type-II receptor is the sex-determining gene in ayu, Plecoglossus altivelis
Source: PLoS Genet. 2021 Aug 26;17(8):e1009705. doi: 10.1371/journal.pgen.1009705 (PMC8389408; doi:10.1371/journal.pgen.1009705)
Supplement: S14 Table — (XLSX) [file pgen.1009705.s044.xlsx]

## Sheet: Sheet1
S14 Table GenBank accession number for sequences used in phylogenetic analysis.
organism	gene name	GenBank accession number
Atlantic salmon	anti-Muellerian hormone type-2 receptor isoform X1	XP_013989516
Asian bonytongue	anti-Muellerian hormone type-2 receptor isoform X1	XP_018597858
barramundi perch	anti-Muellerian hormone type-2 receptor	XP_018534460
European seabass	anti-Muellerian hormone type-2 receptor	AGB07595
fugu	anti-Muellerian hormone type-2 receptor precursor	NP_001266938
greater amberjack	anti-Muellerian hormone type-2 receptor	XP_022604084
medaka	anti-Muellerian hormone type-2 receptor	ABF59994
northern pike	anti-Muellerian hormone type-2 receptor isoform X2	XP_019900666
orange-spotted grouper	anti-mullerian hormone receptor II	AXQ39882
rainbow trout	anti-Muellerian hormone type-2 receptor	XP_021425808
spotted gar	anti-Mullerian hormone receptor, type II	XM_015344033
yellow perch	anti-Mullerian hormone receptor type 2	XM_028576975
human AMHR2	anti-Muellerian hormone type-2 receptor	UniProtKB: Q16671
human BMPR2	bone morphogenic protein type II receptor	AAA86519
