# Supplementary material for: A Y-linked anti-Müllerian hormone type-II receptor is the sex-determining gene in ayu, Plecoglossus altivelis
Source: PLoS Genet. 2021 Aug 26;17(8):e1009705. doi: 10.1371/journal.pgen.1009705 (PMC8389408; doi:10.1371/journal.pgen.1009705)
Supplement: S15 Table — (XLSX) [file pgen.1009705.s045.xlsx]

## Sheet: Sheet1
S15 Table Marker sequences of linkage map for genetic sex of family 1 derived from Nagaragawa River population.
LG	marker name	cM	REF	ALT	Marker sequence
Pal1	PalAyuSNP2-50	0	T	G	AGCCAGTCATTTACCCAGCCCCACGTTCTGTGAAACACAACAAAGATTCCTAAATGGCTGTGAAGACAGAGCGAATGTTTGAAGTGCCTCCCCCAGGTTC[T/G]GTAAACAGACCTCAAACATGGCCTCCACCTCCCAGATGGGACACGTTTCCACATTATGGTAGTGACATAACTTTCAATCACCCAAACAAAATCTGCCTAT
Pal1	PalAyuSNP2-51	1.64	T	C	GTGAGTCTAAAAGTAATCCAATTACCTGGATTCTAACTCAATAACCCTTTTTAAGGAGAGAACTGTTACCATCAGAAGACAGACTATCGGAGGTTTTGGC[T/C]TGAGTATTAAGGTAATTAAGACCTCACTTGATTAGTGTGCCCCTCCTCACCACTGTCTCTTAATTTACTGTCACTGAGTGCACTCAACCCTTTTTGTCAA
Pal1	PalAyuSNP2-49	1.64	C	T	TGTTGAAAGCACCAAGAATGCATCCATTATATGAATGGTTCTAGAACGGATGCCTCTAGTGAGCATTGACATAGGACCTTCTCCTGGAGACAGAGATACA[C/T]GCATACTCACAATGGCATTCTTGCACTCATGTCCTCTACACAGCTCTTTATAAGTGGAGTATTGAACATAAATCACCCAGCTCCCCACGAACACCGTCAG
Pal1	PalAyuSNP2-48	1.64	G	T	ACCCCCCTGCCTCCCAGCCCACCCTGGTTTTTGAGATGCCCCTAACCTCCACCCTCGATGTGCAGGCCCTGCTAGACAGGGGGCAAGAGAGTCAGGTTGA[G/T]GGGAGACCCACCCCCACCATGAGCACGTCCAGCAGCAGGGCCCCAGAGGACCAGACCTGGGGACCCCGCACAGAGGAGAGGGGGCCTGTTCTAGAGGGCG
Pal1	PalAyuSNP2-47	1.64	T	C	CACTAGTGCTCCGTTTTGTCATTCTACCCGGAGTGAGACAGTTGTGACAATGACATGTCCATTTCCCAGCCTCTGTAACCAGATGGTGTGTGTGGTTAAC[T/C]GTGTTCCCTCGCTGTCACATGGCATTGGCTTTTGACTTTGACCTCTCCCTCACTGGGGCTGATAAGACGGCACGTGTTGGCCTCTGCATCACGAACATCT
Pal1	PalAyuSNP2-38	4.92	C	A	CTCCCCTTGCTCCATAATCATTGCCAGTTCTGGAATGTTTTCCAACTTCTCATACTGGAACAGATAGAGCAGAGCTGAGCGACAGTGCAGCACCTTCCTC[C/A]TCAGGAACAGAGGCCTCAGAGACAGAGTCTCTAACAGAATCTGTTCACGTCGACACTACATGTCTACTAGAATAAGGTTCAGAGTATAAAATGCCATATG
Pal1	PalAyuSNP2-46	4.92	G	A	CTGCAACCAATACACGCTCACTGTTTCCATGTATGAGTCAATGAAGATGTCTGTGTTCTTGCCCTTGATACGAGCGATACAGTAAGGGCTGCGGAATAGC[G/A]ACACATGACAAGGTCAGTCAAGCCTTTGTCCACCTGTTGTCTCTCTGAAAGGATAACGGGTCAACACCGGTCTTTTTGGCATCGCTAGCATCTGGACAAA
Pal1	PalAyuSNP2-42	4.92	C	T	ATGCTGGTGATATCATGTATGATCCAGCGCCTAATCGGTCTCAGCTGCTCGTTTCAAACCGTAGCCAAGGACTTCTACCATGGGCGTTTCTGATCCAATC[C/T]CGTTGTTTTGTATGTTCTGCATGTTCCGCCTGTCAGCGCGGTGGCAGGAGTGCAGCTTCTTGTCGAGGATCAGTAAATCTCTACTCAAACAACAGTGGTG
Pal1	PalAyuSNP2-45	4.92	T	C	AACCAGGCAATCCGGGAAGGACACGGGCGGCGGGACGCGCACAACGCTTTTTTTTTTAGGTCTTTTTTCTGACGCAGCATCTGTCACTGGTGTCTGAGGA[T/C]ACGCCTCGAACGAAACTGAACCCCGCGTGTTGCATGTGTATTGCAGCCGATCCCTGCCATGGATTTGCGGAAAAAGGAGACAACTAAGGGTTACGTCAGC
Pal1	PalAyuSNP2-1975	4.92	A	T	TGTCGCTGAAATAACCAAACTTGTGGAGGAAGGCACCGTCGTGCTGAAATTGGAAATGCGTCGAAGAGACAGTGAGATAGAGGACCTCAAAAGAAGCCTG[A/T]TAATGGAAAGACAGCTTAGAAAAGGTCAAGAGAATGCCGCGCGGCTGACAAGTGACAGGCTACATGCTGTAGGGACTCAGGTTGGCAGCCCCATAAAAGG
Pal1	PalAyuSNP2-41	4.92	A	G	CATTCATGAATGTGAAACACTGGCCATGGATGAAGGTCTACTACAAGATCAAGCCTCTCCTGCAAAGTGCTGAGACAGAGAAGGAGCTGGTCAACATGAA[A/G]GAGGATTATGAGAAATGCAAAGTTGCTCTTGAAAAGGCTGAGGCTCGCAAGAAGGAGCTGGAGGAGAAGATGGTGTCCATACTGCGGGAGAAAACTGACC
Pal1	PalAyuSNP2-39	4.92	C	T	GAAAAAGCCAGCATGATGTATGTGGAGAATGGCACTCCTGACACAGCAGCGATGGCTCTGGACAGGGCTGGCAAGTGAGTTCTCATCCTAACTCTTCTAT[C/T]TTAGCATCAGGTCATCTATGATACACCATGCAGCAATGACCCCTCACACCGTTCACAAAAAATTCTCATTCTTTTTATGATCAGACTCATCGAACCTATG
Pal1	PalAyuSNP2-44	4.92	G	A	GCCTGAATCGGCTGACACAGGCCTACTGCAGTCTGAGCCAGAGAAGATGAAGTGGGGGACCATGGTATGGGCTGCTCTATGTTCTCTGTATTCCTCTCAC[G/A]CTTTCCCTCCTTCCACATCTTCTTCTGTCTCTCGCCCACCCACTCCTGAATCCATCTATCTTTATTTTACAATGCCTTTTCTTCATTTTTCCCCATTCAG
Pal1	PalAyuSNP2-40	4.92	C	T	ATATATGCTGAAGAGGCTCACTTTTAGTGAAGGGGACAATGCTGAGGAATTTGAAGGAAGATTTGATGCTCATCTCAACACTGATAGAAAAGCAGTTCCT[C/T]TGAGGATCCAGAATGTGCAGCTGTCTGACTCTGCAGTGTACTACTGTGCTCTGAGGTCCACAGTGACTGCATGTTATGCAGCTCCTCTACAGAAACACAT
Pal1	PalAyuSNP2-43	4.92	C	A	CACGGAGCCACTAACCTTTTATGGGGCTGCCAACCTGAGTCCCTACAGCATGTAGCCTGTCACTTGTCAGCCGCGCGGCATTCTCTTGACCTTTTCTAAG[C/A]TGTCTTTCCATTAACAGTCTTCTTTTGAGGTCCTCTATCTCACTGTCTCTTCGACGCATTTCCAATTTCAGCACGACGGTGCCTTCCTCCACAAGTTTGG
Pal1	PalAyuSNP2-35	6.56	G	A	GGTTAGTCGCTGCAACAATGTTAACCGAGACTGCAGGCTGGGGTGAAGTCATCTCCCCGTCACAGAGACAGACTGAGACAGAGACAGGGCCCAGAGCAGG[G/A]GGACACTCACAGCATTCTCTGGGTGGAAGATGTAGGAGGCGGGGGAGTTGTCCACAATGATGACGTTGTTGAGCTCTCTGCCTAGCCGGCTGAGGTCTTT
Pal1	PalAyuSNP2-37	6.56	C	A	TCTTTGAGGTAAGACACGTCTGATTTGAGGTAAGACACATCTGGTTTGAGGTAAGACACGTCTAGTTTCTGAAACTCATCTGGTTTGGGCACATGCCCTG[C/A]AAATCACTTGTTTTTTTCCTTGTAGTTACAAGAGGATTCACATCATTATTTGATTCAGATGAATTCAATAGTGCAGATGGCTGTCATGTTACTGTAGGTG
Pal1	PalAyuSNP2-36	6.56	A	G	CTATTGCTCCAGCTGTCTTATCTCTGTGCTGAGAGTCAAGCTTGTTCAACTGCCCTATCTCCTCACCATTTAGTTTAGCAGGACTGCAGCGTGGAGGGGG[A/G]AAAAAACTATTAAGTGGCTAAGATCCCTTCCTTGCTGTCTCCACTGCTTCTACTTTGCCTGAGATGAAGCTGTCCTGTATACTACCAGCCCAGGCCACTG
Pal1	PalAyuSNP2-34	8.2	G	T	TCGCAGAAGTTTGTATGGCTAATTATGGATACAGCCCAACCTCACAACCACAATATGGGAGCAGTACAACACTATCTAGGACAACAGAACAGAAATGTGT[G/T]TACCTGATGAACAGTATCTAGGTAGAGAGAGCGGTGGATGAGGGGAAGGAAGAGAGCGAGCAGGATGGTATTAAGGGAAGAGAGGGAAAGCTATTACTGA
Pal1	PalAyuSNP2-33	9.84	T	C	AGGGAGGAAACCTCGACACAGCAGGCCCGAATCACCCACCCCTGACATCATAGTGAAGAGGAGCAAGTATAAATATAAAAAAGGTGTGCTCTCCCCCATC[T/C]ATATCTCTCATCTCACTAATTCTGTGTTTAAATGGTCTAATCTGGTTTGTGTCTGTCTCCCCTTTCTCCTGGGGAGATACTGGACCTCCTGTGTGTGTGT
Pal1	PalAyuSNP2-31	13.13	G	A	ACGACGGTCAGTTCACGGTGATCCAGCTGGTGGGCATGCTGCGTGGCATCGCCTCGGGCATGAAGTACCTGTCAGACATGGGCTACGTTCACCGAGACCT[G/A]GCAGCACGCAACATCCTGGTCAACAGCAACCTGGTGTGTAAGGTGTCTGACTTCGGCCTGTCCAGAGTCCTGGAGGACGACCCGGAGGCTGCGTACACCA
Pal1	PalAyuSNP2-29	13.13	G	A	GAAAATATCTTGGTATAATAACTGGTAACCAGAGACAGCATTGAAACAGGATACAAAGACTGCACAGGTTTGTTGATAACGTGACCTGGATAATCCAAAC[G/A]TTTGCGACTGAATCAAGTCACCCCTGACTGACACAGTAACGCACAGCTAAAACCTACCTAAGAATAGATAATCATGCTTGTTTTCTTTCACGGAAATAAA
Pal1	PalAyuSNP2-30	13.13	C	G	CTGGTAACCAGAGACAGCATTGAAACAGGATACAAAGACTGCACAGGTTTGTTGATAACGTGACCTGGATAATCCAAACGTTTGCGACTGAATCAAGTCA[C/G]CCCTGACTGACACAGTAACGCACAGCTAAAACCTACCTAAGAATAGATAATCATGCTTGTTTTCTTTCACGGAAATAAACTTGAGGTGTGTATTGTGTGT
Pal1	PalAyuSNP2-32	13.13	C	T	AACAACCATGAAGATCAACAGATGCTCCTCTCTGTCACTCGCTCTCTCTTCTTCGGCTACTTTTTCCTCCTGGCTTTATCTGGCTCCCTCTCTCATTTAC[C/T]TACACACTGCTGTCTGTCTGTCTGTCTGTCTGTCTGTCTGTCTGTCTGTCTGCCTGTCTTCCTGTCTGTCTACCTGTCTGCCTGTCTGCCTGCCAGGCTT
Pal1	PalAyuSNP2-28	14.77	C	G	CTGAGCTTCCTCTGGACACGCACACCGTCTCTCCTGACGAGGATCAGCACAGGCTGGAGCTGGCACGCAGGCAGCTACGGGCCACAGGTAGGGAGCAACA[C/G]ACACACACCAAACACACCAAACACATCCGCTCGAATGTGAGGCGTCTGGCAACTTGTAGCGTTGTTTGCTTATCCCCTGCTCTGTATTGTGCACTAACAT
Pal1	PalAyuSNP2-27	14.77	T	A	GCAGAGTGACCATGTGAACCTAGATGGAGCAGACTATATAGAAGCATCCAGAGAGGATGAGATTATAGACAGGATGGGGCTCAGCTGCCACAAGAAGAGG[T/A]AGCTGGATATAGACATGGATGTGTATATGTGTCTGTCTCTAAAGGAGAATTTGGCTGTGACGGGGCTTCCTTTATACTAGTATGTATACGTGTTTTTGTG
Pal1	PalAyuSNP2-26	14.77	T	A	AGACTCACAGAGATGAGAAATCTGGAGCAGAGTGACCATGTGAACCTAGATGGAGCAGACTATATAGAAGCATCCAGAGAGGATGAGATTATAGACAGGA[T/A]GGGGCTCAGCTGCCACAAGAAGAGGTAGCTGGATATAGACATGGATGTGTATATGTGTCTGTCTCTAAAGGAGAATTTGGCTGTGACGGGGCTTCCTTTA
Pal1	PalAyuSNP2-25	14.77	T	G	CCTCTGACACAGACGTTTCTAGATAAAGCAGGACAGGCACATTCAGCTATCTGCACAAGGGAACCTATCACAGCACTCTTCGGGGGTCGTCATCCATGGA[T/G]GCCACCATTTCTGTCCTTTATCTGGCCTGAGCCTGTGTCTTTAGAGCAGCTGTCTCACCTACTGAAGTGAAGAGCTCTAGGAGGTGGTGCAGGAGACCAT
Pal1	PalAyuSNP2-24	16.41	C	T	AATGTTAAATTAATTTCGATTAGTAATGCAGACTTTTCAATTAAATATGTCACTAGTTCTGGCTTTGGAGACAGGTGGAACAGTACCATTGCAGAAAAGG[C/T]AGCAAGGTTTTGAGCGGTTCGGAACAATATGAATGATAATATGGATCCTGTTCTGTCATGTTTCAGCGTATAATTCCATTGAGACAAGAGATGAAAGATC
Pal1	PalAyuSNP2-23	16.41	A	G	TTAACAAAAATTTTAAAATGTTAAATTAATTTCGATTAGTAATGCAGACTTTTCAATTAAATATGTCACTAGTTCTGGCTTTGGAGACAGGTGGAACAGT[A/G]CCATTGCAGAAAAGGCAGCAAGGTTTTGAGCGGTTCGGAACAATATGAATGATAATATGGATCCTGTTCTGTCATGTTTCAGCGTATAATTCCATTGAGA
Pal1	PalAyuSNP2-19	18.05	T	C	TATGCACAGCTCTGAGTTATAAATGGCTGCCTAATGGGAGCTTGAAGGAGGGAAGTTTCCAAGTGCCGTGGAAGACAAAAAGAGACAGAGAGGAGAGTAC[T/C]GCTGAACTTAGTTTACTGACTTTCCTTCATGAAATTTGAGTCTTGGTCTTGGCCCTGCAGCAACTTTTCACGATAGTTCTCTGGTAATACATCAATATTT
Pal1	PalAyuSNP2-20	18.05	A	G	AGAGGGGGGGAGGGAGGTATTGGCAGAGGCAGGCAAACATAGATACAGAGAGGGAGGGAGAGAGAGAGAGATAGAGATAGAGAGACAAAGGAATGGACGG[A/G]GCGAAAGTCAGAGAGAATAAGAAAGATCCTTACTGGCCTCTGCCCCTGCCTCGGGGGCCCCTACCTCGGGGCCCTTGCCCCCTGCCCCCCTGCCTTCTCA
Pal1	PalAyuSNP2-22	18.05	G	A	ACCACGGCGTAGAGAGAACAAGTAGGACTTTTATTCCGAGTGGAACAGGCTCTCCTATTCTGTTCTCCCAGATGACGGCCATTTCCTCTCGAAAGGCTCC[G/A]ATTTCTCCACCTCGAGGCCCTGCCCGCCTCTCGACCCTCTCTCCTCATCTCTCCTCATCTCTCTCCCCCTCAATCTCTATCATTCTCTCTCTCACGCTGT
Pal1	PalAyuSNP2-21	18.05	G	T	TCTTTTGTCAGGCCTGTTTCCTAACTGCAAACAAGACAGTGCAGTTACAGCATAGCACACGTTGGAGAGGGTCTCTGGTAACATCCACTAGTACAGTTGT[G/T]ACTATTAGAATCCCCTGGACTGACTGGATAGTCAGACCCGTGAGGCGTGTCGAAGTCGCTAGGGAATTGCACAGGTCTAACCTCGTGGCTTTTTTTCCAG
Pal1	PalAyuSNP2-18	19.69	G	A	GTTTCTTTAGAGGCATGCCAGACATCCAGTGGATGAACCTGGACCCTGTGAAGCTGATGGAGGAGCTGAGCCAGTTCACCTCTCTGGAGGGCTTCAGGGA[G/A]ATGCTGGACAAGGCCCAGGTGGGACACGCCTACATGAACCGCCCCTGTCTGGACCCTGTCGACCCAGACTGTCCCCGCAGCGCACCCAACAAGGACCTGG
Pal1	PalAyuSNP2-14	22.97	A	G	GAACCAAAGAAAGATAGAAAGACAGACAGAAAAAAGAAAGAAAAAAAAGAAAGTAAAAACCATTTGAAAAGTTAGATTCTCTGAGGAAAACTACAGGGCA[A/G]GAAGACAAGGAAGTGTTCTGACCTCTGATAATGAGCTGGGAGAATTCCCTGATGGATGTGCTGTCTGCCAGATCCAGAGACCTGACCAGGATGTTCGGGT
Pal1	PalAyuSNP2-16	22.97	T	C	GATGACTTCTGTTCGTCAAAAGGTCAATCGCTCACCCGAACCAATGATTCGGATGTCAGTTTTATTTTCCTCGCTATCCTTTTCATTCTCTCTTGAGAGA[T/C]ATTCTTGGCTCCTTCCCTGTCTCTGCCCCCCCCCCCCCCACTCCTCTCTTCACATCCTCCCCCCAGTCTGCCGGTGTCTTCCGCTCAGCAGGCCACGCTC
Pal1	PalAyuSNP2-13	22.97	T	C	CCGATTCATTGTATTAAGAGAGCGGGCTGGCTAATCGGGACAGGGGGGTTGGAGGATGATGTACTTGTCATGAGAAGAGAGACCAGAAAGTGTGATGATC[T/C]CTACTCTGAAGAACATGGCTCTAGACACTGACATCCCTGCCTGCGTCGTTACTGGGCTGTCGAATCATAAACGCAGATTCCAGAGAGACTCGAACCTCTG
Pal1	PalAyuSNP2-15	22.97	G	C	TGCTTCTCCTTCTCTGTAACGATCCCAGATCGAGGGAGACCGTAGTGAGCACAACAAACACAAGACAGTAGACCCAGATGAACCAGGGATCAATACAGCC[G/C]ATCGATCTGCTGTCTGGAGACAGATTTGTATTGTGGCTGGCTGTCGCCAGCGGATGCTCCCCCAAGCCAGAAGCAGGAGAGAGGAGCTCAACACGAGAGA
Pal1	PalAyuSNP2-12	22.97	A	G	TGGCCGATTCATTGTATTAAGAGAGCGGGCTGGCTAATCGGGACAGGGGGGTTGGAGGATGATGTACTTGTCATGAGAAGAGAGACCAGAAAGTGTGATG[A/G]TCTCTACTCTGAAGAACATGGCTCTAGACACTGACATCCCTGCCTGCGTCGTTACTGGGCTGTCGAATCATAAACGCAGATTCCAGAGAGACTCGAACCT
Pal1	PalAyuSNP2-17	22.97	C	A	ATGTTGACGGAAGGGGGTCACCTGTTTTGAAGACGGTCTCCACCACTCGGCTGCGCTTGGTTCCTCTGTATGCGATCAGAGTGACGATGTAGCTCTTACC[C/A]ATCTCCAGGTCTGCGATGGGGAACCTGCTCTGTCTAGCCTGCAAACGCCTCTCCACAGCCTGCCAGCAGGACACAGATCGAACACAAATCACTCTCTGTC
Pal1	PalAyuSNP2-5	24.61	C	T	TGTGTGCATGCCCACGAGTGACAGGGCAGTAATGGAGGCATGAATAATTCACTCCTGCCTTCGCTGTTTTAGCCAACCGTGCTCCGCCTCATTCGCAAGA[C/T]GAGTTTCTACACCCTCCACACACCCCCTTCCCTCCCTCTCTCTCTGTCTCTATGTCTCTCTCTCTCCTTTACAGGCCCTCTCTCTCTGTCTGTCTCTATG
Pal1	PalAyuSNP2-11	24.61	A	C	TCCACGGGGCCCCCCCCCCCTCCTTTTTTTTTTTTTTTTGTTTTTGGGGGGGGGGGGGGGGTTAAAAAAAGCCCCCAAAAAAAAAACAGGCGGGCAGGGA[A/C]ATGGAAACACTCCAACGGTCGAGACCTTGTCAGATTAATCATCATGCGGGAGCAAGTTTTTTTTTTTTTTTTTTCATTTAGCGTGCACCATCTGTTCAGG
Pal1	PalAyuSNP2-10	24.61	C	A	CCTCCTCCTGGTGTGAAACACATGTGGTGTGACAGACGGCAGCTAGGGGGCGACACAGGGCCTGACCTCAGTTAGCTTCCATCTATCAACTACAGTCATT[C/A]ATTTCTCTATCTCTGTTTCTCTCTCATGTCCGATCTCCCCCCTCTGTCTCTACCTTGCCTGTCCCCTATAATGTCATATTCCAGCATCGTCGCTTCTGCC
Pal1	PalAyuSNP2-6	26.25	A	G	GAGACACACAGAGAGAGAGAGACACAGAGAGAGAGCTAGAGAATGAGAAACACTCACCGGAGACAGGGGTGGGAACAGGAGCACCTCTCCCCTGAGAAGC[A/G]GCCCCGCCCGTCTGGGCCCCGAAGGTAGAGGAGGTGGATCGAATCAAACCGCGGCTCAGCCTCCTAAAGAGTGGGTCTGCATTGTCTAGGTGGTGCAGTG
Pal1	PalAyuSNP2-4	31.18	C	A	AAGTGAACAACAAGACGACGTTGGTGCAGTTCACCGAACCTCGACCGCCCCCCTCCCCTCCCTGGCTCTGCAGCAGCACCTGTCGGCTGGTACACAGGAG[C/A]ACACTGCCCCTGGAGGACTGGAGAGGCATTGCACCTGCCCTCAGCTGTCTCATTAGGGAGACATGAACACACACGCGCACACACACACACGCACAGAAAG
Pal1	PalAyuSNP2-3	36.12	G	A	CGATAGTCAGGCAGACAGGCAGAGAGACAGACAGACTAGAATAAATGATATGAGCGACAGTGTGCCCGTCCTGAGTTCTCTGTCCCGTACTCGCTCCCTG[G/A]CACACTCAGTCTGGGTTGCCGTAGAGACAGAGTGACAACTCAGATATATGACTGGCCTGTGTCAACATTCAACAGCTGGTCTAATGTCACACAAACACAC
Pal1	PalAyuSNP2-1858	46.08	G	A	AATAAGAGAGGTGTGCAGGTATCTGGTGTAAAGACACCAGGACCTCACCTGTTTGGATGTCCTTCCACAGGACCCAGGACTTGGAACGATCCTCAAACAC[G/A]ATGAAGCAGCGTTGTCTGTCTCTGTCGATCTGGAAAAAAAGGACAATCGAACACGCCATCTTTACACAACTCCGCTGCCACAAACCACGACGACACTTCC
Pal1	PalAyuSNP2-1	46.08	G	A	TTGCTCATCATCAGGAGTGCCAGGGGGGATGCTGGGTTTGGGCCCCAGAGCCTGAAACACAACATGGAGGAGAAGAGGTTAGACAGAAGACAGGCAGGAG[G/A]TCTCACACTACAACGCTTCGTGTCATCATCTCCACCTCCATCTCTCTCTACCTTTACCTCTCTCTCTTTACCTCTCTCTCAACCTGCTCCCTACCTGTCT
Pal1	PalAyuSNP2-2	46.08	C	T	CCAGGGGGGATGCTGGGTTTGGGCCCCAGAGCCTGAAACACAACATGGAGGAGAAGAGGTTAGACAGAAGACAGGCAGGAGGTCTCACACTACAACGCTT[C/T]GTGTCATCATCTCCACCTCCATCTCTCTCTACCTTTACCTCTCTCTCTTTACCTCTCTCTCAACCTGCTCCCTACCTGTCTCTCTACCTCTACCTCTCTC
Pal1	PalAyuSNP2-845	47.72	C	T	CATGGCAACTGGAGACAGAGAGCCCGTCGGATTCGTCCAGTCGTATGGTGATTTCTGAGAGTGGGAGACGGAGAAAGGTGTTGGCGTGGGGAACGGTAGT[C/T]GCGCGTGCGTTAGCGTCCGTGATAGCGTGAAGCGTTCGTGATAGCGTGAAGCGTTCGTGATAGCGTGAAGCGTTCGAGAGGCCCTCGCTACCTTGAGTGG
Pal1	PalAyuSNP2-1824	52.66	A	C	AGTTTCATCCAGTCTGGCCTTCAAGGCCCCCAGGGGCCCCCAGGTGACAGCGGTCAGACACACAGAGCAGCTCTGCTGCTCTCTGGAGCTCTGTCGCACC[A/C]GAGCGGAGCCTCCTCCGTCTGGGTAGCGTCTCTGGAGGCACCCTGGTGTTCAGAGAAGGACAACATGTGGCTGAGTCTACCTTTATAAAGGAGTGTGTTT
Pal1	PalAyuSNP2-1876	52.66	A	G	CATTTTCTCATTTCCTATATGAGTTTCTGATCACTGAGCATTGGCCCATTGGACAGCATGTAGACAGAGCAACACACAAAAAACATCCACATAAATAAAG[A/G]CAGCACTGAGGTAATCCAGTCTTGTCAAATCAGAGATTTTTTTGAAGTTGTGGAGAAGGAAGTGAACATCAGCAAGTTTGTTTCTCCACCTTGGTACTTC
Pal1	PalAyuSNP2-1827	54.3	C	T	CTGCCCTAACCCTGTGTGATAGAACACTCTGACTCTAAATGTTACCCTTGACCTTTGATCTTCAGGAGCCCGGTAGAGTAACCATCTATCCTCCCTCCAA[C/T]CCTCCTTCTCTCTCTCTCTCTCTCCCTCCTACCCTCCCTCTCTCTCTGTCTCCCTCCTACTCTCCCTCTCTCTCTCCTTCCCTCTCTCCCTCTCTCTCTC
Pal1	PalAyuSNP2-1825	54.3	G	A	TACAGACACAAGCACACACAGACACACACACAGACACACAACCCTTAGGGTTGACAGCCAGCCAGACCCAGACTGATACACATTCAAGTTCTGCTGACTG[G/A]ACACTCAGAACATCCCATCAAGTTCTCAGCTTGTCTTTTGAAATGTGACACATCATCCTTCATTTTCCTTCACTCTCTCCTGTGTCCTCTCTCCTATATC
Pal1	PalAyuSNP2-1826	54.3	C	G	CAGGAGCGCCCCCTACAGGATCAGTATGGGTGAGACAGGACTCTGAATCTGCCCTAACCCTGTGTGATAGAACACTCTGACTCTAAATGTTACCCTTGAC[C/G]TTTGATCTTCAGGAGCCCGGTAGAGTAACCATCTATCCTCCCTCCAACCCTCCTTCTCTCTCTCTCTCTCTCCCTCCTACCCTCCCTCTCTCTCTGTCTC
Pal1	PalAyuSNP2-1835	54.3	C	A	AGAGACAGGCTTGTGAGGGAGAGACGGGCGTGTGAGGGAGAGCCAGGCGTGTGAGGGAGAGACAGGCGTGTGAGGGAGAGACAGGCGTGTGAGGAAGAAA[C/A]CGTGATGTTTGCAAGCTGCGGAGTCATTTGGGACACGTCAACGTAACGCTCCGTGGACACCAGGGGACGCATCCCAAACACCCCTCTGTCATTTCTACTG
Pal1	PalAyuSNP2-325	54.3	G	T	AAGCCCAAAGAATGGGAAATACTCCACGCCTGTCCAGTCCACAGAGCCAGACACACAGGCCAACACCCTGACCCCTGACCCCTGACCTCTGAGGAATGTG[G/T]TGTCGTGCTGGTGCTCGTATTGTTCCCCTCCGTCCATCCCTCCGTCTCTTCCTGAGTCGTTCTTACCTGCTTTGAGGAGTTAAGCACCAGACTAATTCTC
Pal1	PalAyuSNP2-1948	55.94	A	G	CAGAGAGAGAGACAGAAGGAGGGGGGACAGAGAGAGAGACAGAAGGGGACAGAGAGAGACAGAAGGGGACAGAGAGAGAG[A/G]CAGAAGGAGGGGGAAGGTAAACAGAGGAGATGTTCAAACATTGCTCTCTGTGTCTGGTTGTTGGTGTGTTGCTACAGCCT
Pal1	PalAyuSNP2-1942	55.94	G	T	ATTTTAATCCAATAGTTTCCCACGCGCACTCACACATACCATTCATTCTCGAAATGCTTGGCAAAACACACTCTTTCTCTCTTTGACACACACGTACATA[G/T]TCTCTCCGTCCTAACACACTCACAGAGAGACTAATCCTGGGTGCTTGGTGTGACAGTGAACCAGAACTGTGCTTGAGGGTACCTGGTACCATGGTACCAG
Pal1	PalAyuSNP2-357	57.58	T	C	GTCTTTTACATCCCTGTTCTAGTACACAGACAGTGGAGATAACAGAGGTTAAGATGGTGTCTCTCTCACTCTCTCCTCTCTGCTCCTCGCGGTCTCCCCT[T/C]AGACAAGCACAGACCATCTAATCTAAATCAGATTACAGATGCTTTCAGCAAGCAGTGGCCCTCCCAGATGTCTACAGAGTAACATCTCAGACCAAAAACC
Pal1	PalAyuSNP2-1877	57.58	T	G	GAATGTACTTGATTATAACCCTTCACCAGTTATTAGAGAGTTGTAGTCCAGAGACAGAACAGCTCTGAATGACACAGAATAATTGAAACATCATTTTCTA[T/G]GTGTTATCATGTCATTCCATCCCTCAGCTCTCCTAAACATCACTTGTTACACTGTCAACAAACTCCCAACAGGATGTTAACTGATTCATTTGTTTTCTAT
Pal1	PalAyuSNP2-1828	59.22	C	T	TGCCTGATATAAAGAACACTAGATATTGTCAGCAGAGAGGCGGAGCTACCAGAGAGGCGGGGCTACCAGAGAGGCGGGGCTACCAGAGAGGCGGAGCTAC[C/T]AAAGAGGCGGAGTTACCTGATTTGAATGTGGCAAGATCTCGGAACTCCAGCAAGTTGTTGCCGTAGTGATAGTTGGTGACGTAGATGACCTGACCGTTGC
Pal1	PalAyuSNP2-1819	60.86	C	A	CTGTTTCATTCAGCACGTACCTTTTTTTTTAAAAGAATTTCATGAAGTTTTCCTCCAGAGACAGAGGAGATAAAGGCAGAACACAGTCAAATGAAGTCCT[C/A]AAGTGTCTTGTAGTCTTCTGCATCTGTCCGTGGTGGCTTCATAGACTAGCCTGTCTGAGCGTGGTAGCCAGGAAATTGAAAAAAGGCATGTAATGACAAG
Pal1	PalAyuSNP2-1820	60.86	T	C	CTCATCTCTTTTACAAACTATGCTATGTGCACAGTTGTTGTGTATGAAATGGTAGACATGCCTCATATGGTTAGAAAGATACGATTCTTGTGATTCTATT[T/C]ATGAACACCATTTCAAAATCAATCACAACAGTTTAATCAACATCTTTGTCTGTCTCCTCACCTTTCGCCCAACAGCTGTTTCGGTCTAGCGGACGGCTTT
Pal2	PalAyuSNP2-348	0	A	T	CTGGACACAGGCCTAGAAAACCAGGCGTTCACACAGAAAATCAGTCAGCCACACTAAGAGAACCAGCCAGCCAGTCAGACAGTCAGCCATATCCAGGTCA[A/T]CTGGGGTCTCCTACCTCTCAGCGCCTCCTGACATTGGTCTCTCCTGGGACTGGTCTGCCGGTCTCTCCTTGGCGATGGCTGATCGCTCTTTGATGGTGAG
Pal2	PalAyuSNP2-59	4.93	T	C	GATAGATAGAGAGAAGATATCGCACACCAAGCGAGACAGAGACACACAAAAGCATCATAGATCCTAGTTGATATGTGAGTGCCTGGTTCTCCAGGCTCCT[T/C]CCTGAAAGGTTCCACCGTCTGACAGTTCCATCCTCCTGTTCTACAGATCCCCCTGCTGGCGGCCTAGAGACATTACAGCCTTACACCCACAGGGCCGTGG
Pal2	PalAyuSNP2-1839	4.93	C	A	TCAAAGAGAAGGCTTACGGCCTACGTTTGATCGGTAGATAAGATATCCTCATCTTAGAGCAGCCCTTATATTTAAGATACACGAGAGACAGAGCGAAACT[C/A]CAACCAGCGTTATTTGTACAGGAGGAAACTCATTAGTGCGCAAAACCGGAAAAGCACGCGTGCTGTTGTCCCAAAAGATCACGCACGCGGGTGTCTGCAC
Pal2	PalAyuSNP2-1890	4.93	C	T	GGGAGAGAGGTGGGGGAGAGGAGGTGGGAGGAGAAGACAGGGGAGGACAATTAACTGTGTGTTGGACCCATCACACTCATACAGCACTCTCACCCTTTAT[C/T]TCTCTCTCTCTTCTTTGTCCTCTCACTTTGTCTCTATCTCTCTCCTCTCTGCTCTATGTCTCTCTCCTCTCTGCTCTATGTGTCTCTCTCCTTACTGCTC
Pal2	PalAyuSNP2-54	4.93	T	C	TGTGAGTACTTTTGGCATTGCAGCAGGAAGGTGATCAGCAGGTGATCACGCCTGTGACACGCTGTAGAGGAGTACGCCAGCACACACACCTCCACAACAC[T/C]GCTGTTCACCTGCCTGGACACACACACACCTGTTAACTCACCTGGAAACACACACACCTCCACAACACTGCTGTTCACCTGTCTGGACACACACACACAC
Pal2	PalAyuSNP2-1887	4.93	C	A	ACGTGGGCCGTGGGTCCTTTCAGAACCCATATGCCCCGCCCCCGCGCTACCCCCCCCAGCTGCCATACGCCATGCAGAACCAGCAGCTGCGACAGGCGTC[C/A]TATCAGAGTTCACTGCAACGCCGCAGCTCCCCCTACGCCCCGCCCTCCCCTCAGCTAGGCCACGCCCTGAGGAACCCCCAGCTGGCTCAGGCCTCGTACC
Pal2	PalAyuSNP2-347	4.93	C	T	TGGCGTTCACGATGATAAAGCGAGACGTCCAGTAGTGCACCGACAGCCAATCCCACGCAAACTCAGCGATCAGCTGGTACGGAAGCAGGAAGTACTTCAC[C/T]AGAAACTCCGTCCACTGGCTCCAGCTAGGTTGTACCTTTGAAGCAGGAAACCAGTAAGATCACGTAGGAACCCAAGTCACATGTCTGTACTTATGTAGCA
Pal2	PalAyuSNP2-1903	6.57	C	T	GACAGGCAGAATGAGCAGTCCAGTATCGCCAGGCTTCCGACGAACAGATCGGAGGTGGACGGGTCCAATTCCTTCCGGAGCAGAACCAGGAGAACGCGTA[C/T]GTTGAAGGGCAACCCTGCCACGGCAACCACGATGTTAGCAACGTCTAAGATGAGGAACCCCAGTAAACAAGGGTGGTTCCAGTTGATGGTGTCGTTTGTT
Pal2	PalAyuSNP2-1867	6.57	A	T	GAGTGAAGCTGCTCTCTGATGGACTGAAGAGTCCACAGTGTAGACTGAAGATCCTGAGGTCAGTTATCAGACACACATGGAACCAGACAGGGACACATAG[A/T]ACATGTTGAAGAAGTAAATGCACAGAATGTCCATCAATCAAGTATCCAGTGATGTTAACAACACCCACCAGCAGAGGGCATCAGTGTTGTAACATCCTGA
Pal2	PalAyuSNP2-1905	6.57	C	A	CATGACAACATAGACTTCGCAGGTTGAAGGAGAGGTTGGTGACAGGTGAGGGGCCGGTGTCCGCCGGTGACACGCTCCAGACGCAGTCTCTCGGTAAATA[C/A]TGCCCGTCTTCATCCTCGGTGGTCATCTCGTGCTCGTTCGCGCTGTCCATATCAGTCTTTACCGCAAGTTACTTAATCACACAAAATGTGCAGTTTTGAT
Pal2	PalAyuSNP2-1838	6.57	G	A	GGCCGGGTCAGAGGCCGGGCCAGAGGCCGGGCCAGAGGCTGGACATAGGTCAGGAGAGGAGGGGGTGCGTAGTGGTGAGGGTGTGGGTGTGTGTGAGGAT[G/A]CGGAGGGTGTGTGTGAGGATGAGGAGAGTGTGAGTGTGTGTGAGGTGCTGTGGTTTCTGGCTCTGGAGGAAAAACAGAAAGTTGTGAGCCAGAGCAGCGA
Pal2	PalAyuSNP2-1869	6.57	A	G	AGTGTAGACTGAAGATCCTGAGGTCAGTTATCAGACACACATGGAACCAGACAGGGACACATAGAACATGTTGAAGAAGTAAATGCACAGAATGTCCATC[A/G]ATCAAGTATCCAGTGATGTTAACAACACCCACCAGCAGAGGGCATCAGTGTTGTAACATCCTGATGATTTCTCTCTGCAGGCTGTCGTTCTGTGGAGTCA
Pal2	PalAyuSNP2-1846	8.21	A	G	GTACGCAGGTCGTGTTAAATACAATAGCAGGAAGGTGAACCACCACACTCTGACAATCACAGACCTGAGACAGACTGACTCAGCTGAGTATAAGTTCAGA[A/G]TGATAACAGATAAAAATGGAAAGTATTATGGCTCTCCTGGCGTGCAGCTGTCTGTCACAGGTAATTCTCCACAAACACATCAGATTAGCGCCACAAACAG
Pal2	PalAyuSNP2-1105	8.21	G	C	TCGGTAAGATGGATACGGAACAGAGAACCAGTCTAGGATGGTGGGGGTGATGTCTGAGAAGGAACTCAGGCAGAGAGCAGGGAAGCTAGTTGAGTGGGGA[G/C]GTCAGTCAGTCATTTTAACAGCATTGTGTCTCCCTTGGTTGGTAACTATTAGTAGCACTGTGTCTCCCTCTGGTGGTAACTTAGTGTTATTACAGCCTGG
Pal2	PalAyuSNP2-1935	8.21	T	C	CCACGATCAGATGGATGCTGCTGTTTGTGGCGCTAATCTGATGTGTTTGTGGAGAATTACCTGTGACAGACAGCTGCACGCCAGGAGAGCCATAATACTT[T/C]CCATCTTTATTTGTTATCATTCTGAACTTATACTCAGCTGAGTCAGTCTGTCTCAGGTCTGTGATTGTCAGAGTTTGGTGGTTCACCTTACTGCTATTGT
Pal2	PalAyuSNP2-58	8.21	G	A	TGAGTCTTGAGATCTTGAGAGACAGACCAGTGTCAGTTTGCTTCAGAGAACCCATCCAGCCTAACAGGAAGGTAACAGGACGTCCCACCCGATACAGCAG[G/A]GGTCTCCAATCCTGGTCCTCGAGGGTCGCTGTCCTGAAGGTTTTCAGTGTTTCCCTGCTCCAGCACACCTGAGTCTAATAAAGGGTCATTATGAAGCTTC
Pal2	PalAyuSNP2-1937	8.21	A	T	AGAGAGAGAGAGAGAGATAGACACAGAGAGACAGAGACACACAAAAGCATCATGGATCCTTATTGATGTGTGAGTGCTCGGTTCTTCAGGATACTTCCTG[A/T]AAGGTTCCACCGTCTGACAGTTCCATCCTCCTGTTCTACAGATCCCCCTGCTGGCGGCCTAGAGACATTACAGCCTTACACCCACAGGGCCGTGGGTTAC
Pal2	PalAyuSNP2-1104	8.21	A	G	AACAGGCGTAGACGGTGTACCGGGCAGTCGGTAAGATGGATACGGAACAGAGAACCAGTCTAGGATGGTGGGGGTGATGTCTGAGAAGGAACTCAGGCAG[A/G]GAGCAGGGAAGCTAGTTGAGTGGGGAGGTCAGTCAGTCATTTTAACAGCATTGTGTCTCCCTTGGTTGGTAACTATTAGTAGCACTGTGTCTCCCTCTGG
Pal2	PalAyuSNP2-60	8.21	G	A	GAGATTAAAATGTACCATACAATAACAGGACAACGGGCTCGTGACAGCCACAAACTACTTTTCATTCAGACGTTAGCTGTGCGTTAACGACAACTTCCCC[G/A]GGTTGTATCCTCTCAAGTAATGAAATGAACTGTGTGTCCTACTGCCTGGTGCGCCGCGGGCGTTAGGAAAGCGAGTTTCCCGCTGTCTCTAGGTCTGTCT
Pal2	PalAyuSNP2-1864	8.21	G	A	GGACTTCCAGAGAGGAGTGTATCACTAACAGGATCTCCAGATGCCATACAGTAGGTCAAACCTTCTCTCAGTTTACTTTAATGGTTAGTACACTTCTTTC[G/A]TTTACACTTGAATGTTTGTCTCTCCGTCCCTGTCTTTCTCCCTCCCCCCCTCCCTCCCTCCCTCCCTCTCCCCCTCCCTCCCTCCCTCCCTCCGACTTTT
Pal2	PalAyuSNP2-1865	8.21	A	G	GAGGAGTGTATCACTAACAGGATCTCCAGATGCCATACAGTAGGTCAAACCTTCTCTCAGTTTACTTTAATGGTTAGTACACTTCTTTCGTTTACACTTG[A/G]ATGTTTGTCTCTCCGTCCCTGTCTTTCTCCCTCCCCCCCTCCCTCCCTCCCTCCCTCTCCCCCTCCCTCCCTCCCTCCCTCCGACTTTTTCTAAAGGCCA
Pal2	PalAyuSNP2-1868	8.21	C	T	GTGAAGCTGCTCTCTGATGGACTGAAGAGTCCACAGTGTAGACTGAAGATCCTGAGGTCAGTTATCAGACACACATGGAACCAGACAGGGACACATAGAA[C/T]ATGTTGAAGAAGTAAATGCACAGAATGTCCATCAATCAAGTATCCAGTGATGTTAACAACACCCACCAGCAGAGGGCATCAGTGTTGTAACATCCTGATG
Pal2	PalAyuSNP2-1866	8.21	C	T	GAGGACTCACAGGAGAGCAGGAGGAGTTCCTCTGGTCACACAGGTGGAGGCTGCAGTGCAGGTAGACGTTCCTGTAGTCCACCTGGAACAGGAACAGCAG[C/T]GCAGAGAAGCGAGCCTGGAGGGACAAGCCACTCTCTTCCACGCTCACCTGGCGACGGTCGGTAGGACACCTGGAGATATGATGAGTTTTAGACACAAACA
Pal2	PalAyuSNP2-1845	8.21	T	G	TTAATGATGATTATGAGTACGCAGGTCGTGTTAAATACAATAGCAGGAAGGTGAACCACCACACTCTGACAATCACAGACCTGAGACAGACTGACTCAGC[T/G]GAGTATAAGTTCAGAATGATAACAGATAAAAATGGAAAGTATTATGGCTCTCCTGGCGTGCAGCTGTCTGTCACAGGTAATTCTCCACAAACACATCAGA
Pal2	PalAyuSNP2-1936	9.85	A	T	GAGAGAGAGAGAGAGAGAGAGATAGATAGAGAGAGAGAGAGAGAGAGAGAGATAGACACAGAGAGACAGAGACACACAAAAGCATCATGGATCCTTATTG[A/T]TGTGTGAGTGCTCGGTTCTTCAGGATACTTCCTGAAAGGTTCCACCGTCTGACAGTTCCATCCTCCTGTTCTACAGATCCCCCTGCTGGCGGCCTAGAGA
Pal2	PalAyuSNP2-69	16.45	G	A	AGTGACCTTTGACCCCTGGGTTGTGGCTGGCATTGTTGGGGTTTGTAGTTTTACAGAAAACCTGCAGTGTTGTTTAGGAATGAGATAGAAGAGTGTTTGT[G/A]ATGAAGACCCCATCCATCAGGAGCTGTTGATTCTCTGAAGTTCTGACATGTTTGTCTCCCCTCTTTCTCCCTCTCCCCTTTCTCTCTCTCTCCCCCCCTC
Pal2	PalAyuSNP2-1958	16.45	A	G	TGAGTCTAAAGTCAGACACCCATCCAGTGTGGTAATGTATCTATCTTATGCTGTGTGACAGTGGACAGGAGACGCCTACAAACAGATGCTGGAAAAAGAC[A/G]CGTAGAAAGTTTCTATGACATATTCTGCTCCTAGTCAAGGTGTGTGCGTGTGCGTGTGCGTGTGTGTAACTGCTCTGTCTTGTCAGAATACTTGGAAAGA
Pal2	PalAyuSNP2-70	16.45	T	G	GTGTGAACAGCTAGGGGGCGCCAGCAGTACTGTACGGACGCTCAGGTGAATCCTTGTTGCTCAGTCGGCGCACCTTTTGCCCAGAATGGGTTGGTGAATG[T/G]GATTGTAATGTGATTGTAACATGCAACACATTTTCTTAAAAACAGGATAATAAAGAGTCTCTTTAAAATGCTCTCTCTCTCTGTCTCTCTCTCTCTCCTC
Pal2	PalAyuSNP2-66	18.09	T	G	GATGAGGTCACGTCGACATGTGCAGGGATGCACAAGCCCTCTGCGTTGCTTCCTGAACTTGCTGTGTGTGTAGGTCTGTCTGTTTACGTCTCTTTTTCTT[T/G]GTCTCTCTCTGTCTCTATCGCTGTCACTCTGTCTCTCTTTCTATCTGTCTGTCTCTTTCTTTCTCTGTCTGTCTCTCTGTGTCTCTCTCTCTCTCTCTCT
Pal2	PalAyuSNP2-65	18.09	T	C	GAAGGATGACAGGTGGAGGAGGAGAGTAAGGATGAATGGATGAGGTCACGTCGACATGTGCAGGGATGCACAAGCCCTCTGCGTTGCTTCCTGAACTTGC[T/C]GTGTGTGTAGGTCTGTCTGTTTACGTCTCTTTTTCTTTGTCTCTCTCTGTCTCTATCGCTGTCACTCTGTCTCTCTTTCTATCTGTCTGTCTCTTTCTTT
Pal2	PalAyuSNP2-1977	23.02	C	T	ACACTTTGGCAAGCCGGCCTCCACCAGAGCCATGTGTTTACCCACCGCTCTCACCACCTCCGACATCAGAATTAGGGTCGTTTAACGCGTCAAATCACCG[C/T]GCTGTTTACCCTGTCTGGGGCAGAACATTTCAGTGTTTATAGTCTCTCTTCAGGCCCAATCAAGACGTGAGCCGGGGGAGAGAGAGGCTTGCTACGAAGC
Pal2	PalAyuSNP2-1899	23.02	C	T	GGTAGAGAAGGGGGGGCAGAACACACAGGTTGACAGCTGACAGGATGTGGTGTTAGCTGGGGTGTTTAGCCAACAGGTGAAGCTGTTGTAGCATGCTAGT[C/T]TCCTGGTACCTCTTGTGAAGCAGTGTCATCGACAACTGACCTTTGACCCCGCTACTTGCTCTGTTGTTTGGGCTTTGCAAGATACCGTAGTATGACACCG
Pal2	PalAyuSNP2-62	23.02	A	C	CACAGATCCCCGAACCAAACAGGGTGATAGCCACATACTGTACACTAACCAGGACCCATTACAGGCCAAGGGTGGAATCAAAGAGAGAGGCGTGGATATA[A/C]ATTGAATTGGGCTTAGTCACACACTCCCTCTGTGCCTGGGAGAGATCCAGGGAAGGGATGGGTGCTCTTGATGTGGCTGTGAACACTGTCTCATGCTCCA
Pal2	PalAyuSNP2-63	23.02	C	T	ACTCTCCCCCTCCTCCTCTACTCTCCCCCTCCACCTCTTTCAGGGTGGTTGACAGCACTCCAACAGACCAGATAGAGACCCAGCTGAGACAGCCAAGGAC[C/T]AGCACCGAAACACAGCTGAGCTCACGGCAACACGCACACACTCCTGCTCACTCCGCCTGACACACTCCTGCTCACTCCGCCTGACACACTCCACCTGACA
Pal2	PalAyuSNP2-64	23.02	C	T	CCCCTCCTCCTCTACTCTCCCCCTCCACCTCTTTCAGGGTGGTTGACAGCACTCCAACAGACCAGATAGAGACCCAGCTGAGACAGCCAAGGACCAGCAC[C/T]GAAACACAGCTGAGCTCACGGCAACACGCACACACTCCTGCTCACTCCGCCTGACACACTCCTGCTCACTCCGCCTGACACACTCCACCTGACACACTCC
Pal2	PalAyuSNP2-76	24.66	C	A	AAATGACATACTCATTTATTATTGTTATTTGTGTTTGTCCGCCCCTTTCTCTCCGTCCCCTTCGTCCCACTCTCTCTCTGTCCCCTCCGTCCTCTTTGTC[C/A]CACTCTCTCTCTGTCCCCTTTGTCCCTCTCTCTCCGTCCCTGTCTCTCTCTGTCCCCCCCCCCCCCCCTCACAGGAACCATGCCCAGCTCACCCACCAGC
Pal2	PalAyuSNP2-61	24.66	T	C	CTCCCTCCCTTGCTCCTGGAAAATGGCCGACGATCCAGATGGCTTTCGTTTCTTTTCTCGGTGTCGTCCTTCTGCTAAACCGACAGGGCAGGTAAAACTC[T/C]GTGACGTTTCTGAAGAAGGGTGGAAGCCATACTCGTTTGAAGGACGCGCTGTCTGCGGGTCACAGATGGACAGGGGTGCGGGCGAGGAACCTAACCACAG
Pal2	PalAyuSNP2-79	24.66	G	A	GATTTTCATCTATGTTTGACTGATCGGAGGGGCGCGGCTAAGACAGAACCGCGCAGGTGAGGTATCTGATGGCGAGAAGCGAATGAGCCGTCCACCAGCC[G/A]AGCCGCGACGGAGGCGGTGCGCCGTGCGCAGCGAAGACAGAGCGAAAGACACTCTAGTCTAGACGTACCGTCTGCAAGATGACCTCACGTCCACGGAGCA
Pal2	PalAyuSNP2-74	24.66	G	T	GGAAACTAACCAGACGAACCACTCTAGCAGAAGACAGACTAAGAAGGTGAGTGGATATGTATCTTCCCTGATTGAAAACTCGAACTGCGTTCTGACAATG[G/T]AAAACTGCTGTGGAAAACGACATGTCAGATGACTTTCTGCTCTGTTCTTACCTTCTTCTCGAACTCGTCTACCATCCCGGCCTTTGCTACAGCTGTCTTG
Pal2	PalAyuSNP2-73	24.66	T	C	AGCGGAATGACAATAAAGCTCAACTTGACGACGTGGGTATTGGAAACTAACCAGACGAACCACTCTAGCAGAAGACAGACTAAGAAGGTGAGTGGATATG[T/C]ATCTTCCCTGATTGAAAACTCGAACTGCGTTCTGACAATGGAAAACTGCTGTGGAAAACGACATGTCAGATGACTTTCTGCTCTGTTCTTACCTTCTTCT
Pal2	PalAyuSNP2-75	24.66	T	C	GGGTGAGAGAGGATGATACGACAGGTGGTGAGGCTGAGAGAGGATGATGACAGGTGGTGAGATGTTGGGAGAGGATGATGCGACAGGGGGTGAGATGTTG[T/C]TGTGGGCCGGTTATGGAGGAAGCCAAACGTAGATTTGTCACTGTTTGTTGAAGCGGGCAGGCGGGTGGTTTGGTGGGGGCGGGGGGGAACTAAGGGTGGT
Pal2	PalAyuSNP2-77	24.66	C	T	CTCAGCTCAACCGTTCCCGGTCCAAGTTTCAATGGTGTGAAAACCATGGGGTAATTGCTAGCGGGCTGGTGTCCAAAGCTAAACAAACGACCCCGGAGTC[C/T]AAGCTTTCCCACCAATCTGACCACGGCGTTTAGCTCTGCACGGTGTGAGCTGGTATGTCACAGGACGCTCCTCTTACCTTGCCCCTCTCGCTCACTTCCT
Pal2	PalAyuSNP2-71	24.66	A	G	AAGGTGTGTGTGACAGTCACCACGGGTCAGTTCTGAGGAGCATACGCACCTTCACTTTCTCAGCCCAGGGGTTGATCCGTTTCCACAGCAACCACCAGCC[A/G]GACAGGCTGTCGCCATAGTTACAGAGGTCCGTCTCGTCCTGGCTGCCCACGTCTATGGCGATCACTGTTTTGGCGCCCATGTTCCTGGCGATGTCCGCTG
Pal2	PalAyuSNP2-72	24.66	A	G	GGCTCTGTGAGGCACGGCATTTCATTCCACTGTATGCCCCCCGCATGTAGCGGAATGACAATAAAGCTCAACTTGACGACGTGGGTATTGGAAACTAACC[A/G]GACGAACCACTCTAGCAGAAGACAGACTAAGAAGGTGAGTGGATATGTATCTTCCCTGATTGAAAACTCGAACTGCGTTCTGACAATGGAAAACTGCTGT
Pal2	PalAyuSNP2-78	24.66	C	T	AGAATAAACCAATCCCAAAGTGCGTCCCCCCTCTGCGACGGATGAAGACTGACGCCACTCCTCATCCTCACAAGGGCACGCTGACTCCTAAGAGCACTGC[C/T]CTGTTCTTACCTGCTGTCTCTCACCCCTCTCTCCCACTAGCTCTCTCTCTCTCTCCCACTGGATCTCTCTCTCCCACTCTCTCTCTCTCCCACTCTCTGT
Pal2	PalAyuSNP2-80	26.3	C	G	TCAGCGCACTATAACATCAATTACATTCAATTACAAATACATCATTGAATTGCGTGTTAAAATAGAACGTTCATCGTGTATTGCACGTTGATCTAGATTT[C/G]TCTGTGAACAATGCGTGAGATCAAAGTCATGGCGGGGGTTCTGGCGTGACTGCTGCTGCCGTGTGTCTCGTAGAGAGCCACACCCTGCGCTGGCTGTGGG
Pal2	PalAyuSNP2-83	29.59	T	G	GTGATGGAGGGGGGGAGGACCAGGTGTCGGGAGGGCGGGAGGGTCGGGACGTGAGGGCGGGCATCACTCCTAGTGGCGAGGGGAGACAGGGGACGTGCAG[T/G]CGGATTTGCTCGTGGAGTTTTTCCCGTAACGCCTGTCGACAGGATGTTTTTGCGTCGTTTACACGAGCGCACGTTGGGTTGTGGCGGCATGCTGCGGACA
Pal2	PalAyuSNP2-84	29.59	T	A	CAAGTATGAAATTAGGCAAGTATGAAAGTAGGCAAAGAACGATCAGGAGATCGGGAAGAGACAGATTCACCGTGTGAGCAAGCTAGCATTATGGATTAGC[T/A]TCCTCCAGCCTCTCGGTGTGATCGTGGGGTGTTTTGATTGACTTCTTCCCTTCCCCTCTCCCTCTCTCCTTGCATTTCGCAGCAGCCTTTAACCACTGGC
Pal2	PalAyuSNP2-81	29.59	A	T	GTGTGCGCGGGTGTGCATGAGAGAGAGAGAGAGACAGAGAGAGAGAGAGAAAGAGAGAGAGAGCGGCGGAGACAGACAGTGTTTGTCCTAATGAGTTTCT[A/T]ATGAGTGTGTTTTCTGTGTGTGAGTGTGTGTGTGTATGTGTGTGTGTGTGTGTGTGAGTGTGTGTGTGTGTGTGTGTGTGCTTGTGTGTGTGTATTTCAC
Pal2	PalAyuSNP2-82	29.59	T	G	GAGAGACAGCAGGAGGAAACCAGGAGGGCTAGCGTGCTGGTATGGCAGAGCTGGGATGGGATGGGGAGGAGGGAGGGGCACTCGGCTCATTTGCCTGTGC[T/G]ACTTTCCTTCTCCTTCCGTTGCTCTCTCTGTCTCTGTCTCTTTCTGTTGCTCTCTCTCTCTCACTCTTTTTCTCAGTCAAGAGACCCTTGGTCGGCCGAG
Pal2	PalAyuSNP2-85	29.59	C	T	CCAAAAAAACCTGGAAACATGGCCAACAAATCAAGCTTAGTCATGTTAGTCTTGAAATGTGCTTCCATGTGTGGTGTCATTCACAACAGTTCGCCTTGCG[C/T]TTTGCGGATAAGTAATTCATGACAACTTCGACGTTGAAACCTTAAGTGCCTGCACCTCAATGATGTTTTACATTTGACCCATTCATCAATACCGTCAGGA
Pal2	PalAyuSNP2-87	32.87	T	C	TCCAAATCAATCAGACATGGGAAGGGGACATCCGTACCCATCGTTCAACTGGAAGACAATGATTCATGGGTTGCGTTTGGGTCTGTATTGCAAATGGCCG[T/C]GAGGTCTAACGTTTGCACCTTGACTGCTGTCTCCTTGGTGCTGACATGTGCCGAAAGCGAAGGAACGAGGAGCGGGACTGATGTTTTATCATCCCCAAAA
Pal2	PalAyuSNP2-86	32.87	A	G	TGACTGGATTCAAAGGTCGTCTGTCAGTCTCCTGGCAACACAGGTCAGCGACAACCACAACCAGCCCCTTCACAGATGTCATCACTCTGAGCCAGGATGG[A/G]GTGACGGACACTGGGGTAAAGTTTGGGGGGCGTAGCGTCAGCGTTTCGCGCCCGGCACAGTCTGACTTCACTCTCACGCTGAGTGACGTCACAGGTGGCG
Pal2	PalAyuSNP2-90	34.51	C	A	AAAAAGGATTATCCCCCCCCCCCTTACGTGTCCCTAGACATGTTAGTGCAACGTTTGTTCTTTTCAAATGGCCGTGCGCGGAGACAGGAGGCTGAAGAGG[C/A]GCAGAGTAATTACAAAGACCGTGGACAGAAATAATCAAAACCTTTTCTGTAGTCGTCTTGACTCTGAACTTGGTGTGGGACCGCCCTTGGCTGTCTCCCT
Pal2	PalAyuSNP2-89	34.51	C	T	CTATAACGGAGAGGCGTTTGCGGAAGCAATCTTCGACGCCTCCTACTGGCGACTGCCGGGAACGCAGCAAAATGCTCCAATGGGATTTCAACGTTCAGTT[C/T]GGGACTGAATGTTTCGTTCGGAGCCGTTTAGGAGCTCCGCGTTAGCAGGTTTTTGCGCTCCGACTCTCTCTCGGTACCTCATACGGCAGGCTGGCTCCCT
Pal2	PalAyuSNP2-88	34.51	A	G	CGTGACAGCGGGGACCACCTGCAGTGCCGCACGCTCTTCTGCCTGCCAGCCTGGACCTGTTTAAGCCTCAGCACATACACACACACACACATATACATAT[A/G]CATTTACATACATACATACATACACAGACACATACACGCACACACACACACACAGACAGACATGCACATACGACATCCCTCACAGCAGGGTTTTGACTTT
Pal2	PalAyuSNP2-91	36.15	T	G	TTCAGTCCAAGGACACGACTGAAATCTAACCATCTCTCACATCTCGTTTCCCTGCTCGCGTCTCTCCCCTGCCCTCTCCTACGGCTTCTCTTTTTGAAAT[T/G]TTTTCTCTCTAGCACTGTCTGTCACTCGATATTCCTTGGCACCCTCTCTCTCACTCGCACTCTCTCATACACTCTCTCTCTCCCCTCCCTCTCTCTCTCT
Pal2	PalAyuSNP2-97	37.79	T	A	TGAAACCATTTGAAGAGAGAGTGTGAAAAACAGAGGTAAATATCAAGTCAGTTGTTGGCACACAGCAGTGGAATCTCCTCCTCCATTCTCTCCTCCTCTC[T/A]CTGTCTTCTTTACTCACCTATTGTCCCCTCTCTCCTCGGCTGTCCGGGTTGCCAGGTTTGCCACCAGAACAAATGGCACCCTTTCAGACACATCACATCC
Pal2	PalAyuSNP2-93	37.79	A	G	TATTGACTACGAGATCTAAATCCAGAGCAAAGTCACATCAGTAATGGAGGCAAAACACATTTTCTTTCGCAATTTACAATTTACGAACCGAGACAAACAG[A/G]CGCGCACAACACTTACGAGCATCCGCATTCGTACACACTTCTCCGCTGTCTGTCTGTCGTGTCGTCTCATGGACTGTCACAGCTGCACCGCTTCAATTGT
Pal2	PalAyuSNP2-96	37.79	T	G	GAATCGTCTACAGAGTTTGGGAACGGCGTCTGGGACCCAGTCAGACAGTGGCTCAGAGGAAGCGTCACTCTTTTAATTCCGCTTTATTTCCTGTCCGCTT[T/G]ATATCCCGTCTCCCTGTCCTTTATCCTCTCCCTTGTCATGTATTTTCCAACGGGCCCTCGGAAATCAGACCAGAGCAGTTCAAATGACTTGAGCAAAGAC
Pal2	PalAyuSNP2-95	37.79	C	T	GCACACACACGCACAAATATGATGATTTGTGACAGGGCAGCGTATAGGAAGTTCTTCATCCATGACGGAGCAGATCATTTGGGGCTAAATAACCACTTAA[C/T]GTGGAGGGCTCCCCCAGGGTAGGGCAGACATTGAGGAGAGGAAAAGTGAGTGATCCAGGACAAGGACTGAGCAGACCCACTGCACCAAACCCACTGCCCC
Pal2	PalAyuSNP2-92	37.79	G	C	TAGCTGCTGTCCAGAAGATAGGGATGCTTTAGCCAGGGACATAAAAAAAACAAGTCCAGAATGAGTGTTTATCAATGAAATACCTGATAGGACAGAGCAG[G/C]GAACGATATGGGCAAGTCTCCAGAACACAGATAAAGCGTGATAAACCATAACACTTCACAAATGCGCACTCGACTGGCGATCCACTAATAGAAGTGCTGG
Pal2	PalAyuSNP2-99	39.43	G	A	CACACAGACAGACCAACACACAGACACCAACACACAGACAGACCAACACACAGACAGACCAACACAGACATCCTCTGCCCTGTACAGCAGATGGCATAAC[G/A]GTGGCACATGCAGCCATCTGCCCAAACTTCTTGTGACGCACATCCTCATGTCTGTGTCCATGTGCTCATGTGTACCCAAAACCGACAAACATGGCATAGA
Pal2	PalAyuSNP2-98	39.43	G	C	CCAACATCCACCTCCAGACTCCAGAGCCAAGCTGCAGCGCCCCACCCAGGACCTCTTCTAGATTAAGTAGAAAGAAACGCGCTGGAGCGTCCCACACCGG[G/C]TCCGTTCACAGTGTGTTGCCGCACAGAACCTCGCTGTCGTCAAGCGCTCATTCAAGGACCAGGAGCACTAACGACAAGCCTACGACTTTAAACCAGGCAC
Pal2	PalAyuSNP2-100	44.36	C	T	CGCACCAGCGACCTGAACGAGACGCAAGCTTCCAACGCTGAGTAGCTGCTCTCTCTGCCTAAACCCTAACCCATCTATAAACCCCAGTTAGCTGCCTCCC[C/T]ACCCGCTCTGCCCACGCCACCACTAGCCTCCCCACCCTGTTCCCTGCCTGTATACCCACACACCTCATATGCAGCATGCACATCAGCCCACCCCAGCCCT
Pal2	PalAyuSNP2-101	44.36	T	C	CCTGGTCTAGGTACTTGGACTGGATCTTGTGGCGGGCCTCGCACATCTTGCAGGGCCGCTCAGAGTCAGGGAACACCAGCTGGTTGACGATGATGTTGTG[T/C]GTGTCGATGCGACACTTGGCCAGCTCCTGGATCAGCCGCTCTGTCTCGTACAGGGACAGGAACTCTGCGATGCACACGCAGATGAAGGTTGTCTGCTCCT
Pal2	PalAyuSNP2-103	47.65	T	A	AGTCCAAGAACGTTTATGTAACGTTAGCGAGACAGCGTGTTTGTTTGCCAGCAACAGATATCAGGTACACCTGGCAGGTGAAGCGGCTCGCACAAGACTG[T/A]AAACAACAGCTGACCTATTAGTACTCGGAATATTTTTTTCCGCTAAACCCAGGCTACTGCCGTATCACTATAGACTAACACGCAATCACCACAAACCACT
Pal2	PalAyuSNP2-102	47.65	A	T	GGAGGAGCCAAGCAGCTGGGGTTAAAGGCAAAGACAGGCTTTGTAAAGTAACCCGTGAAACTACAACAGGCCTACATCTGGAGACAGGTAGTTGGGAGGA[A/T]TCGAACCCCTTTGGAGAGGACCAATGTTAAAGCTGTCACCAGCCCACGGCATTGTGGGTCGGACTGTATCTGCACCTTTTGTTTGTACGTTTGGAAAGTG
Pal2	PalAyuSNP2-106	47.65	T	C	CCGTTTACCACGCCTGCTCCGCACCTGAACGTAGCCAGAAGTAGGCATGGCGTTGCGTTAGACTGAGGGCGTCTATAGCGACAGGCTGGCGAGATGTTTG[T/C]TCTCTTTCTCAACCTCACAACCCTCTCATTCTGTGCCTCACTCACTCTGTGCCTCTCTTCTCTCGCTCTATCTCTCTCTCACTCTTTCTCTCTCTCTCAC
Pal2	PalAyuSNP2-105	47.65	A	T	TTGGAGTGAGTGAGAAGACTTGGCGGAAGATGGAAGAATATTCAAATAGTTGTATTTTTGCTGAAAAGGTGAGAAAATGAAGGTCATTCTGATCCCTGGT[A/T]ATGCTGCTACTGCTGCTGACTCATCCTCCCCGCACTCCGATGACCTCATCTTGGGGCTTGGCGTTCGGACCTCAGCACTGTGCCGTCCAACACTCTGAAG
Pal2	PalAyuSNP2-104	47.65	G	T	TCTTTTCCGTAATTAATTACAGTGGCCAATGTGTTTGAAAAACACAGACCAGCTGCTTCTCTGTAACGCACCCTTTCTGCATATGAAACAGATGACAGGG[G/T]AAGCTTTCATCTCGCAGGAGGTGAATTCTGATTAGAGCTGCGTTCAACCCACCAGCAAGTAATGATGTTCCACACTGAGTTCTGTTAGTATTTCAACACA
Pal2	PalAyuSNP2-111	50.93	G	A	GTAGTTTCTTGGGGAAATGGTTTACAAACACTTCCAAGAACTACAAGCACTTGCAGTTTTGCTCGAGACAGTGCATGACCTTATTTCCGGCAGTTGAGCT[G/A]AAGGCTTTGAGCGGCAGCGTAAGTCACATTACGTTACGTGTAATCGTACATGGTTGGGTACACAGAATGTGAAGTGGCTGTCTGGACCATCAGACCTGTC
Pal2	PalAyuSNP2-112	50.93	C	A	GGTGGGGGTGGGGGTGGGAGGAGGGGGGGCAGAGGAGGGTTCCCACACTGAGCAGGAGCAGGAGGAAAGAGACGCAGCGCGGTGGCATTGTCTCCAGCAG[C/A]GCCTTGTTTGTTTATTGCCTGGCTCTGGCAGCGAAGTCACAGACATGGAGACTGGCCTTCGAATAAATAGGCTCCTCTTGATAATTGGATATTTATGGGA
Pal2	PalAyuSNP2-113	50.93	C	T	ACAAGTGCCCTGCAATAAAATAAAGTAAGGTCAGCAGACTTCCCATGTGACAGCACACTGCCTTGGATTAGGTGGTGTAAGCCTATTAATGTGGTTTGGA[C/T]TTGGTGGACCACCCTGTCTCCCCAGCCACTGCCCGGCCCACGATTAGCCTGTTAAACTTAGCTATCTTACTAACTCCCCACCCACACAGAAGTATTAAAC
Pal2	PalAyuSNP2-110	52.57	C	A	TGTCTCCACATTTGGCCATGACGTTTATGCACTGTTAGAGGGTAGACTGCCTGTCTTGACCTTCTGGAAGTTAAATTACCGTAAAACTCCAAATAATAGC[C/A]GAGTCTCAAATAGACGCCTGTCTCTTTTAAACGCCTGGGGTGCCGACAGGTTTGGGAAAATAAAGGCCGGTCTCAAATAGAGGCCTGGTCTGGGGTTTTT
Pal3	PalAyuSNP2-204	0	A	G	CTGGACAGGGCCAGTACAGCACAGGGTCAGGACAGCACAGGGCCAGTACAGCACAGGGCCTGGACAGGGCAAGTACAGCACAGGGTCAGTACAGCACACA[A/G]CACTTCATAGCTACCTTGCATGTTTATTTAATTTCCTACAACTTCATATATATTGCAACAACGAAATGGATATTCATTGACCCTCCCCCACTCTCCCACA
Pal3	PalAyuSNP2-205	0	G	A	AGAAAGGAGAGAGGGGGAGAGAGGACGCAGAGAGGGGGGAGCGACAGCGAGACACACAGAGAGAAACATGAGCAAATCAGCATTATGATTCAAGGAGGAC[G/A]AGATGAAGATACAGGCGACCTTCATCTGTAGGACACAATCAGAAGAGCAGATCTGCACTCACTGTCTCTCCTTCCTGTCTAGACAGGAAGAGCCTTCCAT
Pal3	PalAyuSNP2-1967	0	G	A	TAAGCGTGCGTGTAAGTGTGTGTGTGTGTGTGTTTGTGTGCATATTCAGACGGCAGAATATGAAGGCGAGTGTGCAGGTTAACACGCATGTGACAGATTA[G/A]GGAGAAGCTCTGCAGCCTCCTCATGGTGGAAGTGCATCACATAGAAGCATCCAGAGTCTGCTTGGGGCAACACCCAGCTGGCTGTCATCTAACAGTAGCA
Pal3	PalAyuSNP2-203	4.93	C	G	TGAGTTGGTGAAGAGTGACAGGAAGTGACCAGTGAGGGAGGCAGACAGATGGAACTAAGGTAGAATACTAATGTGGCTACGCTCCAGCAGGGCAGAGAGC[C/G]AGACTGGCAGGAGGTCTGAGGAGTCTGCTGGCTGTGTTAAGGTTTAAACACTGCTCAGCCTGTCTGCTGTGTTTAGGTTTAAACACTGCTCAGCCTGTCT
Pal3	PalAyuSNP2-202	6.57	C	G	GCTGCCTGTGTGGTAACTGGCCCCAGGTCAGGGATCACATACTGGAACAGCAGGTCCTCTAGTGCTACCTGGATTAGCGCGCTTTTTAATGCTGTGGTCG[C/G]AGACTAACAAACGTCACTGTTTGTGTGTGTGTGTGCGCGTGTGTGTGTGTGGCCTGGATCGTTCAAACTATCCATAGGCCAAGTTTTGCAAACAAATCCA
Pal3	PalAyuSNP2-201	14.85	G	T	TTTGTCCCACAGTGACAGGGGTGGAGCGGTGTCTAATCGCGTCACTCTCAATAGACACGTCGGTGCGGCACGAAGGTAATGTATAGACACCAAACGATCG[G/T]ACCCTATGCCACTCCTATCATCACTTGATTGCAGATAACAGACAGCGAAGTTGTCCGGCCGCCACTTCAAGTTTGTCCTTCTTCTGTCTATGCTCCTCTG
Pal3	PalAyuSNP2-200	16.49	C	T	TGTAGCATCTCTCCCCAAAACAGTAGATAATGAAGCCACTGGTTTTTGACCAGTCAAATGATCAACAGTCCTTTGTGTGGTCATCTTCAAAAAATACACT[C/T]GCTTCAGACCAACTGTCTCTTCCCCGCCAGATGACAAGAACTCTCCCAGGTCACCCTGACTTCACGTCTCACGTCCCCTAGTTAGTCTACAGGTGGCCTC
Pal3	PalAyuSNP2-334	16.49	A	G	TTGCGACGCAACTTCAGTTGAGTACCAATGGAGCTTTCCGTCTAAATGAGACAGACCCAGCGATCAAGCAGGACTTACCACCCTGTCTGGGCCCCTGGGC[A/G]GTTGAATCAGTGTTGTCTGGTCAGTGTAGACAGTCACATCAGCTTTGTATCCCTGCCTCTCTGTTATAATATATATTTTTTAGATTTTATATATTATAAA
Pal3	PalAyuSNP2-196	19.77	G	A	AGGATGGCACCGGGACAAACGAGTCTTCGTGTTTGGCGTTGCTGTCCAGACTCCAGTCGCTCTGCCCGTCGTCTCTGACAGGCGTCTCCTGGATGAGGGA[G/A]GGTGTCCTCTGGGACACCTGGGGGTTGTCAGCTTGCCCTGTGTCCACACCTCGCAGGTACACCTCTGGGCTCGGCTTCCTCAGAGTCACGTTGGCCTCAG
Pal3	PalAyuSNP2-1110	19.77	G	A	GAGGGACAGAAAGAGCATTTAAAGAACCACAAATGTTTCTATCTGCCTCTATAGTCACACTGTCACAATGACATCTGACTGACGAAGTCGACTGCCAGTC[G/A]CAACCCAGACATCGTCTCTTATTCTCGACTCTCTCTCCTTCATACAAACTCTTTCTCGTGCGCCCACAAAGGCATTTCCTCCCTGTCTCGCCCCTCCTCT
Pal3	PalAyuSNP2-1112	19.77	G	T	AGAGGGGAGGAGAGGAGAGGGGAGGAGGGGAGAGGGGAGGAGAGAGACAGGGCAGGGAGATGGACATTAGCACAACAGTACATTAGTTTGACTAAAAGAT[G/T]AAGTTCTAACAACAGACTGCAGATAGAGATTATGGCGTCGTCATGTCCCAGTGTCCCGGTGTCCCAGTGTCCCGGTGTGACGTTTATCTCACCGTAGATG
Pal3	PalAyuSNP2-198	19.77	C	T	AGACAGGTGTGTATCAGAGAGGTGTACAGAGTCACTTTCCTGTGTCAGGCTTGTGTGAGCTGACCTTTAGTACAGAACAGAATGGAGGAGAGAGAGATGG[C/T]TGCATGCCTTCGGTTGTGTGACAGATGTTAAGAATTACGTGTTGATCATTAGCTCCACTTGTGCGAGACGTTCGGGTTGTCTGGGCCCAACAGGACATTA
Pal3	PalAyuSNP2-1111	19.77	T	A	GAGGGGTGGGAAAAGGAGTGGGGAGAGAAAAGGAGAGGGGAGGAGAGGAGAGGGGAGGAGGGGAGAGGGGAGGAGAGAGACAGGGCAGGGAGATGGACAT[T/A]AGCACAACAGTACATTAGTTTGACTAAAAGATGAAGTTCTAACAACAGACTGCAGATAGAGATTATGGCGTCGTCATGTCCCAGTGTCCCGGTGTCCCAG
Pal3	PalAyuSNP2-197	19.77	G	A	GCAGGCAGACAGGCAGGTAGACAGGCAGGCAGACAGACAGACAGACAGACAGACAGACAGACAGACAGATAGATAGATAGATAGATAGACAGGCAGGCAG[G/A]CAGGCAGGCAGGCAGGCAGGCAGGCAGGCAGGCAGGCAGGCTACAAGGTCAAGACTGGCCATTCCTCTGGGGGTTTCACCAGATGCTGTCACCAGACAGA
Pal3	PalAyuSNP2-195	19.77	G	A	GAGGGAGGAAGGGTTCTGACCCAGCGATGGGGTAGGATGGCACCGGGACAAACGAGTCTTCGTGTTTGGCGTTGCTGTCCAGACTCCAGTCGCTCTGCCC[G/A]TCGTCTCTGACAGGCGTCTCCTGGATGAGGGAGGGTGTCCTCTGGGACACCTGGGGGTTGTCAGCTTGCCCTGTGTCCACACCTCGCAGGTACACCTCTG
Pal3	PalAyuSNP2-199	21.41	A	C	GACGGCGAGGAGTCAGTGGCAGCGGTCTGCTGATCTGGTCCTTTGGCAAGTCACGCTCTGTGGACTTGACTCTCTCCATTCCTGGATCTGTGCTTGTCCC[A/C]GGCAGAGATGCAGAACTTGGGGAACAAGGATGACCCAGCTTTGGGTCTGGGGAAGAGAGGACCTTCTTCCTCACACGGCGAGGAGTTGGTGGCAGCGGTC
Pal3	PalAyuSNP2-190	24.69	A	C	TGGTCAAAATAAATAAAGACGTATAAAGGGCAGTATGGTTGCAAAGTTACCAGTCCAGACAGGGAACATAAACGTACTGATGAGCCTGTGAAACATCTCT[A/C]TGTATGATTCACATGAATACAGTATCGCTATGATGCTTCCAAACCCTGGGGTATGTGATGTGCTTCAGGGGGTCTGAATAACCACCCAGATGATGACCGT
Pal3	PalAyuSNP2-187	24.69	C	T	CTGCTCCAGATCTGCGCTGCTCAATCCCTCTGCTCTGTGCTGTTCTGCTCAATCCATTTCCGCTCTGCTCTACACTGCTCTGTGATGCTCTGCTCTGCCT[C/T]GTTCTGCACCATCCAGCTCTGTGCTGCTCTGCTCAATCCCTTTCTGCTCTGCTCTACACTGCTCTGCGATGCTCTTCTCTACGCTTCTCCGTGCCGCTCT
Pal3	PalAyuSNP2-186	24.69	C	G	GGGGAGAAAGGCCAATAGCAAAAGAGCTCTATCGATCCAGTCGGCAGGAACACCTCGAGCTATGACCCTGGTCCACTGCTCCAGATCTGCGCTGCTCAAT[C/G]CCTCTGCTCTGTGCTGTTCTGCTCAATCCATTTCCGCTCTGCTCTACACTGCTCTGTGATGCTCTGCTCTGCCTCGTTCTGCACCATCCAGCTCTGTGCT
Pal3	PalAyuSNP2-192	24.69	T	C	CCTGATGTATGTGTGTTTACAGGGCAAAGCAGATCCATTATTTGCAGACGTCTAATGATGTTCTACATGAACTTCATCCATGAAGGAGGCCCATACTACA[T/C]GTTGTGTTTGAGTGGCTATAGGTTTCATTTGTCCTGTTGATGCGCAGAAATAATTTGACAACCTGTCACGCTTGCCTGCTTGACTGTCTTTTGGTCTCAA
Pal3	PalAyuSNP2-193	24.69	T	C	TGGTGGAGCGCTTGGGTCTGTGAGCGAGACGAGCTGTTCCAGGTTCTGAAGGGATGGAACAGCCATCCACAGCAGCAACAGCCAGCCACAGCAGCAACAG[T/C]CAGCCACAGCAGCAACAGCCAGCCATAGCAGCAACAGCCAGCCATAGATGCTCCGTCTGTTTCCCATTCAGCCTCTCAATGACACTCAGGGAATAACAGA
Pal3	PalAyuSNP2-194	24.69	G	T	GTGGCTGCTGTGGCCCGAAAGGAGGAGAACAGAGACAGGGACAGGAGCAAGGCAGCTGGAGGGGAAGGGAATTCTTTCTTTCCTTTGGGAATTGTACGGG[G/T]TGTCTCCTTCTGCTCGGCCGCTGGCTGTGGGATTGCGAACTGCTGGAGTGTGACGGCTCCTTTGCTGATAGAGAGGTCTGCTTGCTGTCCTGGCGGGTTG
Pal3	PalAyuSNP2-191	24.69	C	T	GTGACGTAGAACCCTGTAGAACAAGACAGTCTCCTTTAAAGGAACAGCAGACCCTGATGTATGTGTGTTTACAGGGCAAAGCAGATCCATTATTTGCAGA[C/T]GTCTAATGATGTTCTACATGAACTTCATCCATGAAGGAGGCCCATACTACATGTTGTGTTTGAGTGGCTATAGGTTTCATTTGTCCTGTTGATGCGCAGA
Pal3	PalAyuSNP2-188	24.69	G	C	CGAGTGATTAGCGATCCGCTAGGCTAACAGGTGCCAGGCTAGGACAGACACACGCGGAGTGACAGAGAACACGCAGGGTCGGGTGGAATCGCTTCACCTT[G/C]GGCTCACGCTTTGCATGTACGTTGATTGTCACACGTATGTTGATTGTCATTGGTGTAACGTGGACCAACTGGATCCCTTGGATGGTTCAAAATGCCCCCA
Pal3	PalAyuSNP2-189	24.69	C	T	CCTTGGGCTCACGCTTTGCATGTACGTTGATTGTCACACGTATGTTGATTGTCATTGGTGTAACGTGGACCAACTGGATCCCTTGGATGGTTCAAAATGC[C/T]CCCAGGTTAAGATGTAACATGACTATCCTGTCTCCAGACACCCTCAAATATTTTTAGGGTGAAGTAGAGTCCTTTTCAAAAAAACCATGCATTTATTTTC
Pal3	PalAyuSNP2-184	26.33	G	T	AGACCCCGAGCGCAGGACCGTGTAGACAGCTTCAGCTCCATGGGAGACGGCAGATCATCAGACTGCAGGCCATCTGAAGTCACAGAGTGTTCTGACTAGA[G/T]GACAGCTTGGAGCGCAGCACACTGGAGGCCACTGATGCCTCTCAGAGCTGGTACATGACTGCAACACAGACGCATCTGTCTGAGGGAACACACACTCCTC
Pal3	PalAyuSNP2-185	26.33	G	A	GCACATCCCCCGCCCCCTCCGTACACGAGGAGGAGGAGGAAGTCTCCACCAAGAGTCTGCGCCAGGTGATTTATCTGTGATGGAGAAAATCCACGTCAGC[G/A]CGTGTTACCCTGCAGAAACGTGCCGGAGTGTTCTCTCCATGCTGCTCATCTTCTCAGTCTGACACACTCCTGCAGTCTCTCTCTCTCTCTCTCTCTCTCT
Pal3	PalAyuSNP2-183	31.27	C	A	AACAAGCTTGGTCACAGAGAGACAGCCAGCCGCCATGTTTATTGGGGCCTGCCATGCAAAGATAGGAGCTGTTTTCTCATAAAGACACAGGGCTTATCTC[C/A]AGGACGGCGCTGGTCTATGGGCTGGCTCTATCTGATCCTCTGCCATTCAGGCTGCACCAAATATGATCACATCCTTTCCTCCATGCAAGCTGTCCTGTCT
Pal3	PalAyuSNP2-182	32.91	A	G	CATGGAGACAGGAATAGCAGACTGGGGGCGAGGGGGTGGGGTTAGGTGGGAGCTGTGCACTTTAGGAACCAGACACGCCACGTTAACACCACTTTTCTCT[A/G]CTCCTGGGGCGGCGGGGGGGCGGCTGTCAGAGCTGAATTAGTGTGAACGCGTCTGCGTGTCATACTAGGTGTTTTTCATGCCAGCCTTTCGTTAGCACCT
Pal3	PalAyuSNP2-179	32.91	A	C	GTGACCACAGGAGCTCCTTGCTGTGGCGTGTCTGGTGCATGTATGTGAACATGTCCACGCCCCCTTTCAAAAGGCCATGAAGACTGTTCCCTCTGCCTTC[A/C]TGCTTTGAAACCCTCTCCCCCTTCACCGGTCCTCTCATCTCCAAGGCCTGATCCACCAGTGTTAACTTCGCAACCCTGTCTCTCGGGCCTCACAGAATGT
Pal3	PalAyuSNP2-181	32.91	A	G	CCTCCCACTTCCTGTTCCTGCTTGGCACCTGCTAAATCTACCCCTGCAGTGACCACACCCTCTCCCTGCACACCTGTTGCAGAGACAGATCAAACAGGAC[A/G]GACATTCTTTCTAATGAGCTTTTATTCATTACACTGGGTCCCACAGATGCCACACTGAGAACCTTGCTTGCTGTGTGAAGACACCAGGAGAATGGCTAAC
Pal3	PalAyuSNP2-180	32.91	G	A	TGACAGACAGCACCCAGTTCCGCTGGAGACAGTCTGGCGCGGGGACAGGAAACATGTGGGCGATCGACAACGGTCAGCAACACAGACACTCTGGACACAA[G/A]CACCTGTAGGGACAGTCATGACTACACTGACCAGCTGCTGTAAACACGCATGTGTGTGTGTGTCTTTCCTCCAGTGTACATCGGACCATCTTGCTTGCGG
Pal3	PalAyuSNP2-172	34.55	G	A	AGGCGTGCAGATTCCACTCAGCGCTGCTATTTCTCGTGACATCACGTTCTCGTGACGCGAGCAGCATACGACAGTACACTTCTGATGACACAACACACTC[G/A]CCATATGCTTACTCATCGTTCTACACACTAGACATGTGATGCATCAATAATGTAGTTTTGTAAAACTCAGCGCTGTCTAATGAGGCTGGGGAGTTCACAT
Pal3	PalAyuSNP2-176	34.55	A	T	GATTTTAGATTGACAAATAGACCGGCATGGATTGGACAAACATAACAATTCAAAGTGTCTTCTCTGGGTTAGACGTTACAATGTATGACTTTACGTGTAC[A/T]TTTGCATTGTAACTGCGATACACTGAGATGTGTTGGTGCTGTTAGATTGTGATACAGTAAAAGAGGGAGACCTTACGAAAAAAGCAGATGAAACTGAATG
Pal3	PalAyuSNP2-173	34.55	A	C	TTTGAGGGAGAGAGAGAGAGAGAGAGAGAGAGAGAGAGAGAGAGAGGGAGAGAGAGTGAGAGAGAGAGAGGCAGTCTGGCACAAATACCCCTAGCCAATC[A/C]CGTATAGTGTGAGTTGTGTGGTCTTGCTGGGCTGTGTCCCCATGTTCAGCTCTGGTCTAACTCCCCCTCCTGTCTCCTAAACTGGGCCAGGACAGGTGGG
Pal3	PalAyuSNP2-174	34.55	G	A	ACTCCACCTCAATGTCCTTCTCCAGCTCCTCCTCAGACAGGGGTGTGTCAGAGCCGTCGTTCCCCCCTATGGGAGCCGTGGAGGACAGGCACCGGCTGGT[G/A]CCATCTGGGTCTGGGTCGTTCTCCAGCTCTCGGTCCAGGCCAGACTCGCTGGTGACCGTGTATGTGTCGTTGCCGCGTCGGGAGGACTGGCATGAGTGTT
Pal3	PalAyuSNP2-175	34.55	T	C	ACTGGACAGTCCAGGGGCCAGGCCATCGTCAAGTAAGATGCAGGAAGCAGTAGTAGTAATAGTGTTTAGTTGCTGTCTGTATCTCAGTGTGCTGTGTTTG[T/C]TGCTGTCTGTATCTCAGTGTCCTGTGTTTGTTGCTGTCTGTAACTCAGTGTGCTGTGTTTGTTGCTGTCTGTATCTCAGTGTGCTGTGTTTGCTGCTGTC
Pal3	PalAyuSNP2-178	34.55	T	C	TGCTTGGGGGTGATTCTCTCCTCAAGTTCTCGCTGTAAGTGTGTCCGGAGATCAGTTTGACAAAGACCAGCCTTTCGTTCGTTTTGGTCAGGTTTTCGGC[T/C]CGTCAAACGGGACGTTGGGTTGATGGTTCTGAAGCGCGAGTGAAACGTTGATCCTGGTTGATGCCTTGCCTGTCTTGCTGCAGGAACGTGTGCGAAGCGA
Pal3	PalAyuSNP2-177	34.55	T	C	ACTCCCAATTAGAAGTTGAAAACAGTTTTGTTAACACCGTGCGTAACTTGTATTATCAATGAATAAACACGTCTGTTCAAACGCATTGCAGAGGCTACAA[T/C]GGCAACGTCAGCATAGCGCTGAACCAAAGGCAGGACTTCTTACCTCGGATAGCGAGAGAACGGAGTTGAGTGAGGTGGGGTAGGACTTCCAGAGCTTCCA
Pal3	PalAyuSNP2-164	36.19	T	C	GCACACTATTTGTCACTGAAGGAACACTACTTGTCACTAAAGGCACACTATTTATCACTTTTCACTCGTCAACAATATAACAATCGTATGATTTTGCAGC[T/C]AATATGCACTTCTGCAGTACAGTATGCACCACTGCTGTCTACTCACTGCCAAAGCATCATAGGAATGCACCCAGCTCTGTGTTCAACTGTAGAAGCACTT
Pal3	PalAyuSNP2-160	36.19	A	G	GCCCTTTCAGATCTGGTGAGCTGTTGGTAAGAGTGTTGTGAAATGTGGGCTAAAGGAGCCAGGGCATGTGATGAAAGGCGAGCTCTGGGAGACTGTTCTG[A/G]GGGTTATTTGAGTTCAGTCACTGTTCACACCAACCTGTATCACACCAGCCCTCTTTATCCTACAAGTCTGTCTTCTATTCAAGGTTCATGTGAGATGATT
Pal3	PalAyuSNP2-171	36.19	C	A	GGAGGTTCCAGAGACAGAGAAGGACGGGGCACTGATCACCACTGTCACCTGTACTGACCAGGATGTGGAGCCTGCCTTCACTCAGTTCCAGCTCTCTGGT[C/A]TCTCTTGCTTGGGCTGCAACCTACGCTTCGCTCTGGATCCGCCTGATTTCAACCGTATTGTGGTAAGATACTGACATCTGCACGTGGTCAAATGGACAAT
Pal3	PalAyuSNP2-144	36.19	C	T	AAGGAGAGCAGGAGCGAAGGGGGAGAAGGAGAGGCAGAGGAGGGGGGGAGAAGGAGAGGCAGAGGAGGGGGGGAGAAGGAGAGGCAGAGGAGGGAGGGAG[C/T]GAGAGGGGAGAAAGAGAGGCAGAGGGACGGTCAGAGAGAGACGGATGTACGCGTGTCTTTTCCGGCCCCGTGGACACAGTGCGCGCTCGCCACATTTAAG
Pal3	PalAyuSNP2-158	36.19	A	G	GCTACCTCGGTGTTGAGCACTCTCTGTTATCTGCGTGTTCAGACAGCAGCGCTTGGGGCGGACGTCTGACTTCAGACCTTGAGATGAAAGAGTGCGCGTC[A/G]ACGGTTGTCCTCCTCCAGAGGAGGCGAGGCCCTCCTGGCTTGGGCGGGGCCTGTCTCATTGTCTTGATCTGTCTGCTGTGCCGGTGCCGTGGGAGCTTTG
Pal3	PalAyuSNP2-161	36.19	G	A	TAGGCGTCTTATGGAATGTAGCACTGTTCACGAGCCGCGTGCCTTTCTGAAACCTCTGCCAGGCGAGAAATCAACATGTACATGTGTGAAACTGGCACGC[G/A]TGCGACAGAAGCGTCACTACACAAACACATACGCGCATGCACACAGATAAGCACACACATGCACACACAAACACATACACACACCTCAACCCACTGTCTC
Pal3	PalAyuSNP2-159	36.19	T	C	GACGGGTTTACCAAGGAAGCTCCTCCACTATGAGGATTTGTTGGACTTGACTGCTCAGAGACAAGCAGGAGCCAGCAGGTTAGTGAACTGACCAAAACCT[T/C]GTCGGGTTCTCTACCCGGCCGAAAAGCAAGAACAGGGTGTGTGTGGTTTTTTTTGCCGCCAGACCCCAAGGTGGTTTCCAGGTGTGTCCCGTTGCCACGT
Pal3	PalAyuSNP2-166	36.19	G	A	GACTGGGTCCAAACGCGATTTTCATCTCAGGTTCACAGGAATTCGGTTTAGAGTTTAGAAGAGGTCTTTTTATTGGCAGATCAGACAGCCGCTGAGAGCA[G/A]GGATCCGATCCATCTTGGTTTTGTATCTCAGAGGGCTGGTGCTGCTGTCACAGGTGTCTGTACGTTTGCGACGGTGTCTCTGCTGTCGGACGGCGATGCA
Pal3	PalAyuSNP2-150	36.19	C	T	GCGCTCGGAGGACAATGGAAGACAGGCCAGGCTGACAGCACTTTAAATTCCAATGCCATTCTGCCCTCTGCCAAACAAATCATGTTATGCTGCTGGGGAG[C/T]TTTCTAACAACTTCAACCTGGTCTGTCTTTCTTCTGGAGGGATGGAATCCATTTGATAACGCAATACATGCCGTTTGTGTCAACACACTGTGGAGTGTGT
Pal3	PalAyuSNP2-148	36.19	T	C	CTAAAAGAAAACATGATTGTGAGTGTTATGATCTTTGGTTTGAATGTGTGTAGTAAATGTGTTTAGAATGACTGCATTGAGATCCAGCGGTAGTTAGTAT[T/C]GGATCAACCTTATAAAATGTCTTCTTGTCCTTCGCAGGGAATGTCTTTTACAAATACCTCACCGCTGGTGGTTCCTACACGCGCCAAAGAGGTAACAGGA
Pal3	PalAyuSNP2-170	36.19	C	T	CCAGGCAGCATTCATACCTACAATGTTACATGAAACACTTAAGGAAATTACTGTCATATCTCACAAGTATACATAACACACCTAGCATTCCTGACCACGG[C/T]CTCATTGTTTGTTGGTATACCCAGCTGTCTATATTCTGTAGTTTTTAAATTACAATTGTATAATACAGTAAAAAAAACTAAAGAAAAAACAATTTTAATG
Pal3	PalAyuSNP2-162	36.19	A	T	ACTGAATGTGACAGGTGACAGAATTTCTAATGAGTAGAAGAGGCTGTACAGCTGTAAGATATTGAAAAGGGAAATTAAACTCCAAAAATGTGCCTTGTTT[A/T]ATTGTAGATACTCAGCACAACCCTACACTGTCTTTTTTCTCTCTCCTCTTCTTGTCTATGACCCCAAAATGTCTGCTGTGTGTCTGTGCATGTGTGCATT
Pal3	PalAyuSNP2-149	36.19	C	T	ATGCAGCCTTTCTCTCCTTGTAGTTTCTAAATGAAAAGCCTGTCTCTGTAGTCAATGAGCCAGGTGTTTGGTGGCGAAGCGGTGCTTTTCCACAGCCCTC[C/T]GTGGGTCTTCGAGCGTGCGCAGACCGCAAAGTGCACAATCATCACCACAGCTGGGTGGCTTTGCTAAGTGGCTGATCTCTCTGTCTGTCTGCTTCTCTCT
Pal3	PalAyuSNP2-169	36.19	T	G	AACACCACTCCCAATGACCCCAGCGAACTCCAACTGTTGTGGTTTGGAATCAGACAGACAGCCAGGCTACTGGGAGCTGCAGCTGGGGCTCTCTGGGGTC[T/G]GAAAGATGCCACAGTTGACTACGAACGCAACCATGGGTTGACAAGTAAACTTGAAAGGAACGATTAAGCGTAAAACAAGCGTAAGTATGAAAGTCCTAAT
Pal3	PalAyuSNP2-165	36.19	C	T	GTGACTGCTCGCACAGGACCGGGAAGTAAAGGGGAGGACAGAGGAAACAAGGCTGTCGGAGATGAGGAACATAAGGAGAGACGAAGACGGGCTGAAACGA[C/T]GGCGTCCGCGTGGCTTATATTCAAGCTGTTGGACTAAAAGCCTGAAGTGTAACAATGGGCAAACAAGCAGTCAGAGGCTCGGTAGACGTGACTCATCCCT
Pal3	PalAyuSNP2-152	36.19	G	A	GGGAGTGAAAGGCAGCTTGAGGTGACGGGGCTTGAGCGAGGTTTGGTGTCTGAACATGGAAAAGCTTTTTAAACACATGCGCTCCCTGGCCAGACCCTCC[G/A]TGCTTTTAGAGGGCTCCCCTGGGGGTTTGCTGGCTCTAGGCCTGTGACAGACCTGAGACACACATACACAACACTCATTCACACATGCATCATGCACACA
Pal3	PalAyuSNP2-168	36.19	G	T	TAGGATGTGGCCTCCGTGACAGTGCGATGGGGCTCGTATTTCAGACGGATAGACATCAGATAGTCCTGTCATGAAGCCAGTGCAGGGCCAGACACACATT[G/T]AACACAAGGCAATGTTTCTCATTCTCGTCCACCTGCGTTTCTAATGACTGGGGTGTTGGCTGGCAAACACAGACCGCACCATGTCTGCTCTGTCGTCTGA
Pal3	PalAyuSNP2-151	36.19	T	G	TTACAGTGTGTTAGACTCCGGTGTCAAGGCCATCCGGAGGCTTCTCACGTCCAGCCTTGCTGGGTCTGTTTGAGGAGTGGGGGGTGCGAGAGAAGAGTAT[T/G]GTCATGTTCCCGTGTTCATTTGGCATTTGACACGGCCAAAGTGACATGCAGGGCAAGAGGGACATTAAACCTGCAACCTTGGGGTGCGAAGACACATGCT
Pal3	PalAyuSNP2-146	36.19	T	C	TACTATTAGGACAAGATAAGCCAGCAGGTAAACAACCAGTGAACTTCATACTGTATGCAGATGTAGTTCCACTTGCAAAATACATCGTCTCTCCAAACTA[T/C]TACAGGGGGATTCCGTAGACAGTAGTGATTCATTGCCTGTCTGACATATACTGAAAGGTCTTCTATGTTTGAGAGACCACAGCATAGAGGGGGGGGACAC
Pal3	PalAyuSNP2-167	36.19	C	T	ATTTCAACAGGCTCTATCTGGTTTATAATGGTTCTCATGCCATGATTTAGCAGTTCATTTTGGATTAATTCTTCCTTTCGTTCTCTCTCTCCCCTTCTCT[C/T]TCTATCTCGTTTGCTCGCTCTCTCCCCCTCTCTTTCTCACTTTCCATATCTCGTTCGTCCCTCCTCTCTCTCCTCGGTCCCTTGCATGTGTAGAATCTCC
Pal3	PalAyuSNP2-163	36.19	C	T	AATACTGGTCTCTCTGTGGGAACAGTTAATACTACCCCCATGGGAAGAGGCAGACAAATGACAGAGAGCCCATCGGATATTCTCAGATTTATGTTGTTCC[C/T]CCGGACTGAAATATCACTGTGCGTGTGCGTGTCTACTTTCGTGTGTGCGTGTGTGCGTGTGTGTGTGAATAGAGGGTTAACGACTCTCAGGCCTGAGGTC
Pal3	PalAyuSNP2-147	36.19	G	T	GCTCTTTCTTTCCTAATGCACTGGAAATATGCAGGTTGTCGTCCAAGACAGCCAACTGCGAATTTAACAGAACGTGTTTCAGAGAAATAAGCGTTCTACA[G/T]AAGTGACACATTTACACAAGACACTAGTTATTCCATGTTGCTTGGTTAGTATTTTCACATTTAGACACGGAAAAACATGCCATGGGTGTTGTCCATGCTC
Pal3	PalAyuSNP2-145	36.19	G	C	GTCTGTGTTCTACCTCGTATGGAAATTTAGCAGCCAAACGAATTCGAAAGCTTACTACTGCATACTATTAGGACAAGATAAGCCAGCAGGTAAACAACCA[G/C]TGAACTTCATACTGTATGCAGATGTAGTTCCACTTGCAAAATACATCGTCTCTCCAAACTATTACAGGGGGATTCCGTAGACAGTAGTGATTCATTGCCT
Pal3	PalAyuSNP2-157	36.19	C	T	GAGCCAGCAGCTCCTTGAACCCGGCCGTGTTCCTGCAGAAGGGAGAATACAAGAAGAGGTGCAGAACGAGGGGAAGGGGGGCTTGGTCGTATCGCGGGCC[C/T]ACGTACTGTGACACGTCCCTGCGGCAGAGTTCCTCACCTGTCTCGTCTGGACTGCATCACATAAGAGCGCTCTCTCCTCAGCTGCTCCAGGCGCTCTCGC
Pal3	PalAyuSNP2-142	37.83	C	T	TTCAGAGACAGGTGACAAGAATCCACAGCGGTTGAGCAATGCTCCGTGTAATGCACTAGGTGTCACTTTAGTGACATTCTAAAACAGTGTTAGTCCAAAT[C/T]CAGCAGTTTAGACACCACAACTTGTAGCTCTTTAATCACTGTGATTAGCAAGCTTGGTCCAATATCTGAGCTGTTAGCCAATCAAGATGGAGCCCCCCTC
Pal3	PalAyuSNP2-141	37.83	G	A	TAGTTAAACAGATGTCCTTGTGTTGCCGCGTTTCCGTGGCGACAGCGGAACGTGTGCAGCCTACCCCGTTGTTGTCCAAGGTGCGGAATATCTGCTCGGC[G/A]TATTCGTCTGACTCGTGGCCCACTGTCCCGTTACAGAAGTGACGTCTGAACTCGTGCAGGGTGATGAGTCCGCTTGGACACTCGCTCATGAACTTCCTGC
Pal3	PalAyuSNP2-1952	37.83	G	A	GGGGGGTCATTTTGTGCCATCACCCCGTCTGATCAGAGTGGGGAGAGATGAGAGACAGGCGGGGGAACTAATCGTGATCTGCGACTGCTGAGATGGGAGG[G/A]AGACTGGCTCATCTGAACTGGCTCGTACCATCAGAGAAGCAATAAGAACTTAATGTCTGAGCCACAAACCCATGAACCTGCGTCGCCATGGCGTGTTTAT
Pal3	PalAyuSNP2-143	37.83	C	T	CTTAGACAGGAGCTTCAGGATCTGCAGGCTTCACTCAAGGTAGAGTCAGACACACCACGCAGTCACCTTTCAACTACCTGAACTACCATCTAACCAACAT[C/T]AGTGACCTGACTGTCCTGTCCTGTCCTGTCCTGTCCTGTCCGTCCGTCTGTCCGTCCGTCCGTCTGTCTTGTCCTGTCCTGTCCTGTCCTGTCTGTCTGT
Pal3	PalAyuSNP2-1951	37.83	G	T	AGCAGGGGGGTCATTTTGTGCCATCACCCCGTCTGATCAGAGTGGGGAGAGATGAGAGACAGGCGGGGGAACTAATCGTGATCTGCGACTGCTGAGATGG[G/T]AGGGAGACTGGCTCATCTGAACTGGCTCGTACCATCAGAGAAGCAATAAGAACTTAATGTCTGAGCCACAAACCCATGAACCTGCGTCGCCATGGCGTGT
Pal3	PalAyuSNP2-140	41.11	T	A	ACCCGGGAACAGGTGAAGTAGGAGCTCTTCAGCGCTGGACAGGTGACGAATGAGGAGCAGGGAGGCAAAAAGAAGAAAATCCAACAAACGGATTAGCAAG[T/A]CAAACAGGAGAAATCCCAGGAGTGAAAAGGCCTGGATGATGGATGGAGGTGATTCAGTTCTGCTGACGCGTACCTGAGCTGATGCAGTAGACAACATTTC
Pal3	PalAyuSNP2-139	41.11	G	A	TAGCAGGAAACACAGTTGACTGAGGGACAATCTGCCTTAAGAAGAGGAACTGGTACAGTGACAGTGCTGATATGACCATATAAGGACGTATCAGCTGGGG[G/A]AAGCTCACTCATTGAGTATTTGATACCTGCATGTAACTTTGGAGAAAACATTCCATGTTTTTAACGGAAGTGAATAAGTGAAATCTGCCCCGATGTCTGT
Pal3	PalAyuSNP2-135	42.75	T	A	TGTCTTCCACACCGCGGCCTGGCTGGGGTAGGCTGAGTCAGGGTCCTCCGTGAACAGGGTTAGGTTCCTCATGATGCTGGAAACAAGTCAAGTCAAGTTG[T/A]GCTTTATTGTCTTTCCGCTACATGTGGGGGCATACAGTGAAACGAAATGTCGTGCCTTACAGAGCCACGGCGCTATATAAGTACAGGCATACAACAGTAC
Pal3	PalAyuSNP2-136	42.75	C	T	AGCACAGGGTTTAAGGCAGAGAGATCAGGGCAGCACAGGGTTTAAGGTAGAGATCAGGAGGCACCAGCGATCCCTTCTGAAACATGGTCTGCTGACCTAG[C/T]GCTTATTGATGGCCTGTATCTCACCATCAACACTACTTCCTCCTTAAAAACCCCCAGGCCAGCATGGGGGAGGGAGGAGGGGGGAGGGAGGCCAGCACGA
Pal3	PalAyuSNP2-137	42.75	C	G	GGAGAGGCTGAGGGAGCAGGAAGCTCAGCCAGAGCCAGGATGACGGAGAAGAAAGTCAGGTAAACAACATCCTGTTTGTTAAGATTCAGACGACCCTTCT[C/G]ATGCTGCACGTCACTCTGTCATCTGTCCTTGATTTCAGCTGAGAACAAATCTGGATCAGCTGCTGATATTAAACTGTCCACTGAGTCAAAAGAGAAAATA
Pal3	PalAyuSNP2-138	42.75	G	A	GACACAGACAGAGAGAGACAAAGAGAGAAAGGGAGAGAGGGAGAAAGAGGGAGGGAGGGAGAAAGGGAGAGAGAGACAGAGTTGGGGAGAGAGAAAGAGG[G/A]AGATAGAAAGAGACGAGCCCCTGATCCCTGTTTTCTGCTCGGCCTGCTCCAGACTCTGACAGCCTGTCATGTGTAATCACCATCAGGCCGCTCACACACC
Pal3	PalAyuSNP2-127	47.68	C	A	AACACGTTGAACGAGCCCCTCGTTCGACCGCTTCCACTCAGTCCTCCTTAACAACGAGACGGAACGAAATGCTGATTCCTCACTCTGGTCTCAACTTCCC[C/A]AGGCTAGTGAGAGATGGTCTGAGCTGTCTTGTTTTGTAAGGAACTCCTGGACTGTGTTTTTAACTGTGCGGGACTGTTCCAGAACAGGCTGTGTACTGAT
Pal3	PalAyuSNP2-126	47.68	A	G	TCTGAGCAGAAGGTCTTTTAGAGGAGAGAACCAGCACAGGATCGTCACATATGTTAGCCAGGGAACAGCACACGCTATCATCAGTCCTTGGTTCACATGT[A/G]GGGTGCTACACAAGTCAAAGTTATTGAGTTATTATTAGTAATAGTGGTAACTATTGCTAGTCACTGTTGCTACTGGCTGTCTTCAAGCTGACTCCTCCCC
Pal3	PalAyuSNP2-128	47.68	A	C	TACATACACACACACACACACAGACAGGCACACACACACACACACAGGCACACACACACACAGACAGGCACACACACACACAGGCACATACATACACACA[A/C]ACTGCAAGGCGTGGCACATTTTTTCAGAGATAGGAATCAGGCGACAATTGCAGTATTGACTGTGTGTAGGGAAGCTGTTGACTTGGTGCCTGCAGGGCTG
Pal3	PalAyuSNP2-129	49.32	G	A	GGCTGAGGGACTAGCTAGAGGCTGGGAGAGGCAGAGGGCAGCTGTGGGAAGACCTGCTTGGAAACAGCAGTGATCAAGAGACAGCCACGCAGACAGCCAC[G/A]CAAACAGCCACGCCAAACAGAATCTCGAAACAGCCTCTCAAAGCAGCCTCTCAAAACAGCCTTTCAGAACAGCTACTCATATTAGCCAAATTCCTTTAAG
Pal3	PalAyuSNP2-130	49.32	T	G	CAGCTGTGGGAAGACCTGCTTGGAAACAGCAGTGATCAAGAGACAGCCACGCAGACAGCCACGCAAACAGCCACGCCAAACAGAATCTCGAAACAGCCTC[T/G]CAAAGCAGCCTCTCAAAACAGCCTTTCAGAACAGCTACTCATATTAGCCAAATTCCTTTAAGCCCAAGTTTGTTTTCTTCCTTCTAGGAATAAATCCCAC
Pal3	PalAyuSNP2-132	52.61	G	C	GCGGAGCTGTAGAAGATGCGGAGATATGTGGAGACAGTTGGAGTAAAGACGTGTTGAAAGGTTTGTTTTGAAAAGCAACGCACACATTAAACAAATCATT[G/C]GACAGGAGGTCATCGTGAATAATGTTTGCAGATTACGCCACGCTAGTTGCCTGTCAGTTCAGCCAACCACGTGCGATAAACAGTCCGTTTTCCTACAACG
Pal3	PalAyuSNP2-131	52.61	G	C	TGATTGAAGGGGTTACAAACATCATCGCGGAGCTGTAGAAGATGCGGAGATATGTGGAGACAGTTGGAGTAAAGACGTGTTGAAAGGTTTGTTTTGAAAA[G/C]CAACGCACACATTAAACAAATCATTGGACAGGAGGTCATCGTGAATAATGTTTGCAGATTACGCCACGCTAGTTGCCTGTCAGTTCAGCCAACCACGTGC
Pal3	PalAyuSNP2-134	54.25	G	A	AACACTGCAGGGACAGAAGCACACCTGGTCAGACAGGAGAGGAGAGAAGTAGGAGAGGATGGGACATGTTTCAGGTGCAGCCTAGCTTTATAATTCATAG[G/A]TATCAATGTGTAGTTCATAGGTAACATAGCTGTGCCCGTGTGGCATAATGAATCCTTCATGCCAATCATTGTGAATCAAGCCTGTTCTCACTCAACCCAG
Pal3	PalAyuSNP2-133	54.25	A	C	TTTTTAATAAGACCAAAATATTTTCCTAACTACCATATTACTACTCATCATAATAACACAGCACGTGACAGGACTGTGAGTCGGGAGTCCCATGACAAAT[A/C]GTCATTGCAGGCCTGACAGATAAAAATATCAAATTACAACAGAGCGACGGTTTGCGATGCTTTAGTTAACGCCGCTGTAACATCCCCGTTTGTCTCTTAC
Pal3	PalAyuSNP2-1931	54.25	C	T	CCTGTGCCTGGAGGCCCCGACAGCACCGCCCCCTGGAGGGGAGACACACCCGGGAGAACAGGGTCAGTCATGCACCAAGTTAACTAGTTGCTAGCAGCGA[C/T]GGAGTTAGCTAGCAGCTAGTTTAGCTGTATTGAGCCTGAGGAGGCAAATACAAAACAACCACAGACAAGGAAATATACTGCAACAACACAGTGGGCTTAC
Pal3	PalAyuSNP2-117	65.93	T	A	AGGTGATGTAAATCTAGGGGGGGAAATGATCTTCAAACTAGAGATGTTCTTAACACACAACCTCCTGGTACTTGTGTTTCTACATGTAGTACCAACATTC[T/A]ATGTTCTAAAGGGATCAATAAAGAACCACACTGACGCTGAGTGAGAGAAGCCTTAAAACGCTCCGTCTCAGCTTCTGTTATGGCCCAGGTAGTCGTCCTC
Pal3	PalAyuSNP2-118	67.57	C	A	GAGGCAGGAGTGTGAGCCTGGAGTGTGAGAGTTACTAGCTGGAAAAGGCTTTATCGTTCATGACAAGGTGTCCTGTTTCAGAACCATTTCCCACATTCCC[C/A]AAAGATAAGTTTTTTTCTCGTGAATATGACCATCTCTTTCTGAGGTATGTTTTTCTCATCCGTCCAGGCACAGGGAGTAGCGGTGCTGTCTGGTCTGGTG
Pal3	PalAyuSNP2-114	67.57	T	A	TGGGAACAGAAACGTGCACAAGGACTCCACCTTGTCCACCTGGTCCAGAGAGACAGGAAATGAGTGTCCTGGTGACTGTTTGTTGCTTATGCGTTTGCTA[T/A]GTTGCTTCTCTTTGTATACATGTGGAAATGCACACATGCACGCTTCCACACACACAAACACACAGTGAGATGTTGAGACTTTGTTGTTCAAAGATCTTTG
Pal3	PalAyuSNP2-116	67.57	A	T	GAGCCAGCATTAGATAGAGCCAGCATTAGATAGGGCCAGAATTAGACCCAGCCAACATAACAACATTATAATTATTAGTCAATTACTCAGTGACACTTTA[A/T]CACATTCAATCAACACAGTCAAGATCCAGCAAGAGGTGTTATTCAGCCTACCTGTCGATACCACATGGCCTGTTCCATAGCAGCTGGTCTACCTGACTCC
Pal3	PalAyuSNP2-115	67.57	C	T	GATGGTCTAACCATGATTCACCCTGAGCAGCTCAGCTCACCTGAGCTGGGTGAGGTGTTCCCTTCCTGCATCCTGTAGCTGCAGGGCCACCTCCCTCCTA[C/T]TCCAATAGGCTGTCCTGTCTCTATAGCCCCTCCAGGCTGCCTGCAGAGTGAGGACGGCCTGGTTGCGGCGTTCACACCAGCACCTCCAGCTCCTCTGGAG
Pal4	PalAyuSNP2-264	0	T	C	GAGGCTACTGGCATGCTTGTTTCCTCCTCTGAAACATAGTTTACACACAAAACACACACGAGCCAGTCAGAGTGCTGAGTGGGCAGATCTAGAAGGTTTC[T/C]AGAAGGTAGATGCTAGTGCTAGTTAGCCACCAGGCTAGGTAGTAGTAACCAGATCTTTTCTCAGGCTTGTCTGTATGTATTTGTTGTTTCTTTTGTTCTC
Pal4	PalAyuSNP2-265	0	C	G	CCCTCTGGGCCTCCGTCCAATCAGACAGCACTGCCTAGGTGTCCTGAGCCAATGAGGAAAGCCTCTCTGACCAGCTGGAGGCTGCGGTTGCCAGGTTGGT[C/G]TGCAGCTTTGTCTTTGCGCCTGATTGCTGCCCGCTTCTGTTTAACGCTGAGGAAGCTTTCTAAACTCTTCAATAGCTGACATTCTCAACATGCACATTTT
Pal4	PalAyuSNP2-274	3.28	T	A	GCTGCTCTCCTGAGGAATAAGTAATGAACTTCCTGTACAGATCATCAAATCTGGCCTAGGGAGGAATAACAAAACACAGACCCATGCTGAGAAGGGCTGT[T/A]CAGTTAGCTGGAAACATGACAGTGTGCTTCAACAGGCCTGTTCCCGTTATTGCTGATCCTGTGATTGCTGTTGTTTACCTGAGAGATCTGCAGTCTCGCG
Pal4	PalAyuSNP2-262	3.28	G	A	GTTCATGAAGCCTGGAGTCTCTGTTTGGTCTCTCTCTGGTCTCTCTCATCTCTCTGGTCTCTGTTTGGTCTCTCTCTGGTCTCTCATTTCTCTGGTCTCT[G/A]TCTGGTCTCTCTCTAGTCTGTCTGGTCTCTCTCTAGTCTGTCTGGTCTCTGTCTGGTCTCTCTCATCTCTCTAGTCTGTCTGGTCTCTCTCTGGTCTCTC
Pal4	PalAyuSNP2-276	3.28	G	A	TCTGCTTTAAGGCTAGAGATCCTTCTTTGGGCAGGATGACACAGGGACAGAGGATGCTGTGGAGAGGACAGACAAACTCTGACCCAGGCTTCGATGGGAT[G/A]CGCGGTAACCACGGTGACCAGGATGTACAGCTGTCTGAGCAGGGGTATTTTAGGAGGGTAAACGTACTTGACCAGCCAGGTGGGGCACTTGACAGAGGGG
Pal4	PalAyuSNP2-273	3.28	G	A	AGACTCAATAGGACTAATATAATAGACAAGTGAAAGTTATTGTGAGTTGTTACCAACCTGTGGCCTCTCTGACCGTGTTGATGTCCGTAGGGGAACCCAG[G/A]CCTGATCGCAGCAGAACATAGCTAACGATTTTACGGTAAAGCACCTCAAGGTCCTCCCGTGTTTTCACGCGGCTGTCGGTGATCTCTCGGCTAACTGGGA
Pal4	PalAyuSNP2-275	3.28	T	C	TGACCTCCTTATACAGCATGTCCAAACTCAACATCAGATTGTGGCTGTAGTTCTTTGGTGTCAGGTTGTTCTGTGGAAGACACAGAGCAAACAACACTTA[T/C]GTATCCACACCCTTTAAAAACACTACCTGTGTGTCATCATGCTGTCTGTCTGCTGTGGCTCGTCATGGAGACGACACATACCTGGTCTACACAGTAATGA
Pal4	PalAyuSNP2-263	3.28	C	T	GACGTTTAATCATTTGAAAGTGCGTGCTGAATGAGCAACATGTTATCAACACACACGGACCCCGACAGGGGACTGGCCAGCAGGGGGCAGTGGTGATATT[C/T]AGGCGTTACTAATCCTCCATCTACTTCTCTCCCCCCCTTTCTATAGTCTGTCTCCAGGTACATGACCCTCCGCTGGTCATCGCTGAGGTCGTTCGCATTC
Pal4	PalAyuSNP2-271	4.92	C	T	CCCCTGCCGCCGCTAAGCAGCCACGGCTCATAAACTCACTTCTCTGGAACTTCCTGAGTCAAACTAAACAGCCGGATCCAGAGACAACAAGGACGCACTG[C/T]GTAAACAACGACGTCTGCTTGGAGCCAAACATCCACGCAGCACACGTGTGCCCTGTCATCCTGCCTGTCTAGAAGGGGGCAGAGGCCCCTATGGGCCCCC
Pal4	PalAyuSNP2-272	4.92	C	G	CTTCTCTGAGTCCACTTACGTACTGTCACTGCTCTCTGAAACATCAATCTATTCGCTGCGGAGCGGGAAACCATGACGACAGCCAATCTCGAGAGAAAAA[C/G]TGTAAGAAGTACTCAGATGCAGTTTTGATCAGACACACAAAGTGTGTGTGTATTTGTGAGTCTCTACGTGTGAGGGTCTCTGTCTCTCTTCAGTGAGTGT
Pal4	PalAyuSNP2-268	11.52	T	C	CTCTCCCTCTCTTTATCTCCCTCCCTCTCTCGCTCTGCCTCTTGCATGTGTTCATGCACAGTAACACGCCTCGTGTCTGAGATACACATAATCTCAACCC[T/C]CTGCCAGAGCTATGTGTGGCCCTGTCTCCCGTCCGTCCGTGTCAATCACCACGTTCGTAAAGTCCCCTGTAACCGACTGGGACTGACTAGAGTAACCGGC
Pal4	PalAyuSNP2-269	11.52	C	A	TGGTGCGTTGGAGCGTTCTCAATCAGTTCAGATGAACTCAACGTTCCATCGACCAGGGAGCACTTGGAACACTCTGCCTCGGAACCCTCTGCCTCAGAAC[C/A]CTCTTCCTCGGAACCCTCTGCCTCAGAACCCTCTGTCTCAGAACCCTCTGTCTCGGAACCCTCTGCCTCAGAACCCTCTTCCTCGGAACCCTCTGCCTCA
Pal4	PalAyuSNP2-270	11.52	C	T	GTTGGTGGAGACAACATGATTGGTGGAGACAGCAAGGTTCTTCTAGCTACATGATGTTGGACCAGCTTCCTTATTTCTGTCGTCAACTCGTTCTAAAACG[C/T]GTCAGGTTTTGCACGCACATTTGATATCATAAGATCTTTGTGTGCGATCGTTGATTGCTATTGCAGGGGTAAGTCCTGCTTTTGACTAGGAAAGGTGTCA
Pal4	PalAyuSNP2-267	13.16	G	A	CCTGGGTGGAGCCATGGGCAGACTGTTCAACCCAGGGCTTCTATAACTCTGGTCCTCGACTGAGGCCGCCGCCCCCTCAAAGCCGATTTGCTCCCTTCGG[G/A]GCTCTGAATCCTTTTGCCCGCCAATCGCCCTGCCCATCCCCTGAACCCCCAGCCAATCAGACGACAGATTCCTCCCGGGGTGCCGAAGGGGGCGGGGCTT
Pal4	PalAyuSNP2-266	16.44	G	A	GAGGGAGAGGGGGAAAGAGAGAGACAGGGGGATCATAATCATTAAATACATGTATGTAACATAAAGCTTGTGAGTCTGTGTTGATTGTGGGTGAAACACC[G/A]TGTGAATCAGTAGTATTCATCATCCAGCCAGTCACACCCAGAATGCTTCCATCACATACTGAAAGACACGCCCACACACAGGCACATTCACACAGGCTGC
Pal4	PalAyuSNP2-1957	19.73	G	A	CCCGGGTGAAGAGGAGGAAAGCAATGCGCCGGAACACCTTCAGCATGCAGACGCACCATAAAGTTCTCAGTAAGACAGACGAGGAAGAGGAGGAGGAGGA[G/A]GAGGGGATGGAAGGTCAGTTTTTGATGTTGGTTGTCGGCGTGGAAAGAGCTGTATGTTTTATTCACGTTGGCATTAAAGTAACCTTCTTCACTTGGGTCT
Pal4	PalAyuSNP2-261	19.73	A	G	ACATTTTGTTCCCAATACTCTCGCCAAACATCAGCCGAGGTCAGGGCCTTGTGATGTCCCGAGCCTCTCTCTGCCGCTGTGAGGGTGGACCGCGGGACAC[A/G]GCGACCCGCATCACGTCCTGTGGGAGGCAATCTTATGACACGTGCAGGGCTCGTCAGCCCCTCTGTCCAATCACAGGTCCCTCTCCCCAGAGCTGAGCTT
Pal4	PalAyuSNP2-260	19.73	A	G	ATGGGGCAATGTCAGGAGAGCAGGCTGGCCTGACCCAGACAGACGCAGCACTTCAGGGAAGCTCTGAGGTCCAGAAAATGGAGACCAGCACTAATTCTGC[A/G]GAGGAGAAGGATCATGCGGAGAAGGAGAAGCGCAGAGAACTCAGAGTAGGCCCACGCTGTATCTTATGACGCAGGACACTATCTGTCTTTCCCCTGGTGA
Pal4	PalAyuSNP2-254	23.01	C	T	AGCGAGAGAGAGAGACAGAGCGAGAGAGAGAGACAGAGCGAGAGAGACAGAGCAAGAGAGAGAAACAGAGCGAGAGAGAGAGAGAGAAAGGGGAATCGAC[C/T]AGAGCACACAAGTAAGAAATAGAAAGGTCAAAGACATGTTATTTTAGTTGGCTGTGTGTTTATCTGTCTGTACCATGGTCTTGGGTCTGTTTGTGCTGTG
Pal4	PalAyuSNP2-256	23.01	A	G	ACCACATACAGTCAGGCAGCCAGTCAGTCACCACAAACACAAACAGCCAGTCACCATAAACACAGTCAGCCAGTCACAACAAACAGTCAGTCAGTCAGCC[A/G]GTCAGCCAGCCAGTTACCACAAACATAGTCAGTCAGGCTGACAACCAGTCACTCCCCCAGTCCTCCCACATTCCCGAGCCCCCTGTCCCCTCCTGTGTCT
Pal4	PalAyuSNP2-258	23.01	A	G	AAAACAAGACAGAGCACAGTCGAGGACACATCACAACCTCTGAAGTACTGAGAGAAATGCAGGGATCTGCTGTGAGCTGTATGCAGGTGTGTGTGTGTGT[A/G]TATGCAAGGGGGTGTGTGTGTAGTGTGTGTGCATGTACAGGTGTGGGTATGTGAGTGTATATGTAGGAGTGTGTGCGTGTGTAGTGTGTGTGCGCGAGCG
Pal4	PalAyuSNP2-257	23.01	T	C	GAGACGGACAGGTGACACAGAGAAACAGAGTGAGAGAGACTAAACACTCAGTCAGGACTTTCACCCTCTATCCCTTCTAACATCGAATCCCATCTTCCTC[T/C]TCCAGTAGTCATGTCCTGCTGTGACAGGCTGACAGCGCCGCCTGTGACCTTTAACCCCTACCTGCTGGTCCTGCAGCTTGACCCCCACGACCCGGAAGGT
Pal4	PalAyuSNP2-255	23.01	A	C	GGGAGCCAGCCAGCAACAGCACCTGCTCCTCAACCAGCAGACCTTCCAAAGCCTGGACATGTGCCTGAAACATCGCAGTCACTGATTAGAAAGGCCTTGG[A/C]TACACCATGAAGTGAATTAGCGCTACAGGTGAATTGCTGGATTCTTACCTTGATGTCTCTGACTGTCTCCTGGCCAGTCACCTCAAGGGTGTGAGTATTC
Pal4	PalAyuSNP2-259	23.01	A	T	GGAGGTGTAGTGAGGCCGTGTATCCGTGCAGCAAGGCGTCCTCACAAAACCAGGAAGGGACAGAACGTTGAGGATTCACCCAGTTTGTCCATCAGCTAGA[A/T]GCAACATGCCACTCAAGTTCAGGGACATGAGCTAACTTGTCGCAAGTGTTATCAATGATCCAAATCCAGGACTTTTCTCTTGAAGATTCAAGAGTATATA
Pal4	PalAyuSNP2-251	26.29	A	G	CATGTTACAGGATAGATCTTGGCAAACCCGATCAACCCAATCAGATTGAGTTGGGGAGGAAGGAAGACAGTCGGGTGCACAGACTCTTTCTAGACCCCAC[A/G]GGTGAGCATGGATGAAATGTTGACCTCTCACACGTTACACACAGACAGGCTGTACATGCTGTAATGGCCTGATCAATGAAATATGTGTTATTTGATTCTC
Pal4	PalAyuSNP2-250	26.29	A	T	TCTCTCTACATTTGACACATAAAGCAGTGGTTTTTAAAAGGAAAATACAGACAGTGCACATAAGTTAAACCGTGAAGAATCATGATACATAAGTTCAAAC[A/T]GTATTTTGGTGAAGAAACTAGTTGTCTTATCTCAGACACAGAAATGTCAACTACAGAACAACATCTGCAATGGTTAGTAGACAACAACTGGACTTAATGT
Pal4	PalAyuSNP2-253	26.29	C	T	GAAGTTCTTCAGAGGCAGGACAAAGTGAGGAAGTTTGACTATTGGTCATTGTTCCAGTGCTGAGTTAGGTAACACTAATAGACTGGTGTGTGTGTGTGCG[C/T]GTGTGTGTGTGCTTTCACCCCATTCATGGAGTGGCGTTGTGTTCTGACCAGCTAAGGCCTCTCCTTCTCACCTTGATCAGTCTCTGTCTCTGACAACAGT
Pal4	PalAyuSNP2-248	26.29	C	G	GTTGTACGATAATGTGAGGAGATGGAGCGCTGCAGTGAGGGAGACGCAGCCTTGGGGTGCGCTTCTTCATTAGCTCTCCATTCTGTCGTCTCCGAGGAGT[C/G]GTTCACACAGGAAGCTCTGCTTCCCAGCTAGCGCTCCGGGCACTGGTCCAGGATCAGCCCAGCTCAGCCTTGCCCTGCCCTGCATACTCACTCCCAGCCT
Pal4	PalAyuSNP2-252	26.29	C	G	CAGCTGGACTACGTGAGACCCGACACTCTTTTCAGTGATGTGCAGGTACCTTTAGCTTCTTTTTTTCCAGTGTTCAATGTTTGAGATTAGTGTTAATACT[C/G]TACATATACAGTTTATTATAATACGGCTCAGTTTCTCCTCTCCTCCCTCTGTCTTTGCCTTAGGTGTGGGAGTACACTCCAGACATAGACTTCAGCTTCA
Pal4	PalAyuSNP2-249	26.29	T	C	TAGCGCTCCGGGCACTGGTCCAGGATCAGCCCAGCTCAGCCTTGCCCTGCCCTGCATACTCACTCCCAGCCTGTTATTGAATCTGATTTGGGGTCTGCCA[T/C]GGGAGTTACCCGCATGCCTGCCGCCGGGTCTGAACCATATTACCATATCTCCATCTAAAGTCAACCAGGATCTTAGTTATGATCATTTTTTGCATTATGA
Pal4	PalAyuSNP2-246	27.93	G	A	AGCGAGAGGAGGGATTGCATCGTGAGGAGGAGAAGAAGAAGAAGAGGAAGCGAGAGAGCTCATCAGGAGGAGAAAGGAGACAGAGCGACAGCTTGTTTGT[G/A]TGTGAGGGGGAGTTGCTGTGGATCCAGACACAGGTGTCGAGGGGGTTGATTTTTTTGCTCCTGCCATGGCGACTGCAGCCTGGCCACCACGAGGTCAGTT
Pal4	PalAyuSNP2-245	27.93	C	T	AAGGCATGCTTTATGACTCGAGTTTGAATAGAGGACCTATTTTGGGTCTCTGTCTAACTGACAAACAGACCCACAGAACTGCTGCTTGTGATAAAGTAGC[C/T]CCGTTAATCAGGTAAATAGGGCTGTAATGAAGAGTATGTGTGTGTGTGTCTGTGTGTGTGTCTGTCTGTGAGTGTGTGTGTGTGTGTGTGTGTGTGAGTG
Pal4	PalAyuSNP2-244	27.93	A	G	TGAAGACAGGGTACACACCTTAAAATGCCTCGCTGTGAGGACACGCACAGGGCTGTCAGAGAACACGCACACACACACACACTCACACACACACACGCAC[A/G]CACACACGCTCACACACACTGGGCTGTCAAAGAACATACACACGCGCACATATGGTAGGCTGTCAAAGAACATGCATAAACACGCGCGCACACACACTGG
Pal4	PalAyuSNP2-242	29.57	T	C	CGAGTGTTAAGGACCCTGGGATACGCTGCCTCACTGCTTCTCTGCGCCTGCTATATCATGGGTAACCTCGCTGGCAAGGACGGCCATGGCCCCACAGGTT[T/C]CCCACTTGAGCGTGCAGACACACTATACAGCTGGATCTCTGTCTCTCCCTCATACATACGAGCCAACATGCACACGGACTTCTTGGTCTCGTTTGTGAAC
Pal4	PalAyuSNP2-247	29.57	T	C	CATCAATTGAGAATGCCTTCCTGCAGAGGGCAACAACAAAGATGGATGAGAGAAGGATTCTTCACTTTCCCCTCTCTTTTTTTCACTCTTGCTTGCACTC[T/C]CTCCTCCCCTCTCTCTCTCTTTCTGCCTGTCTGTCTTACTCCCTATCTCCCTTAGTCTCTCTCTGTCTCCCTCATCCACTCTCCAAGTCTCTCAGTCTCT
Pal4	PalAyuSNP2-243	29.57	G	C	CTGAGACCGCACACACCTAGTTTGGTAAGTTATCTGCCAAAGACCACGGAGAGGAGGGCAATTCCCAAGTTGGAAAAACGGGGTGGTGGTGACGGTGGTG[G/C]GGGCTTCTAGAAGGGGCAAAGATGACAAAGGCAAGGCTGATGTGAGAGTGACAGGAATTATTTACCCCTCTCAGCATTCACAGCATTTCCCTGTCTGTTC
Pal4	PalAyuSNP2-237	31.21	G	A	CAGTAGAGAGAAAACAAGATCTTGCAGGCAGAATCTTTGCCTGTGGCTAATGGTGATTTACGATACTCATAGTACCAGAATATAGACAGTGAATATGAAC[G/A]GTCGTTGATTAAGTTGACTTGGCATTAGGTGCGGTTCAGGTCATCTCTCTGCTGAGTGAGGTATATGCTTGACTCTACATCCATCTAGAGGGTTTGATCA
Pal4	PalAyuSNP2-239	31.21	T	C	GCAGAGATGTTCTGTGCAGACGTGACAGCAGCTCGCAAGCCCAAAATGGTTCCAACGCACCATGATGTCCAAAACATTTCATTTTCCCTTCGGAATCCTG[T/C]GAATCGTGTGGATAAATAGCTGGGTCAGCTTGCTCCCAATCTTCCTGTCTTCCTGTTTGGCACAGGCTGAGGGGAAGTGTTGCATCCTCCGGGTAAGCAT
Pal4	PalAyuSNP2-240	31.21	G	A	TCCTTCCTCTTTCTCTCCAGATGGAGGTGGATGCGGTTGAGAAGCGCCATCGAACGCGTTCCAAAGGAGTACGAGGTGCCGTACTGTGTCTCTCTGTCAC[G/A]CCATCGCCCAGGGGCATAACGCATACCCACACACACACACACACACCCAGGAGCATACATACACACAAAAACACACACATACACACATGTGCACGCACAC
Pal4	PalAyuSNP2-241	31.21	T	C	CTGGGAACGGAGCCAAGAGCTGGTGGCTGGGCCCTCGAGTGCAACAGACTGGCCTCTGAAGGGGGAGAGGGGAGAGAGGGAGGAAGAGAGACAGGTAGGG[T/C]GGTGGTAGTGGGTGTGATGGTGGTAGTGGGGGCGGGCAGGGGCAGGAGGGGGAGACACAGCACTCCACAACGTAAACTCCAGCACCCCTTCCTGCCTGCA
Pal4	PalAyuSNP2-238	31.21	T	G	CTCCGTCACAGGTGACCAAGTGCCACACACACACACGTGACATTATACATAAGGAAGACACAGACACATACATAACCAATAGGATTGTGCCTGCCCAGAC[T/G]CACACAACTTGTCGTTGGTCAAATTACAGGTCGTCTGCTGAGGGCCAATCAGATCAACTTTAACTGGGACCGGCTGGCGTCATGGATCAACCTGACAGAG
Pal4	PalAyuSNP2-235	32.85	T	C	GTGATGGAGGAGGAAATAAATCAATGGAGAAAGGGAAATGGTGTATGGAGCGTGGACCGCTATAGGTCGGAGTTCAGCCCCCAGTTTGTGTGTGTGCGTG[T/C]GCGTGTGTGTGAATGTGAATGGCAGTGACTTCATATGGAGTAAGCATCTGAATGGCCTTTTGTTGGACCTGCCTCTATGGATATTAAATGGGTTGATAGG
Pal4	PalAyuSNP2-236	32.85	T	G	GGTCTGGAGACTAGCTATGTCAGGGGGTTGACACAAGGACAAACACTGAAAACATATGCTTTCTCTCACCGTATCTCTGTTTAACTATATCTGTGTTTGT[T/G]TCTGTCCGTGGCCCTCACACTCACGCACATACTATCTCCTGTCTGATAAGGGAAAAGAATGGGGTGATCAACATTGTTGATCTCCTCCTGGCCACGTCTT
Pal4	PalAyuSNP2-234	34.49	G	A	TCCCCCCCCAAAAAAGCGATGAGAGAGACAAGCAGGTGGAGTGGAGGGTTAAGAGGCTCAAGAGAGAAAGGTGTGAAGCGGTGCGCTGAGTGAACTTGTC[G/A]TTCCCTCCCTCCTGAGAGGAGCTGAGGCGAGAACGGGGCACCTCTGCTCGACGTGGACAAGTGAAGCACCACCCAGGTCTGGGCTGTCTGTGGCGTCACA
Pal4	PalAyuSNP2-233	34.49	G	A	TGTGGACCGAGGGGTCAAACACATTGAGTCGCTGCTCCTCTTCCCACCCCCACATCTCGCTTTCCTCTCAACACCTGAGCTGAATTCCTCACTCCGCCTC[G/A]CGTTTTCTCACGCTGTCTCTCTCTTTCTCCCTCTCTGATTTCGGTCCCTCTATTAAACTCTTTCTCTTTTAAATGCGATGGAAAAGTCCTCACTCTCTCT
Pal4	PalAyuSNP2-230	39.43	G	C	TAAGCAGGAGAGAGAGAGAAAGAGAGAGAGAGGGAGAAAGAGAGGTGTCAACACTAGTTTAGTTGTAAAGGTTGGATGTCATACGACAGATCCACATGCT[G/C]TGGGTGAACCTGGACCTGCTGTTTTCGCTCTCTGGCGCTTCCTGTTTTATTGCCGCTCTACTTTGTCCATTTTTTCTCGCCCTGTCTCCCTCCCACTCTC
Pal4	PalAyuSNP2-231	39.43	T	C	GAGACAGACTTGGAGCACCCCATACATAGAAGACCGGTACCAAGTGCACGGACATTTACACATTAATCCCACTCTCCGATTCAAATTAAGTAAAAGTGTT[T/C]AATTTGCATGAGATTTTGTCTCCCTCTGACACACCCACACATTGAAACAAATATGCGGGCACACACACACAAGCAATCCCCTGGTTCAATTCTGATTCCA
Pal4	PalAyuSNP2-232	39.43	A	G	CCGATTCAAATTAAGTAAAAGTGTTTAATTTGCATGAGATTTTGTCTCCCTCTGACACACCCACACATTGAAACAAATATGCGGGCACACACACACAAGC[A/G]ATCCCCTGGTTCAATTCTGATTCCAGACAAGGTAAGCTAGTCAGTATTCTTTGAACATAGAGCTGAATGTCCCCCAGCATTCCTGTCCTGTCTCTTGCTC
Pal4	PalAyuSNP2-226	41.07	A	C	GGAGGTAGAGATAGGGGTAACAGCCAGCCCCATGCAAGGTGAGGATGACAACTCCCACAGAGGAGGCAGCGGTGACCACTTCTAGTTTTAGAGTCATTCA[A/C]ATTAAAGTGCTTTTTAACCCATCTCATGCCCTGTCATTACAGATGCCTCTGTTGGGGGCAGGTAGAACACCCTGGGACGCCTGTTTAACTGAGCCACCTT
Pal4	PalAyuSNP2-227	41.07	T	C	CTCAGTAAACTACCTGATGGTGGTTCACATTACATCCATCCAGACACAAAGACATATTTTCACCTCTAAAAATACACCCACCTGATGATTGCATTGTCAC[T/C]TCCTTCACATCCCTGTGAACCTCAGGAGGATTAGTGTGTCTGCATGTCTCTCAATACTGACACCTCTAAGCAGAAACTATTACAAAAACACCTTCAGGTA
Pal4	PalAyuSNP2-228	41.07	A	G	GCCTCTGGTAGCTACTGCTGCTTAGCTCCATGCTGCGCTCCAGATCCTACACACGCGCGCAGAGACAGGCGCACACACACAGACGCATGCACACACACAT[A/G]CAGATGCTTACAAACATATGTATGGTGACAAGACAAAGAAAGAGGCACAACCTTTTGCTTTGCTTACCTGCTGATGCGTGTCTCAGATTGAGGGCATTAA
Pal4	PalAyuSNP2-225	41.07	A	G	GGTGAAGAAGACAAAGTAACAGTCACGCCCAGCATGAATGGAGAGAGACTGACAGAGCCCATGAAAGAGACTAGATGATTGTCGTCATCCCTGTGTACCA[A/G]CCATGGTTTGCTAGTTGTGGCTAAGCCTGATAGATGTTCAAGGGGTTTTCTGTTTCTTTTTTTAGTTGAGAAAACGTCAGGCTGCATCTCTGATGTTGCT
Pal4	PalAyuSNP2-229	41.07	C	T	AGATTAGATAAGATGTTAAATATGACATGCAGGTAGATGTCACATGATACAGTGCATAGAAAAAAGAAATGTTGTTACAACACAATTCCAAATATTCAGG[C/T]GTGATTATCTCTCATAATCGTTAACTGTTATCATGCAGTTATCTAACTAAACCAATTCAACCAGTTTCACACAGTGAATACTTCTCTCTGTTGTGTTCTT
Pal4	PalAyuSNP2-224	42.71	C	A	GCAGCAGGCGTTAGAAGGGTTGTTGGGTCTGTAGTTTTACGAGGGAGTCAAACCTCTCTCTCAGGACAGGGCAGGAGGTAACACCTCTGACAGGTGAGGC[C/A]CAGTGTTGGGGGGGGGGGGGTCTTTGGAGAGAACTCTGTAGATCATTTGGGAAGTCGAAGGTGTTCTTCCTACCTTTAAATTAAATCTTTGATCTGTACG
Pal4	PalAyuSNP2-223	42.71	T	A	GCTTGGCCAGTTACCAGTTTCGACAGAGGGAGTCACTGATCCACCATTACCTATAATCTACTCAAGATGCTTTCCACACAGACCTGTCCCACCATTACCC[T/A]GACACAAGACCTCCTCTGCCTTTGCTCTGTACCACAGCTGGCTCTCAGGTTTCCAGAAGGTTCCAGACACAAGGCTCTATGTCAGACAGTGTTTGTCACT
Pal4	PalAyuSNP2-219	42.71	G	A	TTTCTCTCCAGACTTTGAACTTGGTCTCTTCTGGTGTCTTTGAGCCAGCCCTGTAGGAGATGAAGAGACAGTGGGGTGTGTTTGTCTTCTGTACAGAACT[G/A]GGGAGTTGGGTTTTTTGTTCACTGCTCTCTGTCTCCATGCTTGTTGCTGGGACAACAAGTCTGCACAGTAATAGTGTTGTGGAAAGGGTTTAGCTACACA
Pal4	PalAyuSNP2-221	42.71	C	T	AATGTTAACTATGGAGGGTAAGGGATATAGCAGGTAATAGAATACACACATACCCTACAGCCAACCACACTCATACACTATAGTCACACACACACAGCCA[C/T]ATGAATGTATTACATGCCCACCTACACACGTACACGCTGTCAAACACAGTCCTGACACACGGCCTGTCTGTGTCAATAGAGGCCAGATGAGTCAGCCAGC
Pal4	PalAyuSNP2-220	42.71	G	A	ACCAGCCCAGCTGGGCACAGTACAGTCTGGTAGGACAGGGGCACCATATCGGCCGCTTTATTCCTCCCCATCTTTGCCAACAGTGAAGTGTTTCAGCTGT[G/A]ACGAGCGCCACATGGGTGCCGGGGTGTCGAGTGATGAGAGTGGCCTGTCGTAGAAGCCTGTGGTGGATGATGTCCTCTTGGATCCTGGTAAATAATTTAC
Pal4	PalAyuSNP2-222	42.71	A	C	AGAAGAGAGAATGAGGACGAAGAGGGGGGGAGAGGAGGAGAAGGGGGAGATTTCAGATGAAAGCAGATTGACAGCACCACAGAAAGCACATACATCCCCC[A/C]GTCACAAGCATAGGACATCTCTCTTATCCTCTGTCTGCCTCCCCTCTCTCTCTCTGAGGTCTAGGACGTGCCACCATGACCAAACCTTCAGTCAGGTGTG
Pal4	PalAyuSNP2-213	44.35	C	G	CGTTCAAGTGATATGTATTGGAGAGAAACAGGCAGACCACCCACCCCAGCCGTGTTGAAACGGGGTCCACTGAGGGCAATTAAGCTGTTTCCCCGGGTCA[C/G]TCAAGTCCAACTTGTTAAAGTTGTGAACTTGGGGAGGGGGAGCCACTGGCATGGATCCAAGAACACCAGGTTGACAGTAAGGAACATGGGCCAATGATAT
Pal4	PalAyuSNP2-216	44.35	G	A	TCAGTGAACGGAACGAGACGGTTTGTGATTAGAACAGGTCACAAGTCAAAACAGCCGGTGCGAAGAACGGTGGCGTTGAATACTGAGATGCTTGACAGGC[G/A]TGATGAATAGGCATGCACAGAACTTTGTGTTAATCGACAGTAGATGTCCTAGACATTTCCACAGAAAACAGCAGAACGTTTCCCACTTGGTCTGTTTCCA
Pal4	PalAyuSNP2-214	44.35	C	T	GGCATGGATCCAAGAACACCAGGTTGACAGTAAGGAACATGGGCCAATGATATTTCTGTCCGTCAACGACAGCCTCGTGGACCGCATCATGTCTCGCTGA[C/T]GAGGTAGGGACCATTCTTCAATCATCTCCTGTCGTGTCTATTTTCCGAAAGGCGTGAGTAGAGAGTGTGCGCTGTCAGACCGAACTGAGCTTTTCAGAGC
Pal4	PalAyuSNP2-207	44.35	T	C	AGCAAGGGCCAATTTGTCCCGCAGCATTAAAAATGCTAAACGGTCATATGCCCAAAAAATCAACAATCACTTCGCAGACAGCAGGGACACACGGAGTCTG[T/C]GGCAAGCCATTCAGACCATCACAGACTACAAGCCCCTGCCACAGGCCTGTGATGATGACATATCCCTCCTAGATACACTCAACCACTTTTATTCACGGTT
Pal4	PalAyuSNP2-209	44.35	C	T	CAGCAGGGACCACGTGACCCGTTGCCATGACGACAGCAGCAGGGAGAGTAGAGCGGAGTGCACCGGGTGTAATTGTGATGTGCGTTTTGTCCCTCCTGCT[C/T]ACATCTTTTCCTTCCTCCCTGGCTCCCCGCTCTCTCTCTCTCTCTCTCTCTCTCTNNNNNNNNNNNNNNNNNNNNNNNNNNNNNNNNNNNNNNNNNNNNT
Pal4	PalAyuSNP2-208	44.35	G	A	CCATCAAGCTTCGCTTTCAGAGCATCAAACACGGAGGCAGAGGTTGCACCCAGTCGGAACACAAGGTCGTCCTCAGCATAAAGTTTTATTTTAGCATTCA[G/A]GTTAATGATAGCAGACTTGAATGACAACTCTGTGATCAAGTTACCCAAAGAAGGGATTCTGACCAGTCCTATGTGAACAAGGGGGGCTAGCTGGCTCTTC
Pal4	PalAyuSNP2-215	44.35	C	T	ACAGTCCACCTTTATGACATGTTAGAGAAACGAGATCATCACTATGTTCTCATATCTTCTTAATGCAAATGTGGATTGAACTGCCTCCCTTATCACCTCT[C/T]TTATGGTCTCTCTAGTACATTATGATTCTGACTCCCCTCCATCTCTGGCTCGTCATAGGAGCACCACTGTATGAGGATCAAGATACTGGGCGACTGTTAT
Pal4	PalAyuSNP2-217	44.35	C	G	GGGGCGAGGCCGTCCAGAGGAACACGTCGGCCGAGGGCGTCCCCGTGGTACGCAAGCAGATCCAGGACCTCAAGGACTCCTGGGACGCCTTGCTGTCCGC[C/G]TCCATCCAGTGCAAAAGGTCAGAGAAGGTCACCCACAGCAACCGATCAATCACTCAATTAGCTGACCTGTCTGTTGGTTTTGATGATGGATCACAACTGG
Pal4	PalAyuSNP2-218	44.35	T	G	TGGCTGTTGGACGCAGACAGGCCCACGCTAATAGAGTGCAGCGGAAGATGAATGTGAGATTTCTGTGAGAAGCCAGGAGTTCGGGCTAAAAATATCACCC[T/G]TAAAAATAGAGACAGTACACGTCAACAAAGCAAAGGCAGACTCTTTTCCATGGCTTATGTATACAAAGTTATAATTGTAGACTGATGATGAACAGGTGGT
Pal4	PalAyuSNP2-212	44.35	C	A	CGAAGCATTGGAGACGCTAATGGAGACCAGGGGTCACGGTTAACAGCGTGTTAGCAGCATGGCTCGTACGGGTCCAGGGGGGAGAGGGGCCTCACCTTCC[C/A]TTCGCCGTGAAACCAGAGAACTTCACGTGGCCGGAAGACCTGCCTCTCTTCTCTCTCTCTTCTCTCTCCTGCTCTCTCTGTCTCTCTTTCTCTCTCTCTA
Pal4	PalAyuSNP2-211	45.99	G	T	GACAAAAGAACAAAAAAACTAGAGAGTGACCTGAAGACAGATAACAAGTACAGCCCATTCTTGTCCGCAGCAGAGGGCCTGCTTTTAGGACTGTCAGTAC[G/T]AGGCCCTGCACTCTGTTCACTGGAGCAACCAAACTGGCATCCCAAGAGCGGAGGTGTGGTGTGGACTCACCTGCTGCTCGGCCAGCCTCCTCTGGATCTC
Pal5	PalAyuSNP2-758	0	C	A	GGACAGACGAGGGGGTGGAGAGGGAGGGGAAAACAGGGACCAAGGTTAAAGAGGTGAAGATAAAACGAAACATCCCCACACACCACACACACAAGCACCT[C/A]GGCTTGACTGTTGACCTGCTCAGTTGGAGCCGGTTCTTTTGATGTGTCAGCACATGGCTTTACACAGGCGGTACACTGCACTGTATCCACTATCCAGGTG
Pal5	PalAyuSNP2-278	0	C	T	GTGCGTGAGAGAGAGCTTAATTGCACCCTATAACAAATGGTGGCCTAACGATGTTTAATGGTCTTTTAATTTTCAATTCCCAACAGACAGGCAACTGCTC[C/T]GGGCAAGGAAACAGAGGCTCACTGACGCTGTTGTTCCGCTCCCTGATTGATCATCCAATCATCGGTCTGTCTTTCTCATGGCGACAAACTTGAGAAGAGG
Pal5	PalAyuSNP2-277	0	T	A	AACAGAGCCAGGAATACATCGCTTTCCAGAAGGTATGTGCGTGTCCAGAGCTTTCGAGAACTTTCCAGTGAACATCATATCCCTAGAAGTCATGGGACTA[T/A]GCTGTTAGCTGGTGGGGAATCTTTGTTCTAAACTGGCTGTCAGGCTGGTTTACATGCCCTGGCTCTCTCTGGGGCATAAAAGCTATGGAAAATGTTGAGG
Pal5	PalAyuSNP2-283	0	G	A	GCACCGGGAAGAGGCCATCCCAAATCCGACCAATCAGGGTGGTGTTCCGCGTCACGTGACAGCCGCACACCGCCCGAGTTCCAGCTGACGCCCAAAGGAC[G/A]ACGGGTTGCCGTTAGCGACAATTGTGCGTGACGTCGAGGGAGCGTTGGACAACACGCTCTGACTGGCCCCTGTCGTCACTCGCTTTCCATCGGGACAGCG
Pal5	PalAyuSNP2-281	1.64	T	A	ATGGTTAAAATGTCATTTGATGGGAAGCATCTTTCACATTTCATGACCATAAAGTGGATATACAGGCAAACAACAGTGATTAGTGTGCAATAGTACAAAC[T/A]GAAGAACACAGAATGATATCCCTTACGGTACCACAGCCAGCTGTCGATGGGCCCATCATTCAAAGTACAGGCTAAGGCTTGTGTGATTTCAACATACATC
Pal5	PalAyuSNP2-290	1.64	C	T	GGAGCACCGGGGGGCCTGTCTGATGGGGGTGGTCTCTTGTCTCTTACCTGAGGAGGCAGGCAGCAGGTTATAGTAGGCCCGCAATTCACATCATCTAAAA[C/T]AATCCTCATGTTATCTACAATAGGAATAATAGTCCAAGATTTAAAAAATAATTTTCGTCCTAATCTGGATGCGTGTTCATCACATAATATTGTGTTTGTG
Pal5	PalAyuSNP2-279	1.64	A	G	TGCCCCTAAACCATCATCAACCCTCATAAAAGATAATGATTGGTGAGACAGAGAGGTGCAGACCATGGGCTGAAAAGACTTACACTGCAAGAGTCAGATC[A/G]TGTTTTGGATGTTCTGAAACGTCTCGTTTTTCAGAGATCATCTACGGCTCTCAGATGGGTCCAGTCTGGATGTTACCAGGTAATGGACATAGCGTAGAAA
Pal5	PalAyuSNP2-1891	1.64	G	T	TGCTCTAAACACACAGCGGCAGCGTGACAGCACAAGTCACAACCGAACAACACCTGTTTGAAAGGGTGAAACCGCGGCTTGACGAAGGACCTTCCATGTC[G/T]CTGTGGCAGGGTATGTATAGTCGCTCTGTTATAAAGATATGACCTTTTATATTTCAGGTTTATTGTAAAGACGAAACCCATAAAATGCCAGTTAAAATCC
Pal5	PalAyuSNP2-289	1.64	C	T	CATACAACCACCCACACATGTTATGTATTCATGTAACGGTTGATTGTATTACAAGATAAGTACGGGGGGAATTTGAACCAGCAACCTACAACCCTGCAAT[C/T]GGATGCCCTAGCCCCCATGTGACCCTTGACCTGTCTCCTTCATCCCTACCTATCTCTGTTCCGGCGCTGCAGCCCCCGTGCTCGTCAATGTCCTCCAGCG
Pal5	PalAyuSNP2-291	1.64	A	G	TGTAAAGACACTGTGACATGAACTTATTATTAACGTGCATGGAGAGCGACAGTGTATTGAGCAGTGTTTTGAGGCTGTAAATACAAGGAAAGAGGATAAC[A/G]TTGTCATTGGGGGCTGATTTGAGGGATGGTAAATGGACTGAAAGAAACAGTTTGAGAACCACTGCTGCTAGTGGATGCTGTTTGAGCCTGGATCTGGGTC
Pal5	PalAyuSNP2-292	1.64	C	G	AGCAGTGTTTTGAGGCTGTAAATACAAGGAAAGAGGATAACATTGTCATTGGGGGCTGATTTGAGGGATGGTAAATGGACTGAAAGAAACAGTTTGAGAA[C/G]CACTGCTGCTAGTGGATGCTGTTTGAGCCTGGATCTGGGTCTGGATCTGGTTTTGGTTCACAGTTTGGGTCTGGGTCTGGATGTTTGCAGATATTAAGTG
Pal5	PalAyuSNP2-288	1.64	A	T	AACATCTGGGGAGGAAAACGAGTTTGACAGCGAGCGACAAGCAAATATCACATTACCATAAATTTTGGATAATTTGTCGGAACGCTCTCCTAAGTATAGT[A/T]CTAAAAGTGTCAGCAACCCTTTCAAGTAAAAAACTGAACAAATCCGTCAATCTCCCCTGTCAATTCCAGTAATATGATACACGAAATAGCTGTCTGCACT
Pal5	PalAyuSNP2-287	1.64	A	G	AGAATCAGTCAAAGAGATTAGACTTGTGCAATAACATCTGGGGAGGAAAACGAGTTTGACAGCGAGCGACAAGCAAATATCACATTACCATAAATTTTGG[A/G]TAATTTGTCGGAACGCTCTCCTAAGTATAGTACTAAAAGTGTCAGCAACCCTTTCAAGTAAAAAACTGAACAAATCCGTCAATCTCCCCTGTCAATTCCA
Pal5	PalAyuSNP2-280	1.64	G	A	CATCATCAACCCTCATAAAAGATAATGATTGGTGAGACAGAGAGGTGCAGACCATGGGCTGAAAAGACTTACACTGCAAGAGTCAGATCATGTTTTGGAT[G/A]TTCTGAAACGTCTCGTTTTTCAGAGATCATCTACGGCTCTCAGATGGGTCCAGTCTGGATGTTACCAGGTAATGGACATAGCGTAGAAACACAGGGAAGG
Pal5	PalAyuSNP2-299	3.28	A	C	CATCCACCCCAAGCCCTCAGATGGACAGACAGGCGGCATTTGTCCCCCAGGGACCTACTGTGGTAAGGCTGCTGACAGACATGTGGCAAATGTTTTGAAA[A/C]AGTCTCATATTTTCAAAATGTATTTCTCTTACTTCCTCTTCCTTCTTCTGTCTCACCCTGTCTCTCTCTCTCTCTCTCCCTCTCCATCCCTCAGGCGAGG
Pal5	PalAyuSNP2-297	3.28	C	T	ACTCCTGCACTAAACTGGTCTGAATGTGGGGCCCAGTGACAGAGAGACAGCAGTAACTCCAGCATTAGCCTGGTCTGAATGTAGGTCCAGAGACAAACAG[C/T]AGTAAATCTCTCCTAAGGAGAGAGCACACACACTATTATGGAGGCCTGTCTGCTAGTCACTAGGAACCCTGTCCCAGAATGGACTCCACTGAAGTGAGGC
Pal5	PalAyuSNP2-286	3.28	A	T	GTGTGTGTGTTCAAGCATGTACGTGCTGCTGTCTGGGTGGGTGTGGGTGCTGAGACGGTGCTCTTTCCTGGAGCTGTGTCATCCTGTCACATCATGAGAC[A/T]GGCCAGTCTGCCTGTTTGTTGGCCTGCCTTCCCAGTCTGCCTGTCCTTTCAAACTGTTCACTTGCCTGTCTGTCTGTTGCATCTGCCCGTCTGTCTGTCT
Pal5	PalAyuSNP2-285	3.28	T	C	ACATTCCAGACAGTCGCAAGTGGAGAACGACGTGGCTGTTTCTTCTCTCCGTCTCTCCGCTACGCCTCTTCCACCTCTTTCTTCTCACTCTCCTCTGGTT[T/C]CTGTTTCTCTCCCACCTCTCTCTCCCTCTGTCGGTCCTGCTAGTCTCTCTCCCTCCTCTCTTACTCTGTCTGTCCGGGTTGGGGCAGCCGTTCCTCAGTT
Pal5	PalAyuSNP2-296	3.28	G	C	TGGCATCTCATGTGGACATCAGCATGTGACCTCCTCCCTTTTCACACTGGGCACATTGTTTTGTCTGTACAGAATGCTTGAGACCGAATCCTAGCTCTTC[G/C]TGTCTGTACAGAGTGCTGTGGCAGAGTCAGTCTCCTGGGCGCCTGTGTCTGAACAGAGTCCAGTGCGAGGGGGGTGTGCTGTGCAGCGCCAGTCCAGTCA
Pal5	PalAyuSNP2-284	3.28	T	C	GACAGGCAGCGTAACTTATCTCAGTTCCCTTGCACACGCCTCTTTGCAAACCTCACCGCCGACATGCGAGTCTCTGCCACAGCGGGCAGGGAGACCTGAG[T/C]GTCCTTCATGAAATCAGGGTGTGACCCCTGAGTTACTGCCCACCTGATGGCGGAAATTGGCCCCTGGCTCAAGAGCAGAGACACGCAGGGTAATCTATGG
Pal5	PalAyuSNP2-298	3.28	C	T	GAGAGAGAGACAAGGCAGATAGAAAGAGAGAGAGAGATGGAATGGAGGAAGGGGGAGAGAGAGACAAGGCAGCTGGACGACAGTATCTGAGATGAGAATG[C/T]TTGAACAGAGGTTAATTACAGGAGGTCGCAGAGGTACAGGAATGTGGACTCTCATTGGCCTCGGTCACACCTGGCTTTCCCAGCAGCCAGCCAATTAGCA
Pal5	PalAyuSNP2-295	3.28	T	C	GGGTCCCCTGGCCCTTGGATGGATGGAGGAGCCACCACAAGTGACAGCTGGGCTTGAGATGACACTCTGTCCTGATTCCTCCTCTCTTCTTCTCTTCCCC[T/C]ATCTCTCTCTCTTCCAGCTCTCCTCTCTCTGTCTCTTTCTATTCCAGCTCCCTTCTCTCTCTCCCTCTATTCTCCTCTCTCTGTCTCTCTCGCTCTCCCT
Pal5	PalAyuSNP2-300	4.92	C	T	CACACCTCCCGACTCCACAGGCTCGGAACCTTGCCGTGTACGTGGAGTTCCGCAGCTCGGATGACGAACTGGCCAAGCCTCTGAAGGTACGGAGATCGAG[C/T]TGATTCCTCAATGCTCTTCCTGCCGGCTGCCCCGTCTCCTCACTGTCACCCTGTCTGACACAGGGGACTGTCTGGGAAGGTCCCTACTGGAAGTGACACA
Pal5	PalAyuSNP2-293	4.92	C	T	GCAAACAGACAGCCACAATCAAGATGAGCCGTGTGCTATCATAGGCTGGAGAGGGAATAATCTACAGATTGTATGTGTCAGTGTGTGTGTCTTACCATTC[C/T]CAGCCAGGAGCCCTGGAACCAGAAGATTAACTAAGAGAAGAGCGGCAATCTTCATCTGCATCATGTCTGCTTGTCGGTCGGTCGGTACACCTGTCTGGTC
Pal5	PalAyuSNP2-294	4.92	C	T	CAAGATGAGCCGTGTGCTATCATAGGCTGGAGAGGGAATAATCTACAGATTGTATGTGTCAGTGTGTGTGTCTTACCATTCCCAGCCAGGAGCCCTGGAA[C/T]CAGAAGATTAACTAAGAGAAGAGCGGCAATCTTCATCTGCATCATGTCTGCTTGTCGGTCGGTCGGTACACCTGTCTGGTCTTCTGGTGGTGGTCTGAGG
Pal5	PalAyuSNP2-302	4.92	A	T	CAGTGTGGACGGTGGTGAGCCGGTCGAAGCGCAGGTACATGGAGTTGAGCATGTTGACGATGTCCAGGGGCTCACACTGGGAGCAGATGGTAGTGAAGGT[A/T]ACCACATCGCTGAACAGGATGGTGCACTCCTTAAATTCACCTGGGAAACAAACACACACAGGTTCATTCAGACACGCACACAGCCTCACCTAGGCACACA
Pal5	PalAyuSNP2-301	4.92	C	T	TGTACGTGGAGTTCCGCAGCTCGGATGACGAACTGGCCAAGCCTCTGAAGGTACGGAGATCGAGCTGATTCCTCAATGCTCTTCCTGCCGGCTGCCCCGT[C/T]TCCTCACTGTCACCCTGTCTGACACAGGGGACTGTCTGGGAAGGTCCCTACTGGAAGTGACACACTGACCTGTTTTTTTATTCACTGGTGGGTTTTGTTT
Pal5	PalAyuSNP2-311	6.56	T	G	GTCCAGAATGATTGGCCTTAGATTGGATTCTTCAGGGGTTTTATGACAAGCTATAAGATCACCAAAGTAACAAGACAGATCCAGTGTACAGGTGTGAAAA[T/G]GCTGCAGCTTGGACTTGCTGAGGTTTGGGCCTTATTCTCTCCGTGCAGTACACTAAAGGATTCAGACTGGAGCACAAAATGGCAGGTCACACTGAAATAC
Pal5	PalAyuSNP2-314	6.56	T	C	GCAGAACAGACTGGCAGGGACAATAGGTACATTAACATGAGACACATCACCAAAAGACAGGCATGGGAAAAGAATAAATAGCCCCTGCAGTTTATATCAG[T/C]GTACGAACGCATGTTTCACACTGCATCAATCTATACGAAACCTTTGTTAGTGCCCTTTGGCAGAGTCCTAGCATGTCCTGATTGAGATTATCTAGATCTC
Pal5	PalAyuSNP2-303	6.56	A	G	CTGCTCCAAGGTAGTTTGTCAAGACTGACAGCATCTTGAAGATGAGATAGACAGGCAGCCAGTCTGTCATTCAGGTGCTCACCAGTCAGTCAGCCAGCCA[A/G]CCAACCAGCTAAACAGCCACTCCTGTAGTCAGGCAATCTACAATGTAAAATGCAAAGTTGAGAGAGAGATGAGAGGGATGGTTCATCTCGTTGGCTGTCT
Pal5	PalAyuSNP2-313	6.56	A	G	TGTGACAGCTCTCTGCTCATAATAACAACATAACGCACGCGCCCACACACACATACAAACACACAGGCAAACACGCATACACACACACACACATATACAC[A/G]TTCACACACGTGTCACACACATATCACACACACACGCTCACAATAATGGCAGTTGAGACTGTGGTGCTAGCGCAACAAGTCTAATTTCTCTCTCTCTCTC
Pal5	PalAyuSNP2-310	6.56	C	A	TCTATGTGTGTGTGTGTGTGTTTATGAAAGCGATTATATAGATGTGTGCACGTGTGCATATTTCAGTAAGCTCTGACCACACCCACACCCAACACCCACA[C/A]AACACTGCAATAAACACCAACCAATGTAGCATTCTGATTCGTCACTGTCTCCCCCGACAGCCACTGTGTTCCCCTCCATCAGACCCATCACCCTCTTAAA
Pal5	PalAyuSNP2-308	6.56	A	T	ACCGAGCACATCAAGCCAGACATACACAGAGAGAATCCTGAATTCAAACCCACAGGAAAAACAACCTTGCCTCTGGTAGAACTAAATTATAGCAGGTTCC[A/T]TCACACTGTCACAACAGAACAATACACGGACTAAATTGTTTTGTGGTACACTTTCTTTGCTGATGTTCTCACATTATAAGCCATGGACTTCATGCTCAGC
Pal5	PalAyuSNP2-305	6.56	A	G	CACACGCACGCACACACACGCACACACACACACACACACACACACACACACACAAGCTGGAGCTTGGGGTTGGGCTGGTGGCTTGAAAGTGTCTATCCCA[A/G]CTGCTTTACGAGCCAGTGGTCTCTTTATATGGCACATGTGCTACCAGCGGAAACACACACACTCATCCTCCTTCCTCTCCTCCTGTCTCTGCCACCTCCT
Pal5	PalAyuSNP2-307	6.56	T	C	CCAAACCACAGATATTGGATATGATTACAAATCCCATTGGAGGATGGAAAATTGGACCCAATGTCAGAATGTGCAGACGCAAAATGTGTCCCGTCTGCCT[T/C]AAGAGTACAGTATTGGAGTATGACACTGATTTAGGATTTCCCTTAAGACCTTGTTTTGATGACATGTTTATTGGAAATGGTAGATGGCAGACAGTTTCAT
Pal5	PalAyuSNP2-316	6.56	G	A	ACAGAGAAGAGAGGAAAAGTGAATACTGGATGAAAGTAAGTAAAGGAAGGCTATAAAAGGTGCCACTATGGGAAATGAGAAAGAGGGGGCAGACAGGGGG[G/A]TGGGGTAGGGTGGGGCTATGTGGGGAAATGGAAGAAAGTGATGCAAGGTAGGAGATGGCCGCGTGTACCTGAGGCGTCTGCGCTGAGGCATCTGCTGGTC
Pal5	PalAyuSNP2-312	6.56	A	G	AATACAAGGGTAGGGAGGGAGGGAGAGACAGACAGAAAAAGAAAGAGACAGACAGAGAGTGACAGACAGACAGACAGAGAGAGAAATGGCTGTGTCTTCT[A/G]TAAAGGTGTACAGGCTGCAGCATCACACTGAGTACATACTGACTGTGCCGGGCTCTCCGGCGGCTGTTCACTGTGGCAAGACAGGAGGGAGGGAAGGGGA
Pal5	PalAyuSNP2-309	6.56	G	T	CAGCACTCACCCTCCTGGTGTTGTCCAGGACCTTTGGGTCTGGCCTGCCATAGTTGGGAGGGTTAGCATGGGGGTCGTACCCCAGTCGAGACAGCATGGG[G/T]GCGATGACGGACATGTCCCTCAACACGTCCGCTGGGATCTTGCCCACCCACTTGGATAAGGCCTCCACGTTGACTGGCTTGATCACCTGATCTGTGGACC
Pal5	PalAyuSNP2-304	6.56	C	T	GCCAACACTGGAGGTTGGGTGAAAATGTGTGTGCGTGTTTTAGGGAGATTAGGATGAGGGGTTCACTGATTGCTCATCAGGAGGCAAGGGCGGAGGGGCT[C/T]GTGACATGTCTGTACATTCTCCTGTCTCTCTTATCTCTGATGCAGTCCGTTAAATGACTCCGTCGGGGTTTAGTCAGTCACAACAGCCACACTTTAGGCC
Pal5	PalAyuSNP2-315	6.56	C	A	GGGTAAGCAATGGTCGTGGAAGATTCCTGATATCTCATATTGAGCTTATACACAAATAGGAAGCCTCTTATGTCGTTTTGATTCCCAGCCCAGGGACAGA[C/A]ACCACCCGTAACGATGCCTTACAGCAGGAGATGGCCCAGATGAGAATCAAACATCAGGAGGAACTGACAGAGCTGCACAAGAAACGTGGCGAGGTTAGCC
Pal5	PalAyuSNP2-306	6.56	C	T	GGATTGAAAGAGCGAGACACAGTCATACAAAACAACGAGCAAATGCTGTCATTAGACACTGGATGATTTCCACTTTAACCTCTCCAGCTAGGCTCATTCT[C/T]CTCCCTGATGCGTGTTTGTAAGTGTAGCTGTGTAAGTTTGTAAGTCTAGGTGTGTAGGATGTGTAGGATGTTATGTTGGGTAGTCCGGCTGGCCCACTCA
Pal5	PalAyuSNP2-317	9.84	C	G	TGTGCGTGTTTATCTCTGGGAGGTGGGACTAGGTCTGCAAATGAAAGTGACATGAAATGACAGCCGAACATGATTTAGTCCAATGATTTGCAGCCACGTG[C/G]CACACATAAAAAGTAATGCTTTTAGACTGACACCCATCACGCACTCCCCTTTTACTTGCTAAAAGATAGACCTTTGATACAAGCTTTCATTCTGTCTTTA
Pal5	PalAyuSNP2-321	11.48	C	G	CTGGATGAAACCTTCTCCTCCCCAGCTCTCAGCTTCTGTCTGTGCCCCTGAGTCCCATTGGCAAGGGCATGACAGGCCATGGATATGGACCGAAAACCAG[C/G]GTTGGGCTGGATAGCGAGACCTCTAAGGGGTCGGGGTCTGGGTGACTTTTGTCCAGCAGACCTAATGTGAAACAGGAGCCTTTTCAGACTGCTCTATCTG
Pal5	PalAyuSNP2-322	11.48	C	A	TCTCCCGGCCCCTCTACACCCCTGCTCCCTCTCCTCAGCCTCCCTCCAGCCTCCACACCTATACCTCCCAGCCTCCACACCTATACCCCCGCAGTCCTCT[C/A]CCCAGCCTCCCCACCTCTAAACCCCAGCCTCCTCTCCCCAACCTTCTCACCTCTACGCCCCTAGCCTGTCTGACCAGCCAATCAGTTGTCCCAGGGGATT
Pal5	PalAyuSNP2-318	11.48	A	G	CGACACTGTTGCTGGCGTTCACCGACACATTCCCTAACAGGCTATTGAGGGTGACCCGCAGCGTATGATTGGTCAGCCAGGGGTAGCTCCGCGAGTCCAG[A/G]ATGAGGAAATCTGAGGTGTTGGGCATCAGATGTCCGGATTGGTCCACAAAGGTGATGGTGGCAGGGGGGTTGGAGCGTACCAAGGCAAAGAGGACCAGGG
Pal5	PalAyuSNP2-320	11.48	C	A	CCTGAGCACAAGGTATGAGTTGAATACCAGGGAATCTGCAATTGAATATCTGATGTTTTTCCACGCTCAACAAATGGTTGAGAGGTAATCTGTTTTTTCA[C/A]AGATCGTTCCACAGGTGTTACTTCAGGTGTTTCGGAGCAGAACTGGTGGTGCTGCCATCTGGTGGCCAGTCCGAGCCTTGCTGTCTCTCCACAGGGGTCA
Pal5	PalAyuSNP2-319	11.48	G	A	AATGCTTGGCTGAGAGCGCCTTAGATATGCCCCTGGATGTGGAGACAGGGTGGCCTAGGATCTCCTGGGCGTCTGCCAGGGCCTTGCTACTGCGGACGCT[G/A]CCCTCCAGGGGGCCGAGGGAGGACAGGGGTGCCAAGCTGTGGGAGGGCATGGGGGGCAAGGACAGAAGGAGCAGGGAGGCTGGCACTGTCTGTCTCTCTA
Pal5	PalAyuSNP2-323	13.12	A	G	ACGAGTGGCATTACTGCTTTGCAGACGTTATCCCCCCCTCCCTCCCTCCCCCCTCCGCTCACTGAGTGAATCATTCAGACAGGCTGCAGAATACCTGAGG[A/G]AACACAAGTCATGACAGACTATTACTGTACGCGGTGATTGTCTGTATGAAAAACACCTGGGGAGAGCAGGCAGGTGCTGGGTGCACCTCCTGACTGACTG
Pal5	PalAyuSNP2-324	14.76	A	G	TCAGGGCATTGAGACACATTCCCAGCACCATGTCATCAGGAGCGTCGTCACTGTAACACTTGCAGCCACTCCTCACCAGCCTGGTCACTGCCTCCCTGCT[A/G]AACACCATGCTGGACACCACAGAGGACAACACGAGGGTGAACACAGCGTCGGAACAAGACGACTCCAAGGTGCGACTGTGCAGTCCGGTTCAGTGAGAGC
Pal5	PalAyuSNP2-327	14.76	G	A	AAGATCATTTTCCGACTCTTCACTTGTAATTGGTGGGGTCTGCGGTGACAGCAGACAGTGATATGGAGCCCTGGTTGTTTGTGAAATATGGCCAGGGAGC[G/A]TGCGAACAAAGGTTGGATGAAGAGTTTAATGACTGGTAAAATGGTAGCATTTCATCCAGGGTGACCCTGCAGAGATGACGACTCCAAAGTGAGATGACGT
Pal5	PalAyuSNP2-366	14.76	G	A	GCTAGAGCAGAAGACTTTTCTGCTGGTGGGGGGGTGAGGCTGAGGAGGAGGCAGGGGAAGAGCAAGTGGACATGGACCTGGACTTAAGGTTTCCATCTCT[G/A]GTTGGCTCTCAGACAAGTGGTGGGTTCAGGTCACTTCAGAATTCTCGCCTGTGTGACATCACCACACGGGGCCCGCTGGCTGCTCCCATGAGCCTAACCT
Pal5	PalAyuSNP2-326	14.76	G	C	CATGCACACACACACACACACACAGTCTTGCACTAACCTACATCTGCAGAGCATAGTGAATGCCAGTGTGAAAATGTTTTAAGAGGTTTAGCTGGGGAGA[G/C]TTGGAATGAGCGTAGCTGCTGGCAGAGTTTGGCAGCCCGGGGCCCCCACACTCACTCTCCCGTCTGTCTGGCCCCACCGAGCTCCACTCTTATCGCTGTC
Pal5	PalAyuSNP2-328	14.76	G	A	CAAGCATTATCCTTGGTCTTTCTCTTGTCGGATCAGTAGGATGGGCATGATGTTCACCCAAGGGTGATGGTGAGGGAGGGGGGGACAGGAGAAAGGCAAG[G/A]AACTACAGACAATAACAACGTGGATGAATAATAAATGTGGGAGTGTTCCGTCTGTCACGGTGCCAGGTTGGGGCGGAGGGTTCAGGAGGGATCGGAGGGG
Pal5	PalAyuSNP2-331	16.4	A	C	TGGACAACACCTTCTCTGTCACCGTCACTGTGGACAGAGCCATGCGTCTCAGCCTGAAAGGTAAGACGTCCGTCAGACAGAATGTTTATGGTGTGTGTGT[A/C]GTGTTTATTCTATGAATTGTCCTGGCTCAGTCTGAGTGTTTGTGTGTGTGTGTGTGTGTGTGGCAGGCTGTCCTTTGGCTGAGGGCAGTGGAGCAAAGCC
Pal5	PalAyuSNP2-332	16.4	T	G	TCAGCATTTGAATGACTCCAACTACCACACCGACACAGTGACAGATGGCTACAACAGGCCCAATCAAATTAAGTAAAAGTTTTCCATCTTAGTCAGAATA[T/G]TTCCGCCAAGATGGCTGTCTCATTAAGCGTGGGCCATGAAGGTGTTCTTAATCTGTCTGAGAATTTCCATAGGAGTGCCTATCAGTTAGCAAGGAAAAGT
Pal5	PalAyuSNP2-333	16.4	C	A	AAAAGGCATGCGAGATATTACCAACAGTGGTGAGTCAGGGCCAACTGTGAATCCAGCAACTTTGCCCATGTTTATTTGACAGAACACAAGGCTATTCTCC[C/A]ATAATCCAATATTAATTACAGAGAACTTACTGAGAAGGGAGAAAGAAAATGTACTCCACCACTGTATAAAGAAGAGAGCCAGTAATCACATGCCAACGAT
Pal5	PalAyuSNP2-330	16.4	T	G	CTGAGATCCTGCATGAGGCCAGCGCTGAGCTCAGCGTCTGGAACAGAGACAGCCGCAGAGGTCAGGAAAGCAGGCAGCCAGGGAATCAGTCCTACGACAA[T/G]ATTGTTTAGGATCATTTCTGATCATTTGAAGCATTTTCGCTAAAATATTGCATTTGTTTTTAATCATGATATGATTGCTGTTTGTCTTTTTCTGTCCCAT
Pal5	PalAyuSNP2-337	16.4	A	G	CCCGCCACATACGTGTACGTACTGGCCAGCCATGTTGGAGTGCTGCGGGCCAGCTGGCTGAGCTCCAGTGACAGGGCCAGGCTCAGGCAGCCTAGGCTTC[A/G]CCCGCTACCCCATGCGAGCAGCAAGGTGCTCCATCGCAGATCCGGAATGCTTCCTCTCTCCCCCCTCCTCCTCCTCCCCTCCTCCCCTCTGGCTCGCCAG
Pal5	PalAyuSNP2-336	16.4	A	T	TTCGTTATGAGTGTGGTACCTGAGAGCCAATCAGAGAGTAGATGACACCGAGAGGGGAGAGGTTGGGAGAGACAAGGCGGTGTGGACGTCAGTCTGAGAG[A/T]TGCTGAGGAGGTGGAAGGTGAGGCTCCCGTTCTGCTGCCTCCTGCCTTTGTGTCATCCTGATTTGGCTGCTGTGTTTTAGAGTGTCATTTCTCCATAAAT
Pal5	PalAyuSNP2-329	16.4	G	A	GTGTGTGTGCTCAAAGAGACAAAGTAAATGTGACAGCACCGGCCCCGTGACATCCCACACCTCTGACCCGATTGTGAGACAGCGGCCTGGCTCCGCTCAC[G/A]AGCTCGGAAGCTTTGACCTGCCCACAACCACAGGCACTAGGACCCGGGTGCCAAGCCTGGTCTGGCCCTGTCTGGGCAGAGCCCAAAGACACTAAGACAT
Pal5	PalAyuSNP2-335	16.4	G	A	TCAATCGCTCTCTTTCTGCTTAGCTGCGAGTCCATTGAAAAGCCATCTGGAGCCATAATCAATTCCAGCCAAATCAATAACTCCTGGCAGACAGGAGCGG[G/A]TGGTGACAGAGGCCTTATTGAGCTGTCAGTCAAACAGACTGTTCTCTCACTCCAAGCTGTCTCTCGCTCGGGGTAGCCTCACCTACCCGCACGCACTCGC
Pal5	PalAyuSNP2-338	18.04	G	A	CTAACCCTGTCTCCTCCTGGCTCCTGCAGAATACAACGACAGCATACAGGAGCAGAATGACCTGTGCATGGTGGGGGAGTACACAGTGCAGGACGATGCC[G/A]TGGAGAAGAAGGTGTGCCAGTTCAAGCGGAGCCTCCTCAGGCAGTGCTCCGGCCTGTCCGACACCACGTTCGGCTACGCCGAGGGCCAGCCTTGCATCCT
Pal5	PalAyuSNP2-339	19.68	C	T	AAAAGAGTGAATTCAGACAGTGAGTGGGAGAGACTGTGTGGGAGGTGAAGGTAAAAGAGATGATGAGTAGCGGGCTGGAAGAGGGATATGGCTTTCGTTC[C/T]GGGTGGAAGATGACTGAGTGGAGATTGTGAGGTCCTGAGAAAGTTTAAACAAACCCAAAGAGAGAGATGGCAGATTCGTGAGCAACACGCGAAAAAAAGG
Pal5	PalAyuSNP2-340	21.32	A	G	GTCGTCTGGAGAACGACGCGCGTTTACGTGCGTTTAGCGACACGGCCGTTAGGATGACTAATTCAGCAAGCGGCCTGTATCCGGGCTTCCAAGCCTCCTC[A/G]CTTTCAGAGCGGCACAGACGCAGAGGACAGAGATCCGTTCGGACAGTTAGTCTGTCAGTGGCTCTGTTTACCTCTCCTGTCTCTGGTTTCACTGCATTGT
Pal5	PalAyuSNP2-344	22.96	C	T	TGGAAGGCAATGCTGCTTTTCATAAGGAACTGACTGCATGTGACGTAGGGTTAGGGTTAGGTTCGTATCTCATCCCTCCCTTTCCCCTTCAGGGATGGTT[C/T]CAGGGTCGTCTGAATCACGCCTGGCTCAAACCGTCTTTCGTTAACACCTCATCAGCTACTCACAAGCGCTCCTCCACAAGGTTGAATTTGATCAGTACGT
Pal5	PalAyuSNP2-341	22.96	G	C	ACGGCCGTTAGGATGACTAATTCAGCAAGCGGCCTGTATCCGGGCTTCCAAGCCTCCTCACTTTCAGAGCGGCACAGACGCAGAGGACAGAGATCCGTTC[G/C]GACAGTTAGTCTGTCAGTGGCTCTGTTTACCTCTCCTGTCTCTGGTTTCACTGCATTGTTGCCATACAGTAACATGCAGCGATCACTCAGCCAGCAGGGC
Pal5	PalAyuSNP2-342	22.96	T	C	TGTCTCTCCCTCTCACTCACACACACACACATAGGTTACGCTTGTTACACAGGCATGTTTCACCGACAGGCAGCTGCTAAGAAACGTAGAAACCGAGCAT[T/C]AGAGATAGACAGCATTTCATCCTCAACCCAGATTAAGCATCGCTGTCCTCTCTGTACTCCGCTTCTGTCCTGTAGACTGCTGGCTTGTCTGTCTAAGAGC
Pal5	PalAyuSNP2-343	22.96	G	T	ACGATAATCACCATGTGATAACTACCCAGTCACCTGTCCTCTGCGTGCTATACAGGGCTGAAGGAATAGGTCAATCCATACCTCATTGGAAGGCAATGCT[G/T]CTTTTCATAAGGAACTGACTGCATGTGACGTAGGGTTAGGGTTAGGTTCGTATCTCATCCCTCCCTTTCCCCTTCAGGGATGGTTCCAGGGTCGTCTGAA
Pal5	PalAyuSNP2-345	24.6	A	G	CTCCGGGGCAGGATAGAAGGGCTTGTCCTTCTGGCCGAAGTTGAACTCCACGGCACAGTTCTTCACCAGGACGTGCGGGAACAAGGCGCGGCCGGCCAGG[A/G]CCTCCCGGGTGACACGGAAGGCCACGCCCATCTGCGCGCCGTTCTTCGAGAAAGCCATCTCCACCTCCTCGCCGCTGTCGAAATCCTGAGAGGGCAGGTT
Pal5	PalAyuSNP2-346	27.89	C	G	CATGCGGACACCAAATGGCGCCAAGGTACGCGACAGGCAAGCTTACTTACCAGGGCTCTGAAGGTAGCAGAGGAAGCCATTACTTTTCAACTGTCCCACA[C/G]TAGTACACCTGAGGAGTACCTGGGCTGGGCCCCACCCAGGGCCCCTCCTGTCCCTCCCCTCCTGTCCCTCCCTCCCTACTGGGAACAGAGCGGACTGGAC
Pal5	PalAyuSNP2-356	27.89	C	T	CGCTGTGCAGGCTGGCTGAGAAGAAGGCCACCATTGGCTACACGTACGAGGACAGCACGGTGACAGAGCCTGACGGCCAATCGGACAAGGGCGAAGAGGA[C/T]GACTCTGAGAACAGCGAATCGGAGGAAGACGAGGGCATTCCTGACATCGGTGAGGGAACGCTTTGATATTGAACGTACTGTTAATGTACTGCAGATAAAC
Pal5	PalAyuSNP2-355	27.89	G	A	GAAACACCTGATAATATATCTGAAAGCCAGTAAAGTCACTTGCCTTGTCGTCAGGGAGACAGAACACATGCAACAAACAGCACCTCGTAAACAAACAGAC[G/A]ACAGCGATTCTCCACAGCGTGTCCTCCGAGGCCTCATCCCTGAGTCGGAGCCCCAGTATGAAGCAGCACCGCCTGGCCAGCGAGCCCAGCCTCCACCCCC
Pal5	PalAyuSNP2-354	27.89	G	A	CAGCTTGAATAGCCGGTCTAGCTGCCTACAGCAGACCCGCATGTTCTCAGGCATAGACATGTTCGGGGTATTCAGGTGTGGTGTTTTATGTGTTGTTGTT[G/A]AGACATCACCCTTCCACCCTGACTATTTTGACTCAAGATTTCTGTAAGCTGAGAGGATTTATGATGCTGGTCTGCGCTGGATTAGGCAGAGTAGGCCTTC
Pal5	PalAyuSNP2-353	29.53	C	T	AACGGCTGTGTCCTTGTCTTCCTCATTCCTCCTCATGCTGTGCAGGGCCAGGTGGTGGTTCTTTGTTCCACTCTGATCATTCGGCTGGCCCATTTGGGGA[C/T]TTGGCCTGCGGGCTGTATTCCTGAAAAGCCATCATGTCCTCCGCTGGCTTTGAAACTCCCTCTATCTTTCTATTGCTCTCATGTATCTTTCTTTAATTTT
Pal5	PalAyuSNP2-349	29.53	G	A	AGAATGAAAGAAAATGGGCAGGAATGAGAAGAAAATGAGAGGGAATGAAAAGAGAACGGAAAGGAGAAAATTGCAGCTCTCTCTTTCTCTCGCAGCTCGC[G/A]GGGAGCGGCAGAGTGAGCGAGCGAACGAGCGAAGGAGAGAGAGACAGAGTGAGTCATGGAGGGATGTGGCCTGTCGTCCGGGCCTGATGTATTTTTAATG
Pal5	PalAyuSNP2-352	29.53	A	C	GTGTGTGGCACGCGTAGGTGTGCGCGCGCGTGTGCGTGCGTGCGTGCAGCATGGTGAGAGAGCACATGACAGAGCCAGCCAGCCTTGTTTAGGGCAGTGT[A/C]GAGCAGAGCATTCTGGGAAGTCAGGCATCTCCCCATGACAACCACGCCGTCCTCCGAGTCACAACGTCAAGCAGCAACAGCGCTCAGTATCAACACTGGT
Pal5	PalAyuSNP2-1878	29.53	G	A	AGACATGGCTGTGGATATCAGGATGTGTGTGTGTCTATATATGGCTATATGTCTGTGTGTGTGTGTGTCTGAGCGTGTATGTGTTTGTGTGCATGTATTT[G/A]CCCGCGTATGTGTGCGTTTGACGTTTGTTTTCTCTCACTGCCAGCTGTATGTGTCAGTCTGCCAATACCAGTCATTGAGTCAACACAGAGGGAACAGCAG
Pal5	PalAyuSNP2-351	32.81	G	C	CAGGTGCCAAGGAAACCAGCGAGGGAAGCGAATAACAGCCGCCCAAAAGCAGACTAAGCTGAGGTTAGCTAGGTGGTTAGAGAGGCAACACATGGGATGG[G/C]AGATATACAGCTGGTAAAATCCAATGTGTAACCGTAACATGAAATATCCTCCAATTCCTGTGTGTTCGCGTTGTAGTCGATCCCACACGATCGCCCACAC
Pal5	PalAyuSNP2-350	32.81	A	G	AGACGAGGGAAAGACAGGTGCCAAGGAAACCAGCGAGGGAAGCGAATAACAGCCGCCCAAAAGCAGACTAAGCTGAGGTTAGCTAGGTGGTTAGAGAGGC[A/G]ACACATGGGATGGGAGATATACAGCTGGTAAAATCCAATGTGTAACCGTAACATGAAATATCCTCCAATTCCTGTGTGTTCGCGTTGTAGTCGATCCCAC
Pal5	PalAyuSNP2-1816	34.45	T	A	GACCAACTCTGACATCAACAGTAAGACAGCCCCTGATTGGTCAATTCTCTTCCTGTTTGCTCAACTGCTAACTTACATGGTTTTGAGTTTTGATTTCTGA[T/A]ATGTTGGTTTAAGATATATTGGTTATTGTATCTCTATCTGTCTCTCCCTGTTTGTCTCCCTTTTCTTCCCCTTTCTATAACTCTGTCTCTCTTCTCTGTC
Pal5	PalAyuSNP2-1817	34.45	A	G	CAGTAAGACAGCCCCTGATTGGTCAATTCTCTTCCTGTTTGCTCAACTGCTAACTTACATGGTTTTGAGTTTTGATTTCTGATATGTTGGTTTAAGATAT[A/G]TTGGTTATTGTATCTCTATCTGTCTCTCCCTGTTTGTCTCCCTTTTCTTCCCCTTTCTATAACTCTGTCTCTCTTCTCTGTCTCTCTATATCTCTGTCTC
Pal5	PalAyuSNP2-1815	34.45	T	C	GATTAAGAGCCTGAATCTACAGGGGAAGAAGATATAGCAACACACACAGCAGGTTGTTTAGTGTGCAGAAGAACAGGTGTGTGATTGGCCTTGTGTCACA[T/C]CCAGGAACTGGAGTCACGTTTCCCTCTGGTTCTCTTCGTTGTTCTCTTTCTCTTTCGCTCTCTCTTTCTCCCTCTCTCTTTCTGTCTCCCTCTTTATCTC
Pal5	PalAyuSNP2-1818	34.45	C	A	CTGATTGGTCAATTCTCTTCCTGTTTGCTCAACTGCTAACTTACATGGTTTTGAGTTTTGATTTCTGATATGTTGGTTTAAGATATATTGGTTATTGTAT[C/A]TCTATCTGTCTCTCCCTGTTTGTCTCCCTTTTCTTCCCCTTTCTATAACTCTGTCTCTCTTCTCTGTCTCTCTATATCTCTGTCTCTCTCTTCTCTCCCC
Pal5	PalAyuSNP2-56	37.73	C	G	TCAGTGTCAACATACCTGCTGTGAAACACAACCACAACGCCTGCTGCTGTTCTGAACGCAGCCCTGCAGGTCAAAGCTGGAGGTTCCTTTCACTGTTTCA[C/G]TCCTACTCTCCCTCTGTCTTTCTCTCTCTCCCTCCCTTCCTCCCTCTTTCTGTCTCTCCCCCTTCTCTCTCCCCCTCCCTCCCTCCCTCCCTCCCTCCGT
Pal5	PalAyuSNP2-1395	37.73	C	T	CTCCCATCTGGGCAGAGGAGAGTCAGGACCTGGGCCAGACAACACCAGGCCTGGAGGTGGACTGCATCTCTGAGGAGACAGGTGAGTTTGGACAGATATT[C/T]ACAGCATGATCAAATCACGTTTTAATTTGCATAACAGTGTCACAGAGGGCTTCACATATGCCTGTAGAACTGCACCTACAGTAACCTCTACATTTGCATT
Pal5	PalAyuSNP2-1396	37.73	G	A	GTCCAAAACGTTATTGTACGACTGATGTTTGTGTGTCTACTCGACGGTAGGAAGAACAGGCCAGTCCAACAGGTAGTGACAAGGTAGCAGAGGAGGAGGG[G/A]GAGGATCTGGAGGATGAGGAGGAGTATGATGAAGAAGAAGAGGAGGACGATGACGATCGCCCCAGAAAGAAGCCTCGTCACGGAGGGTTCATCCTGGACG
Pal5	PalAyuSNP2-57	37.73	T	C	AGGTGTTCAGAAGGTCAGGGGTGACAGCAGACACCTCATCCACCCCAGCCAGACGGGGGCTCACACATCGTCAGACCTCACGACACGGCCGCACCAAGTC[T/C]GGTCCTGTTGCCGTGACGACACGGCGACACGAGTCCCGGCGCTGTTGCCGTGACGGCACATCGACGCAAGGTCTGGTGCTGTTGTGCTCCTAGTCCTGTC
Pal5	PalAyuSNP2-55	37.73	G	T	AAGGGAGAAGAGGAGGAAAGGAGAAAGGGAGAGAGGGAGGAAGGAAAGGAGAAAGGGAGACAGAGGAGGTGAAGAAAACAAGGTCAGTGTCAACATACCT[G/T]CTGTGAAACACAACCACAACGCCTGCTGCTGTTCTGAACGCAGCCCTGCAGGTCAAAGCTGGAGGTTCCTTTCACTGTTTCACTCCTACTCTCCCTCTGT
Pal5	PalAyuSNP2-1398	39.37	G	A	AACAAGGAGAATGGGGGAGAGGAGAAGGTAGGGGAGGGAAGTAAGGAGACAGAGGAAAGGAGGGGAGGGGAAGGGAGGGGAGGAGAAGAGAAGAGGGGAG[G/A]AGAAGGGAGGGAGCCAGGAGAATGGGGGAGAGGAGAAGGGAGTGGAGGGGAAAGGGGATGAGAGGATAAGATAGTAAATGATGTCTGGAGATGAGAGGAG
Pal5	PalAyuSNP2-1397	39.37	G	A	GGCAGACACACAGAGGAGATAACAGGTATTTAGTTGGACAGACAGGCAGATGGACCAACACATAGATAATCAGGTTGACAGAGAGATGTGGCAACATTAA[G/A]ATCTACCTTTACATTGTAGTCAAGCGCAAGATATCTGGAATAATAACCAACTACCGGCTGTTCTTTCAACCACAGACGAACAGTGTTTGCGCGTGTGAGG
Pal5	PalAyuSNP2-1399	44.31	C	T	GACATGGGGCATGCAGTGACTAAGATGGCGTACCGGTGGTGTTGCTGATCTCTCCGTCGGCACACGGTAGACAGTCGAAGCAGCAGACCGGTTCTCCCTG[C/T]CGGATGCCTTTCCTGGTGCCTGGCTGGCAGCTCTCACTGCACACGGAGCGCGGGGGCTGGAATGCAGCGTGGACACCAGGGTGGGTGGGTGACAGAGTCA
Pal5	PalAyuSNP2-1401	47.59	G	T	GAATGATGTCTTTCTCTTGTGGACTCTGTCCCTCTGTCCCTCCTCCTCCTCCGCGCCCCCCTCTGCTCTGCTCGCTCTCTCCTCCCCCTCTGCTCTGCTC[G/T]CTCTCTCCTCCCCCCGCGAGCCGCTCTCTCCATGGCTGCTAACACAACCGCCCCTCGCTCTGTCTCCATGCCCGACTTCACAGTCTGTCCCCTCTTTCAT
Pal5	PalAyuSNP2-1400	47.59	C	A	GTCCACAGCTTCCCCCTGCTGCCATGTGAGTGACAGTCGAGGCCCCCTACTGGTGAAACGTGATACTCCTTTGAGGCCCTGTCCACCACCCACCACAGCC[C/A]AGTCTGTCTGGGACTGAGGAGGTGAGAGGTGAGGGAGGGACACTGTTTGGATAGGAGGGGTAAGAAAACATACTGTGTTTGAGCAGTCTTTCCATGGCTC
Pal5	PalAyuSNP2-358	54.19	A	C	ACATTGTCGTTTAGTCGGCCTGTACAGGATTTAAAAATCTTTTTAAGTCCTGATATTTAAATCTTTTAAATGTAAACATTTTCTGCTACAAAAAAAAAAA[A/C]AAAAAAAATCCGCTAGGAACCCTTCTGTGGTGAACCTCCACCTCCTCCTCCTCTAAACTTCACTGTTGTAAAACGAGAGACCGCACCCTTCTCAACCACC
Pal5	PalAyuSNP2-360	54.19	A	G	GAGCCAGGGTCAGAACAAAGGGTAGAAGGCTGTTTCCCCTCAACCATATCCACATCAAATAAAGATATGGATTTATGGGAGCGTGGCAGACCATGGCACA[A/G]CACAGATCAATCAGCCCCCTTGCCCGCTGGCTCGCCCCCCCCCCGCCTCGCTAGTTCGCTCTCTCCCTCCCCCCCCTCCCCCTCCCGCTCCCTCCCTCGC
Pal5	PalAyuSNP2-359	54.19	A	C	TTGTCGTTTAGTCGGCCTGTACAGGATTTAAAAATCTTTTTAAGTCCTGATATTTAAATCTTTTAAATGTAAACATTTTCTGCTACAAAAAAAAAAAAAA[A/C]AAAAATCCGCTAGGAACCCTTCTGTGGTGAACCTCCACCTCCTCCTCCTCTAAACTTCACTGTTGTAAAACGAGAGACCGCACCCTTCTCAACCACCGCT
Pal5	PalAyuSNP2-362	55.83	A	G	AGGCTTCTGGGGACACCAATCTGCCTGACTCGGGCTTCCATCCTGGTACTAGTCCTGATCCTGGTCGAGGGACCGGACAGGGTCTTGGATGTTCAGTTGT[A/G]CGCCAAACTCGGTCCCCTGTCATCATAGGCGACGCTGGCTCTGGAGTCTCCATGGCCTTGTTAAGAACTCTAGGCTCCTTCAACATCCCTCTGGTGAGAC
Pal5	PalAyuSNP2-361	55.83	T	C	GAAACTGGGCTTCAACATCAGGGACAGCTGCGATGACGTGCACACGTCCCTGAAAGAGGCTCTGCTGCTGGTCAATGGCAAGCCAGAGACAGACAAGGCT[T/C]CTGGGGACACCAATCTGCCTGACTCGGGCTTCCATCCTGGTACTAGTCCTGATCCTGGTCGAGGGACCGGACAGGGTCTTGGATGTTCAGTTGTACGCCA
Pal5	PalAyuSNP2-68	57.47	G	T	TCTCAGTGCACTTTGTTTGCTAAAATACAAAGCTAGAACAGAAGCCTTAAAAGTAACTTGTGTTTCTGTATAAATATATATGAGTGTGTAAAGAATATCA[G/T]TCTTTCTTCTCTTGTGAGTGTGCGCATCATTCTGATAGATCCCCAGCCACACTTCCTGTCTGCATGCGTCAACCTTCCTCGTCCCCGCCTCACTTCCAGT
Pal5	PalAyuSNP2-67	59.11	T	C	AGTATCACGTCTACATATTTATCATCATGCTAGCCTGAATAATCACACATGCCAATTGCGCTAGGTGGCTAATTTAGCGTAAATCGCCTTGGTAACGTCA[T/C]ATCGATGGATCCCAATATTAGTATCAATCTGCTGCTCTTCACATCAGGCCTGTCTTCAATCAGACAGCAGGGTTAATTAGAGCTTGTGGTTGCCAGGCAG
Pal5	PalAyuSNP2-432	59.11	G	C	TCCCCGGTCCCCTTTAGCCCCAGAGAGTCCAGCTTGACCAGCTTCTCCTCTGGAGCCTGTTTCGCCTGCAGAGAGAAGCAACAGTCAGAGACAGCTGGAG[G/C]AAGAAACACCTGGACTTAGATGACAAGTTACAGGGAAGGTTGAAATAAACACAAACACGTTGAAATGATACGGAAAATAAATATCGATCCAGTAGATGTG
Pal5	PalAyuSNP2-431	59.11	C	T	TCCAGGCGGTCGACCCTGACGATGGGACTAACGCTCGAGTCACGTACTCCCTCTACAGTGAGGCTCACGTCCCTGTGGTGGACATCCTGGAGATCGACCC[C/T]GACAACGGCTGGATGGTTACCAAGGGCAGCTTCAGCCATCTTCGGAACTCCGTGCTGTCGTTCTTCGTGAAGGCGCTGGATGGAGGAGTCCCGGTCAGAC
Pal5	PalAyuSNP2-433	62.39	G	T	ACAGGAGAATCGCTGCAGGGGGGTGGAAGGACAGCACACTCACAACTATGTTTAACGCCACAAAGTTCATATGATCTGACTCTATAACTCTAGCTTAACC[G/T]TAACCATAAAGTATTACATTAAACTAAATACAAACATTTTCCTTTTCTTTAAACACACCAATATAAAAATGTATTTATTCAACACTCAATCCATGTGCTT
Pal6	PalAyuSNP2-441	0	G	A	CCCAGTCTAACTTTGTTCCATAAAGCTGGAGAACAATATGAGTACCTGACGTGTGAGCTTCCACTTACCTTCAGCAGAACATGAGCATTAGACAGGGGCA[G/A]AACTGAACAGTGTAGAGGGTGTCTGTTATATGGGCCTGCATTAGACAGGTAGGAGTGTTGTATGTTCCAGCCCTCTCTCTGCTCTGCTACACCCAGCCCT
Pal6	PalAyuSNP2-440	1.64	C	G	CACCGCAGCCTTTGTGAGCCAGTACCGAGACCTGGACAAGGTGTGGAGTAGCTACACCGAGTACATCTTCTTCAGTAAGTGGACACATGACATTACCAGT[C/G]AGGGTACAGGCGCTGGGATATGGAAGTTTTGTGTTGACAGTCTGTGAAAGGGTTAAGTGTGTGTGTATATGTGTGTGTGTGTATGTGTGTGTGTGTCTGT
Pal6	PalAyuSNP2-439	1.64	G	A	GGCACCGCAGCCTTTGTGAGCCAGTACCGAGACCTGGACAAGGTGTGGAGTAGCTACACCGAGTACATCTTCTTCAGTAAGTGGACACATGACATTACCA[G/A]TCAGGGTACAGGCGCTGGGATATGGAAGTTTTGTGTTGACAGTCTGTGAAAGGGTTAAGTGTGTGTGTATATGTGTGTGTGTGTATGTGTGTGTGTGTCT
Pal6	PalAyuSNP2-438	3.28	A	T	AAGGTTGTACTTGTTTCATACTTAACACTTCCACACCTTGCATGCTGACAGCGTGAGGTGCTGTGGAGGCTGTTAGACTGAAGACCAGAATGAGTTGATT[A/T]GGAAGGTTAAAGAGAAGCGTGTCTTAAAGGCATCAGACTGTCTCTGCTATTAGCTGCTCTCAACAACATGCTATGGTTGCTGTATGCTTGAGCAATGGAG
Pal6	PalAyuSNP2-437	3.28	T	A	AGTTCATCTTTGAGACAGATGCCAACTACCACTAATTCCACCCAATACACGATGTGTTGCCTGTTAACATAGAGCATGGTGTCAAAGCAAACAAACTCAC[T/A]GCACTGTTTATGCCATGTAACACAGTGACGACTGCTAGTCTTTCAGATGGGAAGCTTGTTTTTGGCCTACGTTATAAAAAGTATGTGTTTATTTACGCGT
Pal6	PalAyuSNP2-435	8.21	G	A	GCATATGTGACCCTGAGACAGCAGCTGTGTGGACTGACTTGTCACACTGTCCTGGTCGCATCTGTCCGTCACACACTCCACAAATACAGGTTTCAGCACA[G/A]GCATCATTACATCACACGTCTACGCACTCTACATACAGTAAAGTGAATGAAATGATCTAACCCTACACCACTATATGTTTTTCTACAACAGCAAAATCAA
Pal6	PalAyuSNP2-434	8.21	G	C	TAAGTAACTGTGAGAGCTTATGGTTTCTCCTGTAGACGCATATGTGACCCTGAGACAGCAGCTGTGTGGACTGACTTGTCACACTGTCCTGGTCGCATCT[G/C]TCCGTCACACACTCCACAAATACAGGTTTCAGCACAGGCATCATTACATCACACGTCTACGCACTCTACATACAGTAAAGTGAATGAAATGATCTAACCC
Pal6	PalAyuSNP2-436	9.85	T	A	GGAACATTTCTTCGCTGAGTCCTTCGACCGGGGGACACTAGACAGGTGAGCACTCCTCAGGTCATCAGGACCCCTTTACTGTAACACCCCACAATGAGGT[T/A]GCATGCTGTAGTTAGAAGAGCAAAGTACTATGAGTGGCTTTAGATAAGTGTCCAGTTGATTGTGAATGGAAGGCCAGTGATTGAAGGAAGCACAGGCCTC
Pal6	PalAyuSNP2-430	18.13	T	G	TTTTGACAGACCACATTAGAGTTACATGCAGTTAGAAAAATACTCGTTTAACGTCCATTTCTAGATTGGAATTCAAATTGGGATCAACACGAGCCAAAAT[T/G]GGCTTGGTGTGAAATGTACACACAGATACCGATTGCCTGTCTCCGCAATCCACAGTGAGCGGCGTGACCATAAACGGAGCAGCGATGACTCACCCTGCAG
Pal6	PalAyuSNP2-429	18.13	G	C	TCTCCTCTACCGCCACTAAGTGTCGATGGTACAAAAAGGTTTAATGTGTGATACTGCTGTCTGCACTGGAGAGGAGACAGGACTGTGAACGACACGTGAC[G/C]TTAACCGAAATACGTTCTAATTATTTCCCTTGCAGTCGAACCTTGTCATACGCCTGTCTAATTTCCTTAGAGAGATGTGCCCATAGTTCACTGGTTGTCC
Pal6	PalAyuSNP2-425	19.77	G	C	CGGACGAAACACGGAGAAACCTTAAATAGATCATTGGCCTGCCTCGCGCCAGTTCAAGCCTTTGTAATGTGTCCCCGTGTACGAAGATGCATGAGACGCG[G/C]TCTGTTTCTTCCCAATCAGACTAAAAGACATTGGGATCAATGCTCTGCTTTCCTTTGTCAAAGACACTAATCAGCGTCTGTCCTGTGTCCTGTCTGGGCT
Pal6	PalAyuSNP2-424	19.77	T	C	GTCTCTGTCCCGCAAAAACAGAACGTGCCCTTCAAGAAAAATAAAGATGGGGGTGGGGTCACTGGTACGAAGGACCCAGCCCAGCCACAACCAATCAGAT[T/C]AGAAGGTAAAGTTCAGGTTAAGTTCGTCACCTGACAGGAGTGTCCTAGGTGGATCTTATCGCCCCCCTGCTGTCACCGATCTTGCTTTGGTGGTGCGTGT
Pal6	PalAyuSNP2-426	19.77	C	T	CACGCGCTGTGATTCTGTTCGTGATAACATACAAGCTCCACCCAAGTATTGTAGCTTTTAATAGTTCTATAGGAGTGGATAGAGTGATGTCTGATGTTGT[C/T]ACTGTGGCTGGATGCAGATCAGTAAAGCATCAAAGCTGTTTAAAGATGGTGTCTGGTTTGGTGGTAAGACCACGGTGGCAAATTGATGTTCACTAAACCT
Pal6	PalAyuSNP2-428	19.77	T	G	TGATGTGTCAGCTATCCGGCTGTATGGAGAAGATGGTAAAGTCTCTGTCTTTCCTCTGAAGATAATCTAACAGCCAGCACAATAGATAGATAGGTAGATA[T/G]ATAGGATAGATACGAAGGAGAATAGTCCAACACATATGCCCACACACCTGTACACTCACATGCCCACACACCTATACACCCACACACCTATACACTCACA
Pal6	PalAyuSNP2-427	19.77	G	T	ATAAAGGTGATAGGATGGGGTATTGGTGAGTACGTGTGGAACAGATGTTTTAAAGCGTAACAAACAGCATGGGATTATTGTGGTTTGAAGATATTTTTTT[G/T]AAAAGGTGTTTGTTTTATAATATTCTCTCTAGATTCACCTGGTTTGAACTTTCAGTAGGCTGAATCCCTCCCCGGGTGTCTCTAAGCTTTTATTTCTTTG
Pal6	PalAyuSNP2-422	21.41	T	A	AACGGCATTCAGCCCCTGCTCTACTGGTGTGCCAACTTCATCTGGGACATGGTGAGACAGTGGCGGCCATTTTGAAAGGAAACAACTATGGCATCCGAAC[T/A]GTGACATCACAACCATGCCAACAACTATGAGATCAGTGTGTCCTCATTATGGAAAATGAAACTGCATAAATGTCTTGGTGTTGCATGGCATGGGTTTAAA
Pal6	PalAyuSNP2-423	21.41	A	T	AGGAAGGAGTCCGAGAACGGGAGAGGGAAATTGCTTTAAGGAATTTAAAATAGGAAATGAATCTGGCTCTTCCAATCTAAATGGTAAATCAACTTCACCC[A/T]GTGCTGTTTCCCCCACCCCTCCCTCTTTTCATCCATGCAGCTGCTAAACCCACAAGCAGATCCAGTGCACCCGCCCTGGTGAGCTGATGTAGGAGTCAGC
Pal6	PalAyuSNP2-416	24.69	C	T	TTTCAGGGTTCAAATCCGCAACCTGTGAAAATACAATACAGACCCCCGGCAGAAGAAGTGATTCTTCTCATAACATTCCACAGTTGACCGTTCAGGCCTT[C/T]GTGTTGTTTTGCCAGGTAGCCCCTGATGTTAGGCTTAGGTGCGCTGTCTACTTTGACCTTAAATGGACACTCCTGAATCTATTACGTACAACATAGGATT
Pal6	PalAyuSNP2-417	24.69	A	T	CGCATTTTATTTTTGTCAGGAAACAAAAATAGTTTTTTTTCCAGCAGTTTTTTGAGACGTTCAAAGCTCACCATGTTCAGAGCCAGTGGGTTGATAAGTG[A/T]ATATCTGAAGGTTCTCGTCCCTGGATTAGATTTGACATCTAGAACCTGGACACTCTTGCTTCATGTTGACAGATCAAAGATGATGTTCAAGTCACAGATG
Pal6	PalAyuSNP2-415	24.69	T	A	AATTGGAGCACAGTGTTTGTTCAGCGGTGCGTGTGTGGACAGCAGAGGGACAACTTGATGGAAGGCACACAGCGACTGCAGTCAAGTGACAGCGTTGAAC[T/A]CACGTTCAATAGAAATGATATTGCCACACTAGTCTGATTAATAAAAGATATAATTTTAAATTCCTTGGACTTGGAGGGCAATGAGACGATTGCATCGCAC
Pal6	PalAyuSNP2-420	26.33	A	T	AACCTGGACACTCTTGCTTCATGTTGACAGATCAAAGATGATGTTCAAGTCACAGATGGTGTAGCGTCCATGTTAACCTGTGGGAAAGACTTATTTAGTG[A/T]ACATATTGTTCATTTAGCAGATACTTTTATCCAAAGTCACATGCAAACAGTTCAATAGTTCCCTGCCCTCACTGTCTCTGTTCCTGTCTTGGTCTCTCTC
Pal6	PalAyuSNP2-419	26.33	C	T	GAAGGTTCTCGTCCCTGGATTAGATTTGACATCTAGAACCTGGACACTCTTGCTTCATGTTGACAGATCAAAGATGATGTTCAAGTCACAGATGGTGTAG[C/T]GTCCATGTTAACCTGTGGGAAAGACTTATTTAGTGAACATATTGTTCATTTAGCAGATACTTTTATCCAAAGTCACATGCAAACAGTTCAATAGTTCCCT
Pal6	PalAyuSNP2-418	26.33	G	T	CAAAAATAGTTTTTTTTCCAGCAGTTTTTTGAGACGTTCAAAGCTCACCATGTTCAGAGCCAGTGGGTTGATAAGTGAATATCTGAAGGTTCTCGTCCCT[G/T]GATTAGATTTGACATCTAGAACCTGGACACTCTTGCTTCATGTTGACAGATCAAAGATGATGTTCAAGTCACAGATGGTGTAGCGTCCATGTTAACCTGT
Pal6	PalAyuSNP2-421	26.33	T	C	CAGATCAAAGATGATGTTCAAGTCACAGATGGTGTAGCGTCCATGTTAACCTGTGGGAAAGACTTATTTAGTGAACATATTGTTCATTTAGCAGATACTT[T/C]TATCCAAAGTCACATGCAAACAGTTCAATAGTTCCCTGCCCTCACTGTCTCTGTTCCTGTCTTGGTCTCTCTCCCTTCACCCTTCCACCACTTTCCTCCC
Pal6	PalAyuSNP2-413	27.97	C	T	CGATGCTGTCGACAGCAGCCCCCCAGAAAAGCAAGGTGTTGACCACAGAGGCATGGCCCATGGAAGCCGCGGCAAGGAGGGGCGTTCGCCCGTTATTGTC[C/T]GTGTGATCGACGTCCGCGCCGCCTTCCAGCAGCAGGTCCACTACATCGACATGCCCTTCGTAGGCAGCTACAAGTAAGGGTGTCATGCAGTCTTTATCAC
Pal6	PalAyuSNP2-414	27.97	A	T	GGTGTGTGTACATGTGCTCATGCTCCTGTGTGTGTGTGAGCGACAGAGGGTGTGTGTACATGTGCTCATGCTCCTGTGTGTGTGTGAACGACAGAGGGTG[A/T]GTGTACATGTGCTCATGCTCCTGTGTGTGTGCAGGATCCTGGATGTGCAGCCTAACAGGGTGTCTGTGGGGGGCGTGCGCTCCATCGAGCCCCTGCTGCA
Pal6	PalAyuSNP2-411	27.97	A	G	AACCAGACAGTCAAGAACGGGGGGGTGGGGGGGTGAGGGGGGTGAGACTCTTTCCCCTTGCTCGCGGGGTGCCTTTTTCTTAAGGTCGTTCTAAAGTTAC[A/G]TGCGCACGGTGAAATCGGAAAGGCTCTCTTTCGCCTGTCCTCTGCTGTCTAACATATTTTTTCACCGTTTAATTTGTATACGTCGATTTTTTTTAACATG
Pal6	PalAyuSNP2-412	27.97	C	T	GACAGGCTTAACGAGCTTCCCCGGGCACCTGAGGAGGGCAGAAGGAGCTGGCTCGTTAAGAGGGCAGAGGTAGCTGGCTCGTTAAGGAGCTGACAGGAGG[C/T]GGAGCCAGGCCTTATTAACCCTGCCCATCACTGGACACCTCGGCTGGTTCTTACAGTTATAAGACCCAGAGTCTGCCTGGAGCCACTCGATGATCTCTGC
Pal6	PalAyuSNP2-410	29.61	A	G	ACTCTTGTGCATTGGGGGTAACTTTATATAAGCCTTCATTTGATGGGTCCACAAACTGCACTCTGCCTGTTTTTAGACAGCCCAGTCAAGCACAGGGACT[A/G]GTGTTGAAAGCAAATACCTGATTGTATTAGTGTCTCCCCTCTAAGCTGTTGTCACCTAGCTGACCGATTATAAGCAATTACCTGCTCTGTCGGAATCCTA
Pal6	PalAyuSNP2-409	29.61	A	G	AGACAGGTGTGGTATGTAGGTAAAGTATTACCCTTATGGCTGACAGCAAGCTAGACACCACTGCAAACTCCACAGATGTTCCCTGAACCTGCACTGAACA[A/G]GCAGACTAGACACCTGCTAAGCTGGTCACCATCAACCACCAGAAGGTTCTTGTCTTTACAGAAGAAGCAGAAATGCAGCTAACAGCTTCATGCTTCCTCA
Pal6	PalAyuSNP2-1925	31.25	G	A	TTGGAAGACAAAGCAGCAGGGAGCCACTGCAGAAGGGTTAAAGAACCAAATGAGGCTCCAGAGCCGCAGGTTGCCGACACCTGACCTAAACTCATGTTCA[G/A]TACGTACCAACATCCAGTCTTGTTCCATTGCCAAACAGTATCTGTCCACATGTGGTTACTGCACAGTAGTAAGTCCCAGAATCAGAGCGGCTGACGTTGT
Pal6	PalAyuSNP2-407	31.25	T	A	ACACGACCTAAGAGGGGGGGCCAGTGCTGCTGGCTTCATGAGAACTCCACAGGAAGCTGCAGGAACACACTGAACTACTCGCTCTCTACGAAAAAAGCAA[T/A]AGCAACCTTGTGATTCGCCGACGGCATCACCTGACCACTAAGCCTGTCTCGCTGAGTGCTGCCTGGACACCAGCAGAGACCAGGGGGAGGTGTGGGAGGA
Pal6	PalAyuSNP2-408	31.25	T	C	CTCGGACTTGGGTCGTGTTTCAGACAGAGACGGCTTACCTGGGCAGCAGAGCCACCACAGTGGAGAGCAGGCAGACCAGGTAGAACACGGGGTCGGCCAT[T/C]TGCTTCTGAAGCAGCCAGTAAGGGTCAGACGGAGGGTTGCAGCTCACGCACAAGGCGCTGTAGACCAGGGTCATGCTGAAGTACAGGACCACACTGCCTG
Pal6	PalAyuSNP2-406	31.25	T	G	GTTACATTATTACACACACATGCATGAAGACACAGACGCACACAGAAACACACAGACACACACACACACAGACACACACACACAGACAGACTCACACACC[T/G]GGTGGTGAGGGTTGAAGCTGCAGTTGCAGTGATATTGACAGAGATCCACAACCCTCTCATCTGTAGGTTGACTTTATCTGCAAACCCAGAGAACGAGTTC
Pal6	PalAyuSNP2-402	32.89	C	T	GGTACACACACACACACCTGCACTATATCCCTGTGATGTGCAGTAACACGAGCACAGAGGCTCTACCACACACACACACACACACACAGACGTGGCGTGC[C/T]CCTGTGCCCCCAGGTGATGATCGTGGTGGGAGGCCAGGCTCCTAAGGCCATCCGCAGTGTGGAGTGTTACGACTTCCAGGAGGACCGCTGGTATCAGGTG
Pal6	PalAyuSNP2-404	32.89	G	A	CAAGAGAGGAAAGGGGGAGAAATGGAGGGATTTGGGGAAGAAAGAGATGGGGGAGAGGAAGATGAGTGGAGACAGAGAGGTAACAAGAGATACAGAAATA[G/A]AGTCAGATGGGGGAGGGAGAGAGAGATTAAGGGGGATGCAGAAAAAAGAGTGAGCGGAAGAAGGAGAGAGAGATGGGCAGAGAGACTTCCTGTATTGAAA
Pal6	PalAyuSNP2-403	32.89	G	T	AGCACAGAGAGCCAGAGAACTCCAAGCAGTGGATGGACAGACGGCTAGTTGGGGGGTTAGCAGTCGCCGTGTGCGAGGAGGCTTACTCTGAGGGCACTGA[G/T]GTGTGTCTGATATTTATGAAAGGGCCAGAGTAACCTAAACACGGTGAGACTGTCCTCTTTCATAGCGACGGGCAGTCTGGTTCTCGCTGACGCCACACTG
Pal6	PalAyuSNP2-401	32.89	C	T	CGGAGACTCCGCCTCTGGAAAGATTCTCCGTGGACGCAGCGGATGGTAGGATCTGGGCAGACAGCGATCTGGAACCAGGCCTTTACTCTCTCAACGTCAG[C/T]GTGTCGGACGGGAAGTTCAGCGTGTGGACGGCTGTTAAAATCCACGTGTGGGCAGCCAATCAGAAAGCCCTTGACTCGGGGGTGACCCTGCAGCTGAGCG
Pal6	PalAyuSNP2-405	32.89	G	T	GGGGGCTGGGGCTGGGACCCAGGACTGAGACAGGGACTGGGGCTGTGGCTGAGGCTAGGGCTGGGGCTAGGACCCAGGGCTGGGGCTGGGACCTAGGACG[G/T]AGACTGGGGCTGGGGCTGTGGCTGGAACTGGAGCTGAGGCTGGGACTGAGGCTGGGGCTAGGACCTGGCGCTGGGGGCTGGGGCTGGGGCTAGGGCCTGG
Pal6	PalAyuSNP2-400	32.89	T	A	TACTAGAAACGTTTTTCTTGTTCAATAAGGTAAACTAAATCTGACTCATGTCCACTTGGAATAATATAACTAATATAGGAATGAGACAGGCCACATTGAC[T/A]AGTGTCTGGTTAGTTGGACAAAGGTTTCATCAGTATCAGTTGTTAAGAACAATGATTTATAGCACCTTGTAAAAAAACACACAAAAAAACACGCTGACCA
Pal6	PalAyuSNP2-397	34.53	T	A	ATGGCCGAATTATCCAAGTAAGAGCCACAGTCCCTGTAACACAGAGACAGGAGTTCCACGTACAATACATTACTACCTTTTTCCCAACTAATGTTTTTCT[T/A]TTTTCTCTTTGCGGTTTCAGTCTCAACAAGAACGTGCCTATCTTTGTCTGCACCATGGCCTTTCCCACTGTGCCCTGTCCGCTGCACATCTTCGAGCCCT
Pal6	PalAyuSNP2-399	34.53	A	G	AGGGCAGTACGGCTTAATAAGAAAAACAGATCGTAATGTCTTTCCTAGTCGTACAAGCTCATACTGTACACACATATTTGCGCATAAGTAGTCTTATATG[A/G]GGCACAATACAAATATCACTGTGCCCCAGACAAATACTGAGGTAAATGAAGAAAAGATCTTTAGTCGTTTCAGTTTCGTCCCCTGAGAGAGGTTAAAAAA
Pal6	PalAyuSNP2-398	34.53	C	T	AATTATCCAAGTAAGAGCCACAGTCCCTGTAACACAGAGACAGGAGTTCCACGTACAATACATTACTACCTTTTTCCCAACTAATGTTTTTCTTTTTTCT[C/T]TTTGCGGTTTCAGTCTCAACAAGAACGTGCCTATCTTTGTCTGCACCATGGCCTTTCCCACTGTGCCCTGTCCGCTGCACATCTTCGAGCCCTGCTACCG
Pal6	PalAyuSNP2-395	36.17	T	C	ACATCAAGGAGGCAGCCAGGTGGATGGACGAGGCCCAGGCTCTAGACACGGCCGACCGCTTCATCAACTCCAAGTGTGCCAAGTACATGCTGAAGGCTGG[T/C]CTGGTCAAGGAGGCTGAGGAGATGTGCTCCAAGTTCACACGGGTTAGCGTCAGCCTTGTCCTCCAGTCCTCCTTTATTGTTACATGAACCAAACTCTGAA
Pal6	PalAyuSNP2-392	36.17	C	A	GGCAGGAGGAGGAGAGAAAAGTAAGAGAGGAGCGAGTGCTGCAGCGAGGCCGAGAGGGGATGAGACAGACGATCCAGCTTGCTTACCTAACTGTCACACT[C/A]TTAATCAAGGGTTTAAGCAATGTTTGAAAACACACACGCATAGCCCACCTCTCTTGTATTGACAAACAGATGGAGATCACTTTATGCTAGTTAGACAGCA
Pal6	PalAyuSNP2-396	36.17	A	T	GCATATTCTTGTAGATCAGAGAGACAGCGAGAGAGGCTAGCACAGACACACATATCCACACACGACCAAAACCAAAATGGTAGTTGAGCCAAATGGCATC[A/T]GCCCAGTGCAGTACAAATCAGGCCATTAGCCATGCATCTGGAAAGTAAGCTATTGGCCAGTATCCCTCGATCTTGTGCCTGTCACAGTAATGAACACATG
Pal6	PalAyuSNP2-391	37.81	A	G	AGAACAACGGGGAATATAGGCCCCTGGATAGGAAGAGACAGAGAGACATGGAATGGTGTGAGCAAAAGAGAAAGAAAGCAAGAAAGAAAGAAAGAGAGGG[A/G]GAGGGGGAGAGAGGGAGGGACGTGAAAAAGAGAGAATGAAGAGAGAAGCCCCAAAGAGGGAGAAAAAAACAAGAACACAATTAAAAGCTCTCCTGTGATC
Pal6	PalAyuSNP2-394	37.81	A	G	ACAGATGGAAAGAAAGAAAGAAAGAAAGGAGAAAAAGGACAAGCTCAATTTCCATTTCCCTAACAAGTGGATGGACAGACACAGTGTAAGAGGAGAAAAC[A/G]AACAGTGAGAAAGCGAAGTGGACAGTAAACTATTACTTCTTAATCTGCCCTTAATTCATACCGACATGTGTCATGACCAACACTATAAAACTACCTCTCT
Pal6	PalAyuSNP2-387	37.81	T	C	TGTAAAGAGGGTAACAGCTTCAAGAGACTGGGGCGGTTGCTCCTCTATTCTGTTCCCATCACCCCAGGTCAGATGTAATGGGCTACATCCTGAAATACTG[T/C]CCTGGTGAAGGGTTGATCTCCCCACCTACCTCTTTGTTTTCCTCCTACGGAGACGGACACTGCAGCCAACTACAGCTCTTTTGACGTCTCTCTCTCTGTC
Pal6	PalAyuSNP2-390	37.81	T	C	AACAGACAGCGAGAGAGATAGAGAGAATTCAGACAGATCTGAACATGAAATATGGCAACAGTTAAAACATTGTGCGGATGTGAAGGTTAACCCCTAATTG[T/C]CAATCAGTTGAGTGCTCAAAGCAGAGGAGAGGCAGAGCACAGGTACAGTATTCCTCAGAAATGCAGCTGACTGACATGCTTCACTGCTGCCTCTCTACTA
Pal6	PalAyuSNP2-389	37.81	T	A	CACTCACGGCTTCAAATACAGCACGGCTGGACCTATCATTAAACAGTACTCACGAAAAACATGCTGCAACACTTACAGAGTTATCTTGGTCTGAGTCCAC[T/A]CCCACACTGCAAATACAGGAACTTTGATTAGAATAAACATCATTTACATGAGAACATACGCAGACCTAAAAGGCACACATCTATTCCACTCCCTCCGGCC
Pal6	PalAyuSNP2-393	37.81	A	G	AGGTATTAGATCTAAGCACACACACTAACACTCCAAGTCAATCATTAGCACCAGATCCTGTCAGACTCAATGAAAACAGCAATTAGTCAGATCACTTTCT[A/G]GGATCATTATTTTAGTTGGCACAAACTTCATGTGGGGATTTATATTGTATTTCTGTATTTCTGCAGTACCATTTGTGTTGAGCTTCATGTGCTCTGTCTA
Pal6	PalAyuSNP2-388	37.81	G	A	GCATCATCTCAGCTCTTAGTCTATCAGGGCTGTGCACAAGTGGCCATTGTTGATGCCAAAGACGGGATTAAGGAGGGTCTTCAAGGGAATTGATTTTCAT[G/A]TGAGAACAATGGCGCGTTGCGGAGAGCTGGGGCCCGGGTCTGAATCACACGGCCAGAGAGCTTTATGAAAGGCTTGCACCACCGCCGCGAGCACTGAGAT
Pal6	PalAyuSNP2-385	39.45	G	T	GTGACACAGAGACAGAGGGGAGACAAACATATAGATACAGAGACTGAGAAGGCAGAGAGACAGACAGAGAGACTCAGACAGAGAGCAGGACCGGCTGGAG[G/T]CAGAGGGCAGATGATATCTCCGAGTGACTGTCTCCACAGGGAGTTGGGGCTGAAACAACAGCAAAACAGAGAAGTAAACAGACAGCGAGATGTAGATGAT
Pal6	PalAyuSNP2-386	39.45	T	C	AACAGAGAAGTAAACAGACAGCGAGATGTAGATGATTGTCGACAATGCGAGTCTTACCCTCTCTTATCTGTGGACAGACAGATGGCGTCTGCCAGTCCTC[T/C]GAGGACTCAGGGACTCTCCTTGCTGTCCTCTACGGTCTCAGAGTTATTTTGTCTCACCTAGTTCCCCTGGGGACGCAGGATTACCAGCAGTTTATCTGGT
Pal6	PalAyuSNP2-381	41.09	C	T	AACCCACATTTTGCAACCTTCACGACTACTGTTAGACACTTGTAACAAAGTGACAGCCGAAATTTCCAGTGTGTGTGTGAGAACCATAGTGTGTGATGTG[C/T]TGCTTGTGTGCGTAAGAGTGTGCGATTTCTAACCGTGTTGCAAGAGAGAACGTGTGATGCGTGCGGTACGCCTGTGCCATGTGTACTCAGTAGTGAGTGA
Pal6	PalAyuSNP2-384	41.09	G	A	GGCTGGCTGGCTGTCCGGCAGGCTGTGCGGCTGACTGGCAGGGGCTGTGTACTGGCTGGATGGTGTCTTCATCCTAGGAGCCCACGCCTGGACAGAGGAC[G/A]GAAGAGGTGGGGGATTTTCCTTCCCTACTCCCTCGGCGACTGAAAGATGGCCTGTTTCCTCATCACTTTGCGGCTAGTTTCCAAAAAGTATTTCAACATG
Pal6	PalAyuSNP2-382	41.09	C	T	ACGAGCCAGGGAAGTTCTCCTGCGTGTGCCCAGAAGGATACCAACTACTGGGCACTCGGCTGTGCCAGGGTGAGACACCTGTGCTTCATCTCCATCCCTT[C/T]CTCATTCCAGTTATCAACATCAAACAAACCTCATTTCTGTCTGTCTGTCTGTCTGTCTGTCTGTCGACCCATATGATCTTTCTCACCTAGATATTAATGA
Pal6	PalAyuSNP2-383	41.09	A	T	AGCACACAAACACACACATGTAAAAAGACACAAACACAGACAGGGGCACAACTTGGACATGTACACAGAGCTGACGCCTCACACACATCCACACAAACCC[A/T]CATGGCCCACACAGGTACACACACATATATCTCTGCACACATACATCCCTGCAGCTCTGGGTTGGAACGTGACCTCAGTGGATGCTGTCTGTGAGGGGCT
Pal6	PalAyuSNP2-380	42.73	G	T	ACCCCCCAGCACCCTGCCTCCAAACCTGAACAGCGCGACAGCCAACCATGCAAGCACAGGTATGGAGGTGTCTGCACTGCTCTTTATTCATCTGCTTTGT[G/T]AAATACTTCATGGATTTATAACGGGTGAATTATTAACAGATTCCCTTTTCTCTCTCTCTCTCTCTCTCTCTCTGTCTCTGTCTCTGTCTCTGTCTCTGTC
Pal6	PalAyuSNP2-378	42.73	G	A	ACAGCCCCTCCCACTCGGGCCCCAGCCAGAGTGTTGCTGCCGGAGCGTTTTACCGGCCGCCGGCCTCACGCATAACCTGATTCTATCGCAACCTCTCCTC[G/A]GCCGACCCTAACATGACACGAGTGTGCTGTCTCTGATGACATACAGCGAGGAGACGCACGTCTCTGGGAGCTTTAATGACAGATTGTTTTCCCCCCGGTG
Pal6	PalAyuSNP2-379	42.73	A	T	TCTCGAAGGAATGGAGTAAAAACAGGCATCGACGCACGCACCTGCACACGTGTGCGCATAGACACATTTATACCTACCGCACGCTGCATGAAAAGGAGCA[A/T]TTGTGCCAGCAAAAACATCTACTGTTGTCTTGTATTAGAGGCAAGTGTAAATGCGTCTTGGCCTGTGTTGGTCTGTCGGCTGTGCTATTTTCTTTTGTTG
Pal6	PalAyuSNP2-375	44.37	G	C	GGGTGAAGGAGAGTGGGTAGAGAGCAAGAGATTAGAAGGGAGAGTGGGAGGATGAAAGGGTGAGAAAGCAGAGACAGGGTGGAGGTGGGAGGATGAAGGA[G/C]GCTGGGGGAGAGAGCGTGAGAAAGTCTCATAGAGGGTGATTGTAATGTAGGTAAATCCCTTGACCAGTCCACTCAGGTCCACTCACACTGGCGGTCAGTG
Pal6	PalAyuSNP2-372	44.37	C	T	AGAAGCTGAGGATGGAGTCTCCTGTGCTGGGCGGCTTCGACTACCAGGACACCCTGGGTATAGGAACCAGCTGTGCCCAGTCCACCTCCTCATCCTCCTC[C/T]CTGACCAGCTTCAACAACTGGTCCCCTGCTGTCCCGTCCAACCCATCCCCTGTGGTGGGCGAGGATGTGGGGGGGTTCTTCAGCGCGGCTGGCTCCAACG
Pal6	PalAyuSNP2-373	44.37	T	A	ACCTGGCCCAGTTCTCGGCCCTGTAAAGGCACGTGCCTGCAGTCGCTCTGCAGATCTGAGGGACTTTGACAGGCGAAAGCAATGCAGTATCTGCATCTTC[T/A]GATTTTTGTCTGTTAGGAATGGCAGCCATCTTGTCCTCACCTGATCAGAAGATCTAGAGTTTCAGCAGAGCGCTCGAGGGCACTTCTGCCTGCTTTTTAC
Pal6	PalAyuSNP2-376	44.37	C	T	ACGAGGGCAAAGACAAGTTTGACAGCAAGACCTCAGGGACGCCCAAAGAAGAAGGGCAGGCGCTAGATGTTGATCCGCTCAGATCTCCCAGTGAGAAACA[C/T]CACATGAAACAAAAGGCCAGAGAGAGGCTGAAAGAAGGTACGTTGGCTGGTCTGTTGCTGCGAAGCTGTTTATTGTCATTGAATTAGAAAGAGAAATGAA
Pal6	PalAyuSNP2-377	44.37	T	C	CCGCCTCCGTCCCCCCTCCCCTCCTCCCATCGTTCACTACTCTGAGCATGAGTGCAGCCAGCTGGGGGACAAGATCAAAGGTGGGTGCTCACACACCTCA[T/C]ACACTCACTCTCAAATAATCACCAGCACACTCACAAATACTGTGATCGCACGCGTACACACACACAACTCCTCACCTCTCCTGTGTTTTGTGTGAGGTAT
Pal6	PalAyuSNP2-374	44.37	G	A	CAGAGAAAAGACAGGCTCAGAGCAAAGAGGACATTGAGAGGGTGTCTGCATGTGTGTACTGTATGTGTGCCGGAGCGTGTCCACATGCTCTTTAGAGTGT[G/A]CTGATGTGTGTACTGTCAATGTCTCGGGGTACGTATGTCGACGCATGTGACCGTGTGCATATTTGTGCATGTGCTTGTATTAGCGTGTGTGTGTGTTTGT
Pal6	PalAyuSNP2-371	47.65	G	A	GAGGGATGGAGGAAGAGAGATAGTGGGAGGGAGGGAGGACACAGGGATAGGGAGGTGCTAAACTGTTTGAGGAGTAGACAGCTGTGGAGAGAGAATGCGC[G/A]ATACAAATGTGAAGAGTGGGACAGAGTGAGTGAGTGCAACTCTTTCTCTCTCTCTCTCTCTCTCTCTCTCTCTCTCTCTCTGTCTGTCTCTCTCTCTCTC
Pal6	PalAyuSNP2-368	47.65	C	G	CCCTGCTGCTTTGCGGGTGTTGATGGTGGAGAATATCTTCTTCACACTGGCAGCAGACAGGCACAGGGGCTGGTCGTGCGGAGGTGGCGGAGCTTTCTGT[C/G]GACGGGTGTTGTTCTGCGCTTTGAAGCGTGCAAAGAAGCTGTTCAGGTTGTTGAGCAGAGTGCTGTCGCTCTCAAAGCTTCGTGGCGTAGGCTTATAGTC
Pal6	PalAyuSNP2-369	47.65	T	C	GCGAATGGTGCTGAGGGAGACGACGAGTCACAGGTCACGTGGATGTGAGGCGAGGGAACGTCTACGGTTGATCGTTGGGCTTAAAAAGATGAGGGGGAGT[T/C]TGCACAGGAGAGGTGCGTTCCTCTGTCTACTAAGGTGTGTGTGTGTGTCTCACTGCTCTCGTCATCCTCAAAGTCGTAGCGGGCGTAGCTGTTGGGGTCT
Pal6	PalAyuSNP2-370	47.65	T	A	TCAGAGCAACACCTTGCTGCTAGCGCAGTCACCGTGGTGCTGCTTCATAATCTGACGGGAAAACGTACTTTAACGGACCCATAACTGTTGGTGTAGGGTG[T/A]AGTGGGGGACGGATGTGGGTATTCAGGGACCTATACTGGTAGACACACACACACACGCACACACACGCACACGCACGCACACGCACGCACACAGCGCTGT
Pal7	PalAyuSNP2-507	0	A	T	CGAACTCCCCGCCCAGACGAAACGCCAAAGATCGAGACAGACTACTGGCCCTGCCCTCCCTCGCTTGCTGCCCTAGGTAGGCTCCTCCCACTGCGTCCCC[A/T]GGACACGCCCCCGGCCACACACCAGGATGTCTCTGCCTCACAGACTCCGACACGCCCACATGCAGCAGCTGTTTTGACTTGTTCTGTAGCGATGTAACCT
Pal7	PalAyuSNP2-511	0	G	A	GTAAGGGAACAGGTGGAATAACAAGCAAAAAAAAAAGGCATCCTCATCTTCTTTTAGTCTAAATCCCTCAGAACTGGTCCTTTCTGAGTCAGACGACCAC[G/A]GGAAAGTACAGGACAATGGCTGCAAGGTTCCAGGGATAAGTAGCTTACCTGATAATAGTCCCACCTGAATGGAATTGAAGCTTCAACTAAGACTCAAAAG
Pal7	PalAyuSNP2-52	0	T	C	TGGAACTAATAGAATGAGGGGGACCAATATCTAAATATCATTGAAACGCTAAGGATCCGTGTTATGCTTCTACCACAGCCTGTCCTAAAGCATGTCTCCA[T/C]ACTCTGTCTTAGAGCATGTCTCCACACTCTGTACTATGGCATGTCTCCACACCCTGTCCTGTGGCATGTCTCCACACCCTGTACTATGGCATGTCTCCAC
Pal7	PalAyuSNP2-506	0	T	A	GCCAGGGTGCTTTAGATATGCTGGACTGGGTTTCACACTGACCCTAAACTGAGACTTGCAGTCAGACATACTTCTCCTTCTTGGAGGTTGAGGTGGAGCG[T/A]ACGTATTTGAAATGGCCAATGCTATCTTCTTCCTTCTGTCTGCAGCCCCTCCCCTCTTTAGCCAACTCCCTCTACCAATCAGAAAGGCAGGTACTGTATT
Pal7	PalAyuSNP2-502	1.64	C	G	CAGAGAGAGACAGAGAGACACTTCATTAACAGGAGGTACGATCAAATCTATAAAGAGGAAGTCTCAGTGTGTCAATGCTGGAAATGATGTTCGCCAAGTG[C/G]ACGATGGCTTTCCTGATAATATCCCGCACCCTGTTTTCATCTCGAAATGTTGCTCTCGTAAAGGAGACTTTTGGGCTGTTTGTGGTAACATGTTGATCGG
Pal7	PalAyuSNP2-508	1.64	C	T	TCGCTGAGCTAGTTTCAGAAACCTGTATTCCCCGTGAGGTTGTAGAAGCACACTGTGACAGCATCATCACTCAGAACTCATCGCCAGCAGAACGGAGGTT[C/T]AGTTTGTTGTCTTCAAATTTGTTTAGTAAATAAAATGACCACAGGGAGTTTGTTTTGCTGTTTTGTTTTCTAACTCAGTTAAGCGCTCTCTGTCTCATTC
Pal7	PalAyuSNP2-503	3.28	A	T	CAGACAGACAGCAGGGTGAGGGACAGACAGGTCCACAGACAGACAGACAGACAGCAGTGTGAGGGACAGACAGGTCCTCAGACAGACAGCAGTGTGAGGG[A/T]CAGACAGGTCTGCAGACAGACAGACAGACAGACAGACAGACAGCAGGGTGAGGGACAGACAGGTCCACAGACAGACAGATCAGATCCGAGCAGTGCATGC
Pal7	PalAyuSNP2-1849	8.21	G	A	ACAGACCTGGGCGGTGCAGGTGTGTGCGAATATGGAAAGGTGTATATATGTGTTCATCTGTTGAGGGGAGTGTAACTGCACAAGTGTATCTGTCTTTTTC[G/A]GCTTCTGACTGACTCTAACCCCCATCCCTCCCTCACCCTCTTCCCCACCCCTCCCTCATCCCCACTCCACTCCACCCCTCCCCTACCCCACCCTACCCCC
Pal7	PalAyuSNP2-1848	9.85	C	T	GTGTCTTTGATCTTGGAGGTCGCCGTGGTGATCAAGCGCGTGTGTGGAGAAGATGACAGGACTGACTGAGTGGCAGGATGCCTGGGTTTTGAACCTGCAA[C/T]CTTTAGACCTGCAGTCTATGTACTAAGTAGTTCAGCTGTGGTTCGGCTGTGTTATTAAGACATTTCCAGGCTGTGGAGTGAGAGTGGAGATAAACCTGGA
Pal7	PalAyuSNP2-504	9.85	G	T	AGTGGGTGAAAGATGGACAGAAGGAGGGGAGAGAGGAGGAAAGGAGACACAGTCCCAGAACATTACAAACTGAGAGGGAGAATTTCTGGAATGGAATGGA[G/T]TGCCATGTTGTAATCCTGATGTTTTTATCCCTGGCCTGTCTTTGGGATTGGGTAGGGGAGGGTGGAAAGAGGGAGAGAGGGAGGAGAGGGAGGGGTAGAG
Pal7	PalAyuSNP2-505	9.85	C	T	AGAGGAGGGGGAAAGTGAGGTAGAGACAGGAGCTGTAGTGTTGATGAGCTGAGTGTGTTGGTGTGTTCCAGTTGGTGAAGCAGGCGTGCTGGACCATGAG[C/T]TACAGGCGAGGACACCTTACATCCTGAAGGTGGTGCAGCTGGAGGAGCTGCTGACGGTCAGCACACTCGGTCTTCATCACGTAGGCGGGGCACCGGCAAA
Pal7	PalAyuSNP2-1847	9.85	G	A	TGACAGTGTGGAAAGATAGAAAGAGAGAACAGGAGATCAGACGTTGGGAGTGACGTCTTCATGACAGCTCACCTGCTGAGAAGTCAGGAAGAAGTCAGGA[G/A]AGGGAGAGTGGATAACTAGCTGCAGGATCACACAGGGTTAGCCTACAGAACACCTGCCTTCATCATTACTGCTGCAGCTACTCACTGACCTGTCTCTCTC
Pal7	PalAyuSNP2-1959	9.85	G	A	CAAAACCACAGCCAATGAAAACATCGCGTCTGTCTCCACCCGTCTCGTTGGTGTCGGAAGCCTTCAAGGACACGGGTACGACAGCGACCAATCAGCAAAC[G/A]GGCAGAAATCACATCATGAATATTCCACGGCGCCTCTCATCCTTGGAAGAACAGGCTTGGTCTCACGCACGAGACGGCAACTAATGAAGCATCTTATATT
Pal7	PalAyuSNP2-501	19.82	A	G	CATTTGGTTAACGTTGTTTTTCGTGTGGTGAATAGTTAAAGTTGGGTCAAATGTATTCATGTGCATGTGCTTGACTTCACTCACGCTGAACACAGACCCC[A/G]GAGTCTATGTGACCATACTGGGCCATGTCCGTGTTTATGGTCAGCATTAGAAACTATAACTGGCGTCTTGCTGCCCTGTCTTAACAAGCAATTGACTCTT
Pal7	PalAyuSNP2-497	21.46	C	A	CAGAGACAGGGACACAGACAGGGCAGGGACAGAGGGACAGAGACAGAGACAGATTGAGACAGAGACAGGGGCAGGGACAGAGACAGCGCTCGTGTTTGAT[C/A]AAATCTCCTCTGGATTAAACATATGGAAAGAAATCTGATATGAGATGGCTGTCGAAAGGTCTACACTTGGTCTGTGTTGTGATCATGCAAGCTGTGCTTC
Pal7	PalAyuSNP2-500	21.46	A	G	CCTTGGGTTCATTATCCAAGCAGGCGCTGCCGAAGGAGGCTGATAAGGAGACAGCGAGAGAGACAAAGACAGAAGAGCTCCGGTGGATGAAGCTGAAAAG[A/G]AGCGCAGTTCAAGACCAGGTGGACGTCTTGTTGACCCTGCGCCACTGACCCTTCTGAAACAGCGCATGCTGGCTACAATGCGCAGGCTCTCCCTAAAGAT
Pal7	PalAyuSNP2-498	21.46	T	C	AAAATCATTCCTTTTCATCTAAGCCTGTCTTCAGAGATTGTCACTGAAGAGTCTGTGTGGTCAGGACTAGCATCGATACAAACAAGGCAGACAGCCCCGT[T/C]CATCCTGCCCTACACCTGCCCTGTGTAATCAGAGCGACACCTTCTTAAACTTCAACTGTGGCAGAATCAGTCTCGTGTCGCGAGGAGCCCTAATTAGCAT
Pal7	PalAyuSNP2-499	21.46	G	C	CCGGGGAACCCACAGGAGAACACGCCGGAGAACACGCCGGAGAACAGGCAGGAGAACGCACCGGAGATGCTGTAGGAGAGCCCTCCGGAGAGCTGAGCTT[G/C]GGAGAACCTGGGTCTCCAGGACTGTCAGCCTCTGAGGGAACCATCTTGTCCAGCTCTGCATCCTGCCTCAACGCGTCTCTGCGGGGTTCACTGCATGGCT
Pal7	PalAyuSNP2-496	24.74	G	A	CAGGTGAGAGAGATGGAGAGACATGCAGTACTGATACGGCTGTCTGGGTAAACGTGGCATGATAAAAGATGAAATCTGGATGCGACTCTAAGAAGCTGAT[G/A]TGTGGATGGTTTGCTGTGTTCCAGGCAGCACCGGGGCCAGGTGTTGGGGTTGGTGTTCTCTCCAGACGGAGAGGCCTTGTACAGTGCTGGCTCCCTGGGC
Pal7	PalAyuSNP2-493	26.38	G	A	CTCGATAAACATTCCTCCGGGCCCATTGACAGACAGGTGTTACCTTCTGAATGTTCCCCAGGTAGCAGTGCACGCGCACCAGAGAGAGGTAGTCCTGGGC[G/A]TATTCGTAGTAGCGCAGCGCTGACTCCATGTCTGACTGGCTCTCCAGGTACTGAGCCCACCATTTATAGATGCTCCTGTAGAGACACAGCAGATGGCAGC
Pal7	PalAyuSNP2-494	26.38	C	T	GGAAACTGGCTCAAAAAAAAGAAAAGAAAAACATTTGGCTATCACATGCAGACAGTGGAATAACAAAATCTAATTCCATTCAGTGATATGAACACGGGAG[C/T]GAGGAGTAAGTCTGGATCGTCTCAGCGGTGGACATTTTTCTCCTCTCTGATAGCCTCTGGAATGTCTGGCTCAACAGGCAGAGATTTCCAGGTCAAAGGT
Pal7	PalAyuSNP2-495	26.38	T	C	CAGACAGTGGAATAACAAAATCTAATTCCATTCAGTGATATGAACACGGGAGCGAGGAGTAAGTCTGGATCGTCTCAGCGGTGGACATTTTTCTCCTCTC[T/C]GATAGCCTCTGGAATGTCTGGCTCAACAGGCAGAGATTTCCAGGTCAAAGGTCACGGAGCCACGGGGGCTGGAGGGACACATTTACCCTCTGATGCTTTT
Pal7	PalAyuSNP2-489	31.32	T	C	CCGAAACAAGTGTCTCTCTTGATCGAAACGCCTTTCGTCAAAACCCTTTGTGTCTGACGCTTACGTCGGCGACAGCAGACTAACCGGCGTGCTGGAACCA[T/C]GTTTCACTGGCGTGTGCAAGGAGTCAGTCGGCTTACCACTGGGCTCTCCATGATACCCTTGAGGAAGATGAGATCCAGGTCATTGGCCGTGGTGGAGCTG
Pal7	PalAyuSNP2-1242	31.32	T	A	GATGGAGAAAGAGGGAAGGACAGAGGTAGGTAGAGGGAGAAAACGAGGGTAGGTGAGAGAGAGAGGGAGGCAGGAGGAAGTGGAACAGGAAGACACAGGG[T/A]GAGAGAGGAAGTTGTCACATGTTACAGGGACATTTACTGTAGATGAATGCACCTGAGGGAGGAACCTCCTCAACTGGAGGACTGTCTCTTAGAGGGGACA
Pal7	PalAyuSNP2-491	31.32	G	A	GAGACGGGGCCAGTCGAAGCGACCGAGTGGAGACACCCTGCTGGCTGCCTGCACGGCTCTACAAGGGAGGAGACACCTACACCAGGGGCCTGCTGAAGAC[G/A]CTCAAAACACATTCTGTCTTGTTCCCTTCCTGGTGATAATAGCACGGCCGGATGAAAGCGTGGAACCATCCTCTCCACAGCTGGCTCCAATCTAGTCGTG
Pal7	PalAyuSNP2-490	31.32	T	A	CTCCTTCATCTGACGCACGCTCTCCGAGTCCGGGATGTACTCCTCTTCGGTGCGTTTGAACAGGCTGCACATGCAAAAAACACAGGTTCCCAAAGGTCAC[T/A]CAGGGGTCAAACCATCCGCTTCAAAGCCACTCACTTGTTTTGTCGTGGGCTGGAAGAGGCCTCTGGAACCTGGAGTCGTAACAAACATCTCGCATCGACT
Pal7	PalAyuSNP2-492	31.32	A	G	GATGAAGTCCACGAAATGAAGTGTGAAGGGAAGTGCGAGATACCGTTCAGCCTTTCATACTCCCCGACGGTGCCGCGTGGGAGCCAGACGGACAGACAGA[A/G]GGACGTGCGGGTACGTTAACGAGCGGATGTTACGAGCTGAAGTGCAAACGAGATACGGATGGAGCGAGAGAGAACGATCCAGAACGATTGAGAAGCACCG
Pal7	PalAyuSNP2-488	31.32	G	T	AGTGAGACAGAGTTTGAGTGAGAGGAAAAAGACAGGGACAAAGAGGAAGAGAGGAGGCGAACCAAGCGATGTGGAGTCGAGAGACAGGGGAGGAGGGGAG[G/T]CAGAGGGGGGAGAGCAGAGGGTGGAAGAGATTATGAGGTGGGAGTTCCAGAGGCACAATATGAGTGAAATGGGAGTCTTATGTACATCAAGTTCTGTCTC
Pal7	PalAyuSNP2-486	32.96	A	G	CGTCGAGACAGACTCGGTACAAGGAGCAGGTGACTGAACTGAGGAAAGGGAGGAACTCAGGACTGCAGAAGGAGCAGAAAGAGAAACACATGGTGAGTCA[A/G]GACTGAGCCCCTCGTCAGATCGACACACAATGTCAACATTTTGAACGATCACAATCAGGAGCCAGCCGCCAGAGCTTCATGTAGCATCTGTCGCTGTATC
Pal7	PalAyuSNP2-487	32.96	C	T	TGTTTATGTTTCGCCCACCGAAGACAGTGCAGCTCCACTGGTGAACATTACAGAGCGGTCATGATACGGTCCCAATGCTAAAGGGTTAGGCTGTCATGTG[C/T]AGTGTGATGTTGGGGTCTGCTGAAATCCAAAAGGTAAGGTTGGTCGAATGTAAAAGAAAACCACGTCTGGTTTTGCTGCACCGAAAGGCTTGTTCTGTCA
Pal7	PalAyuSNP2-485	34.6	C	T	ATGCAGCGATCATCAGTGCACTTCACTCCAGTCAGGTGTTTGGGTTTCAATACAAAAGACACGGTTGTACTATGAGAGGAGACAGTCTGCATTCGAAAAA[C/T]ACTTGCAGCTCCACGATAACGTGCCAAAGGATATTGCCTGCATGTGTTTACATGCGAGTTCACTTAACAAGCAATTCATAACTTTTCAACGTGGCCAATC
Pal7	PalAyuSNP2-484	34.6	C	T	CGGTGAACATGGACCCGTGCTCCCGCAGAGAGACAGTGAAGACGAATGGCAAATCCTCCATACTTGGTAATGAGAAACTAGGAGGTTTTCAGGAGTCTGG[C/T]GTGTTGCTCGCTGATAACGCTGTGTTGCAGTGAGAGGGTAGTGGCTTTGGTAACAGATTCATGGTACGAGCTGTTCAAAGGACTGTCGCTGGCCCTGAAC
Pal7	PalAyuSNP2-483	36.24	G	A	CTACACTTCCAATCCTGAGCAGCGCCGACCGACTCCAACCCGTTTTTCCACACCACAAACGTTGCATATCTAGTCGTACATAAAGATTTAACAAGACTAC[G/A]TTATTGTAACCCTCGAGAATTGATCCAATCATCAAAAATATTTCCCCCCAAACCCCTAATCTCTACCTCTCTATTAGATGTTCTAGTTTGTTTACATTCC
Pal7	PalAyuSNP2-478	37.88	A	G	TGTTAACTGACGCCTGCCTGACGGGCCAAGACTACTACTGGACATGGTAAGAGATGGGGGGTTGCTGTCCCTATGTGTGTTCTGTATCCACATGGTCACT[A/G]GTATTAAGCACTTCGTGCTCCAACTTCAGCCTGCGGGTGAAAACGGCGACCTTGCGTACAAATCTGCATGCTCAGCCAATCAGCTACTCCTACACGTCAG
Pal7	PalAyuSNP2-480	37.88	G	T	AAGAAAAGAAAAAAGAGGTAGGCTTCATCGCTGTGGCGTTCCAAAGCTCAACCGGTACACGCGCTCATGCGATTTGACGGCATTGCTTCTCGTTGGCGAG[G/T]GAGTTGTCGTAAAACTAGAATGCTGTGCTGGGTCGTTGTCTGTTCTTCCCCACTCAGTGGAAGACTGGGTCTGTAGGACCTGCCACCAAAGCACATGTCT
Pal7	PalAyuSNP2-477	37.88	C	T	AAACGATCTACGTGCCCATCTGATTGGACCGGATCTTTACTATTAGCCACCACGATCTGCTTCGCTCAGCTGTTAAACCAAAACAAAGGCCGTGAAGCTG[C/T]AGTCAATGAGGTGGCCAGGCGAACCCTGCCAGTGCAGGGCAAAGCAAGTGACACGAGTCACACAGCAGGTCACCTCTCACTCACTCTAACTCACTCTTAT
Pal7	PalAyuSNP2-481	37.88	G	A	CTTTTCCGTCCCCAAACGTCACAGTGACTCTGAGACAGACGGTGGCAAGAGCCGCTCTCGGATCAGCCTCTCAGACGTCTCCTGCTCGCCGATGATTGAA[G/A]AGCACCAAGGACTGCTGACCCTGGATCAGTCAGTGTGGAATACGAGCGAGCCCTGTCAACGTTGGTTCTACGTCTTCATCGAGGGTTGTGGTCGTCATGA
Pal7	PalAyuSNP2-479	37.88	T	C	GGGACGGGGAAGGGGGGGACTTTAGGACGCTCTGGCATTATTCATGAGACAGATGGGAGGTGCGACTGAGCTCCTTCCACCGCCACATTTGGCACAGCGG[T/C]ACTTTGGATCACTACCATGACTGGTGGCGTGCTAATTGTCTCCATCATCAGAGATTTAATATACCCGATAACACTTCGAAAAAACACCAACCAAGATGAG
Pal7	PalAyuSNP2-482	37.88	A	T	GAGCCAGCCTGTGCGAGATGTTCTTCCTCCTGTCCTCGCGCCTCTGTAGAGGGATCGCTTTCTCTCCTCCCCTCCATGTGCGAGCCCACTTTTTGGCTCC[A/T]TGAGTCATCCTCGTCTGTCAAACCCTGGGAACGCACAGCGAACGGCCCTAACAATAGAAACAGCATCAGGGTACAGCGTTTCTCCGGAGAAGAAAGAGAC
Pal7	PalAyuSNP2-476	39.52	C	T	GTGATGCAAGCTGGGAGCAGCAAGTATGTTCAGGAGCTACAGGAACTTCAGAAGAAACTATTATGCGACGATCCAATCAACATACAGTTTACATCGGTAC[C/T]GCCGACAATTCTCTGTTCCTCTTGTTTGGCCTTGTGTTTGATTGTTATCCCACAAATATTTGTCTTCAGAAAACCAAGACACACTGTCAACTCTCTCACG
Pal7	PalAyuSNP2-475	39.52	C	T	TTTGCCTCCTGTGTTTGAGACGGGACGCAAGTGTGTGATATCAGGATCTACGTCAGACACGCATGGTCTGATTACCGAACCCAGCATGGTACTGCTGTCA[C/T]TGCTCTCCTCTTCCGTGGCCTGTCTGGCATGGGAGGCCATTTTTCCTGATAGTGGGACACGAAAAGAATCTAAATCCAGGGTGATGTTAATGAATGTGGT
Pal7	PalAyuSNP2-472	42.8	C	A	ATTAACCCACACACTCATTCTCACTGACACACACACACACACACACACACATCTAGACAGGACGTGGATACACACCAATATCTATCATCACCAGAAAAAA[C/A]CCCACATTTCCCCAGAAAAGCTTAGTGACAGCCTGGCTGTGTCCTGGGGCAGTAGCCTCCGACAGAGACACATAACCTTCCTGGATCTGGTGCGGCCCCT
Pal7	PalAyuSNP2-474	42.8	A	G	ACAGAGAGGCACACAAGGAGAGAGAGAGACAGAGACAAATAGAGTGAGAGAGAAGAGTTGATATCAATGGGCAGAGTGAAGCAATAGGAAACAAGACAGA[A/G]AATCAAAGTTGGTGCCACAGGGGAAAGCACTTGAGAAGCTGATCGACAGCCCAGGCCCATCTACACAAGCATACAGTGTGCCTGTCTAGGTTCATATCAC
Pal7	PalAyuSNP2-473	42.8	T	C	AACCATCTGGAGGAAGAAACCAAGCCGTCAATGTAAAGGTAAAACAACGTTTGGATAGAATATGTTCTGCATTTGGACTTAACATCACAAACAGGCATTA[T/C]GACCTTCCACTCAATGAACTGGCCCATTATCATGTCCAATCATGATATAAAACACGACCATTTATTCCAAAGGCTCGGTTTAACTCTGTGTGGGACTCAC
Pal7	PalAyuSNP2-470	44.44	C	T	CCAAGTGTGGGTTACCAGTAAGCAGCAGACCTGCAGTTGAATCGAGGACACAAAACCAGCCAATCTATTCCTGCCCCTTTAGTAACCTGATACTGAGTGG[C/T]TAGCTAATCTACCAGCTGTCTGTCTGGTTGGCTGGCTGGCTGTCGACTTGCCTGGCTGATTTACTGCCTTCCTCTCTGACTGACAGCCAGTTGACTGACC
Pal7	PalAyuSNP2-471	44.44	C	A	GAGGCTCAGGAGGATAGCAGGATGAGGTGATGGGAGGGTAAAAAGATGACCATCACTGGCCACAGTGTTGTGTCCTCACGTAACCAATGATACAATCTGG[C/A]TGAATAAAAGGAAACTAAACACCATGTTCCCGAATGCCATCGCAGCTTTCCTCATCTCCTCCACTTTCCCTGTGTCTCTACCTCTTTAACGTTCAGTCTC
Pal7	PalAyuSNP2-469	44.44	T	A	TTCTATAGATCCAAGTGTGGGTTACCAGTAAGCAGCAGACCTGCAGTTGAATCGAGGACACAAAACCAGCCAATCTATTCCTGCCCCTTTAGTAACCTGA[T/A]ACTGAGTGGCTAGCTAATCTACCAGCTGTCTGTCTGGTTGGCTGGCTGGCTGTCGACTTGCCTGGCTGATTTACTGCCTTCCTCTCTGACTGACAGCCAG
Pal7	PalAyuSNP2-464	46.08	C	T	CCAGACCAGCTCTCTCTCTCCTGTTCTCTCCAGCCACAGCCAGACCAGCCCTCTCTCTCCTCTCCTCTCTTCTCCAGCCACAGCCAGCAACCAGAGGGCT[C/T]ATCCATTGTTTAAGCAAGACATTTGTAAGAAATGAGTACCTTGGAAATACAGAGGCCTTGGACCGTGGCTCCAGAGTATGTAGTTCACCAATGAGTGGTG
Pal7	PalAyuSNP2-467	46.08	A	C	GACAGAGAGAGGAGGAGGAGAATCAGACAGGTATCTCCTCGACAGGGTTAGCTCCTCACACCCAGGGTCCCCTCCCCTATTTATCGTGCTCTATTCTCCT[A/C]GTCACCCTCAGTCCTGGCCCCTCACGCTCCCTTTCATCACTCAACATGATCACTCTCTGCTCTTTCTGCTTCTCCCATCACTCAGTCTGCTGTTTCTCCC
Pal7	PalAyuSNP2-465	46.08	G	A	GGGGAGGAGGACAGGGCAGGGAGAGGAGAGAGGAGGGCAGGGAGAGGAGAGAGGAGGGCAGGGAGAGGAGAGAGGAGGGCAGGGAGAGGAGAGGACAGGG[G/A]GGAGTGTACAGGGAGAGGAGTGGACAGTGAATGAGAAGATGGGCAGAGAGAGTGAGCAGACATGCGTGTCCTTGTTTCAACTCTGTTCTCAGCTGATTAG
Pal7	PalAyuSNP2-466	46.08	C	T	CACGCTGTGACACGCAACCTGTCGAGCTGTCCAACCAGAAACACAGCCACATATGCACAAAGCAGGAACGGTAATTGTGTGTAGTTGTCGTCTTATCCAT[C/T]GTCTTCTTATTGGTCGGCTCTGAGCGGGTACCTGTCTCATAGCGGTCTCTCCGATCTTGTCCGAGTGTTTCCTGATGCTCTCCAGGAAGTCCTTGAGGTC
Pal7	PalAyuSNP2-468	46.08	G	C	TCTATTCTCCTAGTCACCCTCAGTCCTGGCCCCTCACGCTCCCTTTCATCACTCAACATGATCACTCTCTGCTCTTTCTGCTTCTCCCATCACTCAGTCT[G/C]CTGTTTCTCCCGCTCGTCTCCCTCCTCAGGCGGAATGCTTAGTATCAAAGTTCTCAGTGCAGCAGAAATAACACACCTACTAACCCAGCTTGGCCTGGCC
Pal7	PalAyuSNP2-461	46.08	G	A	TTGGATTTTGCACTGACAATGACTTACTGCAGTGATTGACAGGAGTGAGGACAGGGGAAACTGCACATTTGACTGCTTATGGTTTGTATGTCCCCACCAC[G/A]GGGGATCTGATTGAACTGTAGACTGTCTCTAAACAAGCCTCTTCTGCCCCCTGCTGGTGTCAGACTCTAACACAGACCCAGCATTCTTACAGACCTGGGA
Pal7	PalAyuSNP2-462	46.08	C	A	GGGTGTATAGATAGATTCTGCTGGCTCACACCTGTATGCTGTTCTATACTTATCATGAATACACTCACACATACACACACTGATCTGGGTGAAGGGAACT[C/A]ACTGGACAGACCAGAGCATCTAAAATGAGATTAGGTAAGAGTTCTCTCTGTATCTCTCTGTCTCTCTCTTTTTCTTTCTTTCTTTCATCTCTTTCTGAAA
Pal7	PalAyuSNP2-463	46.08	G	A	CCTGCCCTTCTCAACCCATGTCTGGCCCTCTCACCTCCTACCTGTTGTAACCTGTTCCTACTTGCCCAGACAGCTCGCCCCATCCTGTTTGTTAGTGTCT[G/A]CTGACGTTTAACTCTGACTCATTAAGGTTAGCTACGGTGATGTAGCAAGAAGAAAAGGTCTAGTTCTACCTGTCTCATTCCACTGTCACCCTCAAAAACA
Pal7	PalAyuSNP2-460	47.72	A	G	GTTTAACTTCCAGATCAAGATGAAAATCCATAGGAAAACCTTTACTTCTGGTGAAGCTGTCAAAAACAGAGTCTGAAAAAGACAGTGTTATGGCAGCAGC[A/G]TACATAATCCATCCATGGACTCCTTTCATCGATTGTCTGCTACGTTCTTGTTCTCCATTCAGCCTGAGGCCTCTCAGGTAGAAGGTCAACATGCCAACCT
Pal7	PalAyuSNP2-458	49.36	T	C	GGAGACATGACCACGGGGAGAGGAGTTACATGAGGGGAGAGGGAAGAAGAGAGGAGAGGAGAGGAGGAGGAGACAACAGAGAAGAGGAGAGGAGGAGGAA[T/C]AGAGGCCAAACTCTAAGTGGGCAGAGGAGGGTTGAGGTCAGGACCAGAGGAGAGAGGGGCTCACATAGAGCAGGGTTAGTGTAGCTGGCAGGCCACTTCA
Pal7	PalAyuSNP2-457	49.36	C	A	TGGGTGGATGAGAGGGAGTTTGTTGAATGTATAAAGGGAATGTTTACAATTCGCAAACAATTGTCCTCCCAGCTCCACCATGCTCAATCATCTGCATGCA[C/A]AGATCATTGTAGTCTCTCTCGCCCTCCTCCCCTGTCTTCCTTTGCTCTCTCCCCTCAGCCTTCTTCAATTCACCTGCAGTTCAATAGAAAAGGCTGAGTG
Pal7	PalAyuSNP2-459	49.36	C	T	AACAGGCAGGCGGGCAAATGGACAGACAGAGAGACGGACGGACGGGCGGGAGGACAGATCTACAGACAGATTGACGGACAGACAGAGACAGATAGATGGG[C/T]GGACGGGCGGACAGATCTACAGACAGATTGACGGACAGACAGACAGACAGATGGCTATCCCTAGTATCAAGCAATCACTGTGTGCTGTGTTGTGTTGGAC
Pal7	PalAyuSNP2-454	55.96	C	A	GGGGAGGCGGGCAGAGCGACACAGAGGAGAGGCTACGACAGCCCCGCGGCAGACAGGGGTGAGGACGGGCCGAGCGAAGGAGGGAGCGCATACAGACTTG[C/A]CATATGTATGTGGTAAACCATGCTCCCAAGGGGGGTTTTATTCACCTCCGACACTCTCTTTTCTGCTTTTCTTCTCTCCCATCTCTCCATCCACGCCCCT
Pal7	PalAyuSNP2-455	55.96	A	G	TCACTCTGCGTTAAAGAAGCACTGCTGCCAAGACTGTGGGAAAGGTTTCAGGGTGAAGAGACAGCTGACTAACCACACCTGCCCTCACCTCAGAAAGGAT[A/G]CGGCAGGAGGGATGAGGGGCAGGGCTCGCAGGAGGACAAAAGACTTCAAGTGCAAGGAATGTGGGCTGGCCTTCATCACTGCCGACCAGCTGTCCATCCA
Pal7	PalAyuSNP2-456	55.96	G	A	GAGCCAGTGAAAGAGCCTGAGAATAATTACTACGATTATCCCAAGAAGTTCCTTAAACAAACAAGCGAGGTACACACAATTCTTCTAAACATGGTATAGT[G/A]GGACAGAGGAAGTCCTGGCCATCTATGTAGCTACTCTTTTCTGTGTGTGATTGTTCTGGCTCATGTTCACTGGCACCTACACAAGCAGGTTGTTTATCCT
Pal7	PalAyuSNP2-450	57.6	G	C	GGAGACGGGATTGGCTGCAGGGTGGAGCAGAGGGGAGAGAGAGACATGGTGAGACAGGTGAAGTCAGGCATGTGATGAGGGAAGGAGAGAGGGGGTGGAA[G/C]GGTAGGAATTCCCCCCCCATACACACACGCAGGTACATCAGTGAAAGAGCACTTGTCAAACGCACACAACACACTTTAGTTTAAATACGCTTTAGTAAGA
Pal7	PalAyuSNP2-451	57.6	G	A	CTCCAGGCTGTCCAGCATTCCTTCTGGAGATTTCTCCGACTGTGAAACAAAGCGTCCTCTCTGTAGAATTGATCTGATTGTGAAAATGGATTTTGTAGTC[G/A]GTCTAGGGCCATAATTGGCTGTCTTAGCGTAGTGAAGAAATCAAATTTAATTCCAAAGTATTGATCGGTTGTTCATTGTTCGTTTAAAAAAAAAACTTTT
Pal7	PalAyuSNP2-447	57.6	G	A	GTACGCTAATAATAAAGGCCCCGAAACGATGCCTGACACAATACAGATGTTTCGTACGAGTCAGCAGGCAGAGAGTGGTAAACAGTTGGGTGTGGGCCTC[G/A]GCTTTGATGTACGGTCGTCTCTTAAAAAGCCTGACCAACAGAGCACAATGGTGGTAAACAATGCTACCACTTTCCCCACTGTCTTATTAACTAACCACAC
Pal7	PalAyuSNP2-453	57.6	C	A	GCGCGTTGTCATCCTGTGGAGAAGAAAGTCGACGTCCTTCTATTTGATCTATTTGAAATGTTGCTCAAGTCGTCAGGCCACTGACCTGTAATTCTGTCTC[C/A]CTGATCTTAGTGTCATGTGACCTGTAATTCTGTCTCCCTGATCTTAGTGTCATGTGACCTATGATGCTGGCTTCCTGATCTTAGTGTCATGTGACCTGTG
Pal7	PalAyuSNP2-448	57.6	C	A	AGAGAGAGAGGGAGGGAGGGTGGAGGAGAGGGAGAGACAGGGAGAGAGAGACAGGGCCACAGTGACCAGACTTGCATGCTAATAAACGGACCCTTCTGGA[C/A]TAGAGCTCTACAGAGCTGGCTTTCATTGGCAGCTCGTACCCCCTGGTCTCAGACACGCAGAGCTCTTTCTCTTGCTCTGTCTCTCGCTCTGTCTCCTCTC
Pal7	PalAyuSNP2-452	57.6	T	C	GCTCCAACTGTCCAACTGTCCGTCTGTTCCCTGGGCCATCTCTCCAACTGTCCGCCTGTCCAACTGTCTACCTGTCCAACTGTCCATCTGTCCGCCTCTT[T/C]GCCTGTCCAACTGTCCGCCTGTCCAACTGTCTACCTGTCCAACTGTCCATCCGTCTGCCTCTTCGCCTGTCCAACTGTCTGCCTGTCTATCCGTCCAACT
Pal7	PalAyuSNP2-445	59.24	T	A	AGGGAGACAAACAGCTCTGTGAAGACACTCAGGGCCAATTATTCTTGCGTAAGGTCAACTGTCACAGCTTGCTATAGGTAGTGTGTGTTGTGTGTACTTA[T/A]GTGTGTGTCTGATTTTGTCTGCGTATGTGCGAGTGTGTGTTGGGTGGCCAGACTTGTGTGTGTGTGTGCTGTCTGTATGCACGTGTGTGCTGATTACATA
Pal7	PalAyuSNP2-446	59.24	T	C	AGAGACCAACCCTGCTGACTCCAAACCAGGAACCATCCGGGGAGACTACTGCATCCAGGTTGGCAGGTGAGTGATCAGGCCACCAGCCAATCAGTGACCT[T/C]GATGGTGCCCTCCGCTGCAGGCAGAAGGATCTTGACCAATAGTATCAATCTAATCCCACCCTATACCTAGCATGAGATCAGTTGTCTTGTAAAAGAGTGG
Pal7	PalAyuSNP2-1790	60.87	A	G	ACCAGCTGACAGGTGACAGCAGCACAGAGCCTTATATCAGGTACACAACATGGCATGACAACAACCTGTACACAGGCAGTGTATGCATAAAAACCCACAT[A/G]CATAAACACAACTGTGCATTACTGTGTGTGTGTTCTTCCTCTCAGGGCCCTGAATCATGGCTGTCGTTGTGTAGAGCTAGACTGTTGGGATGGTGATAAA
Pal7	PalAyuSNP2-442	60.87	C	G	TGATTGGGAAGACTGGCCCAGATCTGAACCCGAGCGGTGTTTTGTTATTGGACTTTTGCGCTAGTTACAGTTTGTCCATAACGAACACCACGTTCGAGCA[C/G]AAGGGCGTCCATCAGGACACCCTAGGTCGAAGCTTGATGATCAACTTTGTTTTTGTGTCCTCTGACCTGTGGCCGCATGTCTCGGACACTCGGGTGAAGA
Pal7	PalAyuSNP2-443	60.87	G	A	GTCTAACACCCCTGTCAGGAAGAGAGAAAGCTGAACACTACAAGCTAGACTCTACAAGATCAGTGCAGAAGAGAAGACAGTTGGACCAAAGGGTCTTTTC[G/A]TCACATTGTTTGTTCTGTACAGTGAACCGCGGGTTTCAGAAAAGACCAGGTCGCAACGTCAACTAACACTGCGTCTGCCATGTTGACATATAAAATACTG
Pal7	PalAyuSNP2-444	60.87	A	G	TATGACCAAGCTAGCTATCATCACACCCACTCGTGTCACAGCTGGATTGTGACATCAGAACATGGCACTTGACAGGGTTAGGGTGCAAGAGTGATGTCAT[A/G]GTGCCTAATCAGCTGGTCTGAAAAGATATTGCAATCCACTTCTGATCTGATGTCTGTCTGTCTGTCTGTCTGATTATGGTATGTATTTACAGAGGATGTG
Pal7	PalAyuSNP2-449	65.81	C	T	AAAGGCATGAAGGTGCATGAGAATGAGGAAAAATGAAAAGTCAAAACACAATTTGGAAAAGTGACCAGAATAAATAGCCTGTTTAACTTAGTAACATATA[C/T]GACAGGCAAGGCTCTGGACATTGTTCCCAGTTTAACAAGCGAGTGCTGATTGAAAGGTGCGTTTGTTCATCACACTCCCTGCCTCTACAGACTGGGTGTG
Pal8	PalAyuSNP2-554	0	T	A	CGTGACCGACGCCCCAGTCTCGCACAACGACAGCGCTGTGAACACCGGAGCGATTGACAGTGGCATGATGTTATCTGTTTAGCCATGCTATGTATATCTG[T/A]AAATACACCCTTTGTGGTTTTTGCGATAAGAGTGCGATGTCGAATTTGCATCCGTCTGAGTCAACTTTCTCCTGTCTCCTGTTGTAGTTCTTCTCGAAGA
Pal8	PalAyuSNP2-210	4.93	C	A	TTTTACCTTTATTATCAAGTAATACACGCTGAAATAAGAATTACTAGCCTGGGAACTAGACCAATCTGCCAGAACAGGGTTTATTTACTCTTGCTCTGGC[C/A]CCACTCACATTTCAAACAGATTTCAGCCGAGATAAAAAGCATTGGGCCAATAAACAACCATTGATCTGATGTGGGACGGGTTTGAAACGATGGCTGTACA
Pal8	PalAyuSNP2-552	4.93	G	T	TTGCATCAGGGGGTGTGCGGGGGAGGTTGGTAGCACCCGAGGCAGGGACAGGGGACTGACAGGACGGCAGGCAAACCCTTGAAGACCCGTCATTCGCACC[G/T]GGTGGCTTCTGAGGATCATCCGGAGAAAATTGACAGTAAGCGTAGTTAAATAGCTGGTACGTGTGTAGCTACTAAGACTAAGAACAGTCAATAGTTTATT
Pal8	PalAyuSNP2-918	4.93	G	A	AGAGGAGGAGGAAGAGGAAGAGGCGTACCGCAGACAGCTGGAAGAGCACACCAAGCGTAGCTACAACCAGCAGTATCAGGATACGGAACTGTAGGGACCA[G/A]CCCTCACACACGATGCTGTGCCCTCTGATTGGCTGGCTCCGTCTGCAGACACGCCTACCTGCGCATACACTTGTCATTCCTTGGGCCACACCACCTAACC
Pal8	PalAyuSNP2-1900	4.93	C	T	TCAGGGACTGGTAACTAGGAAGTGTCTGGGATTCTGGATGTGTCTGGGAAAGGGGGGCTTCCTCTTTCACTGAATACCTTCATCACTGTGTTCCTCCCTC[C/T]AACTTCCTCTTTCCCTGATTCCTCTCTGCCTTGCCTGTATCCTCCTCTCTTCCTCTCTCTGTTTCTCCCTGTCTCCTCTCTTTCTTCCTCTCTTTCTCCC
Pal8	PalAyuSNP2-1796	4.93	A	T	AGAGGGAGAGAGAGAGAGGGGGAGAGAGAGAGAGAGTGAGTGAGAGACAGAGAGAAAGAGAGAGAGAGAAAGAGAGACAGAGAGAGAGAGTGTTGTCCTC[A/T]TCTATATTATTTAGTCCTCTCAGAAGCTCCAACCCCCCTCCCCACAGCTGTGGTTCCTCCATCAGGGAGTGAAGTCCTTCTGAAGAGACTGCTGTGTTTG
Pal8	PalAyuSNP2-553	4.93	T	G	AGCACCCGAGGCAGGGACAGGGGACTGACAGGACGGCAGGCAAACCCTTGAAGACCCGTCATTCGCACCGGGTGGCTTCTGAGGATCATCCGGAGAAAAT[T/G]GACAGTAAGCGTAGTTAAATAGCTGGTACGTGTGTAGCTACTAAGACTAAGAACAGTCAATAGTTTATTGTTGGATAGACAGACATTGATTTCAGTCTCT
Pal8	PalAyuSNP2-1901	4.93	T	G	TTCTGGATGTGTCTGGGAAAGGGGGGCTTCCTCTTTCACTGAATACCTTCATCACTGTGTTCCTCCCTCCAACTTCCTCTTTCCCTGATTCCTCTCTGCC[T/G]TGCCTGTATCCTCCTCTCTTCCTCTCTCTGTTTCTCCCTGTCTCCTCTCTTTCTTCCTCTCTTTCTCCCTGGGTCTCCTCTCTTCCTCTCTCTCTCTTTC
Pal8	PalAyuSNP2-1859	13.21	T	C	TCACCAGCAGTCTTCCTAGAAGGCTTAGCAGCAGCTCAGAGGCAGGCCACTCCGGCTTGTTGACGGTGGACAGCAGGTCCTGGACGAAGTTCTCAAACAG[T/C]GGGCGGTAGTCCTCCTCTCCCTGCTTACTACCACACCTGGGGGAGGACGGGGGAAGGAGGGGGAGAAGGGGGGAGGCAGCTGTTACAAACCAGTTCTATT
Pal8	PalAyuSNP2-1888	14.85	A	C	TGTCTTCTGCTGTCTCCTGCTGTCTCCTGCTGTGTCCTGCTGTGTCCTGCTGTGTCCTGCTGTGTCTTCTGGGCTGAGATGAGACAGGAAGGTGACAGTG[A/C]TGATCTCTGACCTTCTAGAGACGGAACAACATTGGCACATTTCCTTTTACATTTTTTCTTGCAAACACATCTCTCTCCTCCTCTCTTTCCTCTCTCTCTC
Pal8	PalAyuSNP2-1940	28.27	G	T	GGGGGGGTGTGGGAGACAGCAGTTCACTCTGGTACACCACGCCTGTGAACTGGTTCACGTGGCTGCAAACAAACAACAACAGCTTTATTCCACCTATTAG[G/T]GACGGGGGTAATTAGAGGTTTGAATGTTTTACATCATTTACTGGTCTAACTGACTCCTCCCACTCTCTCGTCCTCATGAAAAAACCCCAATTCTGGACAT
Pal8	PalAyuSNP2-550	28.27	G	T	AGTAATGGATACTGTCTGCTAGTGCATTAACTGGGCACTAGCTCCTGTCTGGGTGACGTGATGTGACACCAAGGCTTCTCTTCTCCGTGTCAAGCACAGC[G/T]TGTCTATCTACACACCTGTCTATCTACCTTCCACTTCTGTCTGCCTGTGTGCCTGTCTGTCTGCCTGCCTGGCAACCTAGTGGGAGGCTACCAGACCTTG
Pal8	PalAyuSNP2-551	28.27	G	C	TAGGAACGGTTATCACAGGTCACAGACAGACAGGAATGCTGGTGGTGGGGAAAGAGGGTCTCTTCTGGCCAAGCTAACAAAGAGCAGATTCAAACCGTAG[G/C]CTAAGCCTTTTCATGGTGTTACCCTGCACTCATCAGCATTTGTTAGGCATGCACCAGGCAGTGATAAAGCCATTCTAATTACTGACATGTCCTTTCAACT
Pal8	PalAyuSNP2-1939	28.27	C	A	CCTGGCCGGGGGTCCTGGGGGGGGGTGTGGGAGACAGCAGTTCACTCTGGTACACCACGCCTGTGAACTGGTTCACGTGGCTGCAAACAAACAACAACAG[C/A]TTTATTCCACCTATTAGGGACGGGGGTAATTAGAGGTTTGAATGTTTTACATCATTTACTGGTCTAACTGACTCCTCCCACTCTCTCGTCCTCATGAAAA
Pal8	PalAyuSNP2-549	33.21	T	C	CAGTCACGAGCCTCCGAATCGTCAGGAGAGCCAGCCAGTCAGCTAACCAGCCGGAAAAAAAACAGCCAGCCAGGAGAACAACTGCCACATTTCTCTGCCC[T/C]AACCCCTAGGACACCCCATCCACACAAAGCGACTCAACTCTGGTTAGTAATTCTCTCTCTGTCTCTGCCAACATGCACAAGCTCTAAATCCTTTATTCCG
Pal8	PalAyuSNP2-548	38.14	C	T	CAACCTGAAAGAGAGGACAACAAAACAACATGACAACACTTCTGATTGGGTCCCCAAACTGCATCTTACCAGTGTGAACGAAGCACAAAACCACGGACAA[C/T]GTCCTACACACTGTGGTACCATGTGTACACAGCTAACCTGTCTCTTCCGTGTGCACCACCTGTACTGTCTATATGCGTTGTTAGTACGTCACTTTGTATG
Pal8	PalAyuSNP2-547	38.14	G	A	GCGACCGCCCTGGCAGAGGAACTGTCAGAGGACCTCTGGGTCAAAGGTCAGAGGTTACATAAGGGCAAACACTTCCTGACTCACTTCCTGTAGCACTTAC[G/A]ATGTGGCTTTTCTGCATTGCGTATGGTGACACACCCTCCATACAGTGAGTACAGTACATTAGAGCTGAAGGCTGGTCTGTGTCCCCAGCGGTGGACTTGC
Pal8	PalAyuSNP2-544	39.78	G	C	AAAGAGAGGGTAAAGTTAAGAGAGAAGAAAAGAGTGCAGAGAGACAGTGTCAGAGAGAAGAGAGGAGAAAGAGAGTTAGTGATACTGAGTGAGTGGAGTA[G/C]AGCAGTATGACATGATGTCATCTAAAGATCCACCCACCTGTCTCCAAACATCATGGACTCCTGCAGACACTGGATACATGCCTCATGGAACCACTGCTGG
Pal8	PalAyuSNP2-542	39.78	G	T	GTACTGAACGTTCATGTTCAGGAGCCAGGCAGCCGTACGGTCAAGGGCGTTGGGGTTGACTGGGGAGGGTGCCTGGACACATACACACACAGGGAGAGAT[G/T]GTAGAAGGATGTTTTAATGATGTCTGTGTCTGTGTTCAAACAGGGAGACCAGAGGCCAGGGGTCAGAAGAAGGTCACCTTGATGAGAGTGCGCTGCTTGC
Pal8	PalAyuSNP2-545	39.78	C	T	TTGGGACAATCTACTGGGAGTCATATGCAGTTTGGGTCGAGGTAGGGTAGGGGGACAGGGACTTGGAGAGCCAATCGCAGCAGGCGATTCTGAGTATAAC[C/T]CTGACTATACCTGGCAGGATAACAGATGACTTGCTGTGGGGGTCTGGCACTAAATTAGTCTGCTACACCAACATACTCTGTCTGTCTGTCTCCATGTCTG
Pal8	PalAyuSNP2-546	39.78	C	T	ACCACAGCTGCCACTCGTGTTCAGGTTCTGGGGAGAGGAACTGCAGCACCTGTGTGAGTGGATACAACCTGGAGGCAGGCGTGTGTGTGGTCAGCACCAT[C/T]TGCAAGGATGGTGAGTGTTCTGCAACTCTCTCTCTCTCTCTCTCTCTCTGTCTCTCTCTGTCTCTCTCTCTGTCTGTCTCAACATGGCTGTGTCACACTA
Pal8	PalAyuSNP2-543	39.78	A	G	ATAGGAGAGAGGAAATGAGGGGAGCAAAAAGGAAAGAGAGGGTAAAGTTAAGAGAGAAGAAAAGAGTGCAGAGAGACAGTGTCAGAGAGAAGAGAGGAGA[A/G]AGAGAGTTAGTGATACTGAGTGAGTGGAGTAGAGCAGTATGACATGATGTCATCTAAAGATCCACCCACCTGTCTCCAAACATCATGGACTCCTGCAGAC
Pal8	PalAyuSNP2-540	43.07	T	G	TGGTGATACAGATAGACTTCATGACTTGGTTCCAGCTGCAGATGGAAAAGGTGCTTTCCAGCATACAGTGTCACAGCATCGGGAAATCTGCTTTGGAATT[T/G]GCTGGCCACTACTTGTCAAAAGCCGGGCCACACCCTCTTTCCCTGTGGCTCCTCCTTTCTTGCTGTCTCTGCCTCCTTCCATTGTGGCCCCTCCCACCTC
Pal8	PalAyuSNP2-539	43.07	A	T	CCCAGAGATCGACAGCTCATCCTCACCACGACAGCGGCGTACCTGGTTGAGGATGCCAGAGTTAAACAGCGGGTGCTTTACACCACTCTCAGAGGTGAGC[A/T]CGGTCACTCACCTGGGCTGGATCTGACCAACGCCGTCACTGTTTCAGGCTGAACTGACCAGTGTGGTTTGTCTGTTCGGATGCAGGTGTGTCGGTCAGTA
Pal8	PalAyuSNP2-538	43.07	T	C	CTTAAATGCTAGACAGCCACGTTGAATTTCCATCCACAAATCCTAAGATTGGTGGTAGATACACACAAGAGGTGCAGGGTTTTCCCCCTCTGTCGGAGAG[T/C]GCCTACCCCTTTCTCATGACGTAGCCGTAGAACGAGTTGAGGATGCACTTGTGGGCCAGCTGCAGGGAGTCGTACAGGATCTCCATGTTCTTACAGCGCT
Pal8	PalAyuSNP2-541	43.07	A	G	CACACACACACACACAGACAGACACACACAGACAGACACACAGAGAAAGAATTTTCATATTGGGGAGAATGAGAGCATCCAGCCTCTAACACGTGCCGTC[A/G]CGGACATGAACTCACTCGTTGTCCTCCAGAGCCTCGTACTGCTGATGGCGGTCGTCCCCTGGTGTGTGCGTGGCGTAGCAGCGATGCTCCAGGTTCCTCA
Pal8	PalAyuSNP2-536	48	C	G	GTGGACTTTCATGCCATGACAGGGCAGTGAAGGGAGTGGAAGAGCCTAGATAAATGTAACCAAACATCACAGTAAGGCTTTTGTTTCTGTCAACTAGGCT[C/G]AGATGCTCAAACCCAATCTGTAATCCCCTGTCCACTGAGATGTGTGTGTGTGTGTGTGTGTGCTGTATGTGTGTGCTGTGTGTGCTGTATGTGCTGTGTG
Pal8	PalAyuSNP2-534	48	A	C	ACAGGAAGATAGAATGTGAGTCTCTCTGGTAAGAAGTGTCTTAAAGGGGGTTGTAGGTGGATCAGTTCTGGTGCTCTGGGTGTTGGAGGGTTAGTGGGGG[A/C]GGATGGAGGAAAGACCAGGAGGTCTTTGGGCTGCACCGTAGGCGGGCTGTCCGGCTTGTCTCAGAAGTGACCAGAGGCCTGATCTAAAGGTCATCGCCCC
Pal8	PalAyuSNP2-535	48	T	A	TTACAGAGAATCCTTGTACACAGTTGATTGTTCACGTTATCACATTCAAGGCCAGTGGACTTTCATGCCATGACAGGGCAGTGAAGGGAGTGGAAGAGCC[T/A]AGATAAATGTAACCAAACATCACAGTAAGGCTTTTGTTTCTGTCAACTAGGCTCAGATGCTCAAACCCAATCTGTAATCCCCTGTCCACTGAGATGTGTG
Pal8	PalAyuSNP2-537	48	G	A	AGACAGCTCTGCACCTAACAGGACCTAACAGTCCTTGTAGGCCCACTCACCTCGTGAGGAACGTGTCTCCTGAGGTAGCTTTTAAGCAGTGCATCCTCCA[G/A]GAAGGGGTTCTTCAGTACTGGTCTGTCTTGGAAGAACGCACCTATTCCGGCTCGGGAGAACACCCGATGTCCCTCTGCCTCCCACTGGCTGTCCGCATGC
Pal8	PalAyuSNP2-1933	48	T	C	GGAGTTGACGGCTCCCAGATCTCACGAGGGTCCAAACGCAGAACGTAAACAAGTCGCCACAGCCGGAGGAGACTGACACAACAAACAATGTTTATCTCTC[T/C]CTGACGCTCCCTTTCCCCACCCCTTCTGCCTCTCTCTCTCTCTCTCTCTTCCTCTTTCTCTAGAGAAGTTGATGGCGTGATGACATCCCCCGCTGTCTCT
Pal8	PalAyuSNP2-524	49.64	G	T	AGCCCGCAGCAGAATCCCGAGTCTCATTAATCACGGTAGCAGAGACACACGCGCAGATGCACACGCGCACGCGCACGCACGAGCAAACATCTTTTTCTTC[G/T]CTCCCTTCCCAAATGGCACTTATCTTTGCCCATTTTAAAGTCATTTTTCGAGAGCATTCAGTTGGAGAGGAACATGTTGGACTAATGATGTCTTGGGGTT
Pal8	PalAyuSNP2-1832	49.64	G	A	ACACGCACACCACCGCTATCACAATACTCTGAGAAATCGTAAAACACTCAAAGACAAACACCAATTCAGAGAACCAACATTGCTACACCACCCTCCTCCT[G/A]TTCAACACACGCTGGCCCTTCACGCAAGACTAGAACCCAAGACACACTTTAAAAAGCAATTATCGTGTCCTTCCTAGCAAACAACGTCTCCCAGTCACCC
Pal8	PalAyuSNP2-532	49.64	G	A	GGCATCGTGGGACCACCTCCCCACAGGCCCACTACTCGCAGGAAGGACCATAAGGGGCCAGTGCAGTGCATTTAGGGCAGTGGTCAATGGGCAGGTGCCT[G/A]GACGACCAAGGCCGTCCACGCGGTCTCTAGCGCTGGGAACATAGGATGTCACCTCACTGGAGGGGAAGGAGCCCAGGCTTGTACGGAAAGTCGAGTGTTA
Pal8	PalAyuSNP2-528	49.64	G	T	TACTCAGTAAGACTTTGGTCACAGTGTACATAGTGTTGGGCGTTCAGACATAATGAGCATTTTCCATCTTCCAGGATCCTCTCCTCACAGCAGGACCCCA[G/T]TTTGGGGCCGGCCTGTCTCAGGTGACCTCAACAGCGACCTAATTGCTTTGATCGTCCAGGATTTTCAGGTGGAAGGGGCTAGAAACCTGCAAGTCATTCC
Pal8	PalAyuSNP2-526	49.64	A	C	AACGAGGGAGACAGACGAGAAGACAATGTGCCACAAGGAGAGAGAAAGAGGTCGAGAGAGAGAGAATGGAAAGGAAGATATGCAAGAGAGAGAGAGAGTG[A/C]AAAAGGAGAAAGAATAGAGGAAGGAGCGAGACAGAGAGAACGATGGCGTGAGCCTGGTGTCACCTGCGTCGCTGTTCTCCAGGGACTGGTCCTCCTCAGA
Pal8	PalAyuSNP2-525	49.64	T	C	CCAGGAGCCGTTTACAACATGTAAAGATCCCCATTGCGTTCCTCAGCAATCACATATTCTCTAGTCACCAACATTGCATGTGTTTTCAACACAGGCAACC[T/C]GGATCATGATCCTTTTCCCTCCTGTCCTTTCCTACGTTCTGTCTGTCTGCCCTCCCTCCCTCCCACTATCCCTCAATCTAGCACGTGGAGGCGTTGGAGA
Pal8	PalAyuSNP2-530	49.64	T	A	ATGGTTTCCACAGCATAACAACATAACACAGCGTCATGTTTACAACTGACTAAAAGGTCAGACGATCTCGAAAAAAACCCGACAGTGAAACAGGTCCACC[T/A]TCAGTAACAATGACCCTCGTATTTAGAAGCCCTGTCTACCTTCTTCCTCGCGCCGAGTTCCTCTTCCTCGTCGTCGTCAAACAGCTTCCTCTTCTTCCTC
Pal8	PalAyuSNP2-533	49.64	G	A	TGAGAAGAGGCATGTGTTAAGTGTCAAGCAGCACTAATGTAATAGAACCATTTGGTCTCTATGTTCACCAGAAATACACACTGCTGGCTTTGGCTCTGCT[G/A]TGCCTGCTCGCTGTCATGGCTCTAATTGTCGGGCTGTCTGTTGGACTAACCAAAACACCAGTATAGGCCTCACGTTGCTCTCTACCTCAGGTACGACGGT
Pal8	PalAyuSNP2-527	49.64	A	T	CTGTGACTATGGTGGCCCTTCTAGAAGGGCCAGATGAATGGCAGTGCAGGGGGAAAGAGACAGTGACAAAGCAAATACAAACACAAACATCCCAAACTCT[A/T]CTCAGTAAGACTTTGGTCACAGTGTACATAGTGTTGGGCGTTCAGACATAATGAGCATTTTCCATCTTCCAGGATCCTCTCCTCACAGCAGGACCCCAGT
Pal8	PalAyuSNP2-531	49.64	T	C	GGGTTTGTCCCTTCTTTTATTCATGATTTCAGTCCCCTAGTCACCTCATACATCCAGACACAGTCGACAACCCCCGGCAACAAGGTCACATCGCCGTGGT[T/C]ATATCAGTGTTTTCCCATAAAAGGATTACGGTAGCTGGGTTGGACTCAAAGAAGGACAAGTGTCAGTTAAAGACTGCCGTTAGTTCTTGAAATGCTAACA
Pal8	PalAyuSNP2-520	51.28	A	T	CCCCCTGAGGTAAAGAGATGGAGAACACAGTGTTCAAACTCATTAAATGGAACAGTTTAGTCCCGTAGATTTTCCATGCTGTAGAAACCTGAACAGAACG[A/T]CAGATAGCTGCTGACCTTACATTACCCAGATCATGTAAGAGTTGGGAAGATGCATTGGAACATGGTAGCGGGCTATGATCCTGTCATGATATTGTAGGCT
Pal8	PalAyuSNP2-1963	51.28	C	T	GCTAAGGGCCGCTGTCCTAGTGTGCTAAGGGCCGCTGTCCTGCTGTGCTGAGGGCCGCTGTCCTGGTGTGCTGAGGGCCGCTGTCCTGGTGTGCTGAGGG[C/T]CGGTGTCCTAGTGTACTGAGGGCCGCTGTCCTGCTGTGCTGAGGGCCGCTGTCCTGCTGTGCGGGGCTGCTGTCCTGCTGTGCTGAGGGCTGCTGTCCTG
Pal8	PalAyuSNP2-517	51.28	T	C	GCCGCTCCCTGACAGGGCGCATGTGGGCTCACTGAGTGGTGGACCGGCATCCCAAGGCCGGGCGTCCACCTGTCCCGCGCTCTCTGGCTCGCGGTCTCTC[T/C]GCCTTCTCTGTCTAGCACGCTCTCTTTTTCCCTCTCTTTCTCTCTCGAAATCTCCACCTCTCGTTCGCTCTCTGTTTCCCTCTCTGTTCAACTCTCTGTC
Pal8	PalAyuSNP2-529	51.28	C	T	CTTGTTGAGAGAGATACAGAGGGCGTGTGGTCTTGGGTGGACGGAACTGACTACAAAACATCTGGAAAGTAAGGAAAGGTTGACTTCTAGCTGACAATTT[C/T]AAACTAACGTCAGATTGTTCCATAGGAGAAGCCTTGGTGTTGCCTGATAATGACTTGACAGTATATTTAGTCACTGCTTTTGTTTGCTGTCTTGTAATCA
Pal8	PalAyuSNP2-516	51.28	G	A	TCCAACAACTTATCTACAGCGGTGCTTCTTAGGTCAAAGAAAACTGTGATCGGTAGATATTTTGTGTCTTTATCATTCTTAGTTTATGGATTGTGCATCG[G/A]CTGACATATTGAATGTCCTTGACTTTCGGGACAGTGAAAGATGCCATGGATAGCTCCTGGTTGCCCTCCCTGTCGCTCACACTAAGCATGGTTGGATGTA
Pal8	PalAyuSNP2-521	51.28	C	T	CCCTGGGACTGCGGGGGGAGGGGGAGGTGGGCCCGTCAGACTTCCCAAAGACGAAGGCTGTGTCGGTCAGGCTCCTCTGGTACCGCCTGTAGGGAGGTTT[C/T]ACTGGAAGGATGGAGGACAGAAACAGAACAATATGAGCAAAACGGGCGAAAATATGACTCCTCATATTCCATCCCTCTGCTCTTTCATCGCACCTTTCTC
Pal8	PalAyuSNP2-523	51.28	C	G	GCTAGCGGCACCGCAGACCAACCGCAACAGGTGGAGGCTATTTGTACTGAAGAATGACGACAGGCCAAGGTCACTGCGTACAAAGGCTTGACGAGACCCA[C/G]AGGCACACATGTACAGTGTCCTTTTTTTCTCTCTCCGTGTGCGTTTAGCCCCTGAGCTAAGGCGATTGATGAAGACACACGCAGGAAAATGGAGGTAGAG
Pal8	PalAyuSNP2-518	51.28	C	A	GCACTGGGACAGCAGACATAACGACAGCCAGTACTGCAGCCTCCTCTCCACACAGCACTGAGAAACCTAAAACTATGACCCATGAAACAGCGGACAGTGA[C/A]GCCACAGACAAACCCTCAGTTACTCCTGGAACCGATATGACAGGAAGCAGCTCCATCCTCACCTTTACGGAGGAGCAGGGTTCTGGAGACCTGACGGCAG
Pal8	PalAyuSNP2-522	51.28	T	C	GAGAGAGAGAACGAGAAAGAGAGACACACACACCGATCCATCGGCCGAGGTCGAGCCTCTCTCTTTCTCTCTCTTAGCCAGCCTCGGTCTCTCTCGGTCT[T/C]GCTCTCGCTCTCCCTGCCAAGATGACGTCTCCCTTTCATAATGTACCCTGGGAGCACCTTAGCCCTGACAGACACAGCAGCGCTTCAGCGGCTCTCTTTA
Pal8	PalAyuSNP2-515	51.28	G	A	TTTCCTCTCTGTCTATGGATAGTAAAAGTGAGTTTCCAGTACTGCACTCTACATATAACTCACCATTAACACAACCTGAGAGATTTGCAGAGCCAGGCTC[G/A]ACTTCCTACAGTTCATACAGCTTCTCTGATTCAGCTCCCATTTATAAGTCTTCTGAAGGTTGAGAGGTCTGCCCTGCCCTACCCTTTGTCCCGCCCTACC
Pal8	PalAyuSNP2-1964	51.28	G	T	CGTAGCGATGGGAGCGTTCCCTTCTAGCCCTTTCGGAAACGCGACTTCTGTTCCCTTACCTCCGCGTGTACGAGCGATAACAAGGCTGCAAGGGTGTGTT[G/T]GTGGGTGTGTGTGGAGACCGAGGCGCTGCAAGGCGCAGGGAGATCAAACCACCAGTCAATTGCCCTGAGAGGGATCTCGGAGATGTAACAGAGGCTAAGC
Pal8	PalAyuSNP2-519	52.92	A	C	CGCTGGACTGATGGAAGGTCTATGGTAAGCTTCTTCCCACGCAAACATGGAATGGATCAAACTAAATATTTGGAATGGTGCTGACAACCAAGCATCTGAG[A/C]TGTTGGACATTTTGCTGTCATTTTCTCATGACGCACTCCGCTGTCTGCTTCTCACCCTGCTGGAATCTTCTATGATGCGCTCAGCCTGTACGTTCAGTCA
Pal9	PalAyuSNP2-631	0	T	G	GGACGACTGACTGTGAAAACACCCCAGCTTTGTGGGATTTATTAATGTGGTCACTAATCAAAGTAAACAAACACAATGTTTAACTCCACATGTACATTCC[T/G]AGGAAGTGCCTTGGTCTGATGGGCGCCGTGTCAGCAAACTGGCCGTCTGTCTCCCACTGCAGCGCTGGGATGGGTCAAAGGGCACGAACTGAGCGTATTT
Pal9	PalAyuSNP2-630	0	A	C	CCGAACATGCAGCCCTCGTTACCTGCTCAGGGTGGAGGAGGATTCTGCCTGGACTTGATCACTAGGGAATAGACAGGCTGCTGAACTGTAGGCAAACCAG[A/C]TACTTCCACCAATTTAACAACTCAGATTAGATACTTGATATATACTATACTAGATGCTTGTGGCAGGCCAGTGATGGATCCTAATTCAGTCCTCACACCT
Pal9	PalAyuSNP2-632	1.64	G	A	ACAAATGAAGGGCAGCTCACCTGATCCGTAGTGGTTCTAGCCTCCACAGAGACCGGGCCTTGGCACCAGCTTTCCCCGTCTCATAGTTCACTATCCTGGG[G/A]TGCAGGAGAGGGGCATGAGGGGTCTGGCCTGGATCTCCTGGATATGCTGTATTCACATCTCCATATACTATCAAGAACGTTTACTTTGTTCAACAGTCTT
Pal9	PalAyuSNP2-633	3.28	G	A	AAGCGCATTCCAGAATCCGACCTGGTGGACCACATCATACAGAAACTGACCAAATGGACTAAGGTCTTTGAGGAGAGGAACATGAGGTGAGGGATGAGGT[G/A]ACTGTGGTTCAGTTCACCTCCAGAAGTCTTGATGAGGAGGCTGTTTCACGCTGTCTTCCCTCTGAGGTGTTTGTGTTTGTGTTACAGAGACTCTCTAGAG
Pal9	PalAyuSNP2-627	6.56	C	T	CAGGACACAAACCATCACTAGGATTTAAACTGTTGTACAGTTTAACAGCTGTTGTCTTTTGCCGACACAGGTGGGTCACCAGATTTTCAATACAGATTCC[C/T]GATCTTAACTGTCTGGTTACACAGTGGAGCCTAAACGTTTTAACGCTCCGGACTCGATTTGATTGTTATCCACTGTCTCCGTGTCGCGAGATGTTTCTGA
Pal9	PalAyuSNP2-628	6.56	T	A	CTAGGATTTAAACTGTTGTACAGTTTAACAGCTGTTGTCTTTTGCCGACACAGGTGGGTCACCAGATTTTCAATACAGATTCCCGATCTTAACTGTCTGG[T/A]TACACAGTGGAGCCTAAACGTTTTAACGCTCCGGACTCGATTTGATTGTTATCCACTGTCTCCGTGTCGCGAGATGTTTCTGAAGGACTGTTACGTCTTG
Pal9	PalAyuSNP2-624	8.2	C	G	AGCAACTGATTTTAGTTTTAAATAAACGTGATGTTGGACTACAAGGCGACAGGAGTGTGTCAGATGTGGAGCGTCTTCAGGAGGACAAGCAAGAGGCCTG[C/G]GGAGCTGAGATACCATCTCCCATCATGCACTGGGAGAAACTGTGAGGAAATGACTCCTGGTGTTCTCCGTAGCCAGATGAGCAGACGACCAATCAGAGAG
Pal9	PalAyuSNP2-626	8.2	G	A	CAGGACACGCCAGACACAGCGCACACGTCAAACATCACATGGCTGAATAACTTGTTTCTCAACAAGAACAAGACACACCAGATTTCCTAATAAAGTCCAG[G/A]AGCTTGGTATCTCATCTCTTCACGCTAACACAATCCCCCGTCCTCTGTCCCCAGTCCTCCTTGATTTTACTAGCCAGCCATCCAGCCACCCACCCAGCCA
Pal9	PalAyuSNP2-625	8.2	T	C	AGTAACATCCATATGCTCCTCAGAAATAATCCCAGCTGTTCCCAGGAAGAGACAGGAGTCAGATATGTACAGGTGTTACTGCATGAGGAGAAGCCATGTT[T/C]CAGCTCCACAGCAGGTGAGCTGGGTTCCGCTGATTCCTCCCTCCGCCAGCAGGGGTCACACTGCCCTCACTCTTTCTGACGCTTCACCCTGACGCTTCGC
Pal9	PalAyuSNP2-623	19.89	C	T	ACATGGGGGGGGCATACAGTGGTACGAAATGTTGTGCCTCACAGAGCCACAGTGCTACATAAGTACAGGCATACAACAATCAAGTAAAAGTATTTGACCT[C/T]AATAATACCTCATGTTGAGTCTTTCCCTGTGTTGACACACCAAGCTTGTGTTTCTGTCTGTTTCCACCCCCGTCCACAGGCTCAGTTTGACATCACAGTG
Pal9	PalAyuSNP2-621	21.53	G	T	ACACACTCACAACATACACTCACACAGCGCACACGCACACTCATACAAACAATCCTCGTTTGTAAACGAACCCTTTGAAAGTAAATGTTATTCCTAATAT[G/T]TTGCTTGTGTCAGACTGGCATGTTTGAGTGACAACGCGTGTGTGATTGACGTCTCTCTCCTCCCCAGCGGACAAGGCTGTGTCGGAACAGAAGGACATGT
Pal9	PalAyuSNP2-622	21.53	T	C	AAGTAAATGTTATTCCTAATATGTTGCTTGTGTCAGACTGGCATGTTTGAGTGACAACGCGTGTGTGATTGACGTCTCTCTCCTCCCCAGCGGACAAGGC[T/C]GTGTCGGAACAGAAGGACATGTGTTATCGTTCTGTTTCTGCGGCTTCCTGCTCCTTGCCTCTGTCTCTGCACATCACCAAGCAGATCTGCTGCTGTAGTC
Pal9	PalAyuSNP2-618	28.12	G	A	AGCAACCACCAACAGGCCTGGAACTGGGCACAGAGCCGAGCTGTCAGACTGAACTTCTCCAGGATGGAAGCTGTTTCTGCATCTTTTCCTGCTGATGTGA[G/A]GGCTGTCCTACCGCCAGTCTGTCTCTTCTCTGGTCCTCCTGTACCCACCCAGGAAGGACTTAGACCTCAAAGAAAAGCTCACGTTTGAATAAAAGCGAAA
Pal9	PalAyuSNP2-620	28.12	T	G	TATCGACAGGCAATCCCATGTTTAACTCTTCATGAACCACTTCCTGGTCAAAGGTCACTTTATAACCACTGCACTTTACATGCAGTTTCCACAGTCTGGA[T/G]GGTATTTCTAGCGTGTGCTGTCTCCGCAAGTATGGCAGTGGGAGTCTCCCTGGACTGAGGTTGTGTCGGAGAAAGTTGTGTTAGGAAGAGGGCATGGCTC
Pal9	PalAyuSNP2-616	28.12	A	G	AGCAATAAGAGTTTTTAGTACGGACCTGAAATACATGGAGTCAATCCCTAGGTTACCGTGTCGATGGTGTTGTCTCACCTTGGTGATACAGACAGATGTT[A/G]CTGGTGTGGAAACAGATATGGTGTTGATCCTTGTAGCCTTCGTACTGCGTGACGCTGAAGAGAACCCCGTTCTTCACCTCCAGCCAGAACTCCCCATGTC
Pal9	PalAyuSNP2-619	28.12	G	A	TATTAACCAGACAGGTTAAGACACTTACACTACAGTACAGACAGGGAAACACCAGGACAGACAGACAGAACTGACAGGATGGCGTTACAGCTGTGGCCGT[G/A]TCATCGTGGGCTTCTCTACATCTCTGACTCCCCGCAACCTGTGGACTAGTACGAAACATTTCTGCAACACAATATTCATATAAATATATATATAAGTAGC
Pal9	PalAyuSNP2-617	28.12	T	C	TACTGGTGTGGAAACAGATATGGTGTTGATCCTTGTAGCCTTCGTACTGCGTGACGCTGAAGAGAACCCCGTTCTTCACCTCCAGCCAGAACTCCCCATG[T/C]CTGTTCTCCAGCACTGTCTTATCCTCCTTCTGGAGGGAAGAGACCACACAGACTGAGCAGAGCTGGAGCACAGCTGGAGCACAGCTGGAGCACAGCTGGA
Pal9	PalAyuSNP2-615	33.06	T	G	TCAGGACAGACAGACAGTGAAGCCTCTTACCTTCCTTGGCTCTCTTCTTGAAATCCCTGACCTCGACGACACCCCCTCGGTTACCATCTGTCAAACAAGG[T/G]GGATTTAGAAACGTGTCACCGTGCAGCATCAGCTCACAACCCCAGGAAGGAGGGAGCCCTGACACACTGCACGTGTGTGTGTGTGTGTGTGTGCTCACCG
Pal9	PalAyuSNP2-614	33.06	G	A	AGAGGCAGGAAAGACTAGAGGCAGGCAGGGTGGAGGCAGGACAGAGTGGAGGTATGGCAGACTAAAAGCAGGGCAGTGTGGAGGTATGGCAGAGGCAGCA[G/A]AGCTGGCCAGGCTGTGTTGGTGTGTGGGTGTCAGGTGCCCTCCTTCCTCTGTCAGCCTGGTTCATCTGGACCATGTGACAGTGTCCTCACAGCGCAAACA
Pal9	PalAyuSNP2-612	33.06	T	A	ACGTCTGGTCGCCATGGCTGCGTGCTTCAATCAGAATGTAACCTTTGCGATGTTCAGACAGCGAGCCAGCGGAGAGAGCGATTAGCTGAGGACCCAGAAA[T/A]GTGGATGCATCCCTGTCGCTAGCACTGATGCCTTGTCAATCATCTATTAAGACATAGCTGCAACTTTCCCTGACAGATTTTTTGAAAAGCCTTTGTGGTT
Pal9	PalAyuSNP2-613	33.06	G	A	GCAGGACAGAGTGGAGGCATGGAAGACTAGAGGCAGGAAAGACTAGAGGCAGGCAGGGTGGAGGCAGGACAGAGTGGAGGTATGGCAGACTAAAAGCAGG[G/A]CAGTGTGGAGGTATGGCAGAGGCAGCAGAGCTGGCCAGGCTGTGTTGGTGTGTGGGTGTCAGGTGCCCTCCTTCCTCTGTCAGCCTGGTTCATCTGGACC
Pal9	PalAyuSNP2-611	39.65	A	G	CCCAGGCCTTATTTTGGGTACACATGACAGACACTACGGGTGCTTCCCAAAGAGACAGGACTCTTTTACAGCCCGCTGCGATCTGAATCAGCCCGTTAAC[A/G]TCTAGTCAGAAACACACGCTTCCTTTCATTCGCTCGGTCAATCTTATCTCTGCATCCCTCCTCTTTTCACACTCTTTTGACTTTCCTGCCGTCCGTTCAG
Pal9	PalAyuSNP2-610	39.65	G	C	ACGTAACGGTTGCTATCCAAGGTGATACTTGCCATACGGGACTAATATGGACGGTTGCCGTAGCGATGATGGCTCAGACCAAAATGGATGCGGGCCGCAG[G/C]CCAGGGCCCTGTTTCCCTGGATGACTGTTTTATTGTCTGGATGACTGTTTTATTTGTCTTTCTGTTCCAATGATACTCTGTGTTCTGGCCTGTCTTCAGT
Pal9	PalAyuSNP2-608	41.29	T	C	TGGTGGACAGCGAGTCGGCGTAGCAGGCCGGCGAGTCGGAGATGTGGGCGATCATGGTGGTCCTGCAGTTGATGTTCCCCAGGGAGTCTCTCAGTAGCAT[T/C]GTCAGTTTGCTGTCCCTGAATCACAGGTGGTCCGTACACTGTTATTACCGAGGTTCAGAGGATGGCAGGGGGGGCGGATCGTATCCCACCGTCCCTAACG
Pal9	PalAyuSNP2-609	41.29	G	A	CCTGGGAGCCCGTGAGGATCACAGGCTTGCCCTGGTGTTCACACATGAAGGACAGTGCGGAGGCTGTGTACGCCATGGTGTCAGTGCCATGGAGAACCAC[G/A]AAGCCGTCGTACTTCTCGTAGTATTTCTACCCCAGAGACATGGAGACAGAGAAGCACATCAACACAAAGAGGACACGCACACTGTACTGTCTGTCTGTTA
Pal9	PalAyuSNP2-607	42.93	T	C	CTCTTTACATCTCAGTAGGGGTCCCTTCCTTGAGAAGGGCTGTGGTTTCTGGAGGCCGACTCCCTGGACCCATTAGCCAGCGGACAAACTGACACCTTCC[T/C]ATTCTATCCTGTTCAATCTAACACCTTGGATCTCCTGTGATGGTGGTCATTATCCTGTCTGTCCCTCTCCGCCTCTCTCCTCATCAGGGTCCTCACTGCC
Pal9	PalAyuSNP2-606	42.93	C	T	TGGGCAGAGGAGGAGGGGAGGGAGGGTGCTGTGATGACAGCCTCCACTCTCTCTCACTCGTTTGCTTTTTCTAACTCCCTCGTTCTCTTTCCCTCCTTCC[C/T]TCCCCTCTTTCTCCCTCCCTCTGTCTCCCCTCTCTTACGCTCTCTGTCTCTTTATTCCTCTCTCTGTCTTTCTCTCCCCATCTGCCTCCCCCTCTCTCCC
Pal9	PalAyuSNP2-605	44.57	C	T	ATTGTACTCTCCCATGTCTCTCAGACCAACTCAGTGCTGACCCACAACCTGTCATTGTGTTTCTCAGCTCAGGGTGTTCGTTCTCTGCTCAAATGGCACA[C/T]CAACAAAGTCTACCGGCGGTGGACTCGGAGGGTCTTCCTAACTGGTTTGGTAAAGACGGTATGAGAGGGAAGGGGAGGAGGAGACTGGATATTAGCAGCA
Pal9	PalAyuSNP2-604	44.57	A	G	AATAGTCTGTTATCCGAACAGTCACAGACTTGATCATTCCGCAGGCCAGACACAGTAGACTTGATGTGGAGCCCGCTGGAGCGAGGGCGTGTGAGGGAAC[A/G]CCGCACATTACCTCGGCCCCAAACCACAGCTGCCCCGCCAGGTTGTCATGGCGAATCTCCTCCGGGAACTTGACCGAGAAGTCTCTGTTGGCTCTGTCGT
Pal9	PalAyuSNP2-600	49.51	C	T	GCTACGAGGTTCACTATATCAGATGTTGCATCCAGTTTTGCATCAGTCCCATGATGCTACCTATAAATATGTTGGTGGTGTGATTGTCTGTCCTTACAGG[C/T]CCTAAACCCAGCTTGTCCCTGTCTTGTGACACCTACTGATAACTCACCCTAACCCACTGCCACAGGCCTGTTATTACAGGTTTAGAAGCTGCCAAAAGGA
Pal9	PalAyuSNP2-602	49.51	C	G	CAATACCACCACAGTATCAAGCAACACAATAGAGCTCTGTGTGCGTGTGTGTGTCTGTGTGTGTGCGTGTCTCACACATTTTCTGTCGCGCTCTGTGTCT[C/G]TCATTCTTTGGCTGTCTCCTTTTCTGTCTCTGTGCATTTCTATCTATCTTTCTTCTCTACACTCTCTCTCTCTCTCCCTCTCTTTCTCCCTCCCTCTCCC
Pal9	PalAyuSNP2-601	49.51	G	A	CACGCACGCCATGAAGGATGTACAGTAACGTCCATATTTACTTCCTGATCGATGACACTTCCTAGTGTGCTTAGCGTGCGGAGTCCCAGAGACAGGAGTG[G/A]CCAGGTGTGTGAGCGAGGATGGAGACAGGACTGTTGTGTCGTGCTGTGCGGTGGTCGTGCTGTGCGGCGGTCGTGCTGTGCGGCGGTCGTGCTGTGCGGA
Pal9	PalAyuSNP2-599	49.51	G	A	TGCTACCTTTTTTTTACTAGACATGCATGCTCATTAACCTTTTTAAAGCACTTCTTAGAACACACTAGTGTATCGCATGTTGTTGCATGCTTTCACAACG[G/A]TAGGTGAAGAGGTTTCCTCTGTTCTTCAACTGTCTCCCATCTCCTCCCGCCAGTCGCCATGTACCTGGGGATCCGAAAGGCGAAGCTAAAGACGATAAGC
Pal9	PalAyuSNP2-603	49.51	G	A	ATCTGAATCAGGAGTGTTGGAGCAGGGAAACGTCTGAAACATTGCAGGACAGGAGGTCCAGAGGACCAGAAGCGAGACATGGTGGTACAGGAGACAGGGA[G/A]GCCCAGGGCAGGAGGACAGGACGGACCGTGTCTGAAGGGAAGAGGGTCTCCTGGCTGTCGAGAGCTGCCCTGGAGGGAGTGGCGTTGGGTGAACTCCATC
Pal9	PalAyuSNP2-598	49.51	C	T	GGATTTCTCTGGACTGTTGGACTTGGTTGTCGTGGAGACAGGGTGGTTGGCGTGCTCTGTAGACTAAGAACGATGTTCTTTTTAGTCGGAGAACAAAGCG[C/T]GGCGTTGTTAGGATCAAAAAGAATCCGCTTCGTCTTTTAGCTTCTTTTGGAAGTGGCGATGAATAGCGAGATGTCCTTTGCCAGCCCAAGCGTAAACTGG
Pal9	PalAyuSNP2-590	51.15	C	T	CCTACCAGGTGTGTGAGAGCCAGGACAACCCGTACAGTGAGAGTGCAGACCTGGGCCCAGAACTGTTCCACTCCCCCAACCTACAGTTCTTCTCCCTGAA[C/T]GGGACCACCCTCCTGTCCTGCCTTCAGATCAGGGCTGAGGACGGCCTCCCTGGAGGGGGCATGTCCGCCGGCCTCACCACCACCCCCGCCTGCGTGCGTC
Pal9	PalAyuSNP2-586	51.15	C	A	AATTTTTTACTTTGCCTCTGTCACACACTTTTTTTCAATTTGACACAAATGTCTATACTTGTATACATTTTGAAGCCAGACTCTCTACATTAATTTTAAT[C/A]TGTATTTGGTGACGTGATCTGTCTCCACTCCTGTCGCTATGCGAAAATGTTTGAAAGAATTGTTTCTAAAGGTTGAGTTTTTTTCCCAAAAGAAATGTTT
Pal9	PalAyuSNP2-587	51.15	C	T	TTTTCCTCCAGTGGGGTTGCACAGCTCTGGTATGTTGGGATTGCCCAGAGAGGGCCTCTTCCTTCTTGGGGGAGGGACAGGGTGCGGAGGAGGCTTCCTG[C/T]GGCTGGAGCAGCGGACTGTGTCGGAGACGTCACACACAGCCTGCACGGTTCCTGTCTCCAGGTATGTTCTCTCTGTGTCTTTGTCTCTCTCGGTCTCAGA
Pal9	PalAyuSNP2-593	51.15	A	T	ACCAACTCCACTTGAAGTTTTTTGGTCTTTTTGCTTCATCTTCCTCTGGAAGATCGAATCCCGACCCTCTCCTGGGAGACAGCTGTGGTTCACCCGCCCG[A/T]CAACATGAATCGCCCCGCCCCCGTTGAGATCAGATACGACTGCATGAGGTTCCTCATCACACACAACCCCACCAACTCCCAGATGGTCAAATTCATAGAG
Pal9	PalAyuSNP2-592	51.15	C	T	TCACAGACACAGCTCCCCATGCAGGCCGCAGCACAGACAGCAGCCAGACACCCACCTTGCCAAGCGTCAGCATGACTCCGAAGGCATCTGAAAAGAGTCT[C/T]CCGTGTTGCCTACGCAACCACTGCTGGCTGAGACGCCCCCCTAGGGACATGACATCACCACCGTCACCTCCACCAGGGCAACAACATCCTGCCACGCTGG
Pal9	PalAyuSNP2-597	51.15	G	A	GCGAGGGAGAGAAGGTAGGAGGAGAGGAGCGGGGGAGCGGGAGGGGGGGGGGGGGGGGGGGGGGGTTCCAAGGAGAGATGCGTGGGGAGGACAGCGAGGC[G/A]AACAGAACACCACCATCTCTGAGGTAGCGATCGGAAGAGCTGGCGACTTTTCTCCCAGAAAACGAAATACAAATGCAGGCTGCTGTTAGCTAAGCTCTAG
Pal9	PalAyuSNP2-589	51.15	T	C	GGTACACACACACACACACACACACAGACCCAGCTACTCACAGAGACAGACACACACACACAGACCCAGGTACACACACAGAGACAGACACACACAGACA[T/C]ACACACACAGACCCAGGTACACACAGAGACGCACACACAGAGATGCACACACACAGAGAAACACACACACACTTCTGTCAGACAGAAGTTCAGGTGTGCA
Pal9	PalAyuSNP2-591	51.15	G	T	CGTGTCACATATAAACGTCAGTCGTGTCAGGAGACTTGACGAGGAACAGAAGGAGTGACAGCAAGTCAAGCTGATGACCGGAGGTGGAATTCTCTTGACT[G/T]GAGTCCAACACGAAAAATATTTACATGTTGATGATGAGCTCGTAATGGTGTTTCTGACAACAATTATTAAGTGTTATTCATCACACCTTCACTTCTGCCT
Pal9	PalAyuSNP2-595	51.15	T	C	ACACAGAGCGTAGACAGGCTTGGGCTAGCTACAGAGCAAACAGCACATATGTCATGCTAAGATGCGGAGACACAAACACTGTATGGACGCAGAGAGAGGG[T/C]AGATGAGACATAACAACATCTAATAAATAATGATTTTGGGCTGCCAGGGAGCTGGCTGAGCAGCAGACGATATGGCGTTCTTTGGTTTCACGCTCCGTTC
Pal9	PalAyuSNP2-594	51.15	A	C	CCCTCTGAAACACACTCCAGCCGACAGACCGAGTTGGACGTTGGCCCATCTAACGATGAGACGGTCCAGATCTCTCTCACATGTCTATCACATCTCGCTC[A/C]CATGTCTCTCACATGTCTCTCACATCTCCCTCACATCTCTCTCACATGTCTATCACATCTCTCTCACATGTCTCTCACATCTCTCTCACATATTTATCAC
Pal9	PalAyuSNP2-588	51.15	C	G	AGGTGAGAGAGAGGAGAAAGAGAAGATGAGGGTTTGATTCTGATCAGAGGTAGGTGTAATAAGAGTGCTCCCCCATATCCACTCCTCCGACACCAGCCCA[C/G]TCCTCTCCTTCTTTCCCCTCCATTGTCTGCCCTCTGTCTGTCCTCCCTAAGGACTCTGGGTAATTACTACAGAGATAGTGAGTCTAAAGACTAACACCCC
Pal9	PalAyuSNP2-580	52.79	G	A	GGAGGAGGGGAGAAGGGGAGGGTTTTTGTGGAGGCAGAAGAGGGGAAGGGAGGAGCCAGGCAGGTAGAAACACAGGAATCTCATAGTTGTATTATGATGC[G/A]AGATTTACAAACCAGCATAATTGCAGTAGGCTGTTTTTCCAAGCTTATGTATTTACCTCTAAATATTACGACCATTAAACTCATAAAATTAGATCATTTC
Pal9	PalAyuSNP2-565	52.79	C	T	ACATTTGGTTTCAGACCAGTATTGCTGTGAAAAACAGCTCATTCTTGTCCATTGTATATCAGATAGATCGTTTTAACAGACAGTCCAACAGCATGGGAGG[C/T]AAGCTGCTTGTCATTCAGGACACTGTGATTGGACTGATCTGGCCTATGACTGAACTCCAAATCACTGAGCACAATGACATTGCCCCTAATATAATTTTCC
Pal9	PalAyuSNP2-563	52.79	A	G	TCGTCTGTGAGCAAGACACTGAACCCCAATTTAATTCTAGTGAGCAAGCCAGGACAGTGCATTGCAGCTCCACGGGTGTGTGAACCAGAGGCAAAATGTG[A/G]AGAGCTTCGGGGATGCCAGAAAGAGCCGTGAAATGTGCTATATAAATGCAGTCCATTTACCTCCCCCTGTCACAAGGAGGTTTGTAAAAGGACCCATGGT
Pal9	PalAyuSNP2-596	52.79	G	A	CGGTCTTGCAGTGAGAGACAGTGTTCTGGGAGCTGTCGAGTTACAGGCCCGTGCTGCTGTGGAGGATGAGGAGGATGAGGAGGATGAGGAAGAGGCCTGG[G/A]GCTGTAGGGGCTTCTTCAGCGTCCACGCCTGGCCCTGTTGCAGCTCCGCCGTCCTGCAGAGGGCAGTAGAGCCCCTTTCATATCTGAGGACTTCCATGCT
Pal9	PalAyuSNP2-585	52.79	G	A	AGAGAGAGAGAAGAGACGGAGAGAAAGGAGGGGGAGAGAAAGGAGAGGGAGAAAAGGAGGGTGAGAGAGCGAAAGAGAGAGAGACAGGTGTGAAGACAGC[G/A]CCAGACAGTTGTCTAGTACAGAGCAGCAGATCAGCCTTTCCAACCACCTGTGATGTCACCTCAGGGAGGTAGTTGCTGAAACAGACAAGGATGGGGAGCG
Pal9	PalAyuSNP2-573	52.79	G	T	AGAACTGAGCCGCTTCCACTTGATTTTTTCCTGATAGCGGTGAAATGAGAGCAGACGCGTGTTTGCGCGTGTGTCCGTACACGCTTGCGTGCACTCGTGT[G/T]GGCGCGTGTGCATGTCGGCGTACGCTTGCATGCGTGTGTATTTGCGTGTATGCGTGTGTGAGAGAGTGTGTGTAATAGCAGGGCTGGGCTGTCTCTACTA
Pal9	PalAyuSNP2-566	52.79	G	A	AGCACAGGATTGACATGACCTGGGGTATTGCAGGAGGAGTACTGTAAACCAATTGACAGGTGCATGCCTGCTGTGTGTACAGAATACTGTATATGCCAAA[G/A]GCTATTCTCGGATGCACGCGGACATTCGGCTGTCATCTGAGAAGCCGTCTCCTAATCTGTCCACAACTCAATCCTAACGTTGTTCAAGGTGCAAGAGCCA
Pal9	PalAyuSNP2-583	52.79	G	A	AAGAATGGGAAGGACATGGATGGGGTAGAGGCCAAAACCCGGAGGAGATGGGGAGAAGGAGAAGACAGAAAAGAGGGAGAGAAGGGTAGGAGAGTGGGAG[G/A]AGGGAGGCGGGGAGTTCAGGAATGGAAGGAAAACCAAACAAACATGGAGGTTCTGTCTTGCCCACTTCCTATCCGTACTGATTTTTACGTCTGTCTCAGC
Pal9	PalAyuSNP2-581	52.79	A	T	ACTGGAGAACTGTCTGGACAAAGAAGTAAATTCAAATATGTGCCTGGCAATATTTTGAGTCATAGTTTCCAAACGATGCATCCTACTGTGCAATAGAAAT[A/T]GAAATTCATGCATTTTACAGTCAAACGCGAAAAATGAATTACCTCCAGATAGTGAGAGTTGACTAATTAGTTTCGTAATCTCTTGACCAAAACACCGGGA
Pal9	PalAyuSNP2-572	52.79	G	A	GAGAAGGAGAGAGCTTGGAGACTCCCAAGCATGGAGACCGTCGACATGATGTCTGTTAGCGGAGCGAGAGCGAGGCCAGTGTCTTGCATCGCTGACTGCC[G/A]TCAGCAGGCCCAGCTCTCGCCCGTCTCCCTCTCTGTCTCCCAATCAACAGGACACAGAGACAACAAGTCACCGGTCTACAGCTGTCTCCTCCCCGCACTT
Pal9	PalAyuSNP2-570	52.79	A	T	CAGCAAACGGCCCCATAAAAATAAAAAATAAACTAATTAAATGGAAACTCATGATCCTTCTGTGCATCCGATTGGGCCCAACTCACTGAGGACAGTGGAC[A/T]GTGGACCATGTGGAAACGTTTCCCCCTCTTGAGTTGTTTCAAATTGACCCGGGGTAACTCCCTCTAAACCTTTCCTGTAGGTCTGTCTGTCTGTCTGTCT
Pal9	PalAyuSNP2-571	52.79	T	G	GCTTGTTTTTCACCCGTTTCTGCATCGATTGTGTCATCTGGTGCTTCTTGTCCATCCTTCCAGACCCAGCATCCCTACAAAGAGACAGTCCAGGGAGATA[T/G]AAACTGTGTCTCCAGAGCTACAATCGTTGACTGTTTGGTCAAGCGTACTAAATGGTTTTGAATCAAGAACACAGCTGAAAATGATCACTGTCTTGCAGCC
Pal9	PalAyuSNP2-584	52.79	A	G	GTTAGAGAGAGGCTGCTGTGGAACCTGAGGCCCCCGTCCAGCCTGTGCAGCAGTGGGCTTGGTCAGACCCAGCATCTCCTACACAACAACAACAACAACA[A/G]CAGCAGGTGTTAAGAGGTCAGCTAACATATTCTGAGGTAGTCCAGCTGGTCCAGCCGCCATAACCTCCTACATTTCATCCTGGATCTGTCTATCAAACCA
Pal9	PalAyuSNP2-562	52.79	T	C	CTTTGTTCATGAACAGCGTGAAGGTGAAACTGGCCGACAGCGTGCTGGAAAGGAAACGTCTGTGCGCTGCCCGGGAGAAGAAGGCCACCAAGACGCTGGG[T/C]ATCATCCTAGGAGCCTTCATCGTGTGTTGGCTGCCCTTCTTTGTGGGCACCCTGGTGATGGCCATCTGCAAGGACTGCTGGTTTGACCCTGTGCTGTTTG
Pal9	PalAyuSNP2-568	52.79	A	C	GGTGGAGGCTGAGGTGGTGGAGGTGACAAGAAAGTGGTACACATCATATAAAGCACTTGGTCTCCTACACGAACCTGCTCTGTGTGATTACTCACGCACA[A/C]ACTCACACAGACACACATACACATACACCAAAAGCATATGCAAGGGGGTATCTGTGTCAGGCTGTGTTGCCTTTAATGCTTGGTTGATGACATGACACAA
Pal9	PalAyuSNP2-576	52.79	G	A	GGCCCTCCTCCCTCCCCTCCACCAATCATGGTACAGTAGGTCATGGAGCGTTCATTTGTTTTTCAGATTGAAATTTAGATTACCGAGGGTTTAACATTGC[G/A]AATATTGTGTGTCTGTCTGTAATTCTGTAGAATTGGGGAAGTGATTTCTCCTGTGTGAACACGGCTCCGTCTGAGAGCGTACCTACTTCAGGTGAGAGAG
Pal9	PalAyuSNP2-564	52.79	G	A	TTCACACCACTGGTGGGGACCAGCCAGCTGATAAGGCCTGACATACGAGCAGGGGGAGTGGAGGGGCCGAAGAAAGGAGGGGCTTTCAAAACAGGAGAAA[G/A]GAGAAGTGGTGGAAAGAAGGAATGACCTTAAAACCAGGGAGAGGATGTTGGTCTCTCCTTTCCTTTCCTGCAGGGCTTGACTGAATGCCACTGGCCTGTC
Pal9	PalAyuSNP2-561	52.79	T	C	ACTCCCAGCAACACATCGCAGACAGAACCTCTCCTTCTCTGTCTGGCACTGGCCTGTTGTCTACCTCTGCGTACTGACTACTGGATGGCTCACTTTTCAT[T/C]CCTGGACCTTCCCTGCTCTCTCAGCCCTCCTTTACAGCCTGTCTCTTGGACACAGTCATATCTTTATTTCTACTGTGTTGGTATGTTTTAAGTTAAATCG
Pal9	PalAyuSNP2-569	52.79	A	G	AAGTTCATCAAACTACATGTACACAGACAGGCCCACACACATTCCTTGTTGACGAGTGTCTTCCTTCAGAGAAGCAGCAGTACTGGTCTGGTAGTTTCAT[A/G]CTGTCACTCTTCAGGGCATTTTCAAAACTATTTAAGCACAATCACTGTACAAAACATCCCTCCGCTACAGTCATCCACATCCTTCTGTCTCGGTGAAAGT
Pal9	PalAyuSNP2-575	52.79	G	T	CATCACAACAAAGTGGTAGATCCCCCTGCAGATGCTTCATCGTTGTCCTTAAGGATAACCTCTTCCCTCACGCCAGCCTTCCACATCTTCCTTCTCCTCC[G/T]TCTCTCCTTCTCCGTCTGTCTGTGACCTCCTGTGTTCCTTCGCGTCACCAGCTCAAGCTGCTGCCAACTGTCACTGAATCGACAAGGAAAGGTAGGAAAG
Pal9	PalAyuSNP2-577	52.79	G	A	CAGCTGAAACGGACTTTCTTCTCTTTCCACTCCTCCTTTCTTGCCCTTGTACTCCTCCATCTCTCTCTCCTTCCCAAGCTGATGACAGGCCTTTCAGACA[G/A]TCCTGCAGAACCAAAGCCTCGACTTGAGTCGTCCTCATTGATCAAGTGTCACAACCCCTGGGTCTGCATGTTTCTTTATCTCTCTCTCACTCTTTCTCTT
Pal9	PalAyuSNP2-579	52.79	A	G	AGAGAGCCCAGCAGGAAGGGAGGCTGTATGGTTACACAGAGTCTCCACTGCTGATGTGGATGACCGTCTTGCCACGGGCGTGGCCCTTCTCCAGCTTCTG[A/G]AAGGCCTGCGGCACCTGTGAGAATCGAAACTCCTCCTCCACCACCGCTCTGATCTGTTAAGACAGGAACAGGAAGTGTCGGTCTCCGCCACCAGAAGTGA
Pal9	PalAyuSNP2-567	52.79	G	A	ACATCCAGACGCATTTTGAGCCTAGGGGTGAACAGCCAATCAAATCCCAGGAAGAGTCTGCTAAAGAGACCGTGCCGAAAGAGCAGAAAAACGAGTCAGC[G/A]TCAGAAGGAGAGAAGCAGAAAGAGAGAGTCATCACAGCCACTATCGATGACGTACTCTGTGCCCGACTCGGGGTTCTCTCTGAGGGTCACCCCACCCACT
Pal9	PalAyuSNP2-574	52.79	G	A	TCGACGGCCCAAACGAAGCCACTTCCTGAAGAGAAGGAGCAGCCAGCGCACAATAGCACCATCCCTCCTGACAGGGCGAACTGCAGAGCATGTCAATCTT[G/A]AGACGCGCGTGTCCTCCTGCACATCGTGGAAGCCTCCTACCATTTTGATCTCCCAGTTGACGTTCCACTGCTTCATGTTGCTGAAGCGCCAGGTCTTGAT
Pal9	PalAyuSNP2-578	52.79	A	T	ACATCATACTTGTGGTGCAAACCTCAGGGCGCAGCTCAAGTGAGATGCATGCATTGGGGGGGGGGGGGGGGTAGACCCTTAAGCAGAGAGAGGTGGTATG[A/T]TGGTGTCCCAAATAAGCATCGCATTGTGTCTGCAAGTACGAACGGAGAGACGATCGAGTGGGATGTGTGAACCCCTATGTAAGGGCTGCACTAATAGCGC
Pal9	PalAyuSNP2-558	54.42	G	A	GTGGTATATCTGATGAATTCCTGGGAGAGTCATTAGCCCATACGTCTCAGGAGACAGATGTTGTAAGAACAGGTGAGATGTTAGATTTAACAATGATTAA[G/A]TACATAACGACTCCCTTGGGCTACGTTGGGTAAGTCCTGATGTTTGGAACACACTTCATTACCCAGTGGATCACATGGTCCACATCCACTCCAAACCAAA
Pal9	PalAyuSNP2-559	54.42	T	C	ACGATATCCAACATCATGGCAGGACTGTGTGTGGGCACAGGTGTGTTTACCAACTCTCAGAATTCCTCCTTGTCAGGTACACATATCTGCCCGCCTGATT[T/C]CAACAGCCTGTCTAGCCAGGCTGCTCTCCTGGCAGCTTAACCAACTGGTTTGTGATGCCTGGCTGATTGGAGCTGCCATTCTGCCGAGGTGAGAACTGGC
Pal9	PalAyuSNP2-557	54.42	G	A	ACATCCTGATCAAAGTGAGTCCAAACATCTGTCAAACGCTGATTTGGCTTTTACAGTGCAGCCTTGTTAATGACACGAAAACACAGTTTACGACAGGTGC[G/A]CGGTGAAATATCTGACACTGTCGTTGTCCTGCAAATGGCTTGTGGGTTCAACAGCAAGACGTGCTGAAGCTGGGGGACTTTGGCTCGTGTAGGAGCGTGT
Pal9	PalAyuSNP2-560	56.06	G	A	AGGGAAGTAAAGAGAAGGTGAATGTCGACCAGGTCTAGATGTGACTGAGGCAGAAATATTTTTCATTTACTGTCTATCAGGGTGGGAAATGACAGCTTGT[G/A]GTACGTTCCAATCAGAGGGCCTGTCTGAAGGTAGGTGCGGGTGAGGGAGGTAGCAAAATCTGGCCCTCTATGAATTGTCCTCTGAATTCTCGCTATCCAA
Pal10	PalAyuSNP2-634	0	G	A	GGAGCGCTCCGAGCTGAAGATGGAGCTGTTCAGGGAGAGGGAGCTTCGAGAGACCCTGGAGAGACAGCTGGACATGGAGCAGAGAAGCAGAGGTAGGACT[G/A]CATTACCCAGAAATGATCACGGGCAGAACTATGCTACAATAAGCTGGATGTTCTATTTTTGTTCTAACGTTCAGTTGTCTACCGTTTAGTTCTTAATGCT
Pal10	PalAyuSNP2-636	0	G	A	CCAGGCCCAGGATAAGATTCTGGTGTCAACACGATTCTTTTTCCTAAGCTCTGTGTTCTCAGTGGACAACAGACATAAGAGTTAAAATAGACCCTTTTGG[G/A]CAGCCAGCAAGGATTCACAGAAACATAGTTCTACACATGTTGATGAATCCATCACAGTTAATGATCAACATAAGTGTAATTCCCACAGATGTTGATTGAT
Pal10	PalAyuSNP2-635	0	C	T	GGCCCCCAGGTATATCTCTAGTGTCACACAGACAGCAAACACACACGCACACACACTCGGATCCAGTCACGAAACAACTGCTTGTGTTTCAGGGTCCGCC[C/T]GGTGTAGCTGGTCTGCCGGTAAGAACCCACTGAACTCATTGAATGCGCTTTATGGTCGCATCTTCGATCACTTTGCTGTTACTGATCCTGTCTCGTCCCC
Pal10	PalAyuSNP2-637	0	T	C	CCTCCACGTGGGATAGGTTGTCGTCGTGGTCACCCGTGAAGTTGAGCTCCTCCCACAGCTCCATCAGCTCGCTCAGGTCGTTGGCGTTCATGCTCATGGT[T/C]GGTTGCCTGTCGGTTGCACCAAGCTGAAACATACGAAACCGAACAAAAGGCCAGTTAGAGCTGCGTTCAAAGGCACACCAACACAGGAAGCCCAGGAAGA
Pal10	PalAyuSNP2-638	0	G	T	GAGGGAAACGTGTTCACACAAGGAAATGTGTCTTCACAGGGGACAGGGTCCAGAATAGTTTCCTGACAGGCCGGGCTTGGCGAGGGAAGGTGTGTATGTG[G/T]GGGTGGTGTGGTTGCTGTCGTGCCCCTGGCCAGCCGGCCAGCCGGCCACCTCACGGTCCTGCTGCAGTAGTTACCTTCCGAGTTGAGGCTGCTGCTGTAT
Pal10	PalAyuSNP2-642	1.64	G	A	GTCGCTGCACGCGAGAGAACTGCAAGTACCTCCACCCCCCAGCCCACCTCAAGACCCAGCTGGAGATCAACGGACGCAACAACCTCATCCAGCAGAAGAC[G/A]GCGGCGGCCATGTTGGCCCAGCAGATGCAGTTCATGATCCCCGGCACCACCATGCAGCCCGTGGTGAGTAACCTCTGACCCCGGGCGGGGTTGCCGACCG
Pal10	PalAyuSNP2-639	1.64	A	G	GGACCAGAGCGTCCACATTCCACTGGTCAAGAGACAGGCAGGCAGAGAGATGGGAGATGGGGGTATTTTCACCCTGGAGAATCCCAAAATAGCACGCAGC[A/G]AAGCGCTGGGGTTGGTGTGGAGAAGAATGGAGGGTTTGTGTGCGGGGAGCTCTGTGTCCAGGCCCCTCCCCAGGAGGAGCCCAGAACCAGATGTAATTTG
Pal10	PalAyuSNP2-640	1.64	C	T	GCGTCCAGGCCCATGCCGCCGCCGCCCTCATTAACTTCACAGAGGACTGCCCCAAGTCCCTGCTCATCCCCTATCTGGACAGCCTGGTGCAGCATCTCCA[C/T]GTCATCATGGTGGCCAAGCTACAGGAGGTGAGCTCCAAGGAGCTGATATTCTGACTGTTTCAAGACAGCGGATGCCCTGCTCTTGGTATTCTATGGTGGG
Pal10	PalAyuSNP2-641	1.64	A	C	GCGAGATTCCTCTAGAGGCAGACACAGAGAGAAGGAGGATATAAAGATAACGAAGGAGCGCACCCCGGCCAGTGAGGAGGAGCCCACTGAGTGGGAGGCT[A/C]ATCGTGAAGGTGAGATCATCTAGAAAGAAGCCTTTTGGTCCCTCACTCGCTCTCTGTCTCTCTCTCTTTCTCTCTCTCTCTGTCTCTGTCTCTCTCTGCC
Pal10	PalAyuSNP2-643	3.28	G	A	CACACACTCACAGGAACACATACATCGTCCACATACACACACACGCAGAATGCTGCGTACATCCAAAGACAGACTCACACACGCACAGACTGTCGCACAC[G/A]TGTACGTTTTTCTTAGAGAGTCACACAGACGTGCATATGCACAGACACGATCACGCACGCGCACCAATGAGTGAACAGGGGCTTCTCGTCTACATAATGT
Pal10	PalAyuSNP2-646	4.92	A	G	CACGGACGAAAAGGTCCAATGCACTACAATTCACGGTAATCAACATTTATGATAATAGTCCTGCTTCAGACTACATATTCAGCAGCAGGCTCTCGTGAGC[A/G]TGCATGTCTTTGTACTGTCATCTTGAAGTGGTCCACAACATGGAATCTCACCTCTTGGCCCGTCACGGTTTCGGACATCTTGGGCACTCCGGCCCACACC
Pal10	PalAyuSNP2-644	4.92	C	T	GAGATCTAGGTGAAGCTGGTTCTGCGGAGTGACAGACAGAGAGGGAAACAGATGGCTCTCCTAATTGAGGGAAACTCTGTAGGCCTTAGTGTGTATGTCT[C/T]GCAGTACTGGGAAGTGCTGATGCTTCTAAAATAACCAGTGCTTGTAATGTCCCTGTCAGACATCCATCAGTGCCAACCATCATTATTGACATGGTTCAGG
Pal10	PalAyuSNP2-645	4.92	T	A	ACAGCTGCATCCTGGCACTATACCATTATGTTTGGCTGAGAGGACTACAGACAGGGCATTAAGGTCATGTGGTTTCTCCTCCTTCCGGAACTTTTTTTTT[T/A]AAAGCAGAGAGCCATGTTGGAGAGCAAGGCACCTAGGCAGCTTTTCTGCATGCCAGGTCACTGCTGTGCCAATCTGTCCTGACCAAACTGTCTCCTGACA
Pal10	PalAyuSNP2-653	6.56	C	A	TCCAGCGCTTGTACAGCTGCATGGGGAGGTGTGGAGGGTAACTAGACAGCCACACACAGTCACCGCAAACCCACGCTGATGCTTGCATCTATAAACCTCA[C/A]AACATTTCAATGTCATTTTTTTTTTCAATCGTTATTTTGGAGAGAGTGACCTTGTCTGTCTCCTCAGCGTCATAGCGGTCCGGGAACAAAGGTTTGTTCT
Pal10	PalAyuSNP2-649	6.56	G	A	TTCTGCCTGGAACCAAGTACGTCAAGGAAGCAACGTAATTACTTTGTCTCGATAGATGGCCTCAATGTCGTCACCGCAGCACGTGCAAATACCACTTCAC[G/A]TCCTTAGAGTTTTGCGCAGCACGAATCGTTTGGTTTCGGTCTCTACAGCAGAAATGGGTTCTGTCCTCCTGAGCGGGCTGTGTCTTTTCAGAGTGTCAGC
Pal10	PalAyuSNP2-652	6.56	C	T	ATCATGGGGGCATCATGCCCCCTCCGCCCCGCACGACCCTCTGAGCTCCAGCGCTTGTACAGCTGCATGGGGAGGTGTGGAGGGTAACTAGACAGCCACA[C/T]ACAGTCACCGCAAACCCACGCTGATGCTTGCATCTATAAACCTCACAACATTTCAATGTCATTTTTTTTTTCAATCGTTATTTTGGAGAGAGTGACCTTG
Pal10	PalAyuSNP2-655	6.56	T	C	GAGAAGAAGAGAGGATCCATCAGTCTGTTGCTGGCCATCACATTATGATTATCCTTGTTTTAAGAGTCACTGCTTGTGTTGCCGACAGCCGTGTTGTGTG[T/C]ACGCGTTCATCCTACCGCGTGTGTGTTGGCCGTCAGGGGCGTGGCCAGCTCAGGACGGTTCTCCCGCCTCCGTGTGCGGAGCGGAGGTTTCTTTCCCTGG
Pal10	PalAyuSNP2-647	6.56	A	G	GTCAAACCTCTGGCCCAAAGAACTGCAGCTCTCTGTCTCAATGCCATCCACAAACCTGTAGACCAGAGGAGACAGAGGGATGGAACAAAACACCCATAAC[A/G]AGAAAAAGAAAAACAAATAAATCTCCACTATCTCCACCAGGTGGCATCAGAGGACCAGAGAAGGCTGCTGTTGGTTTCTCTAGGAGCCCAGTTCTCAACA
Pal10	PalAyuSNP2-648	6.56	C	T	GCCCGCGGAAGTGACTCGCAGGTTCAGCTGTAATGGATGATCTGAGTCATTGATTAAACTGTTTTGAATGTATCATTTCACCTCCTCGCATTGGTTCACT[C/T]GCCTGTCTGTGTCTGAATGTGTGTGTGTGTGTGTGTGTGTGAGAGAGAGAGTGTGTGTGTTTTCCTGGCTCCTTAAGGCCCTATCCTTAACCCTGGTCTC
Pal10	PalAyuSNP2-651	6.56	T	C	CCTACAGGTAGGAAAATAGAGCATAATATATATAAACATAACAGAGCATAATACATGTTGATAGAGAAAGGTCCCTCCAATGCAAGGAAAGACACTACAG[T/C]CAGTCTGATCCTGCCCTGTGTCCTGCTGCAGTACCCACTTGTGGTGTTTCTCCAGCCAGGGGGCGCTGTCGGTCAGCAGGCAGGCGTTGTCGGAGGCCAG
Pal10	PalAyuSNP2-650	6.56	C	T	TGACAGACGGGCAGAGAGAAGCCTCACAGCCTACCGCACTTCAGGATAAGCCATGCGAACATGAGTGACACCACAGTGGGACAAGGGGAGCCGGTTTGTG[C/T]TGGAAGCTCGATAGAGCGTCAGGTCTACCTGTAGAGCAGCGGAATCCTGGCCGTTATAATGATAGAGCAGTCCCAGAGCAAAATACCTACAGGTAGGAAA
Pal10	PalAyuSNP2-656	6.56	G	A	TAGAGAGGCAGCCTGGAGGAGACAGGGCGGGTGCCATGGTGACAGGGTGTGTGTGCTGTGTGCATGCGTGTTGAGTGTAGACGCGTGACTGTACCTTGAG[G/A]ACGGTCTTGTTGTCTGAAGTGGGTGTCCGACCAACCCAGAGGGCAAACTTACAGGGGTCACCCTCTATGTGCTCTGTCACCCCCAACTCAGAAGTCTGTA
Pal10	PalAyuSNP2-654	6.56	G	A	AGGACGACAGCTTCGACTCAAATTTGGAAAGAGAGATTAAGGAGTCTGTTATTTTTAAACACGAAAAATCGTTGATCTAAAGGTTAATTATGAGGCTGCT[G/A]CAATGAGCTTTTCAACTTTGAGAAAACTAACTTAATTAGCACCCATGAAAGCTATTGACGGTGATTATATTTCTGTAGTGCGGATGTGCTGTCATCCAGA
Pal10	PalAyuSNP2-657	8.2	C	T	TCCTCAGGTACCGCAACTTCCGGACGTTCACGTCGCCGAGGCCCACTCAGTTCTCCTCTCTGGCCGTGGATCCCAGCGGGGATCTGGTGACAGCCGGAGC[C/T]CAGGACTCCTTCGAGGTCTTCATCTGGTCTATGCAGACCGGGCGACTGCTGGAGGTGACTGACCCAACTGCCTCACAGTCTGTGTTGACGCCAGCCAGTT
Pal10	PalAyuSNP2-659	8.2	G	A	GAGGTGGAGGAGGGCACTGAGCAGAGGATGCACATCACCACGGTGATCCCCCACCACCTTTATGACCCGGCGACAGGTGACAGTGACATCGCCCTGCTGC[G/A]ACTTAACCAGTCTGTGTCCCTTAACACCCACTCTGTGCCTGTCTGTCTGCCACAAGAGTCCTTTTCCAAGAGCGAACTAGCGGCTGCTCGCTTCCACACT
Pal10	PalAyuSNP2-660	8.2	C	G	GACATGTTTCTGCTGCTGCTGCTGCTGAGATGAGAGGAGAGAGACAGGGGCATGAAGGAGAAGAAGAGGAGAGAAGAAGGGAGGAGCGGGGAAGAGGAGA[C/G]TTGTGCCGGACAGGAAGAGTAGAGAAAAGGGGTAGGTTGGGCCAGCTGATCTCTGGATCCTATTAAAATTCTTTGGGCATCACTCGCACCAGCGGGAGTC
Pal10	PalAyuSNP2-658	8.2	G	T	CTCACTTCTGACGGTAATGATAAAAGGAAGAGGGCCGGCTTTTACACAATAACCAACAAACAGCTATCTCTAAACGTGGAGTTGAATACTCTTTATCGTA[G/T]TGGTCACTGATTAAGAGAAGCCTATTGTCTAATAATAACGAAGCAAGTCTAAATGCCATTTTCATTTGATTTTCCCAAATGACACGATCGTGGTTCTCTC
Pal10	PalAyuSNP2-661	9.84	T	C	GCTGCTTTGTGTGACTTCCGTGCATGCACACTCACAAACAAAGGCAGGTAGACAGAGACAGACAGATGGCACACAAGTACCTAAACACGCTTATGACTGG[T/C]ATAGAATCAAACACATGACATGGTCCGACTTCGAAGACTTAAGAGAGAAGGGTCAGCATCTCAGCTCTTTTTTGCTCCTGTGCTCCTGTGTTTGCATTGT
Pal10	PalAyuSNP2-662	9.84	G	A	TAGGAGACAGGCCAGGACATGGGTCTTGATAGAGTCCACAAACAGCACCAGAGCAGCACTGAGCGTGATCGTGGGCAGCTCCAGTCAAATGGACTGTAAC[G/A]TACAGAGTTCCGGAGAGCTGGTAGTCCGATGGATGATGCCAGACGGCTACCAGCTGGAGGCCCCTTACAGCAGCCCAGATAACAGGGTGTCTGTGTCTAG
Pal10	PalAyuSNP2-663	9.84	A	T	ATGGCTATGAAACATTTATATATCCAGTTTACCTGCTGGTGCACTGCATATGGACATATTAATCTATGGGCTGAAAGACTTTGCATGAACGCACATTAAC[A/T]TTGGAGCCCAAATAAGATGTTGGCTATAGGGTACCTTGGTTTACTTTATAAATTCTGTTTTGTTCAAGAATATGCATCTGTTTTCTTAACCTACCTCTCT
Pal10	PalAyuSNP2-664	11.48	C	G	AATAATGAAAAAAGGAGAGAAAGAGGGAGAGGGAAATAACTCTCGTTAAGCAAGGAACCTTTTCTCCTTCATTAGTATTTTCTTGCTAGCCAAACGTAGG[C/G]TAACACCAGGGGGTCCTCTGTCTCCTTTACCAGCCTCACACTGGCCCACCTTGCTACACCTCAGCAGAGCCTCACCTCACAACTGAAGCCATCAGCAGGA
Pal10	PalAyuSNP2-667	11.48	G	C	TGTGTGGGAGGTGGAGGGTCCGTCCACAGAGCCAGTCAGGGAGCTGGAGCAAGACGAAGGGGAGGAGGGAGACGCCTCGCAGCCATGCTGCTGTAGGAGG[G/C]TCGGACGGGGTTCGGAGTGTCCACACTGGCCCTTGGGGCGACCTGGAGAGAGGGCGTGTTCCGCGGCCTGTGCGTCAACTCGTGGGCTGTCGCACCTCGT
Pal10	PalAyuSNP2-670	11.48	T	C	GCCACCAGCTCGTCCTCATCATCCTCCATGTCTGCTCTGCTCCCTGCATGCCCCCCCAGCTCCCACCGAGAGCCCTGTAGGTCACCTGTCCTCCCCCCTT[T/C]CACCTTTCTTTTTCCGTCCCTCTCTCTCCTCTGGCTCTCTCTCTTTTCATCCCTCAAGTGATCCTCTCTACATTGTTAAAGGGAAGATATAGGTCCAGTA
Pal10	PalAyuSNP2-668	11.48	A	T	CGGTAGTAAGCATGTACCAAAGGTCTCTGATAACAAAAACATAATCGGAGCTCGGAACATGGTTTTGTAGGTCAGGAAGCTCAGTAAGAAAAAGCATGTT[A/T]GAGGTTGTGTTGGTCAGAAGTTTTTATGACTGTGTCCCTGTGTGTCTTATCCAGATGCCTACCCTGTCTCAGAGGTGGTTTACACATGGACGCAGGGGGC
Pal10	PalAyuSNP2-672	11.48	T	C	TCCCTTTACGACAGTAAACTCCCTAGCTACAGACAGACACACGCATGTCCAAATGCACACGCACGCATACTGTGCATACTCACACACATGCAAACGCACC[T/C]GCGTGCGTGCACTCCCACACGCTCCTTCCTCTGTTTCAGTCAGCTCATTTAGACGCTGCCCCGCCCTTCCTCTCCTTCCTTTCCTCGCCCTGGTTCTCCA
Pal10	PalAyuSNP2-669	11.48	A	G	ACCTGGAGGGAGAGAGAGATCCGTCAGAGCAGTACTGCGGTCGCTCCCACTTCTGCCATCGATCCAGCACGCACGCACGCACGCACGCACGCACGCACGC[A/G]CGCACACAGTCTGGTAGCAGTCAGAGTGTCTGCGTGTGTTTGTTCTCCGATACACTCCCCTCCTCACTGGCCTACCTGTCTACTTCCATCGCGGGGGCCT
Pal10	PalAyuSNP2-671	11.48	C	T	GGCAGGAACAAACAGGGATCAAAGTTCAGATAGACGAGAGTGGAAGGAAAAGCTGAATCATTTTGAGCTCTGTCAAAGCAGATTTGGAGAGAAACTGTCA[C/T]AGCGATAAAGAACAAGGTGATTTTGCATCGGTCCCTGTGCTGTGTATGTACTCCTGTCAGCATGCATTCTTATCTCTTCTTTGACAGCTCACACAAACAC
Pal10	PalAyuSNP2-666	11.48	A	T	CTGTTGTAAAGGGGAAGGTTTCTGTATTGTTGGTCGATAAACCTTCAGACTCAAACACAGTGAAGACAGACCCAGATATGTCATCCCCTTGACACGTTCA[A/T]GTTCAGTATTTAGAACTCAAAGGCAGAGTCGAGCCCTGATGGCAGATCATTTGCTGTCACAGTGTCCTTCTGTAGTGCGGCCTGTCACATTGTGTAAACA
Pal10	PalAyuSNP2-665	11.48	C	T	AAAACTTGAGCGGAGAACAGAGGATCCCGGGGCAGGGGAGCCAGCAGGACCAGCGTGGGGACAGAGGGCCGTGGCTGTGGACAGAGATAATAAAATAGAG[C/T]GGGAGCCTCAGAAAGCCACTGAATGAAGTCACCGGGGAGATATTAACCATGGGCCCTCACCAAAAAAAAGCTGTCTGTCTTTTTGTTTGTACTGTAACCG
Pal10	PalAyuSNP2-1946	14.76	C	G	AGCCCCTTACTGCCATATCTTATTCATCCCTCCATCCATCCCTTCATCCTGCCCACCGCTCCTATCTCTCGCTCTCTCTCCATCTCCTTATCCCTCTTGC[C/G]ATCCACTTCCAGGACAGTCTACTGTTGAAATTACCTCGCTGCGTCAGCTCAATCAGTCAACTTCTTTCATTAGTTCTGTATCATCTCCACCTGTCTGGGG
Pal10	PalAyuSNP2-1945	14.76	T	G	CTGATTAGTGCGAGCCTCAGCGTGTGACAGCGCCAGCCCCTTACTGCCATATCTTATTCATCCCTCCATCCATCCCTTCATCCTGCCCACCGCTCCTATC[T/G]CTCGCTCTCTCTCCATCTCCTTATCCCTCTTGCCATCCACTTCCAGGACAGTCTACTGTTGAAATTACCTCGCTGCGTCAGCTCAATCAGTCAACTTCTT
Pal10	PalAyuSNP2-674	14.76	C	G	CTTCCCTCACACAGGAGGACACATTGACCCGCCACAGTGCTTTAAGACAGTACAGACAAAGGTGTAACAGTGCTGTGACTTGACCAGATTCTTCCTGATC[C/G]ACTTCTATGTGGACGTAGACAGTTGATCCCGTTGATCCATCACATGTACTTGGACAGCTTGGAAGGACTGTTGATGCTGAAGGGGCTGTGGGAGCGCTTG
Pal10	PalAyuSNP2-673	14.76	C	A	TCAATAATTCAGTGGGAGGAAATGGCGTTCTGGGCAGTGTGCAGACGTAATGTAAGTGAGCCAGGGTGATCCAGGGAGGGCTGGTCAGAGCGCTTGTTCG[C/A]TAGCCCTTTTATGTGTGCCAGGGAAGATTATCTTTATGTCTCCAGCACGGCTGGTTTTGCTCAGGGTCGCTAAGACTGCACCTGTAGAACCATTTATTTC
Pal10	PalAyuSNP2-679	19.7	T	C	AACGTGGTAAGTGTGACGGACAGATGAGAGGACGATGTGTCTGATTCGGGGACCGTTTGCAAGAGTTGCGTTCAATAGCCTCGTTTTGCTTGTTAAACAG[T/C]GTACCCGTCGTTGCTGTCTCTTTACATGTCGATCAATCTCTGGTTCCTCTCGGTCTCTCATTGATCCAGGCCGCGTTAAGCGCTGGCAGAGGTTTGGGTC
Pal10	PalAyuSNP2-678	27.97	T	C	AACTCTTTTTCCAGTAAATCCTCGGCCATCGATTGTTCGGTGCTTGTTGAGACCAAGTTTAGAGGCAGCGGCCGACAGAAGACAAGGACGGGAGAATGAG[T/C]CAGGATGGTTTTGGGGAGTAAATGATCCCAAATACACCTGGATCAAGTCATCACTCTGATATATGTCACAATATCGACAGTTCCGGATATGAAACCAGAA
Pal10	PalAyuSNP2-676	32.9	A	C	GACACTCGTCTGCAGTGGTGGACACCAGTGCCTTCTCTCCTGAGGACCCTGCCTCTGACCTGCATACACGCAGGCCCACGCACACGCACAAACACAAACA[A/C]ACACAAAGACATAAAGACACACGCACAAACGCACACAGACACACAAGCACACACATATAAGCACACTGGCTCTGTCTCATACGTGTCGACAAACTCCTCA
Pal10	PalAyuSNP2-677	32.9	A	G	AAAGATTAAAGCTTTAATCAGACAATGTCAGGATTTAATGGAAACAAAGAAGATTCTTCCAGACAGCAGGGGAATGTAGATAGTAGAAATGGCAGCATGA[A/G]CTCTGAAAACTGTTTCAGAGCTCTCAAGCCTGTGAATGGGTACACATGTACGAGTGTATTTTGAACCGAGTATGAAAGCCTCTGTGTTAACGTGGCAGGG
Pal10	PalAyuSNP2-675	34.54	A	G	ACACAGAGACAGACCCCGTGAATTCTACTATTTAAAGGGCCACATCTGAAGTTAATTCATTATGACTTTCGTTAACTTCAAGATCTTTATTGATGCCCGC[A/G]GGCCATAACAGACTTTTGTTTATCTTAGTGGTGAAAGACAATAAAACGCTGCTCACTTGCATGATCTGGACCGCTTATGTGGGTCAAACCCTGTTTCACT
Pal10	PalAyuSNP2-680	37.83	C	T	TGTCTGCCCAGGACAGGGAGGTGAAGAGCCAGACGTCCAGGCTCCAGGAGCTCCAGGGGCAGCTGGATCAGGCCCGCAGAGACCTGGCCGAGAGGGACCG[C/T]GCCCTGGGCAAGAGCCGCGACGACGTCGGCAAGGCCACCACGCTGCACGAGCAGGCTGTCGCCAAGGTAACAGAGAGGGTGACTGTAGCGTTTAGGCCGT
Pal10	PalAyuSNP2-510	37.83	A	G	TGTGTGTGTGTGTGTGTGTGTGTGTGAGAGAGAGAGAGAGAGAGAGAGAGACAGAGAGAGAGAGACTACACTACAATGATAAACGGCAAGTGAAGGAGGG[A/G]AAAAAAACACATTTCGGAAGCCAATTCCCCACCTCCCTCCTCAAATGGCCACTTTCCCTCCATGAATTGGGTTCAGCTGCAATCTCTCCTATTGTCAGAT
Pal10	PalAyuSNP2-681	37.83	C	A	TCCCTGGAGAGAACACTGCCTCCTCAGTAGTCTCACAGAGAGACAGTGAGTGAGAGTGAAAGAAAGAGAACATAGGAAGGGGAGTATCGCCTTTCGGTCC[C/A]CGCTGCGGAGGGATCGCTTGGAAGCCGTGGCAATGAAAAGATGCGTACGAGGGCGGAAAGATCGGCTTCTTCTTTCCACTAGCAGCGTGGAGAGCAGAGG
Pal10	PalAyuSNP2-509	42.76	C	G	CTTAGGGTAGGATTACCTCCCAGTCAGAATTCGACAGCCTGTGTTCAGACCACCTTCTGCCCCCTAGAAATCCGCTCGGATTGAAGTGGACGAGCTGGAG[C/G]AAGGGACAGTATGACTCATGTTCCTGCTCACTCTGTCACCTGTCACTGACTCTGTCTCAGACAAACCTACCACACCCTCGACCTTTGACCCCACCACAAC
Pal10	PalAyuSNP2-682	44.4	C	T	TAATTGAAAAGTCTTGACATCAGAATCTGTTAGGATAGTTTGGTAATAATTTGTGGATGGCACTTCGTAATACCTGGAGACCAATTTCTTCATCTTCTCC[C/T]TACGAATATATTATCCTACCAAGTCATGCTTGTTTTCCCCGCTGTCCTTGTGAAGACTGGACGACTTGTGTTACTGATCTGACGTCAACTTGGGCTCGGG
Pal10	PalAyuSNP2-685	44.4	C	A	TGAGGTGCACCTTCGGGGTCAGGGGTCACAGGCTTGCTAGCTTGCGACGCCCGGCGACTGTTTACACCCCCCATCTCCATCCCGGGGTCACCTGGAAATA[C/A]ACGGAAAACAATCACTGACCTGTTTACCTGCTGTCTTCACACACACAGAGAGTGAGGGAGACAGAGAGAGAGACAGAGAGANNNNNNNNNNNNNNNNNNN
Pal10	PalAyuSNP2-684	44.4	A	T	CAGAATGGCTGCCAAACATTGCTGGTGACCTGTTCATGACATGCGATTGTCAGCTCCGGTTCATGAAGTATTGATGGGATGTGACAAGAGACAGCTGTGT[A/T]GCAGCACAGGTGGTTATCTACAACACGGTAGAATCCTCCCAAGGGAAGGCTGAAGGAGGGCTGGGTTATAGAATGTTCTAGAACCCCTGTTGTGTTCTAG
Pal10	PalAyuSNP2-683	44.4	T	G	CATCAGAATCTGTTAGGATAGTTTGGTAATAATTTGTGGATGGCACTTCGTAATACCTGGAGACCAATTTCTTCATCTTCTCCCTACGAATATATTATCC[T/G]ACCAAGTCATGCTTGTTTTCCCCGCTGTCCTTGTGAAGACTGGACGACTTGTGTTACTGATCTGACGTCAACTTGGGCTCGGGACCTTTTGATTGGCAGT
Pal11	PalAyuSNP2-121	0	C	T	CCTCCGCAGATCTGAAACAGGCTTGCAGAACGCTGGGAACTCCCCAAATAATCTGCTCCCTACCTCCCTCCGTATCAGCAAAGACTCACAGAGACACACA[C/T]ATCCTGGCCCTCGCCCGCAAATCTCATCCCCTTGGCACTGTCATCCTAATCTATTAGCAATAACGGCTGGGCAGTCCACTTAAAGGGGAAGGTCAGTGTG
Pal11	PalAyuSNP2-701	0	C	T	ATAGCCCAATGGAGGATGGCGCCCTGCGTAGGCCGCCATGTGGAGGCGCTCGCTACAGCTCACCGGTGATTCCTCCTCTTAAACATCTCCTCTTCAAGCT[C/T]AGCGCCTGCGTGGACGCCTCCGTGTGGAGCTACCTGCCCGCCCCCGCACACCTGGCTCTCCCAGAGAAGGACACTACCTGAGTGAGAGGCAACCAGTTCA
Pal11	PalAyuSNP2-125	0	A	G	CCGTCTGAACCAGGTGTGTTGAAGCAGGGAAACATCTAGAACATGTCAGGCTGGGGGTCCCCTAAGGACCTGGGTTGAGACAGGCTATGCTGGGGTGATG[A/G]TGCAAGGTACAAGTCTAGCTGACACGAGCGCAGCGGGGTTTAAATGATGCCATGGGCTCAGTCAAAGGCTCAGGTGACTGTCTGGGAAGCCGGGTGGGAA
Pal11	PalAyuSNP2-122	0	A	G	ACACTCACTCACATGTACACACACACACACACACACACACGGCTTGTCCTCTTGGGTGGATCTCATCAGGCCAGCAGTCTGGACAGAGAGACAGTGCAGG[A/G]CTGTCCAGCCAGACAGCACTACTTCATAAGCAAACCTGGAGATTTACAACTCACCTCACCCACCCCTGTACTCTACCCTGCCTCCGTCCTTCCATCCATC
Pal11	PalAyuSNP2-699	0	G	A	TTAAAGTTTGTTTCGCTTTTTAAGATGGTTCCATTGAAAGACAGACAGGAGATGTATGGGGGAGAGAGCGAGGGGAAGAAATGTGGAAATGTCCCGAGCC[G/A]AAATCGAACCCGGGCTGGGTTTTTTTTTTGTGGGCATCAACCTGTGTGCTACAGGGGCCACTCCTGGACCCAGAAGTCTTAAACCACCTCTTCTCCAATG
Pal11	PalAyuSNP2-698	0	G	A	ACAATCCTCCGTCTAAAGAAACGGATTCTAAACATACGAACAGATAAAGAGACAGGGAAGGCTTCTGGCGGGCCTGTTTGGGCCTCTCGTGCCTAGCAAC[G/A]CGAAGAACAGAATCTGTATAGCACAGAGGGTGCAAGAGTGTATTCGTTGCTGCTGACTGTAAACTTTTCAGTTGCAAGGTGCCTGTTTCTGGTACAGGGC
Pal11	PalAyuSNP2-123	0	A	G	GATCTCATCAGGCCAGCAGTCTGGACAGAGAGACAGTGCAGGACTGTCCAGCCAGACAGCACTACTTCATAAGCAAACCTGGAGATTTACAACTCACCTC[A/G]CCCACCCCTGTACTCTACCCTGCCTCCGTCCTTCCATCCATCCTCCCTGTCTCCTTCCTTCCTTCCCTCCCTCCCTGTCTCCCTCCGTCTCTTCTTCTCC
Pal11	PalAyuSNP2-124	0	G	A	AGGTGGGGAGAGGAGTGGAGGGGAGAGAAGAAGAGGAGGGAAGAGGAGGAACGGAGGGGAGAGAGGAGGAGACAGGAGTAAAGGAGGGGAGAGAGGGAGA[G/A]GAGCAATGGAGGAGAGTGATGGGCCTGTTTCTGGTGAGTAACCCTATCCACTTGGCAGAGCCCCCCCTCTCCTCCCCCTCCTCTAATCTACCGATCAATG
Pal11	PalAyuSNP2-700	0	T	A	GAGCAGAAGTGGAGTTATTTTTTTAAACAGGAGATTGACACGAACGTTGACCGAACGCAATTTAAACTTAACTGTCGTCGGAATAACAAACGAACAAAGG[T/A]ACTTGCAGGAGCTGCAGGAGAACATGTCACCGCTGATCAAAAACACAAATTCGCGGAGACGAGAAAAACCAAAACACACAGCTTGCTCTTCACAGCCGTG
Pal11	PalAyuSNP2-703	1.64	C	G	TTCCGTCTAGTCACAGACATTCTTCCAGGTAAAGCACAGCTCAGAGCTCCATCAGATTACTCTTCATAAGGATCGCACCAAACAGAGAAACAAGACCATA[C/G]GTGGATTAAGGTCCTGTTGTTGTGCTGATCTTCCTCTGCCCGTCTCTCTCTCTGCATCTCTCTCTCCAGAGGGTCTTCAGGAAGTGATTCTGTACCATCA
Pal11	PalAyuSNP2-702	1.64	G	A	ATCGTTTGTTCGTGGGCTCGATCCCAAAAAACAAGACCAGAGACAGCATACTAGAGGACTTTGGGAAAGTCACAGGTTAGTCGGAACTTCCGGTTCACGA[G/A]CGTTCCGTCTAGTCACAGACATTCTTCCAGGTAAAGCACAGCTCAGAGCTCCATCAGATTACTCTTCATAAGGATCGCACCAAACAGAGAAACAAGACCA
Pal11	PalAyuSNP2-706	3.28	A	G	GGCAGAGAATTGGCACAAGTCAAGTTGTTAATCCATCATCATCATCATCATCATCATCATCATCCAGTTGCCAACATTCAGAATACTTACCTTGGTGATA[A/G]AAGACAAATTTAGGCCTGGAGCCGTCGATGGCAGCAGAGATGGGACCGATAATGGCCAGACCCTCCTTCATTGCCTCCTCGTCTCCCATGGGTAAGAACT
Pal11	PalAyuSNP2-705	3.28	A	G	GGGTAGGCAGCTGTTGAGGAACATGATGTGACAAGTGGCTGAATAACTTCACCTATAGCAGACGTCTTGCGACGTTGAGTCTCCTTCATCCCTTGCTGCT[A/G]TACACAGTGACACTAACAAGCCATCCATTTCCCTAGCTTTCTCCGTTCCCTCCCCCTGGCTGCCAGCAAACACCATTACCTGTGGCATGGCAATTGAATA
Pal11	PalAyuSNP2-704	3.28	T	G	GAGAGGTTGAGAGAGAAAGGGTGAGAGAGAGAGGGTGAGAGACAGCGTGAGAGAGAAAGGGTGAGAGAAAGGGTGAGAGAGACAGACGGAATGGTTATGC[T/G]TACGTCGTCTCCCCCCCCCCCAAAAACCCTCACCTTCCTGTTCAATGATGACAACGTATTAGACAGGCCTGCGACTAACACTCACATCCGCAGAATCAGC
Pal11	PalAyuSNP2-707	9.88	A	G	GAGACAGACAGAGAGGGAGAGAGAGCAAGATAGAGACAGACAGACAGACAGACAGACAGACAGACATGAGAGTGGAAGAGAATACATGCTTTTCTTCCAT[A/G]CAAACTTAACCTAAACCTTTGATGATAACCCTTCCAGCTGATGCCTGACTAACTGCAAGACACCGGAGAATGACTGTGGAGGTGTTGGGGTCTTGCCTAC
Pal11	PalAyuSNP2-708	9.88	G	A	TGACCTACGACCTCCCAGTGGAGATATCTGGCCCTTCTGCACCAAACAGGCTGCAGCAGAGAGCTGGATGACCTCTGACCTCGGCTAAGAACCCCCCCCC[G/A]TCTTTCTCATCTTCCTGCTCACTCCTCATGGGTGCCTTGCTGCTGTCGAAGAGCCATCTGAACAGAATCGATCTGTTCAGTATTGTGTGTCCTCGAGGTT
Pal11	PalAyuSNP2-757	14.81	C	T	GAGACAGGAGGGGGAGGGACTAAAGGAGGATCAGCTACACCACATACTTCAGGACAAGAAAACAAGAGCGTAAACGCACGTGAACACAAAGAATGCCATG[C/T]AGACTAAACCCACTCTCAGGAATACCCACCTTCCTCGGACACTTGTGTTTCAGAAGGAGCCATCATCTTTCTCTTTTTCCCGCTTCCTGTCCCCGGTTCA
Pal11	PalAyuSNP2-740	14.81	C	G	GACAGGTATGAAAACACCAAACACTGACTTCCCCACGCAGCCTGACCCTCACTCATCTCACTCGACTTCAACAGTCATGTGTGCTAACGTGTTCATCCAA[C/G]ATGTCTGACTGCTTCATGCTAACGGTGAAGATCCTGCTCCACGCTGATGTTGATGTTCTCTGTCTCCTCAGCAGTAGAGAAGACTCCACACTTGGCAGCG
Pal11	PalAyuSNP2-727	16.45	C	A	GCTGACAAAGAGTGTTGCGTTGGGCCTTTATATGAAGCCGAACCAAGCAGCAGGCTACAGAATGGCCCGCACACACTCACACACACTCACACACCCTGGC[C/A]CCACACGACAAACGCTTTGATTCGATGCCATAATGAATCAGGGGGCTGGATTACCATCTCCTACCTCCCTGCTCTGGGTGTTCTTGCTGTCTAGAGACGG
Pal11	PalAyuSNP2-714	16.45	A	T	CCCCCTGGCCGCCAGCACACGCAAATGCACACGCAAAAACACATACACATATGGACATTTATGGATACATTTTCACACAGCCACACAAGCTTACAAACAC[A/T]TTTCTCACAAGCAAGCGCACAATCACTCACTCACTCATTCACTTATTCACTCATTCACTCACTCACTCACTCTCACTCGCTCTCACACTTGATCACTATC
Pal11	PalAyuSNP2-744	16.45	A	G	TGGTGAAGAGAGAGAAAAAGGGGGGTGAGAGTGAATTTGTGTGTGTGTGCGTGCTATGTTTCAGGAAAGATTAAGCAAACGTGACAGTGGAGGAAGGGTG[A/G]TGAGAGGTCAGAAGAGAGATTAGCCTGCAACAAAGGCAAAGACAGAAATTCAAAGAACAGGGACAGCCTTACAGACAAGCGGGAATGAGAGAGTGAGGGG
Pal11	PalAyuSNP2-709	16.45	G	A	TGTTCGGCGTGTGCTTGGCGTTCAGCTGTGGTGAGAGACAGCTGGAGCAGGAGACCTAAGGTCTTGCCCTCGATAGGGGAGGGGCCTCACCCTTGATGGC[G/A]CCCTGGTCTAGACCTCCGGGATCAGGTGGTGTAGTTCACTCTTACATGCAGGAAACACATGTAGCCAATGGGAGTCAGGCTATCTGTCTCTGTCTGTGTG
Pal11	PalAyuSNP2-734	16.45	G	A	CAAGGAAATATTTTTGCTCTTCTAGCCCAGAATGACTTTGATCAATCCTGAGATAAAGACAGGGCAGACACACACACTACTGAGATAACAACACACCTGG[G/A]ACAGCAAGTCAGTCAAGGTAATGATTCTTCAAAGTTCCAGGTGTTTTATTACACATCTAAATTCCAATGCATTTTGTAGAACTTCCGTTTGCATGAAAAA
Pal11	PalAyuSNP2-745	16.45	A	G	GATCCTGTCTCTCAGACAGCAGACCCAGTTCCTCTGGGAGGCCTACTTCTCCTCTGTGGAGAAAATAGTGCTGACCACTCTGGAGGTAAGACACACACAC[A/G]CGCGCGCACACACCTTTCTATCTCACCTCTGTCTGTCTCCTCCTCCTCCCATCCTCCCTCTCTCTAGGACTCCCTGCTAGGCGCTCATCATCAATCTCTC
Pal11	PalAyuSNP2-755	16.45	C	T	TCGATAGAGGAAATGACTTTATGTAGAAGTGAGGAATTCGCCAGACGCCGCTCAGGTCATCTCAGTCCAGGGGAAACCCATAAACTCGTACTCACACACA[C/T]ACACACACACACATACACACACACACACACATGCACCAGAACACCTCAATGATAACCCAGTTAGCTCACGCTCTGTCTGTCCCCAAGGCAGATTGGACAG
Pal11	PalAyuSNP2-742	16.45	G	A	ACAGTGCATCGTGTACGTTATACAGGATTGTGAAATGGCAACAAACTGCTCACTAAACAGACCCCCTATATCTTATAATAATGAAGGGTTTCACTTGTAG[G/A]GTGAGACGACACAACTAACCTCTGACTATACGTTGCGTCTCACTGTGGAGCAACATGATGGCCTCCCTGCTGGCTCTGGCTGCCTTTCTCTCCTGAGTGA
Pal11	PalAyuSNP2-739	16.45	C	T	ACACAGCTGCAACACCCCACCCAGCTCTGAGCAACATGTCCCTCTTCCTGCTGCAGCTAAAAATAATGCAGATGAGACAGCACACTCACAGACTCTGCTC[C/T]ATGTCACACCGTGTCACGCTGTTGCCCAGTCCTACCCTGTCAACCAAGAAACAAACCCAAACGTAACCACTAGAAGCTTCACAGCTACCCTGTATAACCC
Pal11	PalAyuSNP2-754	16.45	A	T	GGACAAATCATCTCTGTTTGAGGAGCTTCATAAAGTTCTAATCGACAGGCCAACCTTTCAAAGGTTCCTTGAAGACAGGGTCAGACTCTATGTTTTTTTT[A/T]ATGGAAAACGTCATTATTCACTGAAGGCACGCTAGTTGTTTGGTATCCAGTGTCCTCTTTCTCACTGTTTCCTTATCTCTATCTGTCTCCCTCGCTCCCC
Pal11	PalAyuSNP2-743	16.45	T	A	ATGTTCCTTGAGAATTAGCATGTCACTTGACACACAGGATAGGTCTCTTCTTTATCTGTGACTTCCAAGGTTCTTTAGTGAGAGACAGAACAAGAGGGTG[T/A]ATGTAGAAAAAATAATAATATGCTGTGGAAATGATTGATGTCAGTGGATTACTGTAAAGATGGGGTGGGGCATTGTAGCTGTAAGTGTGTGTGTGTGTGT
Pal11	PalAyuSNP2-729	16.45	C	T	CCTCAGACACACACGTTCTACTCAGACGCGCACCCTCCGACGCACTTGCGACGCACACGCAGACAGACACATCAGTGCTGCTCAAACGCACGCTCGTTCA[C/T]GTTTGTGCGCTCCCAGATCCTCCTCAAACAGACACTGGTTGCCTGTCTCTAACCCAGCCCCCCCCTCTATCCCCCCTCGCTGGGATCTGATGTGTGAGCT
Pal11	PalAyuSNP2-726	16.45	C	A	TGTTGGTGTAACGGGACATGAGGAAGTTAAAAAAACACAAATTAAGCGCAGCTGGCCGGGTGAATGGGCACGTTTCAAGACACGGAGGTAGTCATTTCAA[C/A]AGCTGTAGGCTTAAAATAAATCCGGATACACGTTAACTCTGTCCGTCTGTCGGTCAGTGTGGACAGTTTGTTACATAAAACAGCTGGTTTGTTAATGTAA
Pal11	PalAyuSNP2-756	16.45	C	T	TGTCTCCGCAGCAGGATGGAGGGGCGTCCCCCAGGGATGGGTCCAGCTGCTCCTCCCCAGCGGGCCGGGCGGGGCGAACCAGCCGAGCGGAGCAGCAGAG[C/T]GGCAGGAGATCCAGGAGGAAGATCCAGGTCCGTCAGACAGGACTCACCCCACTGCACCCGGATAACCTCAGCCCCAGGTGTGTGTCTCTGTCTGTCCCTC
Pal11	PalAyuSNP2-710	16.45	G	A	ATGTCATAGTTGAACGACCTTGGAACTCCGACCCCCGGTGGGTACTGGGGCGGGGGCGAGGCTTCGTAGCTGTTGCTAGGAGACAGCGAGGCACCGTCCA[G/A]GCCAGGGGTCTGCGTGGTAGCGGAGGCCAGAGAGAGGGAGGAGGAGGAGGAGAAGGAAGAGGAGGAGAAAGGCGCAGGGGCCGTGGCCCGGGTAGGGGTG
Pal11	PalAyuSNP2-736	16.45	C	A	TGAGACAGCTGTGTTTTAAGTGTCTGCATTGTTAGTTTCCTGCCTACATAAAAATGATTCAGCAAATGACTAGTGTGCCGAGGCCTTAATTGCAACAATA[C/A]AAATGAAAGCCAATCGAGCACATTTGAACACATAAGCAACCCATTTAATAAATCAAACGTCAAGCAATGTAATTGGACTACAGGTTGTGAAAATTTGCAG
Pal11	PalAyuSNP2-728	16.45	G	A	GCAGACAAGCCTCAGACACACACGTTCTACTCAGACGCGCACCCTCCGACGCACTTGCGACGCACACGCAGACAGACACATCAGTGCTGCTCAAACGCAC[G/A]CTCGTTCACGTTTGTGCGCTCCCAGATCCTCCTCAAACAGACACTGGTTGCCTGTCTCTAACCCAGCCCCCCCCTCTATCCCCCCTCGCTGGGATCTGAT
Pal11	PalAyuSNP2-725	16.45	C	A	ACTGATCTTAATGTATTCCTTCACATATATGGAGGCCAGGGCAGAACAAATACTTTCTCTCCCTCATACCAACACATATTCTCTCTATAACACCCACACA[C/A]AAATGTTCTCTCTCTATTTCTGCATCCCTCCATCCCTCTCCCTTTCTGTCTTTCTCTCTATCTCTCTGTCTCCATCTCACATTGTGTGTGTGTGTGTCTC
Pal11	PalAyuSNP2-715	16.45	G	A	AGAGGCTCATTCGGATGCCATAAAAGCCAAGCATGCGTTTAAAATGAGCACAGGAAAACTCTGATCTGCAAGCAGACAGGTACAGTGATGGATGAAGCGC[G/A]GTGGAGCCGGGGGATGACGACTCGGTTGGTTCTTCATTCTGTGAAGTGGTCAACGAGCAGGTCTTCCTTTCCTTCTCTCCTACACCACAGGGTTCTCGTA
Pal11	PalAyuSNP2-737	16.45	G	A	AGGCCCTCCGGGTAAGCAGGGCCACTATGTCTTTGTCTAGCTTGTCCATCTTGAATTTGGACAAGTCCGGCTGGAATGTGACGCAAGTGAAATCCTCCCC[G/A]TCAAAGAACTTGATTTTGGGGTCGGCTGTCTTGGTCATGTTGTTCTGCCAGGTCTGGTGGAGAGAGCACGAGCGAGAGTTGGGGAGAGGGGGAGAGCGGG
Pal11	PalAyuSNP2-741	16.45	C	T	CTCCTCCCTCTCTCCCTGCCCTCCCCCCTCTCCCCCATACCTGCTCACTCTGGCTCTCCATGTCAGACAGCAGATGAAACTCACAATCCTCCTCCTCCTC[C/T]TCTTCCTCCACCACTGGCTTCTTATCACTAAAACATGATACATGTATAAAAGGTCTATGTAGAAAGTACCTTTAAGACATTGCTATATCGGCCAAATCAC
Pal11	PalAyuSNP2-1950	16.45	G	A	CGTGTACGTGTGTGTGCATGTACCTGTGTGTGTATACGTGTGTGTGAGTGTGTGTGAGCATGGGAGAGTGTGGGAGAGCATATGTGTGTTGTACGTGTAT[G/A]TGTGTGCATGCGTGTGCGTGTGAGAGAAATCTCTCTTTCTGTCTCTATTTTTATCCCTCCCTTGGCTCTGTATCTCTGTCTCGCTCTCACTCACTCACTC
Pal11	PalAyuSNP2-735	16.45	A	G	CGCACGCACGCACACCCACACACGCAAACACATACACACTAGACCCTTGAAGCAGCAGACAGGCAGATCGTTCCATCTGCCCATCTCTCTCCATTATCTC[A/G]CAGTCTCTCTCTCGCGCTCACTGCAATTTCTCCCTCTGTCGTTCTCCCCCTCGCTCTTTCCCTCTCATCTTGAGAAGTACAGCCCTCTGATCATGCTCTT
Pal11	PalAyuSNP2-738	16.45	C	T	GATTGAAATCCTGCATTCGGTCTCTCTAACTATGACTGAAGACAGCGCATTGAGCAGAAACGTTCCAATAGTGACGCAAAATTCAGAACAACAGCAACTC[C/T]TCTCAGCATCTCTCCTTGCTCCCAGCCTGATTTTTCAACCTAGTTGCAGTTTTTTTCTTGTCCTGTCCTGCACTGCTTATTTGTGTTTATCTATTGTCCT
Pal11	PalAyuSNP2-749	18.09	C	T	GTGTGTGTGTGTATTAATAACGCCGTTCTGTATTTCATCCGCAGGATTCAAAAGGAGCTGGCAGAGATAACCTTGGATCCGCCTCCCAACTGCAGGTAGG[C/T]GCCCGTGGTGGCATGTGTTTAAACCGCCGGCCCTCGTTGCTCTCTTCCGCTGTCTAATCCAGAGCATCTCAGTAGTCGGTAGTCAGAGTGAGTCCAAGTA
Pal11	PalAyuSNP2-747	18.09	C	T	GAGATTTCTGGGTCTCAGTCTGAGGCTGTTTGTAATAATAGAATCTTTGTACTTTAGTTGTTACAGAAAAGTTGTAGTTGAGATAACAGATCCATCCTTT[C/T]TCCTTCCCTATCCATCCATCCCTCCCTTTAGTCCCGTCTCCCAACACAGCTCCCTGCAGTTACATAAGAGTGCCGTAAGACTTGTTTTCTAGTGTGACAG
Pal11	PalAyuSNP2-746	18.09	G	T	GCTCAGACACATCAGCCTGCGCATTTGCATGTGAGCAACGAGAGCCAGGCCTTATTACACATTCTGTTTCACACTAACCCGCTCCTGCACCATGTCAGTT[G/T]GAGTGTCTCTGAGACCTGTGTGTGTGTGTGTGTGTGTGTCAGGGGATGACAGAGATGTGTCACGGCCTCCTGAGGCAATGAGGTGAGCAGAGGCATCCAC
Pal11	PalAyuSNP2-751	18.09	G	A	CCATCCAGATCTCCAAACTGTCAGGTAGCAGCGCTGCAAAGACCTGTTGTTGGTCCACTGTTTGGCTACGGTCACGTCGCTCACAGTCGTTGTTTGGAGA[G/A]GCCGGGTGATGTATGTCTGTGTGTCTGACTTCCTCTTCCTCCTCAGGAGGTCAGAAGGCCAGGGTGGTGTTCGCTGAGCTCTCCTGCCGGCAGCCTGATG
Pal11	PalAyuSNP2-748	18.09	T	C	GCATGCTTGTGTGTGTGTATACGTGTGTATACGTGTGTGTGTGTGTGTGTATACGTGTGTATACGTGTGTGTGTGTGTGTGTATTAATAACGCCGTTCTG[T/C]ATTTCATCCGCAGGATTCAAAAGGAGCTGGCAGAGATAACCTTGGATCCGCCTCCCAACTGCAGGTAGGCGCCCGTGGTGGCATGTGTTTAAACCGCCGG
Pal11	PalAyuSNP2-750	18.09	G	T	ACCTGGGGAGGACTGACGCAGGGTTCTGGGTGTCCAGCGGAGATGAAGAAAGCTCAACGTTGCACAGAATGCGCTTACAGTCGTCTATATTGACAGCCAG[G/T]CCCGCGTCTACCAACTGTCCACACACAGACACACACATGATAAAAGTCCTGATAAAACCTGCCAGAGACATTGAACGTTCAAGCTGCCTGTCTGGCCAGG
Pal11	PalAyuSNP2-752	23.02	T	G	CAGACAGCACAACATCATGTGTTTTCTAGATGTGTGTCAATAATTTTCATCGATTCAGTATTGAAGAAACGACGTATTTCGTAGTTTACCAAGGGTCCTG[T/G]GAAGCTAAAAAAAATGAATGAGCTCATACAGAAAATCGTGCTTGCTATTCTAGCCTGGCTGCTGTCCTTGGGCTGACCATTTTTGGTCATATTGGTTACA
Pal11	PalAyuSNP2-753	23.02	T	C	CAGTAATACACAGTGGTAGTATTAGCAGTGAGACAGGAGTGCAGCTCAGTCTTAGCTCCAATATGTCATGTATTCAATCATGATTGATCAATTGACTGAA[T/C]GTACCTTAGCAGACTCTGCAGTGTCCATGGGCGGTCCTGTATCCATAGCATCTCCATACTCTGGGAACAAGGTTTGGGCAAGGTGACAGACAAGCACAAG
Pal11	PalAyuSNP2-762	23.02	T	A	TTAGGTCCACTCGCAGCGTCATCGGAGCCATGCTGGTCAGGATGTACAGGTTCTCATTACCTGGACAAAGACAGACAGACAGACCACCAAGAAAGCTATA[T/A]GTGTTGAACTGAAATGCTGCATATTCCAATAAAGTTAAAGGGAACGAATGCTACATGGTATGGACCAAATCCTAGTTGATATTTGAGTATATATTATAGT
Pal11	PalAyuSNP2-761	23.02	G	A	CCGCCCTTAGGTCCACTCGCAGCGTCATCGGAGCCATGCTGGTCAGGATGTACAGGTTCTCATTACCTGGACAAAGACAGACAGACAGACCACCAAGAAA[G/A]CTATATGTGTTGAACTGAAATGCTGCATATTCCAATAAAGTTAAAGGGAACGAATGCTACATGGTATGGACCAAATCCTAGTTGATATTTGAGTATATAT
Pal11	PalAyuSNP2-1947	24.66	A	C	ACAATCACTTCACAGACAGCAGGGATACACGGAGTCTGTGGCAAGCCATTCAGACCATCACAGACTACAAGCCCCTGCCACAGGCCTGTGATGATGACAC[A/C]TCCCTCCCAGATACACTCAACCACTTTTATTCACGGATTGACACGCAGAATGTCACACCAGCACAAAAACTACCCACTACCCCCAACGACCAGGCACTTT
Pal11	PalAyuSNP2-764	24.66	G	C	TAAACTCGGTAGACACGCAGACAGGCAAGTAGACAAACATTCAGACAGACAGGCATTCAGACAGACAGACAGACAGACAGGTCCTGGATTTAAAAAGAGA[G/C]TCTTGTCCTGGAGACGACGCAACTGAGTGCCTCGGACACCAAGACAAGGATGGGAAGTAGGAGATAGAGAAGGTGATATCTATATACACACCCAGTTATT
Pal11	PalAyuSNP2-765	24.66	G	A	GCTCATCGGAGTCTCACTGGGGTTTTGTCTCCACAGGGTCTCATAGGAAAATCCGGGCCACGAGGACAAAGAGGGCCCACGGTAAAGATTGACTTCATCC[G/A]TTCCTTCATCCACACACCACCTGTCAGACGTTACCTATGACCACAATCAAATGAGACACCAAATCACGTCAGCCAATCCAGACTGTGTCGATGTTTGTAC
Pal11	PalAyuSNP2-763	24.66	C	T	CTGAGAAGAATAAAAGGTTTTAATGACAGACAGGGCATGTTAATAGCATCACACCAATCACTTATCCTCATATTCAAAATTGCATCCTAATACAACTTTC[C/T]AACAAAGGTAGTTAAAAAAACCCTCAAGAATCAACACACAGGTCACAAAATCACCAGCACCGCTCAAACCTAGCCTAATCTCTGGCTGGAAAGAGAATGG
Pal11	PalAyuSNP2-766	26.3	A	T	CACCATCATGCCAACATTCATGGCGGTTTTGAAAAAGCCAAGTATTGGAGTGTGTATGACAGACAGATTGACATGATATATGTAGATATAGCTTCAATGA[A/T]GTTTAAAAAATATAAATGTTGTGTGTAAGTGGATTTGACCTGTATGCTAGAGATCAATTTCTCCACGCTCTCCTTCGACGACACATCCACGCCTGTCGCC
Pal12	PalAyuSNP2-837	0	T	G	TTTGCGCGTGGACAGTCTATAGGCTACGCTTATTTGTTTAGATTCCGAGACAGACTAAATTCAAGGTCACCGTCTTTTCGGACACGTAGCCTGTAACCTC[T/G]AACCTAGTGATTTCCCAACCCTGGTCCTAAAGTACCTGTCCTGTCTATTTCAAATGTTTCCCTGCTCCAATACACCTGATTCAAATGATTCGTTATAAGC
Pal12	PalAyuSNP2-829	1.64	A	C	CAAGCCCTACCCAGCACTTTATCAGTATCACATCTAAACAATGTTAATTTCCTAAGTAATTTGACAAATAACCAGCTTCATGGCAAAGATGGGGATGGAA[A/C]ACAGCCAGGGATATATTTATTACATGTAGAGATTGAGCAAAGGAATACAAATGGTCTCTCCTGCAGAACCTGAAGTTATTGACCAAGACAATAGTGTGAG
Pal12	PalAyuSNP2-839	1.64	T	A	GATCGAGAAAGAAAGAGAAAGGGGTTATGAAAGCGACGTACGGGGTGGACGCGAGACGACGGAGACGTGAGGGAGAGAAGAGTTTGGATGCAGCCTGAAG[T/A]GTTTTGGTGTTTCCAGCTCCAGGGTCCAGCGTTCTCCTTCAGAGGGTTGTGGGCGCGCTTACCTTTAGTCTTCTCCAGCTTGTTCTCTCGGCTGTCGCAC
Pal12	PalAyuSNP2-841	1.64	T	A	AGACTCGGAGTGTGTGAGTGTGTGCTTTTATCCTTCCCCTGCCATGGTTAAACCAGAAGCGAAAACAAATTTCAATGGGCGAGACAGGTATAGACTGAGC[T/A]GAGACAGACTCTTTGTCCCGCTCTCTCTCAGATAGATCTGTATCTATCTCCATCTCCTCTGTCTCTCTAATTAACGGTGTTATCTTGATTGTCTACGACA
Pal12	PalAyuSNP2-830	1.64	T	C	CACTCTCCTCAGCATCCTGTGAACGCCAAGACATGTGGACGTTGGCGAAAGACAAGACAACATCACGTCAAGTATATAAAAGATGAACGCGCCAGTCCCA[T/C]GACACCTGACACGATTCCAGACAATGGGTCCCACCATCATTTACGTGTATGGGCTTGATTCTCACCAGGGGCTGTTTGGTGTGTTGGCATGCTGTGTCCT
Pal12	PalAyuSNP2-840	1.64	A	T	GAGACAGACATGTCAGACTGGAAGACAGGCTGTGTGTTTGTGTGGGACGAGGGGGCACATATTGGAGCAACATTGACAGATACAACAACAGGGTGCGAAA[A/T]GTCCTTCTGACCCGGGGCTAGGCCGGCCCTGCCCTCTGACCCCTGATCTCTGTGAGGTCACGCTCACACTCACATTCACGGTGGGGGTGTCTCTAGTTGT
Pal12	PalAyuSNP2-836	1.64	C	T	GACAGGGGGAGTGAACTTTACAAAAGCAACCTGACTTTCAGAAGAGACTAGATGTAGAGAAAGTTCCTCGGTGCTTTCAGGTAACATCCTCCCTTCCTCT[C/T]TCCCTCTCTCCTTCTCTCCCTCTCTCCCTCCCTCCCTGCTTAATCCCACACACTTGCTCTGTCGCTCGTTAACACTTCAGTTTCTCCTCTATTCTAATAC
Pal12	PalAyuSNP2-835	1.64	G	A	GGTCTCTCCTTCCACTCACTCCTCTTCATCGACTCCCATCCATCTGGAGGAGTCATCAGCTTTAGCCAGCAGGAGGTTCAGTCCTTCAACAGACAGCTGC[G/A]TGACTAGGAGACATGGGGCCTCGTTTACACTGGAGTGGAGATGGCTGGCTGACCGGCTGGTTGGCTGGTTGAGACAGCTTGACATCTTGCTACCTGTCAC
Pal12	PalAyuSNP2-838	1.64	G	A	TGTGCTGTTGTCTGGCTTACCACTCGGCTCCTCAGTCAGACCTGCACACACATACACACACACACACACACACAGACAGGCATAAACATACACACCCATT[G/A]TGCTCCTCTGTATACCTCACGGAGGGACCATCTCAGTGTGTACCTCCCTGTCTGTCCTTTGCTTGTCTGTCGTAACTGTGAAATCCTTGTTGGCGTGAGA
Pal12	PalAyuSNP2-832	3.28	A	T	AGTGAGAGGGAGAACGGGAGAGGAGAGAGACAGTTGTTTGCGTTCTCTCATTCATCTGCAACCAGGGGCTGTGGACTAGGGGCTCATAACTACTGCTAGA[A/T]GCTATGTGGAAGTGTAGAGGATAATGGTTATGGGTATAGTGCTGCTACCTACCTACTGTGTACCACAATGGCAGCCTTGGGCATTCCGGTAGTCCCAGAA
Pal12	PalAyuSNP2-834	3.28	A	G	ATGGAGACTCTGAAATTCAATAAAACTGATGAGGACAGGCATGCGAGGAGAAACACTCCAAAGTTCATATTTACTTATTAATCCTATATTTGAGATGTTC[A/G]GTATCTAGTAGATCTGACTCTGATTCGACCCATTATCTGACTCTGCAATTCTTGCCCGACTGTCTTTGGGAGTGATTCAGTGACTCCCTATCTGATTCTG
Pal12	PalAyuSNP2-833	3.28	A	T	AGCCTTGGGCATTCCGGTAGTCCCAGAAGTGTATATGTAGAAGAGACGATCTGTCAGCAAAACACACACACACACACACACACAGGGCAAACACACACAG[A/T]ACAGACACACACAAGAGTGACACCAGCAGGTCAGTAAGCGCTGACACAGAAGAACAAGGTATTTGTAAATAACAGCAGGTCCACTAGGACACAGTTTATT
Pal12	PalAyuSNP2-821	4.92	T	C	CCCAGCACAGCACAGTCAAGGCGACATAGAGAACCAGCCGGAAGTGATTTCCTAAACAGGAACCGCCAGAAATTCTTTATGGTAAAAATAAACAGGTAAA[T/C]GTAAATGATTATAAAGATTAATAAACAATGCATCTGCCTGGCTCGCATATAGAAATGTCATGACTTGTCGTACCTTCATATTGTCTGGAGGATCACCTTC
Pal12	PalAyuSNP2-828	4.92	A	G	CGCCTGGCACTGAAACGCAGAGAGAGACAACAAAACGCTCAAAATCCAAGCCAGGGAGACCACAAGAGAATGAACAGTAAACCTAGAGAGAGACCACCAC[A/G]TGGTTGGGGTGTGGTAGAGGAGGCGGAGCTAAAGAGACACCTTTTGGTAGAATTGGATGTTTTTGTCGGCCATCCCAGTGAGCAGTTGTCTGAAGTCCTG
Pal12	PalAyuSNP2-819	4.92	A	C	TGTAGGGGTGGCTGCCTGCTCCGGGAGGTCAAAGGTGAAGTAAATGTTCACAAATATTATGATATAAACCGAATGAAAGAAATGTCTTAAAACTCAGTTT[A/C]GAAAAACCAAGGAAAAATGCAATTTTCCTATGAAATAGGTGAAGGTTCCATGTTCCCCCTGTCTTGTAGGATGTTCTGTTGGTCCTCTGCAACACTGACT
Pal12	PalAyuSNP2-825	4.92	A	C	GGGGGGGGGGGGGGGGCTTACTACGCTGGGTCACCACAGCAACTTGAGAGGAATGTCCTCTGGGACAGTCAGACAGGGGGGTGGGATTACACAGGGAGGC[A/C]GTTCTCTCCAGCCACTGATGTGGTGGAGGTGGTTTGGAGACACGTAGGTGGAGATTGCATTGCGCTCGCTCGATTTTCCGTTTCTCTCTCTCCCTTCCTC
Pal12	PalAyuSNP2-827	4.92	G	C	TCCTCCAGAGCTAAACAGAGGTCACCAAAAGCTGTCTGTGAGCTGGTGATATAGCCTTTTTTATTTATAACTAGCTAAGCCTATATGTAGCATTAGCTAT[G/C]TTACAATGCTAGCAGGTTCATTTAAAGCATAGCCTTGGTTATGTGGTAGTCAGTCAGCTAGGACAGTGAAATGACATCCCTAGCTCCAGAACAGATTCCA
Pal12	PalAyuSNP2-822	4.92	C	A	GAAGGTGCAAGGGGTGTTAAAAGCTTACGTCTAAGGCCATCTGTCAGACTAAGCTATAAAAGGAGCGACCATACATAAGGAATGTGCAGGAGGTCCAAGC[C/A]CTGCTGGAGGATGAGACTGGATGGCATACAGGCTGTCCATCTCCAAGTCACGACAAACCTGGAGAACATCTCTAACTTTGCCCCACGTTTTACACAGCAA
Pal12	PalAyuSNP2-823	4.92	A	G	GCTGCTGTGTTCTTCTGCTCAATCTGTTCACTGGCACAATGACCACTAACCTGGCTCTAGTAGAACATACACTAACCTGGCTCTAGTAGAATAGACCCTA[A/G]CCTGGCTCTGGTAGAACATACACTAACCTGGCTCTAGTAGAACACACCCTAACCTGGCTCTAGTAGAATAGACCCTAACATGGTTCTAGTAGAATAGACC
Pal12	PalAyuSNP2-820	4.92	T	C	GTCAGCGAGACAGACGACCACCATAGAGAGGACTCAGAGGAGAACAGTAAGTTTGTGTGTGAGTGTCTCCCAGTAAACACCCTCTTCTGTGTTCTGTTTG[T/C]AAGGCCGCTGTGTGTAGCCTTCTCAGGAAGTATATGTGTTTATGGGCAGAAGAGGTCATCATTCAAGTTGGTTGCACAAATGTGTACGTGTGTGTAAGCA
Pal12	PalAyuSNP2-831	4.92	C	A	AAATGTGTGTGTGTTGATTGCAGCCAGTCTGCTCTGTGTGAACACTGTCTCCTCACCAGTCATCCAAGTTCAGCTTCTTGAAGACCTGACTCAATGTCTC[C/A]TCTGAGTTGGCCTGCAACTGAACTCTGACCTGCCTGTCTTTCTGCCCTATCTGGACCACAGACTCACTGGCTGTCTGCCTCACTATGGGTTGAAAGAGCG
Pal12	PalAyuSNP2-826	4.92	G	A	ATTATCCTACAGAAAGACTGACAGCAGAATCCAACTTTATCATCCACAGAGAGACTGACAGAAGAATCCAACTTTATTATCCACAGAGAGACTGACAGCA[G/A]GAAAAGAAGTAACAATCCAAAGGCAGACTGACAACTATCCACGTTTCAGCAGGTAGCTGCAGGGTGTACATTGGAGGGGTTGAATCTATACAATTCACAC
Pal12	PalAyuSNP2-824	4.92	T	C	AGGAGGACAGGAGAGCTGGGAGTCTGTCTTCTGGTTGAGGCTTTTGTTCGAACTCAGAGGTCATCTATAGTTTACCACTGCATTTCCCCAGCATCTCTTC[T/C]CATCTCCCCTGGTCCTCCCCGTCCCTCTCCTCCCCTCTCCTCTCCTACCCAGTCGGACACTAATTATTCATGTGTATTGATTTATCTTCTCTTATCAAAC
Pal12	PalAyuSNP2-818	6.56	C	T	CAGATTCTGAGGATGAACTTGATTCCTCTTTACCAGTGAAAGCAGAAATCAGGAGTCTGTCCCCTGTCATGTTTGAATGGGGGTTTGACCAACTATCTCC[C/T]TTGCCTGAGAACCAACGTCTCTCCCCTGAATCTGTCGATTCAGACAACAATGAAAACCTTTTACATCTCAACCACTTGTTTACTGACATGAGGCCTTCTT
Pal12	PalAyuSNP2-817	6.56	C	G	GACATTCGTATTCCTAAAGAGACAGATGTGATACTATCGCAAAAGACTGAGGATCTTTTTGAGGAGACACGAGATGATTTATCGCTGACAGACTTTAAAG[C/G]TAATGACACAGTGACAGATTCTGAGGATGAACTTGATTCCTCTTTACCAGTGAAAGCAGAAATCAGGAGTCTGTCCCCTGTCATGTTTGAATGGGGGTTT
Pal12	PalAyuSNP2-816	6.56	G	A	ATCAAATGACTGATTTGGACATTCGTATTCCTAAAGAGACAGATGTGATACTATCGCAAAAGACTGAGGATCTTTTTGAGGAGACACGAGATGATTTATC[G/A]CTGACAGACTTTAAAGCTAATGACACAGTGACAGATTCTGAGGATGAACTTGATTCCTCTTTACCAGTGAAAGCAGAAATCAGGAGTCTGTCCCCTGTCA
Pal12	PalAyuSNP2-811	8.2	G	A	TCACCGGCCTTTCATGCTCCAGAATGGAGGACTTCCCTGGCTCATACTCGAAGATGCTCTTGGGTTCGGCTCGGTACTTCCTGGTGTCCACTTTTCTATC[G/A]GGAGGACCCCACTGGTTCCTGGAAGGGAGACGGGAGCAAAGCCTCAGTGTGTGTTTGTGTGTGTGTGTGTCTGTCTGTCTGTCTGTCTGTCTGTCTGTCT
Pal12	PalAyuSNP2-808	8.2	T	C	CACAGCATCTTCTATGCTGCGATATACTTCATATTTAAATTGGATGATTCGGTTTGGAGATTCAGCAAACAAGATAGCGAGCGTGCATGTGGAAATAACA[T/C]GCATGGAAAGTGTTTAGGATTTGTTTTGCATGGGGCTCTACTTGCACTTCCTTGCTTGCCTGTCTGTGTGTGTGACTATCTGTCTGCGTGTGTAACTGTC
Pal12	PalAyuSNP2-809	8.2	G	A	GGACAACTTGGTCCCAGGCAGAGAAACAACTCAAGCCAGAAGTGCAGAGGAAGAAAGAATGATAGAGTGATATGCAGTGTTCTTGTTCAAGAGACAGACA[G/A]CAGTCTAGCTAAGGTCAAGAGGTCAACATAGTGAGACTCTCCAACATACGAATGTAGAAAGGTCAAGTTCAAAGGAAACATCAAATAACCAGTACGTACA
Pal12	PalAyuSNP2-815	8.2	T	A	GTACACTTGGAATGAGTTACAAAGACAGACAGACAAAGACATTAGACAGACAGACATACAGAGAGGGTACTTGGAAAGGTTTCATCGATGGTGTTTTAAC[T/A]AAGATGCTGTAAGCCAATCAGCCAGGAGTCCATCTTATCAAAACTCACTGAACCAGACATTCCAGACAATCTCAATGCAACTCAGTACTTTGTGTATAAC
Pal12	PalAyuSNP2-807	8.2	G	T	CATGTTACTTACTGGATGCAGACAGTTTCTCGTACAGTAATTGTCTTCTGATCCCAGTGAGCTTTGCTGAATAGACAGAGGGGATGTTGTGGATGATCCT[G/T]TGAAGATCCACGAGCTACTCTCATCCAATCAGAATTAAGCTGCTCACTGTGTAACAGGATGATGACCTATCGGGGGTCAGGATGGTCTGTCCATACCACA
Pal12	PalAyuSNP2-812	8.2	G	A	AACACAAAGACAGCAACCTGTTTAGCTAAGGACTGTGGTGCATGGGACTCACTGGTTGGTCCTGCTGTTACTACTTCTACTACTACCTCTGTCACATCTC[G/A]GCGACCAACCTCAGACTCATTGAACATGCCTGTCTCCTAGCCCTCTGGCACCAGTGAGACTGACATTTCACATTACTGAAAAATAGAGCATGGACAGATT
Pal12	PalAyuSNP2-806	8.2	A	G	TGTGTCCATTTGTGTTTGTCCATTTGTTCATGTGTTTGTGGATCAGAGATAATTGGCAGACAGTCGGAAGCCATTTCCTGGCCTATGGGTGGGGATTTGC[A/G]AGCTAGGAGCTAATTGGATTGTATCACTTGTCTCTTGTCATCAGAACACAGCAAACTGCAAATCCTGGAGAGGGAGACGGAGGAAAGACAAGACACACAG
Pal12	PalAyuSNP2-814	8.2	A	C	GGATTTACACCCAAACACAGTGTATGCATACGCCACTAACAGCTGACCTGCATGAATCTGTTTCTCTCAGACACACACACACATTCACACAATTACACAG[A/C]ACTCATTTGAACAGTCAAACACAAGCAGTCACGTGGGTACATGTTAATGTTGTGATTTTCCTGTCCTCCCAGCCATCCTGATAGCCTTCCTCCTCTTCAC
Pal12	PalAyuSNP2-813	8.2	A	G	AGCAGTTCTAGGTTGCTGGCTGTAGAGCCAGGCCAGGTAGATGCCGTAGGTTCCTAGCTACCATGCTAAGCTGCATCCCCAATTTTTTTACTGATTCTTC[A/G]GTATTTAGGTACCCTAAAGTGAGCAGGTCTGTCTCTTTCCTCTAGTTCCTAGTGCCAATGACACACCTGTGTCTTGTTTGTAATCACTCTGCTGTTGTCA
Pal12	PalAyuSNP2-810	8.2	G	A	ACATACATTTACAGTATGTTATTGCTTGCCCTAAAGGGGTCTGAAAGTGTATGTCATCCCAGAATTACATATCACCCTGGGGTCCTTAAGACAGCTGAGT[G/A]AATTTTGATCTTTAAACACAAAGCCAGATTCCCTTTCAGAATGAAATCTTTCCACAAGTATTGGCAGGCTCCTCCCCCCTAATTACAACCTCTGCAGTTA
Pal12	PalAyuSNP2-805	9.84	C	A	ATCAGGATGGATAAAAGTGAAGACAGATGGAATCAGAATTACTGTTCTCTGAAAATCCTTGCCTGTCCGTTTGTACCAAACCTCCCTCTCTCTCCCTCTC[C/A]CTCTCTCTCACTGAAGGAGTCACAGTCCCAGCCCATGGTTGCATCCTGGAAGCCCTCAGACCCTGCCTGTCTCAGACACTGCCTGCCTCGCCAACCCCAC
Pal12	PalAyuSNP2-804	9.84	C	T	GACAGAGAGACAGGCAGAGAGAGACAGAGATTGCGTGTGAGTCGACATGCTAGCCAGCCTCTCACCGCAGTTTCAGCGAAGCGTAGCGCAGCGTGGCTCC[C/T]TCAAACTCCTTCAGGCTGGGGTCAGGGTTCACCGTTGCTGCCTGCAGGTCCTGACGCACACAGATGACATCATCAGACACTGCACCACCAGACCACTCAG
Pal12	PalAyuSNP2-801	11.48	G	A	GCAGAGGTTCGAGTCCTCGCATCTACCATCGTTCATGGTGGAAGCTTAAGCAGACTTTGCTCCGCTCCGCCCCTTTTTTCATCTCCAAGGAGACAGGGTG[G/A]GGACGGCAGTGATGGAGAGAGTGATCCCTCGGAAAGCGGAGAGTTATTCATGAAGCTCCGTGACTCATCAGTCCAACTGCATGTCAACTTGCCAAAAGCC
Pal12	PalAyuSNP2-803	11.48	A	T	TCACGCCACACAAGGCCGGCAACAAGCATTTCCCTCAGGTTTCGAGGCAGGCCCGGACCAGACGTCATTGGCCTCACATCAAGGTGTAGTCAGGTGTAGT[A/T]ACTGTACCTTACAATGAGATCTGTGGAGCTTGACAGAAGAAGCTATAAGGAGCGACGCCACGTTTCTGGCTGCTTGTCCATCAGTGAATCGGTCTTCAAG
Pal12	PalAyuSNP2-800	11.48	T	A	ATTCCATTGAGTCAGATTGGCCCAGTTAAAACACAAGTGGATATGGATACCTAGAGTAGAGCCAGCCCTATCCACTGGGTGCTCCTTCCTTCAGACACAC[T/A]CACTCATACACACACAACCTGGGGAACGACTGAGGAAATACTTACCACCCCTGGGGGATTAAAATGATACCTGAATGTTATCAGTTAAACAGGTAGGAGA
Pal12	PalAyuSNP2-802	11.48	T	C	AGTCCTTCAACTAAACCCCCCCAGCCTCAACCCTGGCCCCCTGTCGGTAGTGTCCACTGGTCTGACGAGCCAGTCAGTCAATGGCCAGTGTGTGGGCGCT[T/C]TGCCATGGTGAGTTCACTTTGTAGTATCAGGTCAAAGGTGACGGAGAACGGGAGGCATTTCAAACTGCTGGATCCCTGCCTGTCTCTGGCCGGCAGGCAG
Pal12	PalAyuSNP2-799	13.12	A	G	AGAGAGAGAGAGAGACACAGAGAGAGAGAGAGAGACACAGAGAGAGAGACACAGAGAGAGAGAGAGACAGAGAGAGAGGTGTTTACTTTAACATTCTCTA[A/G]GAATCATTGTTAAACTGAGGGTCACAGCCTTCTCACCCTGGCTCAACACACACACTCACCTTGAAAACACATTCTGCACATGGCAGAAGCATCCTTATGT
Pal12	PalAyuSNP2-794	14.76	G	A	AGGAATCAATCATTCTATACCAAACAAAGTACAGCGTTACTTGAACCAGCAGCCACCAGATTTTAAGTAGAATTCTCGACCACGGAGCTATACCCTATCT[G/A]AAGAAGAATTAAGCAGTCCTTCACAGAACACTGAGCCGTCCTACCCTCCACTCGCCTTCTCTTACCTGTGTCCTGTCTAAACTGGTGCATGGACTGGAGG
Pal12	PalAyuSNP2-795	14.76	G	A	TCTGGCTGTTTATCTGTTCTTTGTGTCCATTAACTTGTTTTTCGGCCTCTCGGTCCTTAGAGCTCTGAAACAGCCTATGCCAGGGGAGGGCGGGAATAGG[G/A]GTAGTGACATTAAGATGAAGGCCTTTAAGATAATCCTAGTTGTCCTGCTGTCTATGGTGACATATTACCTCCCCTGGATAGTGACGGTCATAGCCTCAGA
Pal12	PalAyuSNP2-798	14.76	C	T	AGATCGTCCTAAGAGGAGACAGCACCAAGCTCAACCTCAGAGAAACCAAGTCTAAATACTTCTTCTTTGATGACGGAAACGGCCTCAGGTGAGCCGCCTT[C/T]TGTTTCTTCACGGGCGCCGTCTCAGCTGCAACCAGCTCTTGTATCTCCCTGGTAATGGCGTCCCCATACAATAGGTCTCAGGTCTCCATGGTAACCGTGT
Pal12	PalAyuSNP2-793	14.76	C	T	GTTTAAACTAAGTTAAAGCAACCATCACAACTACTAATAAGTACATATACTACAAGGACAGCCATCACAACTACTAATAAGTACATAAACTACAAGGAAT[C/T]AATCATTCTATACCAAACAAAGTACAGCGTTACTTGAACCAGCAGCCACCAGATTTTAAGTAGAATTCTCGACCACGGAGCTATACCCTATCTGAAGAAG
Pal12	PalAyuSNP2-796	14.76	T	C	ACAGAGGGCGAGCGAGGGGAGAAACATTGCCAAGTGGAGCAGAGTGTCTTGGTAACCCTGCTGAAACAGTGACTGGAGTTCATTATCACGTCCAACAACC[T/C]AAGTGTACCAAGAGCAACACCAGCCTGAGGAAGAACCGACTCACTGTCTAAGATAAGGACCAACAGGTTTCAATGTGCGTGTTGGAATTCAGAAGTGTGA
Pal12	PalAyuSNP2-797	16.4	G	A	GAGTGCAGAGAGAAGAGAGCCAACAGCCAGTATTGAGATGTGTTCAAGGATTAAGCGACATAGTGTGGGAGCTTAATGATCAGAGAGCAGTCTAACATGA[G/A]ATAATCCACCTCTGTGTGTGTGCGTGTGTGTTTGTATGTGAGCGTGTGCGCGCGTGTGCGTGTGACAGAGACGGAGCTCAGGTGATTGTCTCTCTCTGGT
Pal12	PalAyuSNP2-792	19.68	C	T	AGCACCCTCTTCAGAGTGTTGAGCTTCAGTTTCAAAGTGGAACTGACTCTTGTGACCAAACTGTGTCCTTCCATCTGTTCTCCTCTTTGGTCTATCAGTT[C/T]GATCTCTTGTCCTGTCTCCAAACACTCATCCTCCATGTCTGGATCATCTTTTATGTTCTGCTGTAAGTCTCTCCCCATCATCATTCTCCTGGGCTTGGCT
Pal12	PalAyuSNP2-784	21.32	C	T	CAGACAGACAGACAGACAGACAGACAGAGAGAGAGAGACACACAGAGAGAGAGAGACAGACAGACAGAGTGAGCTGATGCCGGCAGGCCAGAGTAGCTTG[C/T]GACCGGGTAGACGTCCCTCTCTTTTCTCCCAGCTGGCCAGCTACCGTAGCAGCAGCGCAGAGAGAAGCAAGAGCTGTTTAACCTTCTGAACCTGCCATTA
Pal12	PalAyuSNP2-785	21.32	G	T	AAAAGAGAGAAAAAAAGACTACTGTGCCTCCATGAAACCTAATTAGCTAACCCCAGCAGCTCGTCCCTAGGTTGTCGTAAGCTCGACATGCAGATAGGGG[G/T]GTTTCACCCAGAAATGCCTCCAGCGTCCAGCTCTGGTCAACATCACCGCTGGCCACCGCTGGGGCAGACAGCTCCTGCCCACACCCCTGTCATGACCTCA
Pal12	PalAyuSNP2-789	21.32	A	T	ATACTGTAAGTTCATATTTAAATCACGTGTCTTTAGTTTTACGTTTTTGAGCCTTTAATTGTCCAGATGATATTGCCACTCTGTAAATCTGATCAACGAA[A/T]GACTTAGTCTTAAGTATTTGACTTGAATATTGCTGTCCTCTTTATCTTGACAACCACAGGTCATGTCCCAGTCCAATCCTGTGACTGGTCAGCCTTCGCT
Pal12	PalAyuSNP2-783	21.32	C	T	TGTGTGTGTGTGTGTGAGCTGGGATGTGTACCCTGTGTGTGTGTGTCTCCACAGCTCCACAGAGACAGCAGCTTGCAGCCAGACTGAACACACTGAAGTT[C/T]TGAGCTCCCAGCCTCCCAGTCACACAGAGACAGAGATCCTCTAGAAGACTGGCCTGTCTGCTCTGCTCTCATTGCTTCTCCTCTTCATCTACCCTCACCT
Pal12	PalAyuSNP2-787	21.32	G	T	TACAGGGTTGTTCGTTATAGCTTGTCTGGGGAGAAATGAACACGATTGTGTAATAAATATTTCCTGTACTTTGTCGTTTTTTGTCCGTTTTTTTTTGTAT[G/T]GTGATTTGTTTATACATTCGATGGAGCTGATTATGCTTGTCGCCTGTCAAAAAGCATCAAACTATCAAATGTGATCATTCACGAAATGAAACCAATTACA
Pal12	PalAyuSNP2-791	21.32	T	C	ACCAGCGACTGGAGATGCTGTCTGCCTCGAAGCTGACTGAAGACTGTCAGGTCCAGCCTATCGTGTCAGCACCTCCCATGACAGACGGGCTGAGTGTCTG[T/C]GTGTTTGTTCAATGGGCGGTGCCCGCCTCTGAACGTGTTGGGTGTCGTCTTGCGCCTGTTGCAGGCTGGATCCACGCTGTCTACACTCCCGAAGACACGC
Pal12	PalAyuSNP2-786	21.32	G	A	TTTAAATTGGACCCCGGACTGAGGCCACACTAGTGCTCATCTCCGTGACGACGCACATGCCCGGCTAGGAGACAGGCACAGCTCAGTGGTTAGAGTATTC[G/A]ATTGCAGATCAAGAGGACGCAGGTTCAATTTCCACCCTTTACTGCACACTGCTTTGGATACAGAGACCAGTCACACTGGGCTATGGCTGACCTTGACACC
Pal12	PalAyuSNP2-788	21.32	C	T	TAAGGGATGCTGTCAAACTGAAGGAGTCCTATCGAGCGTGGTTGGCTTGTGGGACTCCTGAGACAGTTGACGGGTATCGGCAGGCCAAGCGTGCCGCAGC[C/T]CGGATGGTCGCAGAGGCAAAAACTCGGGTCTGGGAGGTATTTGGGGAGGCCATGGAGAAGGACTATCGCACGGCCTCAAGGAAATTCTGGCAAACCGTCA
Pal12	PalAyuSNP2-790	21.32	A	G	GCTGAGTTTGACCTGTGTGACAGACATTAAGGAGTGGTGACAACTTCAACATCTGATTAATTTAGCCGATGCTTTTATGTCAGATACAGTGAATTCAGAA[A/G]GTCACGCTGAGACTCAAGGCTCAGAAATGCACATTTCTAACCAGACTTTGTTTGGTGGGTTGGGTCACATAATGGCCTGTCTCTACTAGGCACAGAGTCA
Pal12	PalAyuSNP2-781	27.92	T	A	TTTTGTCTCCAGGTGGATCAGGACGTCCTCATCACCAACTCCTACGAGACGGCCATGAGGACGGCGCAGAACTTCCTGTCCGTCTTCCTCAAGAAGTAAG[T/A]CTTCCTGTTCCGGCTGGCTGCGCCGCTGTGTGTCTCTGTCTCTCTGGATCAGGGGCCTCCAGTCCTTCTGAAGGGGATCCTGGCTGCACTAACACCCCCT
Pal12	PalAyuSNP2-782	27.92	T	G	TCCTACGAGACGGCCATGAGGACGGCGCAGAACTTCCTGTCCGTCTTCCTCAAGAAGTAAGTCTTCCTGTTCCGGCTGGCTGCGCCGCTGTGTGTCTCTG[T/G]CTCTCTGGATCAGGGGCCTCCAGTCCTTCTGAAGGGGATCCTGGCTGCACTAACACCCCCTGGCTCCTCTGTCTCAGGTGTGGCAGTAAGCAGGGAGAGG
Pal12	PalAyuSNP2-780	27.92	G	A	CCAGTGTGTGGTGCACCTGCCCAGCGACAGGGACAGCTTGGAGGACGAGTACAGCAAGAAGGTACGGAGTACAGCCCCCCCCTCCCCCCCCCCGGGGCGA[G/A]CGAGGCAGGGTGTGAGTGTTGGAACTCAGAGAGAGAGGGAGAGACGGCGTCACTGGTGACACGCATCTGTTTTGTCTCCAGGTGGATCAGGACGTCCTCA
Pal12	PalAyuSNP2-775	29.56	G	C	ATAGAAGGAAAACCTGCAAACATGGGTGGTCAATGGTAGTTAGACGTAGGTCCTGTTTCACCAGTCACTATAACTGAGGTAGTTATATCTCAGCGGTAGA[G/C]CATTTAACTGCAAATCAAGAGACTGATCTTGGTTCCCTCGTCTGAACATTGCTTTAGATACACGTGAGTATAAAACTATACGTCTATACAATACCTGCTT
Pal12	PalAyuSNP2-777	36.15	C	A	ATGCTTCCATGCCAACGTGTTTCTAGACAGGAACACCCGAGGAGTCACCATGGAGACAAACTTGTTTGATTGAAGCGTCAATATAACGTCTATAAACCTT[C/A]CCAGAATAATGTACCGGCTACAACAACATCTTTCACACATTATTCTCTCATCACCCCAGAGCAGACAATGTGGCCTGTACTCTGAATAATAGCAATCGTT
Pal12	PalAyuSNP2-772	36.15	G	C	GACAGTCACACACTGAGGTCCACGTCTTGGTCATACAGTACGAAAAACGATTTTGTATCATAGTTGTATTAGTTAGATATATTTCTCATATAGCTTAATG[G/C]TGATGCTGTGGTTGGTTGAGTCTGTCTGGAGGTATTTAATAAGGGTAAAGCTTCTGGTTCTATTGCACCAAAGTCAGTCAGGCAAGGGAATAATCTTAAA
Pal12	PalAyuSNP2-1915	36.15	A	G	AGTGCTGACCCCCTCAAAGGTCATGACCCCTGCTCTTCGGCCAAGGACCCTACACCAGGTAACACACACCGAACACCCACGGGCACGCCTGTGGAAAAAC[A/G]CACGCACCCAGGAAGACATCAATGCTTATGGGAAAACCTCTTGTACTGTCTGCTCTTTCTTTCTGTCTTTCATTCAATCATTCTTTTTTTCATTCATTCA
Pal12	PalAyuSNP2-771	36.15	T	A	ATGGAGTCTGTTTCTGAACGTTTGAGCAGACATGCACATGTGTGGCCTGCTGGAGGTCATTTTGCAGGGCTCTGGCAGTGCTCCTCCTGCTCCTCCTTGC[T/A]CAAAGGCAGAGGTAGCGGTCCTGCTGCTGGGTTGTTGCCCTCCTACAGCCTCTTCCACGTCTCCTGATGTACAGGCCTGTCTCCTGGTAGCTCCTCCATG
Pal12	PalAyuSNP2-1916	36.15	C	T	TGACCCCCTCAAAGGTCATGACCCCTGCTCTTCGGCCAAGGACCCTACACCAGGTAACACACACCGAACACCCACGGGCACGCCTGTGGAAAAACACACG[C/T]ACCCAGGAAGACATCAATGCTTATGGGAAAACCTCTTGTACTGTCTGCTCTTTCTTTCTGTCTTTCATTCAATCATTCTTTTTTTCATTCATTCATTCTA
Pal12	PalAyuSNP2-769	36.15	G	A	CCTGTGTGTTGCTGCGTGCCTCTACCTCCCTCCTGTTGACCTGCAGGGCCAGCCACACCCTGGAGCTGTGACTGCAGCAGTCTGGGGGCGTCTCTCCCTC[G/A]CGGTTCTTCAGGTTCACATCAGCGCCGCGGTCTAAGAACAATCTGAAAGCCCGGGAGAGGTGGAGAAATTCAGTCACGCTCGCCTGGCTCTGCTGGATCC
Pal12	PalAyuSNP2-1906	36.15	A	T	AGAACCAGAATTTTTTACCCTATTGAATCCCTCCACACAGACTCAACCAACCACAGCATCACCATTAAGCTATAGGAAAACTATACATATAATGATTACA[A/T]CTCTGATATAGAATGGCTTTTCGTGGGTATGACCAAGACGTGGACCTCAGTGTGTGACTGTCTGGTTGTGTGTGTTTGTCTGTTGTTATTTAATCCTGTA
Pal12	PalAyuSNP2-776	36.15	A	T	AAGCAGTTTCGGGTAGACTATTCCCCCGGGAGCCAGCGGTTGCTCGTGGTTACCACGGAGGAAGCTATTAGCCATTAGCCGCAGGTCTTAAGCTAACTCC[A/T]AAGCCCCCGTCCAGCCCCCTGTCCTTGTCCTGTGGTCTGGGCCACCTCCAAGCTCCTTAATCAGCCACTCGCATCAGTCCACTGTGCTGGATGTGCTGGG
Pal12	PalAyuSNP2-770	36.15	T	C	GACAGGGCAGCATACCTGAGGCCGTCCCGGTTGTAAAGTCTGAAGAGGGCCCACTGTCGGGGAGCGTATCCCCTCTCTGCCTCCTCTCCCAGGAGTATCC[T/C]GGCCCTTCAGGGCCCCCCGGGCCCCCCAGGGACTGGTCCTTCCACCCGCAGCCCGCTGGCTCTTCGAAGTCACACACAAACTCCCTCCCCCTGTAACCTG
Pal12	PalAyuSNP2-773	39.44	G	A	GAGGAAGGTACACCCAGTGGATTCTTCGTTGCACTGAAAAATAAGTTGTTCACATATCTAATCAAAGAAACAAACAGACAAACAAAGAAACAAACAGAAC[G/A]TTCCCTAATGGGTTGTGTTCATGAGCGGTTGCCAGGTTCAACGCTAACCCACCGATTAAGAGCAGCTTTGCTGGACATCTTAACCATCCCGCCCCCCTGT
Pal12	PalAyuSNP2-774	39.44	T	C	TGCAGGATTGATTCCTGTTTGTAGGGACGTTTCTAGACTACTCATTATACAGGTGGGTTTGCACCCTGACAAACATTCACAGACAGACAAAACGAACGAT[T/C]AAACAAAGCAAACCATCATTCTACTAGAATATTCAATGTTTTAAGAAAGAAATGTGAAATATTTAAATTATATTTATTCCCAGACAACATGTTAAGGGAT
Pal12	PalAyuSNP2-1850	39.44	T	A	AACATCACATCACTGATCAGACCTGATTATGCCAAAGCAAAGAGCTTCTATTTTCGCTTTGACAGGAGAGACAGACAAGTAAGGTGTTTATGGGTGATAA[T/A]AGGTCATCTTAACCAGGTAGAGTTAGTGACGGGTGTTCTGGAATCATGAAGAAGAGTTCCCATTGGCTGTCTGACCCTGGTGCGCATGGATGAGCTCCAG
Pal12	PalAyuSNP2-1851	39.44	G	C	CATCACATCACTGATCAGACCTGATTATGCCAAAGCAAAGAGCTTCTATTTTCGCTTTGACAGGAGAGACAGACAAGTAAGGTGTTTATGGGTGATAATA[G/C]GTCATCTTAACCAGGTAGAGTTAGTGACGGGTGTTCTGGAATCATGAAGAAGAGTTCCCATTGGCTGTCTGACCCTGGTGCGCATGGATGAGCTCCAGTG
Pal12	PalAyuSNP2-767	42.72	C	G	ACAGGCTGTGAAGCACAGGTATAAGGTGTTGTTCCGTGAGCCAGACACCTGGTGGAAGCACAAGGCCAGAGAGCTAGTGAGGTGAGCAGATGGAACACAA[C/G]AGACTGTTAGAATCATCATTATTAGCATTGTCATCATCTTGCCTGTCTGTAATTATGAACCAATGAAGTTGGAACCAAGTTTTTAAACGAATGAAGTCAA
Pal12	PalAyuSNP2-1855	42.72	C	A	ACAAAGAATTCAATTGGATAATTGCTTCCATGCCCTTATAAGACAAGAACAAAGAATTCAATTGGATGATTGTTTCCATGCCCTTATAAGGGATTAGATT[C/A]TGTCTGTTCCAATGTTCAGGTTCTGCAGTGATGCAGACAACACATCCAATGTCTCGTTCCAATGTTCAGGTTCTGCGGTGATGCAGACAACACATCCACT
Pal12	PalAyuSNP2-1872	42.72	A	C	CAAACACAGGGCAGCGGTGGGGTAGGCAACGCCCTGGTAAGCTGTACAACAGTGGTCAAAGGTTTGGTTTCCACGTGTGAAGTCAGTGTGTTGATAGTAT[A/C]GAGGCAGGACCTTCGTCATGTTGGTCTGTTGATCTGTTCAAATCTCCAACAACAATGCAGGCTGGCTCAGGGTTCAGACCACTGATAATCCTGTGTGTGT
Pal12	PalAyuSNP2-893	42.72	T	C	CTCTCCGCAGGGTGTTAGATGAGATTTAGAGACAGCTGCTCATATGTTGCAAACGGGTGATCAGTAACATTTCACTTTCGCAACCATATTATATATTTCC[T/C]TCTTAAGTGCTGTTCTGCTTAATGTTAATATAACCCCACTGCATGTTATGTAAAGGAAAAGACATGCTGAGTTTTCTCCCATTTCAAATGAACAACACAG
Pal12	PalAyuSNP2-1833	42.72	C	T	AAGACATGTGACCCAGCCAGCAACACCAGCTCTCCCCAGCCCAGCTCACCTGCCCTCAAGACCAGGTACACACACATCATGCACTGTACGCTCAAACACA[C/T]TCTCTACATACACCACACACTCCAGCCCAGCTGTCTGTAAGAACACACTGACCCTAACCCTAACCCAGCTGTCCGTAAGAACACACTGACCCTAACCCAG
Pal12	PalAyuSNP2-768	42.72	T	C	ATACCCAAAGCTTTCCGGTGAGTCTGTCACTCAAACTGTCACCAAGACAGTGGTGACCAAGGTACAAGCAACGCAGCCTCCTCAGGTGATGGGTCGAGGC[T/C]CGATTCCTCTTCACCGTAATAACAAGACAAAGCTGATGCCCCTGAAATGGGTGGAATGGTCTGGCTCTCTGCCTCAGTGGGCTGTGAAGGTCAACATGAA
Pal13	PalAyuSNP2-857	0	C	T	TTCAGATAAAAGGGTTGTTGGCTATCTGTTGCATGTTAATATTATGACTGGCATAATAAAACAGCATCGTGCCCTTGAGAACAATCTCTCACCATCAGTC[C/T]TCCTTTCTCTTTCAGTCTGTCTCTCCTCTCTCTTTCTCTCTCATTTTCTCTCTCATTTTCTCTTCTTTCTTTTCTTTTTCTCTCTCTTTCTATTTCTTTC
Pal13	PalAyuSNP2-858	0	G	A	GGTACTGCGTGATTTGTTTGACAGCGGTCTCCCAGTGCGCTGACAACATGCCATCTGTTAAAGGCAGCCCAAGAAAGACAGATGATGGGGCAGGATGACC[G/A]ATATGGCAGCGAGAAACAGCTCTTGAGGACACCTGTCATGCACACCACACCTGTCTCCCCTCCATGGATCTAGGCCCCTCTGGTGATAACACACAGGGGT
Pal13	PalAyuSNP2-859	0	C	A	TTTACATTATAAGCTCTTCATCACCTCAAGAACTGATGTTGCGCAACACCAAGACGTAAAACCAACACAAGCCACTTGAGACAGGAACCCCAGCACTGAG[C/A]AAACACTCGCAGACAGGGCCATGCCAAGAAGAAACCGATTGCATAAGCAGGCTTTGAGAGCTGCGAGGGAGGAACAACACCAATAGCATGCAAGCACATG
Pal13	PalAyuSNP2-862	1.64	G	C	AGCCAGCAGCAGAATCAGGGAGGGGGACCAGGTTGATGATTAGTCAGCACGTCAACAGTGGGTCAGAAGGGGTCAAAGCACAAGGTCACTCGAGAACTCT[G/C]TCTCTCTCTCTCCAGACTCGGCGGTAGACCCATCTCTTTCCATCCAGCCAATCACTGAGGAGCGAGCGTCCCGGACCCTGTACAGGGTAGAGTTGCTGCG
Pal13	PalAyuSNP2-860	1.64	G	C	GATTGAAATTTGTAACAAAGTGGAAGAATCTCAAACCCAGATAAGACCCAGGACGGTGCCGCAGCCATCAGAGCAAATCCTTTCATTAGGAGAGTAATAA[G/C]ACAAAGTGCTTAAACACAACCTGGTGTCTTTTAACCAGTCATGACCTGACCTGGACGAGGCTGTCTCCGAGATTAATCAGAGCTGATTTCTGACATGATT
Pal13	PalAyuSNP2-861	1.64	T	C	GAAAGCAAAAATAACCCTCTAGTCACCCAAGTGCACGGTGTGTAGGCGGAGTCTGACTAGAGGGAGAGGGAGTTAAGGAGGAGCAGGGTTTCACTAGGCT[T/C]CTTTCATCTGAGGACAGGGGTCAGAAACACTCCGACAGGATCTGCATACTAACACTGGGAGGTGGCGCCTCCCTTCAATATTTCAAAGATCCAGAACGTG
Pal13	PalAyuSNP2-867	4.92	T	C	CAGATAAAAAGACATGGGTGGGGTTGTGTAAAATAACCCAGCCATGGAGCAGGACAGAGCAGGGAGGAGAGGGAGCCATGGTCCTGGGATTGTGCAGTCT[T/C]GTACTACATGCACAGGTCTGTCTACAAGTGACTACTCAGGTACAGTCATGGAAGCGTGGAAATACTGATGGATTCCATGCAACACGGTCTGACTTCTAAT
Pal13	PalAyuSNP2-864	4.92	T	G	GAAGCAGTCATGTGAGCCAGTGGTGTGGCAGGAGACTGTCCTGGTTTGGCACTGTGATCTCCATCACTCTGGAGGGCTGGATGCAGAGCCACCAGAGGAG[T/G]GCTCTGTTAATACTGTTCATCCCAGGCACCTCTCCTCAATCCTGGCCCGGCCCTCCTGCCCATCAGGGCTTCTGGATGCCTGGACAACCTCCGGATGACC
Pal13	PalAyuSNP2-863	4.92	G	C	TGGTCAGTTTGATGCAATGACTTAAGAGACAGGGGGAGGGGCGACGAGGGGGTGTCTGTCTCAGTGTCGTCTGACAACAAAATTGACCAAGATGGAGGGT[G/C]AGAGTAGATGATATCCTTCAGCGTCCTATTGCTTTATCAGACCCTGACACCCCGGGCCTGTATTCACAGAGTGTCCCTCATGCACTTTCCCCGGACCCTA
Pal13	PalAyuSNP2-866	4.92	C	A	ACTCCACCTAGTGTCTGCTCTTTCCTTTATGGATCAGTCCAGTACAGCCAGTCAGCCAGCCAGTCAGCCAGCCAGCCAGCCAGCCAGCCATACTCCCCCA[C/A]CTCTATCCCCACCTTTATCTCAGGATACTAAATCTTTGCAAGTCCCTGGCTTGCAAGAGTAAAAGGGACAGTGTGGCTCGTGCCTTAGGTGACGAAGCCC
Pal13	PalAyuSNP2-865	4.92	T	C	CCATCTGAGGAGACAGAATCAGAATGTCTCTCTCTCTCTCTCTCTCTAGACAGCCATCTGAGGAGACTAGAATCAGATTGTTTCTGTCTAGACAGCCACC[T/C]GAAGACACACCAGTCTGAGGGAATAGAATCAGCCTGTCTCTCTCTACACTCCAGTATGAGGTGGAGTAGCTAGACTGGTGGAAGTGATAGGGACCGGAGA
Pal13	PalAyuSNP2-868	6.56	G	A	ATGCTTAGCTGTTTGCAGTTGTCACTTTTAGAGCTTCGCTCGGAAAAACGTCTCGTTTTCTCAATGACAGCTGAGACCCCAGCGAAGGAGCGGTTCTGTT[G/A]GCACACAGCCGGTAGACGAATCACAGAGGGACCAGTCTCTACTGATGATGTGATTGGCTGATAACATGCTCTCCAGTGACAGGATATTACAATAAGGTAT
Pal13	PalAyuSNP2-869	6.56	C	A	GGGTGGGCCCCGTCTGTCTGCCCCGGCGCGCTGAAACCTTCGGGGGCTTCGACAGCCACCAGATGAACATCTCCAAGAGTAAGACGCACCAGTGCACTCC[C/A]TGAGCTCAGCTGAGCCACTGGGGTCAACTCAGACCTTGAAGTTGCTCTGTCTCATAGCTCCTCTGACGAGCATCTCTCCTCTGACAGACGGAGACAAAGA
Pal13	PalAyuSNP2-871	8.2	G	A	AGACTGGAGGGTGGCTGTATGAGGAGGAGGGGGTGGTTGTAAATACGAAAAGCAAGAGAAGATGAAACCGAGACAGACACGCTTGGTGTTAACACAACCT[G/A]GCATTCTGAGGAGGGAGAGGAGTTCTAGCCAAGGCTGATGCTGAAGTTTCCACATGTTTAACTCTCCTCCTCCCACCTCCTTCTCCTTCCTCCTCTTCCT
Pal13	PalAyuSNP2-874	8.2	T	C	ACGTATTTAAATCTACTTCCTTTACTTTTATGGAAATTCATCACGCAATGAAAATATGTTGATCTGAGTGCAAAGGTGTGTGGAAAGTAGCCAGCAGAAG[T/C]ACTACAGATTCCAGAGTCAATAAGACGACCAGTTTCATCCGCAGTGGACGGGACTGATGTCAAAAATGTGCAGTCCTTGTCTGCAGCTTTTAATCTGAGA
Pal13	PalAyuSNP2-873	8.2	C	T	ACGAGACCGGCCCACGGAGCTATGTTACATGTGTAAAAACATGGCCGTAACCGTGGTGATCTGTATTACAGGGAGACATCGAGAGTACCACTGCATCCAA[C/T]GACAGGAAGGTGAGAGGTTAAAGGTCACATGAGCACATCCACACACACACACAGTAGCAGTGCTTAATATTGAGCTGCTCTGACTTTCAACAGCAGAATA
Pal13	PalAyuSNP2-872	8.2	G	C	TAGCAGTTCAGAAACCTCCATGTTGGGGGTGTTGAGTCATTCATAGCTCAGTTCTGAACATGAATGCCAAACGCTGACTATTGTTAACACGGTCACTAGC[G/C]TGCAAAGTGCAGTCAAACCAAAGTGTGGCTTTGTGAACAGGCGATGGTGAAATTGTAGCAATAACAGCCCAGGCTGATCCTCTGGCTCTTTGACTTGAGA
Pal13	PalAyuSNP2-870	8.2	G	A	ACTCGGAGCTGCGACTCATGGAGGTCATGAAGAAGTTCATGAGCCAGCGGGCCAAGAGCGAGCGCGACTTCTCCGCCCAGTTGCACCAGATGGCATCTAT[G/A]GTGGAGCGACTGGACGGGCCCCAGCCGGGCGGGGGGCTCGACTACATCAGCCAGCTCCACAAGGTGAAGCTCACTGGCTGTTTACTTGCTGCTTATAGCT
Pal13	PalAyuSNP2-881	9.84	G	T	TATGACTATCACAACCTTTGACCTTTGATTGAGAGGCAGGGTAAACACTGGGTGGGTTCCAGCGAAACCTTTAATGACTGCATGTTCTCTTTGTCACTGC[G/T]TTTGCCTCTTCTGCCTTTTTCGGCTGTCAGATTGGTGATCTATCGATTGAGAAGCAGGTGTTTGGGGAGGCCATCAAGCAGCCTGGGGTTGCCTTCATCG
Pal13	PalAyuSNP2-1944	9.84	G	A	GGCTCTGGGCTGTACTGGAGCTACTGATGATTATAGCAGAATGGGGGTTGGAGTTAGCGAGCAGTCATGGTATGTAAAGCTAGGTCTGCTACCATCATTA[G/A]GGCCACACTTTGATTCAGTGTAGAGCGCAGAGCCACTTCCTGTCCATCCTAAGAGATGACTGGTGAGCCCAGGCTGATGTGAATATCTGTCGTCTGTTGT
Pal13	PalAyuSNP2-879	9.84	G	A	TGTAGACTTTGAAAAAGCTCTTCTCTTTTCTCTGAGACAGTTGGGCCATAACAATGATCCCCTCCCATACCTGCAGTGCCTTCTTACCTCCCTATAGACA[G/A]TACAAACGCACAGGCTCCTGTCTCTACAAATGAACATCCCCTCATTAAAAGCATAGTGTAGAAATGCAATGGGCAACACCTCAGAGCTCAACAGACACCC
Pal13	PalAyuSNP2-878	9.84	C	T	TAGCCAGATACAGTGTGTTCTAAACAGACACAGGCAAGTCAAACCAACACATTTTCACTATAGTAAATCCATTTGTGTCAGACGTCTATGATACTGTCAA[C/T]TCTAAACCCATTTTTAAAAAGCGGATCAACAGTTGTCAAAGTATATAGTTCACCCTAACAGAACAGCAGTTTGTCTGCATGTGTTTACCCAGGAGGCGAA
Pal13	PalAyuSNP2-883	9.84	A	G	AGACAGACAGGTGGCCCTACTTGATAGCCTGAGCCCCGGGCCTCTGAGAGATGCTGGTGCTCAGGTCGATCATCTGGACCTTGAGGATCTCTGGAACGTT[A/G]GGCTCCTCCCTAAGTGTGATGGACGTCCTGAAGAGTTTGAAGGTGATGATCACCGCCACATACTGGAACACACATCAAATACAAACACACATTAAGTGTG
Pal13	PalAyuSNP2-877	9.84	G	A	AGATAGATAGATAAATAGATAGATATATAGATAAATAGATAGATAGATGGATAGATAAACAGAACGATACAGCAGGATTCAGAACACAGCTATTTCACAC[G/A]AGCCAGCACTGCTCGTTCTGCAGTTAGTACTCCTTACCTGTGTGTCTTTGTGTTCCAATGCCAGTGTCTGTCTGTGGGTCTTTGAGTCTCTGTGACCGGG
Pal13	PalAyuSNP2-875	9.84	G	A	TTGATTGTCTGATAGCTCAGGCAGCTCACTACCAATCAGAAGTGAGAATGAGACAGGAGCAGTAGGGTGCATTATGGTCACATGACAGTCCCTGCCTGGC[G/A]TCCCTAGTCGCTCTCATCCTCTTATCCTTAGCTGGATTCCCTGACTCGGACTGTCAGACCACACAGGCTTGCCCTGGTGCACGACTCCCAGAGCTGTCTA
Pal13	PalAyuSNP2-884	9.84	A	G	GTCCAGTTCTGGAGCCCTCAGCTCATTGGCCAGCTCTATCAGCATGCCTCTCTCTACAGACTGCGAGGAGACAGACAGGACACCGGACCTCAAATCTGGC[A/G]CCCTGACTGAGCCTGACCACCTTGACACTGGTCACCAGCCTGACCACCCAGAGTTCGACACATCTGAGACTGACCACTGTGTTAAACCCACCCCTCCTCC
Pal13	PalAyuSNP2-882	9.84	A	T	CCACCCAATACTACACTTTCAGATACTGGGTAGATAGCTGGGAAACCTGAGGTGTGCAACCTTTTACAGTCTTTCAGCAAACTGCCCATCCCCATTGGTC[A/T]TTGGAAAGGGTGAGGCACCTTTTCCAGAACCGCTCTGTCAGAGCTGGAGCCTCTATCTTTGTCCTCTCTATCTTTCAGCTAGCAGCATTACCTGACTGCA
Pal13	PalAyuSNP2-1943	9.84	A	T	AGAGGGGTGTTAGTGTCAGAGAGGAGACTATAGCAGCTGCTAGGGTGGCAGTGACAGGGGTAGCTAGGGGCTCTGGGCTGTACTGGAGCTACTGATGATT[A/T]TAGCAGAATGGGGGTTGGAGTTAGCGAGCAGTCATGGTATGTAAAGCTAGGTCTGCTACCATCATTAGGGCCACACTTTGATTCAGTGTAGAGCGCAGAG
Pal13	PalAyuSNP2-886	9.84	C	T	TTGAGCATTGCACACAGCTGAAAACGAGTGCGTCAAATTAAATGATGATAAAAACAAACTCAGGGAGCAGATGAAAGAAGATCTCATCTTTTTCATCATG[C/T]CATCTGTATTATGCTTTCATATATAACTATATACTTATAGTTTCATAACGGTAAGGCAGCGATGAAATGATCTTCTGACTATCACGCCTGTCTAACAATC
Pal13	PalAyuSNP2-876	9.84	C	A	TCCAGGTGTGAAACTATTGTGCACCACAGTCAACTGGTCACTGACATTTTATCTCTAAATACTGGTCAGCCAGCGAATCAGCCAACCTCTAGAGTTCAAT[C/A]CTCTATATCCTTTTCTGCTGCTGACCCACATATGCTATGGAGGACCAGATTCTGCCCCCTCCCATGTCTCTCTCTGTCCTCTTTTCCTCTTTCTGTCGCT
Pal13	PalAyuSNP2-885	9.84	A	C	CCTCTCTCTACAGACTGCGAGGAGACAGACAGGACACCGGACCTCAAATCTGGCACCCTGACTGAGCCTGACCACCTTGACACTGGTCACCAGCCTGACC[A/C]CCCAGAGTTCGACACATCTGAGACTGACCACTGTGTTAAACCCACCCCTCCTCCTCTGCAGGCCTTCAATGTGCTGACTGTCGATGGAACTGTGTGGATC
Pal13	PalAyuSNP2-891	11.48	G	A	TTACAGCTAAATGCTCATCAATCCAGCCGAACCTGAAGACAAACCATAAGGAAGGCATTGGTCTTAAACACCATAGCACAGGACACAGCAAGACATACAA[G/A]GAAAATAGTTGATCTTTGGATGCAGAACGGATTCAAACCATGTTTGTGAGCCACGGTTTATTAAGATCAGGGTCCTGCTCACCTGCATGTCTCCAGACCC
Pal13	PalAyuSNP2-890	11.48	A	C	ATCAATTAGATACAGCTGATAGAGTGTATGTACACGTGGCTGGTGAAGAGAGAGTCAGAGATTAGGAGGAAGAGATTCAGACGCGCACGCACGCAAGGGG[A/C]GCGCGCGCACTCCGGAGAAGGTTTAGAAGTCGGCAGTGATGTCAATTCTTTAACTTCCTCTCGTCAGCCCTGTCTATGAAACCACTGTGCAGACAAAACT
Pal13	PalAyuSNP2-889	11.48	A	G	TCTCTCTCTCTCTGAGTCTTGATGGCTGGTTCAAGTTATCTCTAAATAGCCAAACCTGCATGATTACCAACTCGCTGGCTGTTTTACTTGCTGGCTGGCT[A/G]ACTTGCTGACTGACTGGGGTTCTGATGGTTGGCTGGCTGACTTACCGTCTGTTTGATTGGTTTTCCGATGGCTGGATGGCTGGTTGGCTGACTGTTTGCC
Pal13	PalAyuSNP2-880	14.77	A	T	AATTCAAACTCAACTATCACAATATAAGACTGCTATGTATTACATTATTTACTGATGTAGGGAAAAGAGACACGGGTATCATGGAACGAGAGGTATGTCA[A/T]TAGCTCTTCACCTTTGTCAATACCACTTAGCCATTCGCTGGCACTCAGGGCTGGTTGTGTCCCTGCTGTCATTGGATAGATGTCCTCCTGGTAGGTCTCC
Pal13	PalAyuSNP2-888	23.04	T	A	AATTGACAAATGAATGTGTGAATGACTGAATGCACCAGTGCAGTGTAGATGAACTGACACATGACAGACAGATAGACGCAGATGACCGTGGGGAAAGGTA[T/A]ATGCTCGCCCTGTGTTTGGGTCGGGAGGAGCACCAATAAAATAACAGCAACAACCAAGCACCCAAGGTGAACAAGGGCACCCTACCACAATCGCCCTCCG
Pal13	PalAyuSNP2-887	23.04	A	G	GTCAGTAGATGGTTGAATGAATGAACGAATTGACAAATGAATGTGTGAATGACTGAATGCACCAGTGCAGTGTAGATGAACTGACACATGACAGACAGAT[A/G]GACGCAGATGACCGTGGGGAAAGGTATATGCTCGCCCTGTGTTTGGGTCGGGAGGAGCACCAATAAAATAACAGCAACAACCAAGCACCCAAGGTGAACA
Pal13.2	PalAyuSNP2-843	0	G	A	GACAAGGGGGGAGGGAGGCATGGGGGGGATAGTGGTAGGGGAAAGGGATGGGGGTAGAAAGGCAGGGAGGGGGGAGAGAGAGGCAGGGGGAGGGATGGAG[G/A]AAGAAAGAGAGGGGAAGTTCATATCAGGCTGAGCATGGAGATGGAGACACCAAATAGATGCTTTGATGCTCACCTGTCAGAATGCTCTGGAAGGCTGTCT
Pal13.2	PalAyuSNP2-760	0	G	C	ATCGGGAGACTGGTGTGGTATGAGGACATCCACGAGCTGAAGGAGACTGTTTACACTCAACCCTCCATCCTCATCTCACTCTTCAAGGTGCCTGGAGGGA[G/C]ATACCAACATCACTTTCAGCTCACTAACCCTTAAATCCACAGCTCTCTGTCTCTCCTGACGCTCTCTCCATGACACTCTCTCTCTCCCCTGACGCTCTCT
Pal13.2	PalAyuSNP2-759	0	C	T	TCTCTTCCTGGTTCCTGTTCCACATGTCTGGTCAGGTGACAGAGCAGAGCTGGCCAGGGGATCAGACTAGCTCAGGGCACTTCCTCATTCCACAAACGTC[C/T]GGGATGATGGAGACTATTCGCCAATGGCGTGACAGGAAAAGCAGCAGGGAATCCCCATTGGTCACTGAGCTTTTCTTCGGCTGTGTGATTGGTGCAGCCC
Pal13.2	PalAyuSNP2-842	0	T	A	GCTGTTTGCTAATGAGTTCCAGAAGTACTCCTACTGCCCCAGAGAGAAGGGGGAGACACAAGACAGGTGGCAGACCAGGTGAGTTACCTGTACCTGTTGG[T/A]TACTGTATCTGCTGGTTACTGTATCTGCTGTCTACAGTATCTGTCACACTGAGACCACATCATGAAATGTAATTGAGAGGTGACTAGAACCACTGTTGAT
Pal13.2	PalAyuSNP2-1928	3.28	C	A	ACACCGCCTGCTCCTTCTCCCACCCACGCACCCCTGGCAGAATGAGACAGCAGAAAACCAAACAATCGTCCGGGGAAACAGTCTGACATGTTTTGACTGC[C/A]AGCATTATGAGGCTTAATCAGAAACACCGATCAATACAGCTGACATCACTGAAACAATATACAAAGACGGCCACATCGATGAGGGGAAAAGATGACTGCC
Pal13.2	PalAyuSNP2-1880	3.28	G	A	TGCACGACAGAAGAAGGATGGACAGTGATACGAGAACGTGTATTCCGAACGAGAGCGCGCTTCTGCGCGCAACACGGCAGAGAGTCCGTGAACGCGCACG[G/A]GGGGCTGTGCTCTGCTCTTTCTGCTCTCTGACCCCAGTGGTTGTCCCATCTCACTACACCGCTCCCCGGCGCTGTCAGATCGAGGCTGCTCTCTCTCTCT
Pal13.2	PalAyuSNP2-1870	8.22	T	G	TAATCCGAGACCGGCTTGCATTGTGAAGATCGGTATTGTGTGTCACTTCTGACGATGAATGACGTGAAATGTGTCTCAGAAACTGAATGAAACCTTTCGC[T/G]TTGAGACTGAAAGGAGGATGAGATCAGCATCTGTTTCCATTTTGACATCCTCTCGGTCCTTCTGGTCCTTGTTTGGAAGAACTTTGCACCTTGCTGTCGG
Pal13.2	PalAyuSNP2-1860	8.22	C	T	AGTGTTTAAAAGGTCACAGACAGGCCAGGCGAGCAGACGAGAGCATCTTTCTGTGATCTGAGAGACCATGACTGCAGAATACAGAACGACCACAGCTCCG[C/T]GGATCAGCACGCTGGGTTCCCACAATGCACCTGTGCTCAGGGCTAACAAGTCTAGGAGCAAGCATCTAAAGCGGGTCTGTCTGCGTATGAGTGTGTATCT
Pal13.2	PalAyuSNP2-892	8.22	A	G	AGGGAGACCAGGTGATCCATTCTGACAGCATACAGGTGGACGCATCTGAGGAGAGGGGGAAGGTCAGAGGTTGAACCACACAGGCTCATCTATCCTGACG[A/G]TGATCGTCTGTTCACCCCTGTGTTTGAGGGGATTTGAGGTATCGTATTCTGGCGCTAGTACGGCCCTGTTCGGGTCCTTGTCTAGCCCTAGTATGGCCCT
Pal13.2	PalAyuSNP2-1871	8.22	A	G	AGGAAGAATAGGCATTGAAGCAGAGGTACATCTGAAGACAGCGAGCAGAGAGGTGAATGTGGGCTCACACAGAGCTGCAGTGTTGACACCTGTCCTGTAG[A/G]GGCGCTAGAGAGCATCTGCTAAAGGATGAGATAGCTTGACTTTGCATGCAAAGATTCTGGAGGGGGAAACATGAATCTGCTTTACAGGGTGTGTTTGTTT
Pal13.2	PalAyuSNP2-1934	11.5	A	T	CAACCTCCTGGACAGCCAAACAGACAAGCCTGATCCACAATAACAGACGAGGTGACGACTGCATCAGCCCCTTACCAACACACATGCTGAAGGCTGCTGC[A/T]GCCATATTCATGACAGAAAAGGCAGTAAGCTAGAGGTTACTGCCAAAACATACACCACATAGAAGTGTTGAATCATTTATGCTGAATCTCATTGATACAC
Pal13.2	PalAyuSNP2-1953	11.5	C	A	AGGAGAAATTAGGGGGGAGAGAGAGAGAGCAAGACAGTGAATAAAAAAGACAGACAAAAGAGAGTGTGTGAGTGTGTTGATTGTGTAACACACTCACACA[C/A]TCCCTAACCCACCCACTCACTCACTCACTCACTCTGTCTCTCCCTCTTTCTATCTCTGTCACACACACACACGCACACGCACACACGCACACGCACGCAC
Pal13.2	PalAyuSNP2-844	11.5	G	C	CAGACAGGCGCCTCCACCCAGACGACACTCGTGGATGAAGCGGATGCACTCTTTAAAGTGCTGAGACCTGAGGAGACAGCAGCAACAAGGTTAGCAACAA[G/C]GTTAGCAACAAGGTTAGCAACAAGGTTAGCAACAAGGTTAGCAGCAACACACAAGGCTGTTAGAACACATCAGGGAACAGCGCAGGTTAGAGAGGCTCTG
Pal13.2	PalAyuSNP2-850	14.78	T	G	GTTGTGAGCAGTGGTTACCTGTCCGCTTGGTTACCGACAACGTCTACATATCACTCCTTCCAGGTGCCCAGATTACGCATTCTCTACACCTTGATACACC[T/G]TCACCTGTCGCTCTGCTCAGTTACTAGGGTGAAGAATGGGTCAAGTGGGGCACTTTTACAAATACTACTTGGATCCTGAGCACCAAAAAAAAAAAACGGA
Pal13.2	PalAyuSNP2-848	16.42	A	T	GACAGTGGGATTTATGTTTGACCCAATGTAGTTGGTTTGTCCAGGGGATCGATAAGTTGGATTCGTTTGAAGCACGTTTTATCTGTACGATCTTGGGACC[A/T]GAGGACTTTGATGAATAGAACAAATAGATCCGATTACTCAGGTCAGTAGATTCGTTTAGGTTCCCAAAGCAAACCTGTTGGATCTGATGGGGTTGTTCCG
Pal13.2	PalAyuSNP2-849	18.06	T	G	AAGGTTATTTCTTCATATCCAAGTATGGATGATTTCACCTTTTGTGACATTGTTTGGGATACAGGGAATTCAGACAGGGCAAATGTCCATGGGTGAAGGC[T/G]AGGGAGTGTGGGGGAGTCGGAGGGGTGTTCCTGGCCTCATGCCGCCAATCCTTCGATAACTTGCCTGGGCATATCCGACGAACAACTTTATGTATGTTCT
Pal13.2	PalAyuSNP2-846	19.7	G	A	AACCTGGGGGCCTCAGGAGGAAGACAGAGAGCCAGCAGGATAACATGCAAAAACGCTTCCTAATACAAACGTATGTCACTTTGGATCAAATGCAAAGTGC[G/A]AAATGGCTCAATAGAGCCATCGACCATCCTGGTGCCTGGGTGGGGGCCAGGGCCTGCTGGCCAGCTAATCCTAACCCTGGCCAGCTAGCCCTAACCCTGG
Pal13.2	PalAyuSNP2-847	19.7	A	G	GAAGACAGAGGAACGGGTTGCAAAGCCAGGCATTACCGCTTGCCGATTGGACGGATGCACCAGGAAGTGTGGGCATTCAATTTCATGGCTCAGTAAACCC[A/G]TGTCATTTCCTGGTAAATGGCATCTTTGGAAGAATGACTGATCGACTTGGCCCTGGGCAGGGCTGATACAATGGATCTGATGACAAATGACAGTTTCTAA
Pal13.2	PalAyuSNP2-853	26.3	T	A	AATCCCGCTGGTGATTTAAGCTGACACGCTCTAAACCAACAAACAAACCAGGGAGAACAGCGGGGACGGCAGGGCGAGTGCTAACGATGTTATCTGTGTT[T/A]GCCTGTGCATGATTAGTTTGACCTTGGAGGGACCTATAGGGTGCTAGTGCAGGGAGAAGACCAGCTATGACCTTCAGAGGAGGTCAGAGATGCCCTGTGA
Pal13.2	PalAyuSNP2-851	26.3	T	C	AGCTTATGGACCGCAAAGGCCACCCAAGAGCATGAAGCCTAAGCCTGTGGATCACAACGACAGGGGGAAAATGGACGGAACCACGACATTCAAGTAACTG[T/C]CTTGGGGCCACACCTTTCTGTAAAGCACCCTCGTGTGCACGGATAAGCTGAGAGAGATTGCACACAACACTCGTACATTATTTACATTTTTGGACCCCTT
Pal13.2	PalAyuSNP2-852	26.3	A	C	GTCACGACAGCAGTATCAGAGGGTTACAGGATGTTTAGCAGGACTAGAGTCAGGCCTAAGCTCTGGTTCAATACCACAGCTGAAGCTGCGCAGCACTGAA[A/C]CACTTCTTTCAGAAGACTCTTCTCTTTCTCATTCCATCTCTCTCTCACTCCCTGTCTATCTCTTCCTGTGTGACTCACTTCGTCCCCCCTGCCCTCCCTC
Pal13.2	PalAyuSNP2-855	27.94	T	C	CTCTCGGGAGAATTCCCCGCCCGGACCGGAGGCTAAGCAGAGCCAGAGGAGGCCAGTGTTACGATCCTAATCAAACGGCACGAGGTACACAAATATTTAC[T/C]GGCACAATGAATCATCAGAGCATTATCTCCAAATATAGAGCACGCTAATATTGATGACTGCGCTTAACCTCAAACTGGGATGAATCAGAAGCAACGGAAA
Pal13.2	PalAyuSNP2-854	27.94	T	G	ATCTGTGTTTGCCTGTGCATGATTAGTTTGACCTTGGAGGGACCTATAGGGTGCTAGTGCAGGGAGAAGACCAGCTATGACCTTCAGAGGAGGTCAGAGA[T/G]GCCCTGTGATTTGCAACCCAGCCTCCTTTGTGCGTCTGTGTGTCTCTTTCTGTCTTTGTGAGTTTGTACGTGTGTGTGCTTGCGTCTTGGTCCCTGTGTG
Pal13.2	PalAyuSNP2-856	27.94	C	T	CCTGTGAAACGCAGGGACGATCGGATTGAAGAAGCGGACAGACACTCTCTGATGCATTCAAATTAAAAAGACGCGTGAAATGTTTTAAGCCCAAATATAT[C/T]CATTCTTAGCACCAGAACGAGCGAACAAGAGAATATTAGATATCTTGGTAGATAAATCCAAGCATCCCCGTATCCAGCCTGTCTCTTGCATTGACGTACA
Pal14	PalAyuSNP2-967	0	A	T	CGCAACTTACCAACAATCAGCTTGTGTTTTAGAAGTTAATATTTTTCATATTAAAGATTAGTCTTTGGGCAACTTGATCCTCCAGGATGACAGGGACACT[A/T]AGAGCTGCAAGTGACATCATTTCCTGTGTCTTCCAGAACGCTGTCTCCTGCCAAGTCCCCCACTTCCTCCACGGGGTCCATTGCATCCAGCCGCAGATAC
Pal14	PalAyuSNP2-964	8.27	G	A	AGCAGCTGACCAGAGGCCTGCAGAGAGAGGCATTGACACAAGCCTCCACCCAATCACTGTCCTCCGCCCAGTCCATGTCGGTGCTGGCTCCGCCCTCATC[G/A]CTGCTAGCTCCGCCCTCATCGCTGCTAGCTCCACCCTCGTCATTGCTGGCTCCGCCCTCATTGCTGCAGCTGGATGATGGGCCTCGCAAAGCTCTCGACT
Pal14	PalAyuSNP2-961	8.27	C	T	CAAACATAGACATGTATATGTACCATGAACACAACTGGAGCCCCTTACCTGGCTGCTACAATATGTAAAACTGCAAACTTAGCTTCCCCTGTCAACACTC[C/T]TGCTGTCTGTCCAACACCCCTGCTGTCTGTCCAACACTCCTGCTGTCTGTCCAACACCCCTGCTCTCTGTCCAACACTCCTGCTGTGTGTCCAACACTCC
Pal14	PalAyuSNP2-963	8.27	C	A	CCGTACTTGAAACCGTGATGTTCTGGTTTAGTGTAACAGTACCCAAGCTCGGTGCAGTTACACACTCTCACTGTGGATAAAGAACACATGAACACACTGC[C/A]TTGTAAGAGAACACACACAGTCGCTCACTGTACCAACTCACCTTCGAACTTGTGTGTGACTCCCATTCCTGCACTGTCCTTAATGTTGATGGGGATCACA
Pal14	PalAyuSNP2-966	8.27	C	T	CCTAAATACCTGAAGCTGCACCTGGTGAAGCAGGACAGTGGAGGAGAGGGCAGAGGTAGCTTTCTACTTCGCTTGTTGGCATGTTGTGAGATCAGTGTTT[C/T]TGCAAATGAGCTGGAGAAATCTCTTTCTGTCTCATTCCCTCTCCTTTCCTCCCCTCTTCCTCTCCTTCTCTCTTCCTCTCCTCCTCTCCCCCATCTCCTC
Pal14	PalAyuSNP2-962	8.27	G	T	TGGGCATCTGTTTCAGATGCCTCCTGGACGCCTCCCTCAGGAGGTGTTCTGGGCATGTCCTACCGGGAGGCGGCCCGGGGAAGACCCAGGACACGCTGGA[G/T]GGACTATGTCTCTCGGCTGGCCTGATAATGCCTCGGGATCCCCCCGAAGGAGCTGGAGGAGGTGTGTGTGGAGGAGGAAGTCTGGGCCTCCCTGACACAA
Pal14	PalAyuSNP2-968	8.27	A	G	CAAGGTTTTTTATAAAGACACAAATCTTTATAGATTAGCTGACAGACACACACAGACCTTGGTTTCTGCTTCCAGAACTGTGGTGGGACAGGAAACAAAC[A/G]GAACGTTCTGGAAGGCCGCTTCACCATCCCTCTTCATCCTTCTTCATCTGTCTGTTTGTCTCCTGCATCCTTCAGTGGGAGGAGACCTTGAAGCAGTACT
Pal14	PalAyuSNP2-965	8.27	G	A	AGGAGGGAGTGAGAGAGAGAGGGAGGGAGAGACAGAGAGAGACGGAGAGAGAAACATGGGACAGGATCATGCTTAGTTTCTTATTGAAGTTCATACAACA[G/A]ACTTGTATGTGGATTGTATGTGTGTGTACCTGCAGGGGGCTGTCTAGAGGGGATGGGGCCACGTGTGAAATTACTCTGTCCTCCTCTGGGCTCGCTGTAC
Pal14	PalAyuSNP2-971	13.21	C	G	CTAAATTTGGGGACGTATACAACACTACAACCTGCTGAGTAGGATAACGCTACAGATACAGCACAATGGCTAGCAGCTAACTGGACACAACAAACCACAG[C/G]ATGCTGGAGGCGTCCAGTTTGCTGGCTCACCAGTGTGAGAGGAGACTTCCTCCAGACTAACACACAGACACATGGTCACCGCTACACTGCAAACTAGCTG
Pal14	PalAyuSNP2-969	13.21	A	G	CCGGAGCCCAGACCCAGCCGGGACCCTCAGCCTGGTGGGCAGAGACAGGCCCCCTCCAGCCCTCTCCAGCCCCAGGGTGGTACGACTCAATTCAGCCCCC[A/G]TCCTCCCTTCCTCACCCCCCAGAGCAGAAGGGGCGGAGTTCAGAGTCCTGGTCAGCCTCTGGCTTCCCCCTCGCTCCGCTACGTCTCCGCCCCCCTCCAC
Pal14	PalAyuSNP2-972	13.21	A	T	GACGAGATGAGCAGGGCAGCACCTTGCATGGCGCAAAAAAGTCAAGTGCTTTGATCGCTGCTAAGGTGTAAATCCAGACCACTGGTCCAAACCATAAACC[A/T]TTTACCCTTAGTATGCTGTCGAAGAACACAAAAACAATCATTGTGCGAACACGAACCAATGTGTCGCGTGGTCGTGTGTCTAGTTAGTTGGACATCGCTG
Pal14	PalAyuSNP2-970	13.21	A	G	ACAGGCCCCCTCCAGCCCTCTCCAGCCCCAGGGTGGTACGACTCAATTCAGCCCCCATCCTCCCTTCCTCACCCCCCAGAGCAGAAGGGGCGGAGTTCAG[A/G]GTCCTGGTCAGCCTCTGGCTTCCCCCTCGCTCCGCTACGTCTCCGCCCCCCTCCACCCTGCCGCCCTGACTCTCAGCTCTTCTTATCGTGGTCCCTCCCC
Pal14	PalAyuSNP2-973	14.85	T	C	GGCAGGCAGGCAGACAGAGACAAACCCTCACCCACTGGGGCATGTTCCCACTGTTGGGGTCATGGTGATGGTACTGGAGAACAATCACCGTGGCGACCAC[T/C]GACATCCCGACGATCACCATGGTACTGGCAAAATACTGACCTATAGGGAACAAGAGGACAGCTGAGAGACACCAATGACTGAGTGTGTTACAGCTGTGAG
Pal14	PalAyuSNP2-974	16.49	C	G	ACACTTGGGGGGCAGGGCGGGCTCACCCTCACCCCCCCCATCATCGCGGACACCACCATTCTCACAGCGACAGCCGACACAACCGTCGTCACAGCAACCG[C/G]TCCCCGGCGTTGGAGGGGATCCACTTGCGTAGCTGCGGAGATTTAAGCTCCACCTCCTCCCTGTCGCTACGGCGATTGGTGGCTCCACACGGGTCGTCGG
Pal14	PalAyuSNP2-976	16.49	A	G	AGAGAGGGAGGGGGAGCGACAGACAGAGGGAGAGAGAGAATGACAGAGAGAGGAAGAGGGAGAAAGACTGAGAGAGGGAGACAGAGAGAGGGAGAGAGAG[A/G]AAGACAGAGAGCCTTGATCCTCATGCTTGTCCTCTGCTCCATCTTGTTTGTTTCTTGTGACGACACAGATGTAGTTCCGCTCATGTGTGTTTTGCTTTAC
Pal14	PalAyuSNP2-975	16.49	G	A	ATGGAGTAACAGCAACATAGATCGAGACCGAGAGGAGTGGAGATATTATTGAGAGATGAACTGTGTTTTCTGTGCAGGTGCTGAGTGACCCGCGCGCGGC[G/A]CGCTACATCCATGGTGTGGCTGTTCACTGGTATCTGGACCACCTGGTTCCAGCAGAGCTCAGCCTGGGCACCACCCACCACCTGTACCCAGAGTACTACC
Pal14	PalAyuSNP2-956	21.42	T	G	AGCCCGCAAGCGTCAGCGAAGAGACCGAGACAGCTGGAGAGATGGCTTGTTCTGAAGTCACCTAGACACACTTTGTAAATAAAGTCGTTCAGTACAGTTT[T/G]TTGGGTTTTCCTATGTGGCGTGTTTTTTTGTTACACGTAAACTGTGACATGATAAAGATGACATCCATTCATTTAAGACATGTTGTTATTTATTAGATGG
Pal14	PalAyuSNP2-955	21.42	A	T	GGCCATCAAGATAAACACAACTTCTTAGCTCAGACTGAATCTTGTATCCTGTCGTGACTCTATTGCTCGTGTAGCACACAGACATGCATTCAGAAAGAAC[A/T]GTCTTTCTCTGTCTCTGTGATTCCATCAGAGGCAGTAGAACCAGAACCAGAACCAGAGGTTCTACCAGGGCTTTACTTCCTGTGATCCAGAGTTAGGGTT
Pal14	PalAyuSNP2-954	21.42	G	A	CAGGAGAGAGGAGGATGAGGAAAGGGAGAGATAGAGAGGGAATGACAAAGGAGACAGGGAGGTTAATTCACAACCTGACAGAGCTCTCCTCAGAGACTCA[G/A]AGACACAGAACGATTAGTGCAACTTACAGTTTGCCCCACATATGTCCAACTCCGGCCCACACTCCTTCTCCTCCCTCCCTCCCTCACCCTCGCCCTCACC
Pal14	PalAyuSNP2-952	24.7	C	T	AGCTAACGGGCCAGGCTGCAGCGGTTGTATCTACTAGCAAACCAGTAAGCTAGTTATGCACGTTAACGTTAATCTGTTTAACTGCTAGCTGGCAACTACA[C/T]CTAAGTAATATCTTTTGTCTTGGAAACAATGACTGAATGGGGATGCAGTGACCAGTGTCGCTCTGGTTTGAAGAACACGCTTTTGATGGATGCCGTCTGT
Pal14	PalAyuSNP2-951	24.7	G	A	AGGGAGGGGGGAGAGACGGAGAGAAATGGAGGAGGAAGAGCGACAGATGGAGAGAGTACGAGGGCCAGAGAGGAAGCGTGTGGAGGAGATGGGGAGGAGG[G/A]GGACGGAGGGGGAGAGAAAATGAGGACATGTAACTGTCTGTATTTTCGACAAAGCGACCACAGAGAGTTGTAGCAGATTAAGTATTCTGTTCATCTGGCT
Pal14	PalAyuSNP2-953	24.7	T	C	GGTGCAGAGAGCCAGCGTGGGATCTAAGAACGCCACCTTGGTAAGGGAGGAGCCAGGAGCGGAGGGGGAGGAGCCTGGAGCGGAGGGGGAGGAGCCAGGA[T/C]ATGTTACTTGTTGTTTATAGTGAAACATTATCTAACCAGTTGTTTTCTCTTTCCTTCCTTGCTGCCCTCCTGCCATCATCTCGACCTACACGAACAATAG
Pal14	PalAyuSNP2-950	26.34	G	A	GACAGACAGACAGACAGGCAGGCAGGCAGACAGACAGGTAGAGGGATACAGAGAGACCTACCAGGGTCAGCTTGTATCAGTCTTACAGACAGGCAGGCAG[G/A]CAGACAGACAGGTAGAGGGATACAGAGAGACCTACCAGAGTCTGCTGGTATCTCAGAGCCTTCCTTTGCGACGTATCTGCAGCCATGGACTCACTGTCAC
Pal14	PalAyuSNP2-949	26.34	A	G	AGTGTGTGGGGGGTGAAGAAGAGACCAGTAAGGAACAGAGGTCACATGATCAGGGAAACCTTGAGTTGAACTACAACAGTCCGTGACATACTTCCTCTCC[A/G]TCGCTGTCTGCTTCCTCTGCGCCCTCTCCCTCGCTGCTTTCACCTGCGACGCCGTAGTCATCAACCATTTCTTCATCATCATCATCGTCGTCGTCTTCCT
Pal14	PalAyuSNP2-947	26.34	C	T	CCCCGTGGTTCCCAGGGCGACAGCCAGTCGGTCTACTTCATCGCTTCCCTGCAAGTGGAGGGGGGCGGGCTGGGCCTCACTCTGATCCTGCAGACAGTGG[C/T]AGCTGAGGTCGACCAATCCGATCCGCCAGCTCCCGTGCAAAGCAAACTAGAGCTTCCTCTCAGCCAATCAGGGACGTTGCTGACAGAGGGTGAGATGCCA
Pal14	PalAyuSNP2-948	26.34	T	A	TAGAGCTTCCTCTCAGCCAATCAGGGACGTTGCTGACAGAGGGTGAGATGCCAAGGTCGCAGTCAAGCTTTGGATGATAAAACTTCTGCTCCAGAAGAAA[T/A]AGATTTCTTTGAAAAAAATCTACTTCCCTGCATCCCTGAACAAATTGTGTTTGCCTTTTTCTTTCTCCTCTGTCTCCTCTGTCTCCTCTGTCTCCTCTGT
Pal14	PalAyuSNP2-946	27.98	G	T	GAAAAAGACAGCGCTCACAACGGGCCTGTGGTCCAAAACATCCAGTAATGAACTGTGCAGGCTACCGTCAGATGAAATGTGTTGACCAACTCGTATTCAC[G/T]GGCGACACTTCCCGAAGACGGAGTATATTTCCAGCGAGTCCTGTCACAGGTGGCTGCTTCTTATTCATGTGTTCATTTGCAGGTTCCTGGCTAAGGTCTA
Pal14	PalAyuSNP2-945	27.98	G	T	GCTGCTTTGATACAGAGGAAGCGTGGAGAGGCAAGGAGCAGGTGGTTGGGTCTCGACCCAACATATTCTCTCCCAGGTAGAGAGGCAGCTCTGAAGGAGA[G/T]AGCGGAACACGAGTGCTCTAGTTGAGGGTGATCGTATTTACTTTTTGAAATATGCGTTCAAACAAAAAGACTGAACTCACCTGTCTCAGGTATGTGCACG
Pal14	PalAyuSNP2-944	29.62	C	A	CCTCCTCTTATTGACGCAGATGGGAAAAAAAAAGACAGAGAGAGATAATGGTGGCTGTAGTTGGAGAGCTCTGTCGCTGTGTGAAGGAGCTTCTGTCGGT[C/A]TCTTAATCTCAAAGCCCTGTTCTTTCTTCCACCCTGTCTCCACCCATTACTGTCTGCTTTAGCTGTCCTGCGTGTCTGCGAGCAGGCACAATCTTGCTTA
Pal14	PalAyuSNP2-943	29.62	G	A	GAGTGTGTGTGTAGAGTGCGCGCGTGTGTGAGAGTGTGTGTAGAGTGTGTACGTGTGCGAGAGTGTGTGTAGCGTGTGTGAGCGTGAGAAAGACAGCACT[G/A]AGAAGGGAGGCAGAAAACAAGCACGCGTTTCCTAGAATAACACTGAGTGTCTCAAGAGACGCAACCAAGAAACAGCGTGAAGCAACCCAGGTAAAACCCA
Pal14	PalAyuSNP2-941	34.56	T	C	GATGTCAGAACAATGGCTGAAGGACAGATGCGCCAGCCAATCGGAATGCACCAATCATCTGAGGAGGAGCTTGCTGGGTCGGCCCTAAACCAATAGGGAT[T/C]GAGCTATGGTGATATCGTCGAAGTACTTCCTGTGTCGTGACCATGCTTCCGTTCTGCGCTATACTCCTGCGTCCTGTCATGTCTTCACTCATGTGTCCTT
Pal14	PalAyuSNP2-942	34.56	A	T	AGCTTGCGTGAGAATAGAGACAGGCTGAGGCAGCTGGCCTACATGCTGAAGTTTGTTACCACTGCAGGTCTTTGTCACGCTCTCCCCCAGCATTTCCTCT[A/T]AAGAAATGTATTCAGTGGAGGATGCAACGCTTTCTCCACTCCCTTTCCCTCTCTCTCTCACTCTCTCTCTCTCTTCCAAATCTCTTTTCCTGTCCCCCGC
Pal14	PalAyuSNP2-940	42.83	G	A	GCGCTGGATCAGAGACCGCCGCGAAATACCAGGTCAGGTCACACGCGCGCACACACACAGGCATGCATGCATACATGGGCGCTCGCACAGGGCTCCACAA[G/A]TGTGTAGCTGCCGCACACGTAAGCATACAGAGAGATGCATTAGGCACGCACACCCATTAACCTCTACACACAAACACCCATTAACACACACTCTGCCTCT
Pal14	PalAyuSNP2-938	42.83	G	A	CAACGTGGAACTGAAACAGCCTTGGGGCACGGCTGCCGTTGAGACTGTGACGTTTTCCGTCTTGGCTCCAGTTTGTGTCAAAGACAGGTGCAGTGTATCT[G/A]TGGAGAAAGTGTGTGCGTTTGTGCGAGTGTATCGGGGTTCCTAATGCATGTGTGTATGTGTGTCTTAGCTGTACTCCATATGCTGTGTCATTTGGTAGTG
Pal14	PalAyuSNP2-939	42.83	A	C	GCACGGCTGCCGTTGAGACTGTGACGTTTTCCGTCTTGGCTCCAGTTTGTGTCAAAGACAGGTGCAGTGTATCTGTGGAGAAAGTGTGTGCGTTTGTGCG[A/C]GTGTATCGGGGTTCCTAATGCATGTGTGTATGTGTGTCTTAGCTGTACTCCATATGCTGTGTCATTTGGTAGTGCTTGGTTGTATCATCTTACATTTGGC
Pal14	PalAyuSNP2-936	44.47	A	T	GGCTTTGTAAAGACAGGTCGGGGTGCGACTCAGTTGACGTTTGGCCGTCTCCAAGTGCCACCTGCGGGCGCCAAACTGCACGGCAGGTCGCAATAAACAC[A/T]TAGTCCTCGTCACCATCATGTTGGTTTTAATTCTGAAAAACATGTAAAAGCTATCTTTGTCTTTGGTTTGAACACGAACTGAGACCCTTGCACATTCACA
Pal14	PalAyuSNP2-937	44.47	C	G	AGACGGCCTCCCCAGACAGAGTGGGTCGCACCCGGGCCACGTCCACCTCCCTGCCCCCCTCCTCCAACCCCCAGCTGGAGGTCCCCGACAGCAAAAGACG[C/G]CGCACCGTCTCCTCCTCCTCCTGTAAGGCCCGTAGCAGCATTCTACTAGCACCGTAAATCACGCTAAGTCTAAATCAAGGCTCTGTCCTGTGTTAAACTG
Pal14	PalAyuSNP2-935	44.47	G	A	GCTACTCCCAGCTGCTGCCCCTCCCCGCCATCAACGAGATCGGAGACAGGCTGGAGGTGAGGGAGCGCCGGGGCCTCGCACGCACACCTGCCTTTGTATC[G/A]ATCCCAAACCAACACTGGAAAACAAACACACTAAGGCGCACGTGCACCCTCGTTATGTGCCTTGTTTGGTTTTTGACTGGCGGATGGGTCTTATTTCTGT
Pal14	PalAyuSNP2-932	47.75	T	C	CCACCCAGGCCCAGTTTAGGGACCTGTCGCAGTACGAGGGCGAGCGCAGGAAGGACCAGGAGGAGCTGTCGCAGCAGTACGAGACCATCCTGCAGGAGTG[T/C]GGGCACGGCAAGTTCCAGTGGACGCTCTACTTTGTGCTGGGCCTGGCACTGATGGCCGACGGCGTGGAGATCTTCGTGGTGGGCTTCGTGCTGCCCAGTG
Pal14	PalAyuSNP2-929	47.75	C	A	TAGAGGACCTTGAAGAGGAATGGGTGCAAGTCCTGATGAGGTTCCCGTCTGTATTTCGGTTCTCACTCCTCTGTATGTGTGTGCACGTCTATATATGTGT[C/A]TTTTTGTTTTATGTGTGTATGTCTATGTGTGTGTCTGCCTCTGTGAGTACATCTGTCTCTGTGTGCATGCATGTCTGTTTGTGTATGTGTGTGTGTGTGT
Pal14	PalAyuSNP2-931	47.75	A	G	TGAAGCTGACAAAATGAAAAGACCCCTCCAGGGCAACAGTTTCCAGCTGGGCCCACTGAGCCACTCTGGAGTCAGGTGAGGCACAAGACCTGGAGGTTAG[A/G]GGAAGTTCCATTCAAATAGGCCAGTTCTTAAGGTTCCTTCTTTTCAGCTGTCTGTTTGTTTGTCTTTCTGTCTTTCTTTCTTCGTGGAAAAGGATTAAAT
Pal14	PalAyuSNP2-928	47.75	G	A	GGGGTCAAGACATCAGGGAAGGTAGGGAAACTACAGGAAAGGATGCTGATGAGCATTACGGAGAGACAGCAAGTTTCTAATGTTAGAGGACCTTGAAGAG[G/A]AATGGGTGCAAGTCCTGATGAGGTTCCCGTCTGTATTTCGGTTCTCACTCCTCTGTATGTGTGTGCACGTCTATATATGTGTCTTTTTGTTTTATGTGTG
Pal14	PalAyuSNP2-933	47.75	G	A	GATGCATCGATGGGTGGTCACTTTTCTCGATCTGCAACGATAAACAAAATACGAGAAAAAAAAAAGAAGTTTGCTGGACGTTTTGTGATCATGCGATCAG[G/A]TGGAAAAATCCATGTTATGTCTCTTTAAAAAAAAAATCTCTTGAATGGATCGGTGGGTAATAGTGTTGGATGCTGTCTCCAGACTTGTAATATCCACAAC
Pal14	PalAyuSNP2-934	47.75	C	A	TAAAGTAAGTATATTTAGTCGGGTTTAAAGATTGTGAAGAGCGTTTTACAATTGAATGAGGACAGCTAAATCAAACTTTGAGAGATACAGAGAGAAATAA[C/A]CTAAAATGCTATATAAGGACACTCGTTTGCAACACAGCAATTTCTCACACTGTTACGGGGGTAACTAAGCGAAAGTCTCATGAATTACACGCACACACCT
Pal14	PalAyuSNP2-930	47.75	G	A	CCGTCTCAGCGAGTCGAACTCCTTTGGTAGTTTCATCCTGGCTCTGCAGGACTTCACAGTGATTCTGTCCTTCAGTAACGGACACATCCTGCATATGCAT[G/A]GGGAGATCTAGATCATCGGTGGATGATTTTCCATCTTCAGACTTCGTACTGCTTGTCTCACATGGTTCTTTGTTGTCATTCTCCAACTTGGTGACCTTCT
Pal14	PalAyuSNP2-927	49.39	C	T	CCCCACACAGCCTCACAGAGGATGCAGGGGGGGTGGGGCCAGAGGGCAGGGCGGGGGAGGGGGGACGGGGACGCAAGGAGGAGAGCAGCGCCCAGGGCTC[C/T]GTAGGACTCCTGCTGAGGTGTTCTTCCTGCTTCCTGTCTCACCAGGGGTTCTTCCTGTCTCAGCATGGTCCCCAACACTTCTGCCAAGGCTCACGCGGTA
Pal14	PalAyuSNP2-926	49.39	A	G	TAGGTGGTACCAGCATAGCTGTGGTACCAGAGACAGGAAGTCCCAGTGTGTAAGTGTTCCAGAAACAGGAAGCACTAGCGTATCCATACATTAAGACTCC[A/G]GCGTTACATTGTCTGTCTACCAGTCCTCTGTCTACTGCCATCAAAGCAGACAGCAAAGTCCTCGGTGCCCATTAGAGAAAAAGAGAGAAAACACAAATGT
Pal14	PalAyuSNP2-914	51.03	G	A	GTGTGTTAGAGCAGGGAACCACGTAAACATACAGGACAGCGGACACTGAGGACAAGGATGGAACACACCTGCTCTAAGAGTGATGACCCGTGTAAGAAAG[G/A]ACCAACCTTTTTCGGTTACTCCGACTGGTTAGTTGCTCCTTGCCTGCCTGGTTACCCTGCCCGCCCTGCCTGGTCATCGTGCCCTTCCTGCCTGTCCAGT
Pal14	PalAyuSNP2-919	51.03	C	T	ACGCGCACACACACACACAAATACAGTCGCAATCAATACAGAATGAGGACGTACAGTATGAGCCACAGCTGCACATGGGGGTCACGCTAACAAAAGTGGT[C/T]CGTAAATACGACCTCACTCCACAAGCGCTGTCTGATTGGTCCACACACCATTGGAAAAGGCCTCCTCCGTGATCTCATGATAAAGTTCACCATGCATGGC
Pal14	PalAyuSNP2-921	51.03	G	A	TGGCACGATTGGTGTGGGACCTGTATGCACCACTTTGGTTTTAACTTTAGAGTAGGCGAAATTACTCAGTGGAATATCTGATCGACAATTTATCTGTCTG[G/A]TCGTCCGTCAGTCTGTCTGTCTGTCTGTCTGTCTGCCTGTCTGCCTGTTTCTCTTGTCGGTTTGTTGATCACACACAGGTATAACGTCCCCATAATAAAA
Pal14	PalAyuSNP2-916	51.03	G	A	GATGAGATTCTGACTGAGCAGAGGTAATGAGGTTTCAGTATTTTTTTGGAGACAGTTGACTCCGAAAAAGGAATGTGTGCGTGTGTGTGCCTGCACACGT[G/A]TGCGAGTGTGTGTTTGTGTGTGCACTGCAGTTTTTACCTGATGTCCAGGAGCACCGGTTTCTCCCCGGTCTCCCTTCTCCCCCGGGCCTCCCTGAAGGAG
Pal14	PalAyuSNP2-925	51.03	A	T	ACAGACAGACAGACAGACAGACAGACAGACACACACACAGACACACACACAGACAGACAGACAAACAGACACACATACAGACACACACAGACGCATACTT[A/T]GGCACACGAAAACAGACTCATAGGCACGCACCCACACTTAACACACGCTTGACACACATAAACACACTTAAACACACACACGTCAGCTCTCAGCTTGTCT
Pal14	PalAyuSNP2-923	51.03	T	C	TTCCTTTACTTGACCACCAGTTACCCCGCCTCGCCTTGGTGACCTGGCCACTCGCACAGCAGGAAACCAGCAGACTAAACACTAGGCTGGCATTACAGTT[T/C]AAACAGCAAGCACATCACGCTGGCCCACTCCCTGACTCAGTTAGGTTCATTACAACTTCACGTTTTACCAATACAGGGAAAGTCAGACCTCGCAAACCTC
Pal14	PalAyuSNP2-912	51.03	C	T	TCTGTCAGCCTTCCCCCTCTTGGCCTTCTATCCAATCACCACAGCAGAGACAGCAGCCCAAACCTCACTGAACTGCCATTGAAAACCACATGGGTGGTGC[C/T]GGTCAAAGCCTCTCTTCTGTTCCCCATGGCAGTTGGGAAATGTAGGCACATGGTGAAGTAAGATCGTGCATCTAAAGTAGCTTAGATGTTATAATAGAAT
Pal14	PalAyuSNP2-922	51.03	A	C	ACATAATCAGCCCCCACTCTCATTAACAGTGAGGACATGATCTGTGAACATATGCAGAAGATGTTATGGCACACAGAGCAACCAGTGAAGTCAACAAACA[A/C]TAAAACTCAGTGATCTATCATCTCTGTCTGGGAGCTGTCTGGGACTTATCCAAATAATCTCCACAGCAAACTGACCCATATCTTCCGAGACTGGAAATCA
Pal14	PalAyuSNP2-924	51.03	C	A	GGAAGACAGCAGAGGAGCAGCAGATACACCTCACAGACAGTCTGGGTCAGGGAGCCAGGCAGATGTTTGATCTGCGGTTCCGCTCGCTAACAACAACACA[C/A]ACCGCAGAGGTATCGCCCTGGCTCATCTACCACACCACAGACACACTTGGCGCTTTGCTCACCCCTCCCACACACACACATATAGACACACACATAGACA
Pal14	PalAyuSNP2-917	51.03	A	G	CCAGAGTCAGCTGTACTCTTCCCAAATTGACTGGCCTGGTTAAGTATATAATTCACTATTTAGAACCTTTTTTTGTTACCTTTTTTGACAGGCCATTCAT[A/G]CAGTAGACGGTCTGTAGATACTCAATAAGTTATATCTAAATGTATGCTTTTGATAGACTGTTGGTAGCATGTGGCTTTATACATTGCAAAATCTTCACTA
Pal14	PalAyuSNP2-915	51.03	T	C	TTCCTCACACACACTTCACTATCTGAAGACAGCAGGAGATGGCATTATAGAGAGTGCGAGAGGCAGAGTAAAAGAAAGAGAGAGGTGTTACAGCACAGTG[T/C]GTTGGCTTCCCCTGAGTCTCTGTCTCTCACTCTCCTAGATTAAGGCTGCATTTTCTAACAGGGCCTTTGCCATTCATCTGAGCAGCCAGGGGGTGATGAG
Pal14	PalAyuSNP2-920	51.03	A	G	ATTTAACAAAACACGCTCATAAGAGAAATATGTCAACAGTGATGTAGCCATACACCGTATTGTACGATGAAACATGCTTCACTGCTGAAGCGCTGTTCAC[A/G]GCCCGCTGTGATATTTATCTTACACACACTTCGTACAATAGTAACTTACCCCCAGAGCCTTTGGATGTCCCCCACGGAACTTCTCCATCACAGACGACAC
Pal14	PalAyuSNP2-913	51.03	C	T	CTGTGGGTCCAGGGACTGGCTTCCTCTACCTGGTCAATCTCTACTTCCTCTACCAGTACTCCACTAGACTAGAGACAGGTAAGGTCGCACAGCGGCTGGC[C/T]GGTTGATAGACTTTCTAGTTGACTTGCTGTCTGTCTGCCCTGCGGTGTCTGGATCTTAAATAATCCATGTTGTGCTGCCACTCTGGTAGCTGTCTGGCTT
Pal14	PalAyuSNP2-909	54.31	G	T	TATGAGTTTGTGTGTGCGTGCCTGTGCATGTTTGGGACAATCAACAGTCTCACCAGTAGCATTAAAGCTCCAGGACAGGACCTGGAGACAGGAGGCAGTC[G/T]GAGGAGCAGAGCCGGACAGCTGAAGCTGCCGTAACTCTTAGTGGAGAAAAACCTATCTGTCTGGAGAGACACATCCAGCCTGTACACTGTCCTGTCAGCT
Pal14	PalAyuSNP2-911	54.31	C	A	GAGTTCTGGGTTTAAAAAAAGAAAATCGGGGATGAGTGCTTGACAGGTCACAGAAAGGACAAGAGACGAGAGGAGGAGGATTGAGGACTGAGGACTGAGG[C/A]TTGACGAGGCTCTGTTGAGGACAGAGGTTTAACCTGCGCTTTTCTTGTTCCTCTGTGATCCCCTCAGGTTCAACAGGTAAGAACAGGTAGGACCTGAACA
Pal14	PalAyuSNP2-910	54.31	T	C	GAGAGAAAGACAGAAAGAGAGAGACGACAATGACATACAGGGACAGCAGTGCACCTTAGGTCCAACGATGACACGTGGTGCCGCACTAAAGTCATTCTTC[T/C]TTTTTCAAGACGCCATATGCCCGCCCCATTCCGCATGCAGATGTGTGTTCTCCTAGACAGGTTCTGTCTGAGGAGAACCACCCAGCGTTAACGTTGTAGT
Pal14	PalAyuSNP2-908	54.31	A	C	ACACATGCATGTCGCAGACACAAGCATGCAAAATAACTTTCCTTGTTCTTTACATTTTTATCAGACTTCTTAGTTCTTGGTCTGTAAAAATGCAAAACTA[A/C]GTTGATTTGGGTTGAAGGAGAGATTTCTCCTTACTCACACTCCTCCTCAATCGATATCCATTGGTCACTCTTTGTCCATCTTGCCTTTTGGATATCCATC
Pal14	PalAyuSNP2-53	57.6	T	A	CCACACCACATCGCAGCGAGGAGCGATGAGGAGTGACCTCCCTCCTGCAAAACCCTCAGGAGAGACCAGAGGGACGCAGGCAGACAGCAGATAAATAGAG[T/A]TATCCATGCAAATACAGGCCAATGTCCCTGACTCTCTCTCTCTCTCTCTTTCTCTCTGACTCTCTCCTTGACTCTCTCCCTCCCTGACTCTCTCTCTCCT
Pal14	PalAyuSNP2-898	57.6	G	T	TCACGCCAAGTGAGTGAAACCTATCCATTTTATAGCACATATCCCTGTGTACAGTATGTGCCTGAGCGTGTGTGTCTGTTTGTTCCTGTGTGTGTGTGTT[G/T]TGTGTTTGCGCTGTGTCCAGAGAGAGTGAGAGGATGTAATGTAATGTGTCATGCAGGAGGCGGTAGGTAGCTTTTTGGCAGAACGAGCAATTATTCTGAA
Pal14	PalAyuSNP2-896	57.6	C	A	ATGGTTCACACCTGGCCTGGCTGACAGCTCTGGCGGACAGGAACGCACAGCCACACGTATCAGGCGCACAGCAGGGTGACTGAACTGCAATGTTTCGCTG[C/A]GTGGTGTGCACCTCCTGGAGCAGAAATGTCTGTCTGATCTGGCTGGTTTAGCTCCCCTCACTGTCTCCATACTCTGGGAAAAAATCTCTAACCATCTTCT
Pal14	PalAyuSNP2-903	57.6	C	T	CAGCAACGAGACAGAAAGCGAGAGACCAAACTTAGGTGCTTTTCACGCGCGTAGCTCAGTTTTCTTTCACCACGCAATCTCTTGGAACAAATGTGTGGAC[C/T]GTGACCTTTGACCTTCTCCATCTTGACTTCTGACCTCCTCTGACCTCTGTCCTGTCAGGCTGTGTGGAGAACGGCACTTGTGTGAGCCAGCGGCGGTCTC
Pal14	PalAyuSNP2-895	57.6	G	A	GAGGAAGGGGAGGCTGAGGGAGAGAGAGACAGAGGTAGAGGGGGAGAGATGGAGGGAGGGAGCGAGGGAGGGGAGAGTGAGAGGGAGTGAGTAAGAGAGA[G/A]AGGTGGAAGAGAGAGAGTGGAATGGAGAGAGAATGGGCAGATAGAAACAGCATGATGAAGATAGTTCCTCAGGCAAGAAGTTTGTTTCTTCTCTGCTGCA
Pal14	PalAyuSNP2-905	57.6	T	C	GATAAACAAAGAGAAAGACAGAGTAACAGACAAACATGGTGTCTACTTTATAAGGAAGCATGTATCCAACCCCAATCCCACCAAACCTCGCTCCTCACTG[T/C]CCGTTTAGATGAGGTCAGGGAACACACACAGGAACACAGAAACATGGTCACACAGTGACTCTGTGGGGCTGGTTTCTCTGTGTGGCTGGCTGGATCTGGA
Pal14	PalAyuSNP2-899	57.6	A	G	TCCTAGACTACCTGCAGAACAGCATGTCCACCAGCAATTCAAGAAGGTCAGCCTGGCCAATGACAGGCCGGAAGAACAGCTCAGTGATGAGGTTGGGCGT[A/G]ATGGTTTTGAGCGTGGAGGCGGTCAGAAGGATGCGCGCGAAGCGTCCGCTGTCTCCGGGATGAAGAGGTTGGACAACCTCGCTAAGAGCGTGCTGCGCCT
Pal14	PalAyuSNP2-906	57.6	G	A	GGAGAGTAGGATGAAGACAGACAATAAGATGGGGACAGAGAGTGAAAGGAAATGAGAGAAGGGGCAAGAATTTAGAGACAGAGCGAGACAAGGCAAAGAC[G/A]GAAAGGGAGAGTGATGGAGAGAACAAGAGGGACAGAGAGTATAATGCTTCAGTTCTCCTTTATTTGTACAGCACTACAACTAAGTTGTGAACTGTCCCTT
Pal14	PalAyuSNP2-894	57.6	A	G	GAGGGAGTGAGGAAGGGGAGGCTGAGGGAGAGAGAGACAGAGGTAGAGGGGGAGAGATGGAGGGAGGGAGCGAGGGAGGGGAGAGTGAGAGGGAGTGAGT[A/G]AGAGAGAGAGGTGGAAGAGAGAGAGTGGAATGGAGAGAGAATGGGCAGATAGAAACAGCATGATGAAGATAGTTCCTCAGGCAAGAAGTTTGTTTCTTCT
Pal14	PalAyuSNP2-900	57.6	C	T	TTTGAGGCGCGAGTGTGCGTTGCTCATTGGGCGTCGGAGTGTGCATTGATACAGCGGCAACGTAGATAAAGTACAGTTTGTTCACGGTGTTGGTATTAAA[C/T]CGTAACACACTTTAATTTCATTTTGTTGCGGCCCTCCTGTGCAGTCAGTCACTGTCTGTCCTGGCGCTGTGTGATGGATGCCCCTAGGTCATAGTAATAC
Pal14	PalAyuSNP2-904	57.6	C	T	GGAGAGAAGGTAGAGAAGCTCCACAGTGACAGTGGAGTTTTCCTGGACTCACATAGCCTGCAGGACAGCCAGCCCAGCAAAGGTGAGAACCACACCTTCA[C/T]CTCAACCCCCAAAACTACAATATCAACTCTGCCCTGTGTAGTCACAACTCGGCCCTCTGTATCCAGCTAAGGTGAGAAGTAAATTGAAGTTGATAAATAT
Pal14	PalAyuSNP2-901	57.6	T	C	GATGTCCTCTAACGCAAGGGCAGATTCTAGTCACTCTCCCCCCCTTCAACCCTTCCAGCTCACAGCCTCCAGCCTCTAACCCTCAGTCTCTAGACCCTGC[T/C]GCCCCTCCTCTAGCCTCTAACCCCCAGCCTCCGTCCTCTACTCTCTAGACTCTAACCTCCTACCTCCAGATTCCAGTCCCCTGTCTCCAGCCTTTACCCA
Pal14	PalAyuSNP2-902	57.6	A	G	ATTTCCCACAAGCAATGGTTCCTGTTCTATATTCAGCCCGTCATTTAATTAAAGAGAGCAAAGTGACAGGGCTCGTTAAAGTAATTCTCCCTCCATGTGT[A/G]GTACTGGTGGACACACAGCAGACAGGATGTCAGCATCTCCATCCTGTCCAACTAAGCACAATACATAACACACCATGTGTCTGTTTAGCCATTTCATAAC
Pal14	PalAyuSNP2-907	59.24	T	A	AGTGGCCAATTGTGCAGCCACTATGTGGCATAGTTTAGGATATAAATAAGAGTTCATCATATATCTATTGATTTTCCAGGTCGAGTCAGAGCACATCATA[T/A]CAACAAGAAACCAGTTGCATGGCATATATAGCAATATATCTTTTGACCAATAATAAAAATGCATAAACTATATATTTGTAATCGTCTGTCGCCACCCACT
Pal15	PalAyuSNP2-978	0	G	A	TGGCCCAGGCCCTGGAGAAGATCTTCCTGCAGAAAGTGGCCATGATCCCTCAAGAAGAGGTGGAGCTTCTGCCCCCAGCACCAAAGGTCAAAGTGCGTAA[G/A]AGCGGACCGGACGCCCCTCTCACGCCTGGCTCGCCCTCGTTATCCATCTCGGGGCCCACGTCCCCTGTTTCCCAGACCGCGCTCACTTCCCCCGCTCCGC
Pal15	PalAyuSNP2-582	0	C	T	GGCATCTACTCGAAAGCAAAACTAAATCACCGTGGCAACGACAAAGAGAGCCTGTGTTTTCCTTGAGTGTTGAGTGACAGGCGGTTGGCGTGGCGACAGC[C/T]GCATTAGCCCGCCTTATGAGACAGAATTATTAACCAATGTGAGGCATCGACCAGACTTTGATCCGCCCCCTCATCTCTATGTATTATTCCTCTTCTGGTG
Pal15	PalAyuSNP2-977	0	G	A	CTCCACTAACATTAGCATGGCCTTAAAATGTATTGCATTATTTATATTTTTAGAGTTGTTGTTGTTCACAGTTAAGTAAGCACCTTAAGGTTGCACGCAC[G/A]CGAGCCAAGCACAGCAGACTCGCATTGTTCCGGAAGAAAATAAAAAAATCAATCAATAAATCACAGAAAGGGTGTTCTTCTTCTTCTGCTGTGTAGTCCT
Pal15	PalAyuSNP2-979	4.93	T	A	AAAAATGATCCAAGTGGGTGTTCAACAGTGACAGTTGTAGAGAAGGACGCAAGCACATCATCATCATCATATACGTCATTGTTACAGAACTGTTACCTTA[T/A]CTTGAAAATGAAGTTGACCAAACGTGATCTTTCTTATTAAATATGTGTGTTATGTTGGTGCCCTGTCATTTGTAACCCACAAACAGAGCGTCATACCGTC
Pal15	PalAyuSNP2-982	4.93	G	A	GGATGAAAATGGCGCTCTCCTTCAGGAAGTCTGGCCAGGCCACAGGGCTGGCGGGCGGGGAGAGACGAGGTTTTGATAGGCTGCTGTTCCACGCACGCAC[G/A]CGTTATCTCACATTCGCACATCACACATGCTTAACGTCACATCACACTCGCGCGTGCACACATACCTGCTGTCCTCTTTGTCAGAGTTGAACAGCATCTT
Pal15	PalAyuSNP2-981	4.93	G	A	GAAGACAGGGAGGAGGTGGCAGGGCAGAACCTAAAGGTCCAAATGGATTTGTCTGCAGAGGAGGGACTGGTGGCTAGCCAGAGCCTGGCAGAGTTAACAC[G/A]GGGGCCACGCGCCCTGCCTGTCTCCTCCAGCATCAGACAAAGACAGGAGGCCCTCAGGGGCCAGGAAGTAACAGGTCTTTGTGTGTGCGAGCCGTGTGGT
Pal15	PalAyuSNP2-980	4.93	A	C	CACATGCTCAAACTTGTTTTAAAGCAAACACACAGGCGCATCATCAACTGCAGAATGTAAACAAACAAACAAAACACAGAACACATTTCTACAACGTGTC[A/C]CTTCCTGGGCCCAGTCTTCACCTGTCGTTCCCGTTCCAGCAGCACTCAAACTTGTCGAAGATGCAGTCGTTCTCGTATAGCGAACACAGCTTGCTCCTGA
Pal15	PalAyuSNP2-983	4.93	C	T	GGAAGCTGGGCTTCTGCCATCCAGCACAGCGTGAGCGGGGAGACCGGCTGGAGCGAGGAGGACGTCCGCTCCCGTGTCAACAGTGGGGAGGAGGTGGGGA[C/T]GCCTGGGGGCCCCAGGGGCTGGGACCGTTATGGAAGGGAGGAGAGCAGCACACCTGGCCTGTCGACACCTAACAGCAGCAGCTCTGAGCACCTGTCCCTG
Pal15	PalAyuSNP2-985	6.57	A	G	CCTTCACCGCACTTGACGGTGCTCAGCAGGCAACAGAGGAGAGCCAGGCAGACAGAGGGAGCAATAAGACAGGGGCCATGGAGGAGAAGGAGGTACGGCA[A/G]GGTGGGGAAACTGTCTGCTGAGATGAAACAGAGTCGCACCCAATCAGGGGAGAGCTAGGGGGGGATTGAGAGATCAGCCGCCGGCCAGCCATTCAGCATC
Pal15	PalAyuSNP2-984	6.57	A	G	CAGGTTGACTGGTTCGACAGCCCATCCCCAGATCTCAGTCTGAAATGGCTAGAATTCCTGCTTTCGACATGCGAACGCACGAACACACACGCACGCACAC[A/G]CACACACAAACACACACACAGTATCCACATCATTCTCACCCCTATGCTGCCCTCCCACATGAACTAGTATTCCCACTACATTCCACTAAAACACACAATC
Pal15	PalAyuSNP2-987	8.21	A	G	CAGCAGCAGCAAAGACACTCAGGTAGTCACGGGTTACGGTTGCTCGGTCTGGGTAGCTTCTTGGAAACCACGGAAACCGTGCCTGGTTCTTGAATACTCT[A/G]CTGTGCTTATTTCATGAGCTATTTGTCGGTCTCTTTGGATACAGTTTTAAATGCGTTTTTTAACATGGAATGGAATGAAATGTTTCGTAAAATGTGCAGT
Pal15	PalAyuSNP2-986	8.21	C	G	TCAACCGCCCACCCCAGACCAGCAGCTACAACCACATCCCATCGCTGTCAGCCCGACCGCAGGACTTCCCCACCTCTCCGTCTACCCACACCAATGGCTC[C/G]CCTTCGCCCCACCACACTCAGGCTGCTCCACACTCGCCTCACCCCTTCCCTGGCCTGGCTCCCACAGGCTTCCCTTACATGCATCAGCCCTACACCCCTC
Pal15	PalAyuSNP2-988	8.21	C	T	CACGCCCGTTCTGGGTCCACCTCTGACCTACCTGACTCCGCCACGGAAACCTGTGACCTTGCTACAAACCCATCAACGCCGCGGAGACAGAGACAGTCAG[C/T]GGGCCAAGAGAGCACTCAGCCAGCAGGAGGCAGCGCATGTCTCTTCAGACCCGGGTCCAATCCCCGGTCCAGCTGTCGTCATCAGGAAGAACAAGAAACA
Pal15	PalAyuSNP2-989	8.21	G	A	CTGGGTCCACCTCTGACCTACCTGACTCCGCCACGGAAACCTGTGACCTTGCTACAAACCCATCAACGCCGCGGAGACAGAGACAGTCAGCGGGCCAAGA[G/A]AGCACTCAGCCAGCAGGAGGCAGCGCATGTCTCTTCAGACCCGGGTCCAATCCCCGGTCCAGCTGTCGTCATCAGGAAGAACAAGAAACAGAAAGTAAAG
Pal15	PalAyuSNP2-990	8.21	G	A	GTGCAATGGAGACGCAGGGAGAATGACACAAAATGGTTGCCATGCAGCGCTCCAATGGACGTTGCTGAGCGAGATAACATCTTCCAAACACACACCGATC[G/A]ACACGAAGATACCGAACGCTAACACGTTTTCACCGCTGTACTAACTGACAATCCGCCCGCGAGACTGTCTCTAATCCGATTGTTTTACATGGTGAAAGTA
Pal15	PalAyuSNP2-1014	9.85	A	G	ATCTTTCTGACCTCTCAGTAGAGCAGTGAAACCTGCTCGAGTCAGGCAGTAGGTGCTTCCTTCCATGCGCATACATCACTTGGAGAAACAGACCTGCTCC[A/G]GTTGCACGTTAATGCTTAGCAGCTCGTTAGCAGCAACCGTGAAGGCCTCCTCCCATTGGTCTATCATCCTGGGCTGTCTGCTGGTTGGGGCGTAGCAGGA
Pal15	PalAyuSNP2-992	9.85	A	G	GTAAACATTCTAACCTTTTATGAACACTTTAAAAGATGGGATCCAGCCCTCAGTTAGGACACAGTGTACTGGGGGATAATTGATGAAAGAGTCCAAGCAC[A/G]CCAGGTTGATACAAATGGGATCTGACACGAGTCCAACAGCATTTACCCGTCAGAATCATATCTGATGGGATAGTTTTGTGTTTGTGTGTGTTTTTTTCTG
Pal15	PalAyuSNP2-1012	9.85	T	G	GCCAGACCCCCCCCATTCTAATGAATGTAAGTGAGCAGGCTGGATTGCGGAAGGTTCCAGTTGTTGCCGGGTGAACCACAGAAACATGTCTCGATTTAAC[T/G]CAACAACTGAGATTCCATTTCCATTGCTTTGCTACACTTGGAATCAGCAATGATTGATATTAATTCAAGAGGAGCGAATTTCACCTCATCTGTCGGTTGT
Pal15	PalAyuSNP2-1009	9.85	C	T	CCCCTCCTCTCCTTAGAGTTAAGCGCCTCATTGTGGGTAGTTGATGATGACTCTGTCTGCCCGTTGGTGGCAGACATCCCATAATATCCGACAGCACCCA[C/T]GTTTGCGATAGGCTGGCAGACGCCTTTATCGGAGCCATCTCGTCCTCCCACCATGCCCTCTCTGTCTCTCACATCATTACCATTTACATAATTATGTATA
Pal15	PalAyuSNP2-1020	9.85	A	C	GGGTCGAAGGTAAAGTCTTGTCACTGAACTCTAACTGCGATAGTCGCATATGAGCAGGATGTGGAGCCATTCACACCTTTGCGGTCTGCGGCGATCTTCA[A/C]ACGCCTCCTATTGAAGTTGTGTACTGTCGTTCAGGTTTAAGGGCAAAAATGGCAGTGATGTGTGTCAACAGTGAAGCCTTCTCTCTCTCCTGTCTCTCTG
Pal15	PalAyuSNP2-995	9.85	T	C	CATGGACCATATCCCAGACATGGATTTGAACCCAGGTCCCCCTGCACTAAAATCTTATCTTAAAACCCTGATGCTGCCTTTGGTTCACTGTGACCCACCG[T/C]TCTGGTTCAAAAGGTGAATCACTATGACCTGAAGGTCAAGCACAAGGGTTGTCCAAGTTGTCTATAAAAACAGCCAGAGAAGCAGAGAGTTGTGTTAGCT
Pal15	PalAyuSNP2-993	9.85	T	A	CTCAGAGAGACAGCGCAAGGCCCTCTGGGTAGTGGATACCATACTGAATCAGTTCAAGTTTACTTACGAATAAGCAATATGTAAAACATGGATCTAGAAC[T/A]GGTCTGGGCTTAATGGTGAGTGGTTGGGCCATGTATGTAATAAGAGTGGTGTTGTTTTCATTCTGCTAAACATTTGAAACGTGAAAAACATTTGTTTTAG
Pal15	PalAyuSNP2-1013	9.85	T	C	TGTCAGCAAGACAAGGGCATAACAAGCCAGAGGGGGGGATTAACACAAATAAGTGTCACACCGCGTGTGCGTCTCTCACTGGGTGTGTGTGTGTGTGTTT[T/C]CGTCAGTGCGGTAAACCTGAAACAGCCCTGTCTCCAAGAGGCTGCAGCAGCCAACAGCGATGATGAACTTCTTCCGAGTGGAATGTGCTGATCGTGAACG
Pal15	PalAyuSNP2-994	9.85	A	G	AAGGTCGAAAGTTAGCGTCAGCAATGTGGTGATCCAACCTTGTCCTCTGTGACTCACACCTAGTCCAGCAAGGTTCCTAAACCACGACCACCCAGAGATC[A/G]GATGACTTGAACCTTCTTGACCGCAGAGCGAAAACAGCCCTGTCTTCAGGCGACTGTATCTGAAAACTTGTACACAATATTCTTGCAAAATGAAAATGTA
Pal15	PalAyuSNP2-996	9.85	C	T	ACAACAGTCTAAGGTTCCTACATATGATGTTAGAGATTTCACCAGTCAAAAGGTCGCTGGGTATAATGAAATCCGGATGACAGGGGCAGAGGTACAGAAT[C/T]TAACACCACCACCCTCTGAACAAGACTAGACAGATATCTCAACTACGAACACGTCTGAAGGATGCTATTGCGACACATTTGTCACCACACCTTGGATACC
Pal15	PalAyuSNP2-991	9.85	T	G	GGAGGAGGAGGTGGTGTTAAACCTAATCAGATGAGGGGGTCTCTCCGGTGTTTTGTAGATGTGTTGCCTGAAGGTGGGCTTAATTGATTGGAAATGTGAT[T/G]TAACTAATTGCAACTGAATCAAGCATCATTGAAATGTTTGAACAATCAATGTCATGTCTGTCTTTAAACTGGCTAGGCTTCACTAGAGCTTCCATGTATA
Pal15	PalAyuSNP2-1011	11.49	A	T	GGGGTACTTGATAATGTTTAACAGAGTGGCAACTGTCAGCGTATTACAAGGGTCGTATATCCATCAGTTTCATTTACAGTGACAGGCAAAGGCATTTATT[A/T]GGGCTTCAACAGCCTGGTTTGAGTCATTGTATTCATACTGTACTCTCTCAAACAGTGGATTTCTCCTTGGTACTCCTGTCTAGGGATCGAAACGGTAGAC
Pal15	PalAyuSNP2-1010	11.49	C	T	GCGCGTCGACGACTCCCCCGCCTCGACGCAGAAGGCCCCGGCTGACGGCCACATCCATCTTCAGCTCAACAGCCAATTATTCGTCGGTAAGGGGAGCGAC[C/T]GCAGTGCTTATTAGAGTCGGTAGAAGGTAAATGCTGCGGATGAGGCTGCTGTCACTTGTTTGGGCCTAATCCGGTGTCCTAGCTGCAGGGGTCCCTGAGA
Pal15	PalAyuSNP2-1965	11.49	A	T	GTAATTAAAGGATTGTTCCGCTCTGAAGGTGCAAATGATGAAGAGGGATAAGGGTAACATCTGCAAATGTGGCGCGAGTGCCAAGACAGGCAAACAAGCA[A/T]CCAAGAGCGTGCCAGTAAACGTCACGGGCCGCACAATGGATCGTTAGGCAATTTGTTCACAGAAATAATTTGCATGGGGAGATCAAATGTAAATGATTTC
Pal15	PalAyuSNP2-1007	11.49	C	T	GAAGCGCCGGTGCCTCTAAAAAGGCAGACTTGTCCAGGATGTCATCCACGAAATCAAGTGGGAGTGAGTCCGACAGATCAGAGAAACCGGGGCTGGTTCG[C/T]CAGTCAACGTTCATCAAAGAGGCTCCTAGTCCAACGTTAAAAAGGAAATTAGAAGAGTCTGCTTCCTTTGAATCTCTGTCGCCCTCCTCGCCAAGCCAGT
Pal15	PalAyuSNP2-1008	11.49	G	T	TCATGGTGTGTCTGGAAGAATACAAACAGCCAGGCGTTGCTGATGTATAGATGACTTTGGGCGGCCACATATGACCGGGCTCCATAAGCCAGATGTTGAT[G/T]AAAAGAACTTGATAAGGCATTGATCACACATGAAACGTTCTTTTTAAAGGCTCTTGTTGCGAGGATACTTTCCGCTCCTCTCCTCTCTTGAAATTGTTGA
Pal15	PalAyuSNP2-1006	13.13	C	T	TAGAATACGCCCTGGTGGTGAGTGACGAGCGGTGCTTCACACAGGGGCTTGGTGAAAGGGAGGTAGAGCATGATCACCCAAGCTAGCCTCCAGCTAACCC[C/T]ATGACACCCTGCCTGTCCCCTCACCCTGGCAGGTGTATGTGGACGTTCCTGGGGGGCTGAACCTCTCTCTGTCGCTGCCGCTGGTCATCGGAACCATCCC
Pal15	PalAyuSNP2-1005	14.77	G	A	ACACGCGCGCACACACACACGCATGAGTCAGCACGACAGCGATAAGATCGTCGAGCGCCTTGATATCCAATCCGCTCCCTCCTGGAGACGGCGTTGCGAC[G/A]GCGAGCGAGCGTTAACATGCTACCCGTGGCTGTCCTATCGTTGAAACCACGTTTCATATCCTGCCCTGTCAGCTACGACACAACAGACCATCAGCGATGA
Pal15	PalAyuSNP2-1002	14.77	G	C	AAATCACAACCCGACCGACTAGACCGACGGACGGAGTGAAGTGGAGTCGTGGAGACGGACGGATGGAAGGGAGACAGGACACCTGGAGGAGAGGAGAGCG[G/C]TTGTGACAGATGGACGGCGGGCAGAGAGGAAGCGAGAGACGAATCGAGGGCGTTTCACGCTGTACCTGTTATCCGTTGCGCCGCCTGAGTCAAGGAGAGA
Pal15	PalAyuSNP2-1003	14.77	C	T	GCGTTAGTTTACAGAACAGCTTGTGTAAACATTGACTCTGGCTCTCATTCCAGCAGACAGGTGTGAACCAGCGGAGACAGGGCTGTGTGGAGAACTGCTC[C/T]GCCTCTCTCTCCCAGTCTCTCTCTCTGTCTCTCTCTCTCTTTCTCTGTCCCTGCCTCTCTCTCTCCCAGTCTCTCTCTCTCTGTCTCTGTCCTTGCCTCT
Pal15	PalAyuSNP2-1001	14.77	A	T	GGACCGGCGTTAGCTGTGCTGGTCGTGGGGGCGGGGCCGGCCGCTGGGGCTTCCTCCACCTCGCCGTCGGTGCTGCCGCCGTAGTCGTCCTCGTCCTCCG[A/T]AGGTCGTCCTGACGTCTGTCTCCGTGCCGGGCTGCGGAAGGGCAAGCGTGTCACACGCGTGTACATGGACCCGTCACACACTCATCACACACGGGCACAC
Pal15	PalAyuSNP2-1004	14.77	C	T	TTTCCTTACCTGGGAAGCAGTCATACAACAGCCAATCACTGCTCCTGTGGTGGATGTGCTCTGCAGTGACAGTCACACTCCAGTCACACTCATTTTCCTC[C/T]ACTGCCGCCAACTGCCGCTAAACTCGGAACACACACACACACCAACACGCACGCTGTCTTACTCACAGGCTGTCTGTCTTTCAGGCTGTCTGTCTCTGAC
Pal15	PalAyuSNP2-1000	21.37	C	T	CAGGTAGGCTTACAGTTCAGCAGGCTGGCATTCAGACCATTAAGTAGGCTGTGAGGCAGGTAGACAGGCATGCAGACAGCAAAGTAAGCTGGCAGGTAGG[C/T]GGATAGACAGACCAGTGGACAGGCAAACAGACAGGTAGGTTGGCTAGATAGATAGGTATTTTTTAGGTACTCTCTCAACAAATTAAAAGAGTGAGGCCAA
Pal15	PalAyuSNP2-997	23.01	C	A	TTGAAATGTTACCGAAAAAGGTTTGCAGTATCGTGGATTTTCAGGCCAGACAGTGGGTAGTGTTCAATTGTGCCAGCCGGCAAATCAAACCAAGTTTGAG[C/A]CGGATGTCCAGGGTTTCTGTTGCCATTCTTCTATCGTCTCTCTCTGCAGCCTCGTCTTCTGTACTATCTTGCTGGGGATAGGGAACACATTTTCATTGAT
Pal15	PalAyuSNP2-999	23.01	G	A	ACCAATTATGTTATTTTCCGTTTTTTTGTTGACAAAGGTGCTCTTTTGATCATGGCTTTGCAAGAATACTTAATAACTAGTTATTGTCCTGGGTGGTGCC[G/A]TATCTACCGAACCTGTAAGGATAAAAAATTGGCATACTTCTCCGTCTTTCTTTGTCTGTCTCTTTCTTAAATGTTACTCATCCTTTCCCTTAAACACTCT
Pal15	PalAyuSNP2-998	23.01	G	T	ATTTTCAGGCCAGACAGTGGGTAGTGTTCAATTGTGCCAGCCGGCAAATCAAACCAAGTTTGAGCCGGATGTCCAGGGTTTCTGTTGCCATTCTTCTATC[G/T]TCTCTCTCTGCAGCCTCGTCTTCTGTACTATCTTGCTGGGGATAGGGAACACATTTTCATTGATGTCTATCTCTCTCAAGGCCGATATCATTGATATAAT
Pal16	PalAyuSNP2-711	0	G	A	GAGATCCAGAATCCTCTTCTGGTTCTGTCCCAGTGGTGTTCCACAGAAAGATATGGGGGAGTAGAGGGGGGACAGGCCAGAGCTAAGAGATGGACAGAGA[G/A]AAGGATCAGAGTCATACAGCAATCTACAATAGCCACTGTGTTGTGTTGTGCACTGTCCGCGCGTGTGTGCGTGTACGAGTGTGAGTGTGCCTGTATGAGT
Pal16	PalAyuSNP2-1021	0	T	A	TGAAACATTCTTAAGCATTTGGGTCACTTCTTCATACGGGACAGACGAGAGACAGCTAACTGAGCTAGTGGTGAAGGCCAGGTTAGAGAGACAGGAGGAC[T/A]GGCTGCTTGTCAGCCACGCTCCAGCCTGACGCACAGCCATATTATAAACACAGTGTGTTACAGCCTGACTCCTTGTTATAAACAGCCTGTCTCTGCCTGT
Pal16	PalAyuSNP2-1022	0	G	A	CAGGAGGGTGAGGCAGGAGGGTGAGGTAGGAGGGTGAGGCTGGAGGGTGAGGCAGGGTACAACCTAGCCCCCCGGTGCTGTGTAAGGCTTCGAGCACCTT[G/A]AAGCCTTTATTCCAAATCCAATTCAAACACAGCAGGTAAACTGGACTTTTAGCGTTCCTCATCAACTCTAACATTGTGAATTATACAGCCACGCAACTCC
Pal16	PalAyuSNP2-1023	0	G	A	GGAGACCGCGAAACAGCTCGAGAAAACAGCGTCCGGGAATTCCATCAATTCTGTGAAGCCCTTTTCTCATGAAGGATCAAAACAAGCACAACAGCAGCTT[G/A]GAGGAGGAGCTAAGCAGAGCCACCAGATCCAGGCGCTCCTGAGACAATGTCTGAAGTGAAGATTCTCCGCACACGGAGCCTGTCAGCCACCCTGTCCTCT
Pal16	PalAyuSNP2-367	0	T	C	GGTCCTCCACCTCCTCCCTGGTGCTTACCTGCGCACACACACACACACACATATCACATGTACACACGGGTCAAATAGATAGATATTTAAATCAGTTGCA[T/C]TGGCTGAAAGTCCTGTGTACATGCTGAGACATGATCATGAATACTGGCTGCCTGTCTCACCAGCTGGATGGCTTCCTTCACCCCGTGGACAGACAGTGCC
Pal16	PalAyuSNP2-712	0	T	C	GCTCTGGGTCTGAGACAAAGACAGAGGCAGAGCAACAGAGGGAGGGTTGCTTTTCAAGGTAATCAACTCCTGATAATGAACTAGGGTGAAACAGGCAGGA[T/C]GTGTTGTTTAGGGGTGTTAAGGGTTTGCTGCTGTGTGGCTAGGTGGGGGGACTGTGTGTATGTTGCTTGCCTGTTTCGTCAGGGGCAGCGGCTGTGGAGC
Pal16	PalAyuSNP2-713	0	A	G	TTCACACACTGCTCATTTCTCTGGTCTCCCACGCACGTGTATCTTCAACCTACATTTAGTCGACAGGTTGGAGAGAACATCATAAAATGAGGAGCTCTCT[A/G]TGGCCACTTACCTGTACCATATTTCCATGGAGAAAAGACACATGTCAAAGGCCAATGTAGGGTATGTGCTGTCTTAAGTGCTCCCTTAAAAAGAACCAAA
Pal16	PalAyuSNP2-1024	1.64	T	G	TAACACAATCATATAAAGCATTTGGTCTAATTTCCCTCCACGTGGAATGAAGCGTGTGGACAGTGATGCGATTGACACACTGGTAGGAGGAGGTCCAAGT[T/G]AACTTGTCCCTCTGTAGCGCATCATGGACTATAACTAAACAGTTTATGGTCCAGTCGTAATGAACTAAACAACAAGGCAACATTTACCCCCCCGTCCTGT
Pal16	PalAyuSNP2-1027	6.57	G	A	CAGACAGGCAAAGACATTCCGACCCAACAGATGATCAGACCCCAGCCACGCGCAACGTTCCATTGTCTCCTTGAAACCCAAATCTCTAAGATCACTCAGA[G/A]AAGAGCCTTCACTCCACGGTGAGAATCTTCCACAGTCTGTCCCCGCTGCCTGATGAGTGACATGGTTTTGGGGTGTTAATCTGTTGGAGAGGGTCTGGTT
Pal16	PalAyuSNP2-1026	6.57	A	C	CTCTCACTCTTTTATCTCCTCGGCAACATGTTCTCTTAGCGATGTGGAGACCTTGGACTTGCAACCCACTGAGAAACCAGGGTCATTTAGAAACTTCAAC[A/C]GAATCGTTTTATTTACTTGATGGGCAGCTGACCAACGGTGGATTTAGGAGCTGAACGATGTCTGAATCTATCCTTTTCCACACCTTTTGTGAGAGTCAAG
Pal16	PalAyuSNP2-1025	6.57	T	C	GCAAGAGGGACTGCACGCCTTAGAGTCATCATCAGACACAGGCCGGAGCGAGACCTCTGTTGAGTTCTTCGTCTGGCTGGTCCCTAGGGGAGGGGCTGTG[T/C]CTGGGGTCAGGGCCTCAGAGACACCCTCAGGGGCCTCAGAGACTCCCTCAGGGGCCTCAGAGACCACCTCAGCTACGGGGTCCAGGTGTTTGAAGTTCTG
Pal16	PalAyuSNP2-1028	6.57	C	G	GGTTATAATTGGAGCGATCGCGCCTTGGTCCTGGATCCCAGGTCGACAGGACGGCTGCATGAAGGCTCAAACTGAGCTCTGTCTCTCTGGATGACAGGCA[C/G]GAGGGATTAGGAGAAGCAGCACATATGACTGTCTCTCTCACAGTTCTGTGTGTGTGTGTCTGGCTCTTGTATCTGTGAGGACTATGTCGAAGGGTCTGCT
Pal16	PalAyuSNP2-1030	8.21	C	T	AACAGGCCACAGAGCGAGCAGGCCAGGGAGTCTTCAGTGCTGCCTTGTCCTACGTTGCAGGACACGGATGTTAGTGCTGCTGCAGATAGGTCCAGACAAG[C/T]CCAGCTTGTTTGTTAGGCTGCATGTCTGGGCTCCCATGCTTCCAGAAACCTTACAGGAGACACGACGACGCTCTCAGGATCACACATAAACAGACCAACT
Pal16	PalAyuSNP2-1029	8.21	T	C	CTGAAGATAAGCTCTCTCTCTCCCAGATATCTGACAGCAGAAACAAACAGGCCACAGAGCGAGCAGGCCAGGGAGTCTTCAGTGCTGCCTTGTCCTACGT[T/C]GCAGGACACGGATGTTAGTGCTGCTGCAGATAGGTCCAGACAAGCCCAGCTTGTTTGTTAGGCTGCATGTCTGGGCTCCCATGCTTCCAGAAACCTTACA
Pal16	PalAyuSNP2-1034	11.5	G	C	TCATGCTGCCTGGCCTGTTGGCTTGTCTCCAGGTGCTTCCCTCCAGCTCTGTGGCTCCTCTGACGCTCCAGGTTCTCAGACAGCATCTCCGCACACTCAC[G/C]CTGACTCTCACCCTCTCTGTGACGAGCCATGTCAAGCCACATGGAGGCGGAGTGTTCTGCTAGTCAGGACTGGCTCAGACGCACACGCTCTCTCTCTCTC
Pal16	PalAyuSNP2-1032	11.5	G	A	GTGCAAAGACACAGTGCTGGAGCCTCCTGCAGCTATGCCCTCGTCGGAAGAATCCGCCCAGGACTGGATGCGTGTGCGTGAGGGAGGGGGGACGACGTGC[G/A]CTAGGTTCAGGACAGCTGTACCGCTGCCTCAGGTAACGCCACGCTCCCACACGCTCAAGCCAACCAGGACGTGCCGTCTGGCATCTGTCTCATGCTCCCT
Pal16	PalAyuSNP2-1031	11.5	C	T	CTAGAGTGCAAAGACACAGTGCTGGAGCCTCCTGCAGCTATGCCCTCGTCGGAAGAATCCGCCCAGGACTGGATGCGTGTGCGTGAGGGAGGGGGGACGA[C/T]GTGCGCTAGGTTCAGGACAGCTGTACCGCTGCCTCAGGTAACGCCACGCTCCCACACGCTCAAGCCAACCAGGACGTGCCGTCTGGCATCTGTCTCATGC
Pal16	PalAyuSNP2-1033	11.5	C	T	GGACTCTCTGTCTACACTACAACTAGTGGGTAGAGACAGAGGGGGAGAGATGAGGAGAGAGAGAAGAGGAAGGGAAAGGGAGAAAGTGAGAGAGGGGGGA[C/T]GTAGGGAGGTGCAGAGAGGACAGGATGAGTTCCCTGTGCAATGCAGCTGTCACTGATAGAGACCTCTCACCAAACTAGCTGATATCTCTTCTCCCGTGTC
Pal16	PalAyuSNP2-1035	11.5	T	G	AGAAACAGAGACTGGTTGGTTTGTAATCCTCTGTGATTTTCATAAATAGGTGAGCTGCCTGCCGCAGATGTGTGACACAGTGTGTTCCTGCACCAGTGTG[T/G]GGGTGGATGTGTTCATGGTGCATGTGTTCATGACCCTATGTTTGTGTGTATGTGTGTGTGTGTGTGTATGTGTGTGTGTGTGTGTGTGTGTGTTCATGAC
Pal16	PalAyuSNP2-1038	14.78	G	C	CGTGAGAGAACTTGCCTGTTTTTCCCCTTGTCTGATCCAGAACGTGAGAGGAGGCAGGACAGGGCAGCATGTTTTGGTGGTTAATTTAAGCACAGCTTGA[G/C]AGGACTCCAGGTTCTATCAAACACAGGTTGGCTTCAACCATCACTGCTCTCACCACCTGTTCCTCAGCTCAAACGCTCAATCTGTCTCTGCAAACCCCCG
Pal16	PalAyuSNP2-1037	14.78	A	G	ACAACGAGGACAGCGGTAGCGCCGGAGCCGTTAGCTCAGCATCATTTGACCCTTCTCACAAGCGGCGGCGCTCTGACCACGGCAGCGCCAAGCCGCGACG[A/G]GCAAGGACAGCGTTCACCTATGAACAACTGGTGGCTCTTGAAAACAAATTCCGCGCCACGCGATATCTATCCGTATGCGAAAGACTCAACCTGGCGCTGT
Pal16	PalAyuSNP2-1036	14.78	C	A	AGGATGATGGAGGTCTGATGGCCATACAAAGCAACTGCAGCGTCTGACAGCCAGTTTAAACAAGCTACCAGCAGCTAATCCTGCTAGCAACACAGACCAA[C/A]GAGTATCATAAACACAGGTTCAAATCACCCCCCTCCCCTGTCATCGTCTGCTAAGTGAATACTTTTTTTTTTTTCGATCAGATGTAGGGAATAGTTAACT
Pal16	PalAyuSNP2-1039	18.06	C	A	ACTCATGTTCACCTCAGTCTGGTTGTAATGAGACAAACCCAGAGATGTTCTGAATGTGACTTGTAAAACATCTCCAACTCAATCAAGCTATAAGAAGCAC[C/A]GGGAGAAGAATGGGTACTGTACTTGTGCCATTTTTGGTCTTCTTGGTATTGAAATTGGAATTTTGTTTCTAGCGCTGTCTGTTATCGTGATGACCACCAG
Pal16	PalAyuSNP2-1041	18.06	G	A	ACACACACACACACACACAGACACACACACACACAGCAAACAGCTGGCGGGAGCAGAAGGACAGACAGAACTTCTGTCCTGGGCTTTGGTATACAAGCGC[G/A]CACAAACACACAGTGTTAGCCTCATGCTATCTTCTATATGGTGTCTCCCATCTTGAAAGCTGCCTCTTGACCTGTCTGGGAGTGTGTGCGCACACCCAGA
Pal16	PalAyuSNP2-1040	18.06	C	T	AGAGGATGAGAAAGAGAGGGAAAAGGATGAGAACAGACACTGAGGGACCGACAGAGACGGCCAGGAAACTGGAACTGATGCAGAGAAGGTAAACAATAAC[C/T]CTCAAACACCCTGCAGTGGAGACCTGTCAGTCTGTGTGTGTGTGAGAGTGTGAGTGTGAGAGTGAGTGTGTATGTGTGTGTGTGAGTGAGTGTGTGTGTG
Pal16	PalAyuSNP2-1042	19.7	T	C	GGTGACAACAGACATCCCAGGCAGCTCATTCACCCTCCACTGACAGCAGGCCCTCCCCTCCACCTTTCTCTGTCCACTTGTTCACCTCCCCTAATGGATC[T/C]GAGAGAAAAGAGCTGGTGGGAGAAACATGGAAGACAGCCTTTCGCACCAATCCAAGGCTTTTGAATGTGTTTAAGGAGGAGGGGTGTTCAAGTGGATGTT
Pal16	PalAyuSNP2-1043	19.7	G	C	CTTTCTCTGTCCACTTGTTCACCTCCCCTAATGGATCTGAGAGAAAAGAGCTGGTGGGAGAAACATGGAAGACAGCCTTTCGCACCAATCCAAGGCTTTT[G/C]AATGTGTTTAAGGAGGAGGGGTGTTCAAGTGGATGTTTCAGGGTCATGCGTGCTGCGGATCTCTGTCCTGTCTGAAGGCAGTTTGTGTTTAGGGAGTTTG
Pal16	PalAyuSNP2-1044	21.34	G	A	GAAAGAAGGAGAGGAGAGAGAGAGAGAACTGAAGGGCGTCCTAGGCTCATGTAAGTGGGTCAGGTGTTGCAGATGACTGAGCACCTGTGATGGTGGCGTG[G/A]ACAGGCCCAAAGAGGCCGTCCCTCCAGACCCTCCTGTCAGCTGCCTGCTTGATATGGTAGGGTTAGTCCCTGGTTCACACACCAACCCATTTAGCTGTGA
Pal16	PalAyuSNP2-1045	21.34	C	T	GGTTTACTGGAGAGAGAGAGGAGAGAACCAGCGCCATGAAAACACACTTCCATCTGAGATCTCTTAGCATCTGTACACTAACAAACCACACGAAGAGCAA[C/T]CTCGTTCAGGTCGATCCTACTCTCCGAGTTTCCATTGGTCAGTCGGCCTGCCTGTCCTGCCCATTGGCTGAAGCCACAACTTGATGAGGAAATCCATGTT
Pal16	PalAyuSNP2-1046	21.34	G	C	CAAATGTAGAATAATACACAGAAAACACATGCAGGCATACACACAGACAGTGGGGGTCCTTGCATGCGTGACAAGCTGTTCACACACGGACCAAGGGCCA[G/C]ATCTATTTCCAGCCTGTTACTTCAGCAACGTCAACGTTCATTTATCCACACCTCCCCCTGGCCTTGTGCAAACCTTCACCTGGGTATACAGACAACACAC
Pal16	PalAyuSNP2-1048	24.63	C	G	CATCCTTTATTGTTACTCCCAAATCAAATCGCTCTGCCTGCCCCCCGACAGGAAACGAGCCAGGCGAAAACACACACATCCCCGCACACAATGCTTCTTT[C/G]AGCGTTCTTTCTGCCTTTCAGTGCTTTTCTCCTCATGTTGCCTTGCTCTGGCAGCTCTACTGTCCTGGTTAAAAAAAGAGAGAAACAGGGAGGTGGGGTC
Pal16	PalAyuSNP2-1047	24.63	G	A	AAGGAGAACACTGGCTCACCCGGCTTGAGAAACACAGACAGATCAAGCGAATGCTTTTCAGCCAGCTCATGGGTGGTGAAGGATAAACAAACGAGTTACT[G/A]CTAATTGGCCATAAGCTGAAAATGATTAGAGCTGTGATTGGCTCGGTGATGGAGAAGAAGGCTCTGGGAGGCTGCAGGAACACATCCTGTGTGCTTGAGA
Pal16	PalAyuSNP2-1049	24.63	C	G	GGAGTACAGAACAGGTGCTGTGATTGCAGAGAGACAGGTACTCTAGGTACGGTCAGGGTAGCTTTCTCTTGATACTGAAACCGCTCATCTTATCATATTG[C/G]GCTAACAGCAGTTGTGTTTCATTTTGAGTTTATTTCACTCGCATGTTTTTCGTTTCTCTCGTGCCCTCGCCAGCCTGTCTTCTTCCTTGTATCCTTGGAT
Pal16	PalAyuSNP2-1052	27.91	A	G	TCCTTGACATGTTTCAGAAAAAGTCAGAAAAGGCTGCGGACCCATTAACCTTGACTAATGTCCAGACAGAGCTGTGACAGACATCAATATTGATCGACCT[A/G]ATACATGAAACAAGTGAGCGATAACAAATATCAGACTATATTTCTGTACTCTACTTGGTTGTGTGTGTGTTTACCTGGTCCAGGTGGCCCAGGTGATCCT
Pal16	PalAyuSNP2-1050	27.91	C	T	GCTCAGCCAGTGGAAGGGCAGCACCAGTGAACTCAGACTCCCGCCCGCCCAGATCCGGCCAACCAGGTCGTCCGACCCTGAGGAAGGCAGAGAGCACGCG[C/T]GTGAAGGGCTCGGTCCCGCCGCGGTCCAGCCTGTCGTCCCAGGGCAAGGCCACGTCGGTGTGCGAGCGTCTGGACTCCGCCTCCTCCTCCTCCTCCACGC
Pal16	PalAyuSNP2-1054	27.91	T	G	AAGACATGAAGAGAGAGAGAGGGAGACATGAAGTGAGAGAGACAGAGAGAGAAATAGAGAAAGAGAGGGAGAGACACGAAGACAGAGACACGAAGAGAGA[T/G]ACACAAAGAGAGAGACAACAGGGAGGGAGAAACGAGCAGTACGTTTAGTGTCCATTCAGCCTGTTGCCATGGCGTCGTGAGCATTGGCAGCGTGCTGTAG
Pal16	PalAyuSNP2-1055	27.91	C	A	AGGGAATGTAAACATTGCACTGCTAACAGATATAGTGACATGCAGCCCAGCAGAGGAACGGGAAGCTTCTTCATCACACCGTGTTCTTTGTACCGACATG[C/A]TCAACTTTCTAGTCGACCTTTCAAATGGAAACCTCACGTGCCATTCATGCTGGCTCTGCTCCACCACATATTTCCTCTGCCATAACCGTGTCTAAAACCC
Pal16	PalAyuSNP2-1051	27.91	T	C	AAGTGGAGCAAAAAGACTGGTTCTCCAGTCACGATTCCCCCAAAATGACCAACAAACTAGAGCCCCTGAACTTCCAGAGCCAGAAGACCCAGGAAGATTC[T/C]GATTCCGAGAGCCCAACTGCCGACTCCCTGTCTCCTGTGCTGGAGGCAATGGCCAAGAACCCAGCCAGCTTCCAGGTGGAGATGGGGAAAAGCCCCAGGA
Pal16	PalAyuSNP2-1056	27.91	C	T	AGCCTGCCAGATAACCAGCCATCCAGCTAGCCAGCTAGACAGACCACTTCTCAGGCTGCTGCACTGCTTCAGGGAGCTAGCTCCATCTAGTGACTTCTGG[C/T]GGTACTGCAACCATCACGACCACGATTGGAGTGTGTGCATTGTAGGACTGTCTGCGTGGGCGAGAGAGAGGGTTTGTGTATGCGTGTGATGTGCGCGTGT
Pal16	PalAyuSNP2-1053	27.91	C	T	AACATGTTCATTTTCATAGCCACCAGCTGAAAATGACACTTCAATGCTGTGCAAGCGAACTGACTACAGTGTCAAATCTGAGTGAGACCGGGTAAAAGGA[C/T]GTGTGTGAACCAATTAAAGGTGTCTTAAACAATGAACGGGTCAGGCAAGTTCGCCACAGCTGTCTTGATTAACTTACTGATAGAAATATAGAAATATAGA
Pal16	PalAyuSNP2-1057	29.55	G	A	CACATGCTGCAAATCTGCCACAAGCACAGTCTCTCCATGAGGAAATAGGGGTGAAGAAAAGGAGAACTTTATCAAAAAAAGGTTGACAGACAGTGTAGAC[G/A]TGCCTGTACATTTGTGTGTGTGAAAGTGATATGCAGTGATACACGAGGAAATGTGTTGAAGGCCATTAAGGTTTATTTAACTTTTAGGCTCAACAAAACT
Pal16	PalAyuSNP2-1061	31.19	G	T	CCTTTATATAAGGTCCCAGCTGCCTGCCTGCCAGCCAGCCAGCAAGCCAGCGAGCCAGCCCAGCCCTGCTAATGATGAGACAGTCCCAGTCAGCAGGAGA[G/T]AGGATTGGACGCAGCGTCAAGGGGGCAGTGGGCCTCATCACCATAGAGACCCACAAGAGAGGCTCTGGTTACTAGACATGTAGAACCATGCTAATATCTA
Pal16	PalAyuSNP2-1059	31.19	T	A	GAGGGAGAGGATTCGGATGAAGAGGAAGAGGAGATGTGCCTCCCAGGCATGGATGGGAAGGAAGAGGTGAAGCCAGCGAGATGTTCACAGCAACATGTAC[T/A]ACATTGGACCACGTCGGATTATTCTGTGATCTAATCTGTAAATATTCAGAGGCCCCTTTTGATCCTCTGCCTATATAGCTGGCAAACTCCTTTATCTTCC
Pal16	PalAyuSNP2-1058	31.19	A	T	ACACAAAGAGCGAGGAGAAAGGCAGAGCTGTTTACTAGAGGCTGGAGTTTGGGGCTTGTGTTACCGCTATTGTTGCATCTCCCCAGGTTTCTGGGCTCCG[A/T]TCGGCAGAGAGGTGAGAGCTCTGGTTGGAAGGGCAGGTCGGTAACCAGGCAACCTCCCTGTCTTTCTGTTGGTCTGTCTGTGAGAGAGGGAGAAGGGAGG
Pal16	PalAyuSNP2-1060	31.19	C	T	AGCAGACGGGCAATGTCCGTGCGCTCCGGGGTGATCGGGATGGACAGGGTGGCAAGGAGGACTCTGGTGGACATCCTTTGGAAGGAAGAGAGAGTTACAG[C/T]AGCTAGATCTCATGCAACACCAAACAGCTGCTGTTTATCCGGGCTGTCCTGACATACCTCTGCATCTCCTCCTGGGTGAGGTTCTTGCGCATCTCCCGGG
Pal16	PalAyuSNP2-1062	32.83	T	C	CTGACAGGCCAGCCGCCGAGCGGGAGATGAGATGGCGCGGGTCTGGAGCTCATCTGTTCCGAGGAAGGGCCCCGTCACTCTGGGAGTTTGGGTTACCTGC[T/C]CGCAGTCTGACTGAGCGCTCATGGTGTCCTACAGCACGGAAGAACCACAGGACCCCTGTGAGCTAGCTGCTTCGCTGCAGGGCCATCTGTCTCCACTAGC
Pal16	PalAyuSNP2-1067	32.83	C	T	GTCATCAAGTTCTTATAGGAGTGGGACACCAGTAGTTTCTACACAGACAGGAAGACAGACAGACAGACAGACAGACAGACAGGATTTGTGACTTGTCAGT[C/T]CTGTTGAGATCGAGCAGAACCCCCAGGCAGCGAGGATGTGGTGTCACATGTGTCTGTGGTCCAGGCAGAAACACTTACAATAGAGTTGTGCTCCAACACG
Pal16	PalAyuSNP2-1063	32.83	G	A	ACCAACCATCCTACTTCAGTAAAAAAAAAAAAAGAAGCGTATCAAGGATTTGTTGATGCCTGTGACATTAGCCTTATTGAAAGGACAGCTGCTGTGAAAG[G/A]CGGGTGACAAGCCTCAGAGCAGTTTGGTAGTGGGATTAAAAATAGATAGGCGGGAGGGGAGGCAGCTTCTGCCACTTCAGAGTGTGAAAGGACCACGAGG
Pal16	PalAyuSNP2-1069	32.83	A	T	TTGGTTTTTAATTTTCAGAGACAGACTAAATGTAATTAAAAGGGTTGTCTGGCAATAGTTCCTGGAATCAATTAGTGCCAAGCCAGTGCTATACTAAAGA[A/T]ATTCTGTACACTTCCGAGGAACAAAGGAAGAGTAAAAATGTATGGTGAAGACCTTAGAGTGCATGAATTCAACCCCCCAACAATGCATGTTCGGCTGTCT
Pal16	PalAyuSNP2-1064	32.83	T	C	GGAACAAAATAAAAGTCTACTCCCTTCAAGACAGACACATTTATCTAAATGTCAAATTTGTTTCAGCACAATCCATTACAAATGGTTGGCACTGGAATTG[T/C]AAGTATTTTCATAGGTGATCATCCTCATTTACACCATTCAATCTTTTAATTTCAGCTGTTTCACTGAAGCCTTGCCTGATGGTGTGGACTCACATGTTCT
Pal16	PalAyuSNP2-1068	32.83	G	C	ACAAGGACGAGGGCCGTCTCCAGCCTCCTCTAACTTGGCGCGGGCCCAGGACGCAGACACCTTATCCAATTAGAAGCACGGGCGACATCGTCATGTCAAA[G/C]GATTTAGCAAACAGAAAGAACGGCTGCCCGCCTGTCTACCGCCCTGGCCCTACCATCCCATCATGCACACACACAGAGACTCAAGCAGACGCAAGCAAAC
Pal16	PalAyuSNP2-1065	32.83	A	G	CATCCTGATTGGACAGTTCAGAGGCAGTCACTGATGGAGAGCTGACCAGTGTGTTGTCACTGGAGGATGTGGAGGAGGAGTTTCGTGTGGCTCCTTGATT[A/G]ACAAGGCTACCTCCCTGCCTGTCTGGCTGCAGGTATCGATCTTCCTGGTTTAGGGGTGGGGTTTGAGGGTGTGGGGTGGTGTCTAGGTCCTTGTCTTGTG
Pal16	PalAyuSNP2-1066	32.83	G	A	CGTGTGCGTGTGCGCATTATGAGACCTAGCACTAGACGGAGAGAGCGTGCACGCGCGCGTCCGTGTATGCGCGTGAGGGTGAGACTGCGCGTGTGAAAAA[G/A]ACGGAAATTGGGAGGCGTCTGGGAAAGGGGCCGTGTCCGTCTCCTTTGCATATATTTGCGAAGGTGTCCGTCGGAGCATGGTTGACAGATGAGTGGGGAG
Pal16	PalAyuSNP2-1070	34.47	A	C	GTATGGCTGCTTCAGGGCTTTGTCCTCCATCAGATAGCACTGAGTATTGCTTTACAAACAGACAGCATGGAGATTGAAGGGCTTGCATCCAGTCCAATCT[A/C]ATTCCCATCCCCCCCAACACACACGTATAGTCACCCCACACAAAGGGACCGCGAGCGTGTGCCTTCTTATTATCACACACGCACACAAACATGTACACGT
Pal16	PalAyuSNP2-1075	34.47	T	C	GCAGCGAGGACAATAGACAAGATTACATCGAGTGAGCAACTGTTGCCTTACCGGCAGGAGATGAGCGGGTTACCTTGGTAGCAAGGTCGTAGGTGTAGTT[T/C]CCTTGCGTGGCTATGAGGTTGGCACTGAGGACAACTTTGGGCATGTGGATGGTCACCATCACCCCCTCCACTGTCTTCCCCATGGTCTGCTTGGGCCCCA
Pal16	PalAyuSNP2-1074	34.47	C	T	GGGGAGAGAAAGAAGAGTTGAGAGAATACGAAGAGCCCAGCGAGGGGAGGAGGAAAGGTATGGCATGTGAGAGACGGTAGCACATGAAGATGAGAAGGGA[C/T]AAACGCGCTTTGACGCGCTGTTGTTCGTAGAGCAGCTTGAGGTGTCACTGTGTCTGAGACTACCTGAGGGCGTCACATATTTACTGCAGCCTGCTCAGCC
Pal16	PalAyuSNP2-1072	34.47	T	C	ATCCTCCTCCACATCTCCATCACCATATTCAGAAACAGGTCTGAACAGGTTACTACACAAGGACAGCGAGTGCGCCGAACCAGATGTATCACCTTGTGTC[T/C]AGTCTAGAAAGCCAAATAACACCAACCATTTTCCCCATTTGAATGATCAATATGTATCTGTGTATAAGGGGCACACTCTTACTCCTGCTGGCTCAATCTC
Pal16	PalAyuSNP2-1079	34.47	G	A	AGGGCCACATAGCTGAAAGTCTTGGAGTGCCTGGTTCTACACCACGCAGAGAGCAAAACAACACAGCCCGTGACCTCTCTCTCTCTGTCGGTCTCTCTCT[G/A]TCTCTCTCTAAGTCGATCTCTCTCTGTCTCTCTCTCTGTCTCTCTCTCTCTATCTCTCTGTCTCCCTCTATGTCCCTTGCCCTTTCTGACCCTCTTCTCT
Pal16	PalAyuSNP2-1071	34.47	C	T	TACAAACAGACAGCATGGAGATTGAAGGGCTTGCATCCAGTCCAATCTAATTCCCATCCCCCCCAACACACACGTATAGTCACCCCACACAAAGGGACCG[C/T]GAGCGTGTGCCTTCTTATTATCACACACGCACACAAACATGTACACGTATGTACACACATTAACACAAAGGCACAGGCACATGCACACATGTATGCGCAT
Pal16	PalAyuSNP2-1077	34.47	T	C	GGTCAACATGACAGCCCCCCCCCATCCAGTCCAATCCCCAAATCACACACCCACACACACTCATCAGTATGAAGTCAGACTAACTGGCCTCACACATGTA[T/C]GACAGTGTTGTGCCCCCAGTTCATTTGCAGCCCAGAGCCACAGCCACAGCCACCCCCCGCTCTCTTCCTCACACTGCCTCTCGCTCTCTCCTGTCTCTTG
Pal16	PalAyuSNP2-1078	34.47	G	A	AGACTAAAGATAGTGAAGGTGGGGGTGAGAGAACGAGAGACATTGGGTATAATCATTGGCCATTTCTTCGTGCGGTGGGGGAGACAGAGACCGGAAAAAC[G/A]AAAAGAGTGAGACTGTGTCACCTGAGAGAAGGAAGAAGGCAAGACAATGCCATTCCATCTGCCGTGGACTGACTTGATCATTTTCCCAGGCGTGGCATCA
Pal16	PalAyuSNP2-1076	34.47	G	A	GATTCAACACAGCAATTCGAACGTTAAGGAGACAGCTCGTTTCATCAGTTTCTTTTCCGACCCAACAAGGAATTATAATAATTTGACGAAATGAACACTC[G/A]AAGTTGATGGACAGAAAACCAATTAATTTTTACTTTTGGCTCTGTCTTCGTCGGAGCGTTTGGGTCTTGATTTGATTTTCTCACAACTTTTCAAAACAAG
Pal16	PalAyuSNP2-1073	34.47	G	C	ATGGGGAGAGAAAGAAGAGTTGAGAGAATACGAAGAGCCCAGCGAGGGGAGGAGGAAAGGTATGGCATGTGAGAGACGGTAGCACATGAAGATGAGAAGG[G/C]ACAAACGCGCTTTGACGCGCTGTTGTTCGTAGAGCAGCTTGAGGTGTCACTGTGTCTGAGACTACCTGAGGGCGTCACATATTTACTGCAGCCTGCTCAG
Pal16	PalAyuSNP2-1083	36.11	G	A	GACAGAGAGAGAGAGAGAGAGAGAGAGAGAGAGAGAGAGAGAGAGACCAGACTACTTGTGCTGCCAAAACCACCTGCAAGACTAAATCAAGGGCTACTTC[G/A]GTCATTCTTTAAAGCATTCCAGGATTCACACCATTCACATGAACTCACTGGCCAAACATATGTCAGGAAATAAAAAGCCAAAAGGTTCGCTGCAAGTTGA
Pal16	PalAyuSNP2-1081	36.11	G	T	GGGAGGATGTGATGAAAGACGATGTGAATGTACTATACTCATGTACCAACATACAGACAGACGGGGTAGCGTACACACACACAGAAATATATGAACAAAC[G/T]CAACGACATACAAAGAACACAAAATACGCACGCACGTACACACAGACACGTAAAATTCCATTAATATGAAGTCATCTTTGGGAGACCCACGGTGGCTATT
Pal16	PalAyuSNP2-1080	36.11	C	T	GAGACAGAGTGGGAGGGAGAGCGAGTGAGCGAGGGGGAGGAGAGGGAGCCCAGAGGCCAATCCAGACTTCGTGAGTCAGAGCAGGCTGCCCGCTGGCGAT[C/T]GAGCTGGTTCCTGCGTTCCCTCCATCGCGGCGGCGTTCGTCCAGAGAGGTGGAGCGAGAGCGGCAGGTCCACAGGTGCCGAGTCATGGGCGATGGGGGCC
Pal16	PalAyuSNP2-1082	36.11	G	A	GCATGCGTGGGACAGCGTGTGTGGGAAAGCTTAAGGTGGGCAGCATGTGTGAGGTAGCGTGCGTGGGACAGCGTGTATGAGACAGCGTTTGTGGGACAGC[G/A]TGCGTGGGACAGCTTGCGTGGGACAGCGTACATGGGACAGCATGCACGAGGGAGACTTGTAAGAGCGACAGGATGTGCGTGTGCTGTGTTGTGTTCAGTG
Pal16	PalAyuSNP2-1084	37.75	G	A	TAAAACAACTTGTCTATTACATGGCAAAATGCTGACATACACCGCAAAAAAATACAGAAAACATTTACTGAAGAACAGTATGTTCATTTACTGCAGAACA[G/A]TATGTTCATTTAAGTTTAACCTTTCGGCCTGTCTGCAGCACAGTTTGTACATTAGGGCTGCATTGTCCAAGTTCAGCCTACATAGAAATAAAACTATTAG
Pal16	PalAyuSNP2-1085	39.39	A	G	AGAGAGGGGGTGGAGAGAGAGAGGGACAGAGGAAGAGAGAGAGCGGGGGGAGAGAGAGGCACAGAGGGACAGAGAGAATAGAGAGAGAGGGACAGAGCGA[A/G]AGAGGGAGAGAACAGAGCAGAGCAGAGCAGAGGGAACTGTGGTTGGGGATTGGACTGGCTGTCTGAAGTTGATTAATCGGCCTGTGAGGGTGAGAGACTC
Pal16	PalAyuSNP2-1087	41.03	G	A	AGCCGAGGCTACTTTGAAGGGAGAGGGGGGAGGAAAGAGAGAGAGACAGAGAGACAGAGACAACGACGCGTCAGGTTGGATTAGAATCGAGGGTGGCATC[G/A]GAATATGCCTGGCACTAATATGGCACCGGTATCTCCTTGCCCTGCTCTGCTTCCTGTCATGACGTGCCATCCGATGGCCCGTCTCCCTCCCTTCCCTCGT
Pal16	PalAyuSNP2-1086	41.03	A	T	GTGTCCACGGGCCTGTTCAAAGCGTTTTCACGCCAGCCGCAGGTGCAATTAGGACAGAGACAGAGACAGAGAGAGAGAGACGGTGCTTCTCCAAAATGAC[A/T]CGCCTCTCCGCCTTACCCCTTCAGCTGCCTTCACCAGCCACGCCTTTCACCCATCCATCCCAATCTCTCCCCCCACCCGTATCCCGGCTGTCCTAAGAGA
Pal16	PalAyuSNP2-1088	41.03	C	T	CATATGTCTGCCGTGTGTGTGTGTGCGCATGTGTGTGTGTGTGTGTGTAGGTGGGCGTGCGGGCAGGCAGACAGGCGGGGGACAGTCACACTGGCGTGCA[C/T]GGTAGTGCAGACTAATTAAGGTATGAGCATGGAGGTACCTGTGGGCGAAGACCTGTTTGACCCGCAGCTGAAGTGGCTCTTGCGAAGTTCCTGGGTGGGC
Pal16	PalAyuSNP2-1968	41.03	C	A	TGTGCCAGCGAGCGGGCGAGCGAGCGACAGAGCGAGAGAGCAACAGAGCGAGAGAGAGAGAGAGAGAGAGAGAGCCGGGCTGTGGAGAGACGGAGGAGCT[C/A]TCCTGAGCTCGGAGTGGAGAGGAAACAGATCCCTTATCTGGCCCGGCACTACTTACTGACATTAAGAATGATAATATCCATCAGCGCGCTGTCAGCAACC
Pal16	PalAyuSNP2-1090	42.67	G	T	ACACAGACCACATGAAACTCTATTAGAATGGAATGGTGTGAAATTATGTGTATGGAAATATACTGTACTTTCTACACTGTAAGAGTTGTGTTGTTCAGGT[G/T]GTTGTGGTGGTAAAGAGTGAATTGGGTGACATTGGGATGAATGTGACATTAAAGGGCAAATCCAATGTTCTCCTGGTGCTGTCGTAACATGGCTATATAA
Pal16	PalAyuSNP2-1089	42.67	T	A	GCCAGGAGGATTTCAGAAGCTCAAATGATCTTTCAGCACTCTGCTCTGCTCTGCCCTACACAAGTACATGCAAATGTGCAGTTTATTCCTTTATTTTTTT[T/A]AAGAGTTTGATGCTACAGTTAACTTCTGTTGAAATGGTATACGCCTGTCATCAAACATCTCCACATGGAGGCTAAAAATAATGATATTGCATTCCCACTG
Pal16	PalAyuSNP2-1100	44.31	A	C	ACACCAGTTGGCACATAGCAGACAGCACATCCATGAACATGAATGCATTGGACTTGCAATTATGCGTTAACTAGGCACATATGTGTCATATGTGTCTTTT[A/C]TATAGCGCCTCTCTCTCTCTCTCTCTCTCTCTCTCTCTCTCTCTGTGTCTGTGTCTGTGTCTCTGTCTCTGTAAATACTCTTGATTGATATGGATTCCTA
Pal16	PalAyuSNP2-1095	45.95	A	G	AGGTTCGGGGATTGCCACCGCGACAGGCACCAGAGACCTTACGACCGCAGCTCCGGGCTGCCGCATCGACAATGGAGGCCGAGAACATGGTCCACTCAGT[A/G]CTTGTGCTCGAACATAGTGTTCATTAAGCACAAACTGTGACTAGCACAGAAGTCCAACAGCAAAACACCGCTCGGGTTCAGGTCGGGGGGGACAGTTTTT
Pal16	PalAyuSNP2-1094	45.95	G	T	ACACTTGAAAAAGGCTGTACGTGAACTGACAGTGGGAGGAGAGGAGACATAAGGCCATAGTCCACCTGGATGATTTGCTGACGATGTAAAATCTAACACT[G/T]CTATGTCACAGCTGTCTGTGATATAATCCCTGAAGTAATCTGAAATGTGCCAAAAATACTGAATGAGTGGGAGGGGTTGTAGAGTTGTACATAAACACAG
Pal16	PalAyuSNP2-1092	45.95	C	T	CAGAAGCCATACTGCTCGGCTTGATCAGATTTTCTTTTAAGTAAGTTTATTAGCTGATTATGATTATTTTATCTTTTTTTGCTCAGAGACCATTCAACAT[C/T]GTTGTTCAACTGAAATACTACGTTTGACTTTGTCTTCTGCGTGATAATAATACATCTATGAGACATCAATGTATTGGAATACGCCAGTGTAATTATGGTC
Pal16	PalAyuSNP2-1106	45.95	A	C	TACGTGTTTGTGCGCATGCGTGGCCAAGTGCGTGCTAGCGCATGTGTGGAAAGCAGCAGATGAGTGCCACCCTGGTGCGACAGGGGACAGCGTGGCCAGA[A/C]CTATTTGCGCCGTACGCATCACTCAGTGTGTGATTGGATTACGCAGTGTGAGAGCCTCAGGATGCAGGGCTGGCTGGTGATGACGGATATTGAACATGAA
Pal16	PalAyuSNP2-1103	45.95	G	A	TGTGGGTTTAGAGGCAATGCAAGAGCGTGTGTGTGTGTGTGTGTGTGCGTGTGTGTGTGTGCGAGCGTATGAGTGTCCCTGCCAGCCGAAGCTCCTTAGT[G/A]AGAGACTTCCCTCTAAGATGAGCCTGTCTGTCCTTGTCTGACCTCAGCCTGGTTTACATGTGTGGTGGACTGTCTCATAGGCTTGCACCTGGTGGTTTCC
Pal16	PalAyuSNP2-1091	45.95	G	T	GAGAGAGTGAGAGGTGAGAGTAGGACAGAGTAGAAGGGATAAACGAGGGCAGATTGAGATGAAACACAGCAGAAGGGTGAGAAGAGTGAGAGACAGAGCA[G/T]TGAGGGATGAGCACTACAGGCGGGAGTGGATTGGAAAAGAAAGAGAGAAAACGGAGAAAGGAGAGATAGATGGGGGGCAGGGAGAGATATTTATAGCACA
Pal16	PalAyuSNP2-1093	45.95	T	C	ATTAGCTGATTATGATTATTTTATCTTTTTTTGCTCAGAGACCATTCAACATCGTTGTTCAACTGAAATACTACGTTTGACTTTGTCTTCTGCGTGATAA[T/C]AATACATCTATGAGACATCAATGTATTGGAATACGCCAGTGTAATTATGGTCAGATCTAGGTCTAATTTGTGGCTAAATGACAGTGATATGTGACCCTAA
Pal16	PalAyuSNP2-1098	45.95	G	A	GCATGGCGAAGTTTTATGTTGGTTAGGCTAAGGTTACAGACAGGGCTAGTGCAGATGTGTGGTTGGTGGCAGGTTGGGGTTATGATTAGGGTTAGTGCTG[G/A]TTAGGGTGTGGGCTGGGGCTGAAACTGACCTACCGTTGGTGAGCGACGGGACAAACTTGAATCCTGGAGGTTGGGGGTTGCTGATGCACACGGCCACTTT
Pal16	PalAyuSNP2-1096	45.95	T	G	ATGTATGATTTTCTAACTATTTATTTGTATGATACAGCTGCAAATAAGTATTTGAACAACAGAGAAAATCAGTGTTAATATTTGGCACAGTAGCCTTTGT[T/G]TGCAATTACAGAGGACAAATGTTTCCTGTAGTTTTTCACCAGGTTTGCACACACTGCAGGAGGGATTTTGGCCCACTCCTCCACACAGATCTTCTCTAGA
Pal16	PalAyuSNP2-1099	45.95	C	T	AACGTCAGAGACAGCTTCACAGATCATATGAGCACCTATATATTATATGAGGTTACAGCAGTACCATGAGCTACTTGAAGCAGTTACAGCTTCTGTGGTC[C/T]AGCTTGTACCAGAAACACTTCACACTGAGATATCTTGCATCAATTTACCACAGATCCACTTATGTGATCCTGAATGGTAAACAAACAATCAAGGTGAACA
Pal16	PalAyuSNP2-1108	45.95	C	T	AGTTGCATGTTTCACTTACCTTCATTATTTGCTGACCTTTCAGGATCGCGTAACTGGACCTGTGTTAAATTGAAGAAAGATATGTTTGTGTGAAGTGTTT[C/T]TGTTTCAATATGAACCACTGAAGCTGTAACTGCTTAAAGTAGCTCATGCTACCAGCTTATCCTAACATACTACATAGGTGCTCATCTGATCTGTGAAGCC
Pal16	PalAyuSNP2-1097	45.95	G	T	GGATGCTGGGCTTCCAGCCAGAGGGGTTGATGATCAGCTGGTGTCTCTCCAGGGCAATAAGCACCAGCGAGAGGACAGATACAGTGACAGACACACACTG[G/T]ATGAAGGGTACCAACCTGCAGAGCACAGACCCGAACACCCAATGGTCCATGAGGGTGTAGGTGACAGTGAAGGGGAGGCAGAAGGCACACATCATGATGT
Pal16	PalAyuSNP2-1101	45.95	A	G	ATGTGCTGGCTGGCTGATTTACTTGCTGCCTGCATCGTGACAGACAGCCTTACTATCTGCATTCTGACAGACAGGGAAGCTGAAGGAGATGGCCAGGGGT[A/G]CTGTCTGTTTTGGAGAGAGAACTTGGAAAATTACTTTAAAGGATGTTGATAGATTTTGTGAGAACCCAGTGTGTGTATGCTGTCTCATTCTTCATACAGT
Pal16	PalAyuSNP2-1102	45.95	A	G	GGAGATAGGGGAGAGAGAAAGAGAAAGGGAGAGAGAAAGATAGGGGAGAGAGAAAGATAGAGAGAGAGAGGGAGAGAGAGAGTGGTGCCAGGGAGTCTCC[A/G]GGAGGTAACATGATCCTTACACTGGCACTCCAGTCTCTCGCTCTCTTTTTCACCCCAGCTTTTGCATGGCACGCCCTAACCCTGTCTCCATGCACTCCTC
Pal16	PalAyuSNP2-1107	50.88	A	G	CGATCCGTAGGAAGCTGCTCCGCGAACAGAAACGCGTTGAGGGACAGATGATGCGCTCAGAGAGGGAGGAGTCGTTCTCTCTCATGAGTGACAAGTAACA[A/G]CATCCACTACTGTAATGACAGATGACTATGGTGGACTGTCTCATGCTGGTGTTTTGTTTGTGTCTGTATGTGTGCTGCATGTGTGAGTGTGTGTCCAGGC
Pal17	PalAyuSNP2-1116	0	G	C	TGGAACGCTGACGCAGGTGTCAAGAGTCTGGAGCCTTTCCACCATCACATACCCATGTCTGGTGTACTCCATACCCTCCCAGTCCAGCACGTTCCCTGGT[G/C]TGAAAGCCCCTGCCTGCATGTAGGTCTGGATCTCACACGGGGAGGGAACATAGTCCCACATGTGCACATCTCTCACCTGGCCAGTGAATGCCTGCTTGGC
Pal17	PalAyuSNP2-364	1.64	G	C	GAGGGGAGACGCTGAAACACAGAGCGAGAAAAAAGAGACCAGAAAAGCGACCAAAAAACCCCCCCCTCCGTCACAGAAACAGCGGAGGAGACGTCTAGAC[G/C]CTCCGCGTCTAACACACGCTCCCATTTACCGGAGAAGCTGCCCACGTCGTTAGGCTGTCTGCATGCTGATGCGTGTGTTCATCAGCTGGGCTGCAGCCTC
Pal17	PalAyuSNP2-1113	1.64	C	T	ATCCCATCCCCTGGTCAGACCTGCGTATGAAGGCCAGACGGGTTAGTGTCCCCCCCAGCCACAGCGCCGCCAGCCGCATAGCCAGCCAATCAGACGACTA[C/T]CCAGGTAGGACCTGGTAGAGCTTAGAAGTCAGTCCCCTATTGGTTTAGAAGAGGGTTGGTGGTGGGGGGCAAGTCCCACCGGCCAGTCCCAACTGAGTTA
Pal17	PalAyuSNP2-1117	1.64	G	A	GCTCGTAGTACGCTACTGAACACCAGTACTGTGGCTCCTCGTAGCACACCGGCCGCAGGTCTGAACACCGGAAGCAGGGACAGATGAACCAGGGACAGAC[G/A]AGGGCGGGGGGATGGATTCATAAAAGGAACGAACTGATTCGCACAAAGTTCTTGTTGGTTATTCCACAGCTTTGTGTGACAGCGCACGTTGGCGTGCCTG
Pal17	PalAyuSNP2-365	1.64	T	C	GACGGCCGTTGGCTAGTTAAGGGCTAGACTGTCAAAAGCTGTGTAACGTACCACAACTGCCAGGAAAATGTTCACCTTCTGTGGATGTTGTTTTTATATT[T/C]TGTTTTGTCCATCAGATGTAGATGTTGTCAATCATTTTAACCAATTACATTTTCTCTCTTGCTCACTCGCGCTCACTCCTGTCTCTCTCTCCTCTGTCTG
Pal17	PalAyuSNP2-363	1.64	G	A	GGGACAGAGAACAAAATAGCGAAGACAAATAAAGTGATCGACAGAGACACAAGAACAGAGACAGTGGAGGGGAGACGCTGAAACACAGAGCGAGAAAAAA[G/A]AGACCAGAAAAGCGACCAAAAAACCCCCCCCTCCGTCACAGAAACAGCGGAGGAGACGTCTAGACGCTCCGCGTCTAACACACGCTCCCATTTACCGGAG
Pal17	PalAyuSNP2-1114	1.64	C	T	TTTACTACCAAGGGGTGATCCAGCAGATCCGCAAACACTGCCAGGCTCTCCGCGACCCGGCCCTCAAAGTCAAATGGCAACAGGTTAGACCACACTACCT[C/T]CTTGGTTAGCCTAGTCACCGGCAGGAAATACGACCTACTTTGCCATGAACACCGCCGCCCTTGTCTCTGATCGGTGCTAAGGTGTTGCAGGAGCTGGTGG
Pal17	PalAyuSNP2-1115	1.64	A	C	CAGATGGCTATATGACTCTTTGATGCAGACAGGTAGAGAGACAGAGCGAGGCCTGGATCAGGGCAGAGCACTCTGGCTGATCTCGTTATCTTACTTGTTA[A/C]CAACAGCACAACTCTGTTACTTCAAGGTCACCAGGCTGTGTCTGGTAAGATGGTAATTGAACGTTGCATGGACACACGCATAAAACACGGAGGATTTCCG
Pal17	PalAyuSNP2-1118	3.28	G	A	AGAGGACAGTGCAGGATAAACTATACAGGCCAAACGCCTTACAACACAAGCAGCCAATCAACTCAACCTCATGCACACTTGTGTTTCAAGGGGTTCGTTC[G/A]CCTTCAGAGTAACAGGAAGTGGTCGGTGCTGACAGCAAACGTATTATTGATGTGCTGTGACTCGATACACTCTTTGTTTATGGCAGCTGTCACTCTTTCT
Pal17	PalAyuSNP2-1681	4.92	G	C	AGAGACACACAGACAGGCAGATAGAGGGACAGACAGGAGGTTGGACAGACAAACCAAAGACAGACTGCAGTCTCATTTAGCCAAGCTGAAAGTGTAAATG[G/C]AGTACATGTAGCTTAAAGAGTCTGTCTGTTTCAGAGGGAGGGAGATGATCGTTTAGGTGTGGTGCTTCTACAGCTTAGTTTACACCCAACAACACTGTCT
Pal17	PalAyuSNP2-1682	4.92	T	C	CAGACACTTTTTCCCAAAGCAGGGTACAGCTGGAATGTGAACCTTTTGATCTGCACTCAGACGCCAGTCACATCCAAAGGAAGACACGGTCGCTGCACTG[T/C]GCGGTCATACTGGAGCTGTTTTTCTCGCCCACTGTGTCTGACGGCCCGCTGAACGCAGGCAGATATTACACGCTAATCATAGAAATACGGTAAAGAATGG
Pal17	PalAyuSNP2-1119	4.92	A	C	AGACAGACAGAGAGAGAGACAAAGAGAGAGAGAGAGAGAGAGAGACCCCCCTTGTTTGTACACTTGTCCACACTCCCATCAACATGAAGGTGAAACATCC[A/C]GCCCTCCTGTCCTACCTGCTTCAGAGGGATGTTGGTGCTGGCTCGTGGGCTCTCCACAGCACCAAGCACTTGCCGTAGGCCCTCCAGCTTCTCCTGGTCT
Pal17	PalAyuSNP2-1109	4.92	T	C	CACGCACGCACGCACGCACACATATTCACTCGCTCACTCGCTACTGTCCCGCCCGTAAGGACAAGACAAATATCAGGTGCCCAGCAAGGAACATCTCCCC[T/C]CTCCCTCCGTCTGTCTGTCTGTCACGCTCTCTGTCTGTCTGTCTGTCTGTCACGCTCTCTCTCTGTCTGTCTGTTTGTCTGTCTGTCACGCTCTCTCTCT
Pal17	PalAyuSNP2-959	8.2	G	A	GCCTTCAAATGATCTAGACCAGAGACAGTGTGGCCCACAGTTTGATTCAGACAATGGATGGATGGATGGATGGCTAGATGAATAGAGGACTGGATGGTTG[G/A]ATGAACAGACATTTTCACGCTTCTCTTACCTCCTGATGATGCCAGTATCAAGTCATTGCTGTCTCCCTCGTATGTGTACAAGGCCCTGCAAGAGAACAAG
Pal17	PalAyuSNP2-1853	8.2	C	G	GGAGACAGTCAGCATGGTAGACCTTGGGACATCCAGGCCTCTTGCAGGACACCATCTGACCCCCGTCTCCACAGCTGAAACACTCATCCTCCCTCTCCTT[C/G]GTCACCTCCACCTTCTTACGCTTCACCTGGTTCTTTTTCTTCAGCCTGCGCCCCTTGTCCTCGCCTGGAGGGTTGTTCTGGAGAGGAGGGGAGGGAGGAG
Pal17	PalAyuSNP2-1120	8.2	G	A	TGAGTCATGAAATTGCTCCTTGATTTACACAGCGAGTCGCTGGGTACAAATGCACACACACACAGCACAACGCACGCACGCACACACAACACAACACAAC[G/A]CACACACGCATGAACACGCGCAAACGCTCAGGTCACCCGCTGGTTCTGAACTCAGTACGTCTCATGGGGGTTCAGTCTGACTCTCTTAGCCCTCCAATCC
Pal17	PalAyuSNP2-1121	8.2	T	C	CTTCTCCTTGGTGGTGGCGGCGTTAATGGAAGCAGAGCCAGAGCTTGGTGAGGTGATGGAGGAGGTTGCAGGTGTTTGCCGGGGTGTGCGTCGGCGCGTG[T/C]CGGTGTGTGTCGTGTGAGAAATGATCGGCTGTCTCCAAGACTGCTACTGGAGGCAGCTGTGCCACAGGTGGTTCCTGGCTTAATGAGGTTCCGGGTGACT
Pal17	PalAyuSNP2-1122	8.2	T	C	CCCACAGCCTCCCCTAACCTCAGATCAGCGGTTGACAGGTCGACCGGCAGAGTTTCAGTTGACATGAAAGGCTCAGTGGGCTGTTCTGGTGGCTGCTGGG[T/C]TGGTTGGTGTGGCCGGTCTCATTAAAGACCCACTGTCATTTAGGACTGGAAGCAGACACAGCAAAGACCATACGCCTCGACACACTGTGTGTGTGTGTGT
Pal17	PalAyuSNP2-1854	8.2	C	A	TAGACGAACTCATAGTCGTGGACTAGTATTGTCTTACGTTGTGCTACTATATTGGTTTTCATGGCTGCGTGTGGAATGTCGGAACAGAGACAGAGAACGC[C/A]TGCTCATTACATCGACGGTAGTCGCCACAGATCATAGATTACGGATTAACTTTAGCAAACAGTCAGTGTATTGCTAGTCTATCCTAGAACGATACTTTAA
Pal17	PalAyuSNP2-1852	8.2	C	T	CAGGCGTGAAACAGGCAGAAACAGGCAGAACAGGATCTGGTCCTTCCCTTCTTCCCGACTGCTGGCGAAGGAGGGTGTGGGAAACAGGAGGGAGACTATA[C/T]GCCTGACTCAGCCTTTCGGCTCGTCACTAACCTGAACCAGAACGTTGTCAGAACCTCCAGGCAGCTAAAGTAGGCCGTGTGAGAGCCTAACCCATCTACC
Pal17	PalAyuSNP2-957	8.2	C	T	CCCGGGCCCCGAGCACGTAGACCTGGCCTTCAAGAAGGTGAGGAGAGGTTGATGCCGGTCGACGCCTCATTCTTTATTCACTCAGTTACTCACCCTCTCT[C/T]TTTCCCCCACCACTTAGGTGGGCGATGGCTGTCCTCTCCGGTTGTGGCGGGGGTCGGTGGAGGTGGATGCCCCCCACGGAGACCTCCTCCAGCGGCTACT
Pal17	PalAyuSNP2-958	8.2	G	A	TGACCCAAAATGTCAGCCATTCCAATCATCCAGTCTTTGTCTGATCTACTAGATAATATGTCCCTACACATAGACTACAAGACTATATCTTCTGCCAGCT[G/A]CCCGCCCCTTTATGTTTGGAAAATGTTTTTTATGATGTCATAATAACATCCCCCCTCTCCCCTGTTCTCCCCCTGTCTTTGTTTCACAGCTGGAACCCGT
Pal17	PalAyuSNP2-1129	9.84	T	C	GCACGATGCCCACCCGTTTGGAGTGGCCCTCCAGCACCACGATGGGCTCTGACAGGGGCCGGCTGAGCAGGTTGTCTGGAATCTGCCACACCTGATCACA[T/C]GGAAAACACATCACACACACGCACGTCTCTCCCTGCCATACCATCTCTTTTTTCTCTCTTCACATCTGTCTCTATGCTTATATCTCTCTGCCTCTCCATC
Pal17	PalAyuSNP2-1128	9.84	A	C	CAGTGCATACTCCCTAGCCCCAGCCCTAGGCCATCACGCTAAATGCAACAAAACTGTGTCCCACAAACAGCCTCAACCCCTGCCTCCATCCCACAGTCCC[A/C]CTTCAAATCCCTTAAAACTGCTGAAGAACAGGCCTCAGTCTAGGAATCAACCTTGGCACCTAAGTCTCTCCTCCACTCTCTCTCCTGCCTGTCTTCATCC
Pal17	PalAyuSNP2-1130	9.84	A	G	AGGAGATCCAGGGGTGGGTGGTGGCGTCGTGGTGGGGGTGAGGGAGGGGCTCGCAGCGCCCCAGGTGGTGATGGGGGTGGTGGGGGAGCGGAGCACCTAA[A/G]AGGCTCTCCTGGTGGTGGGGCAACGCCCGTTGGGAGGCCTTCTGGCTGGTCGGCTGCTGCGACACGATGGCAGGGCTGTCTATGTAGTCGTTCTCTATGT
Pal17	PalAyuSNP2-1131	11.48	G	A	GAGAGACCCAGCGGCTGCAGAAGGAGCACAACGACAGGGAAATCCTGGAGCTGCAGAGACGACTGCGAGAAACGGACAAGGACAAAAACCTGCTACTGGT[G/A]AAGAGGGCTTGACGGGTCGTGAGGCTACTGTCTGAGCTGTTGTATATTTTGGGGGTGCCATTTTCTGCACGTCTTCCCCCCACTCTCCCCACGCTTTCCT
Pal17	PalAyuSNP2-1132	11.48	G	A	GGAAAGGACAGCAGGTTCCGCCTCAGGTCTTTGGTTCAGCACCAGTGGAAATGATGGCCTACCTTCTTAACAGCTGCCCAAACTCCATCATAACTAGGAT[G/A]TTAAAACAATTGCAGCACGGGGTCTTTTCTAGGACAGGATGTGACTTACCCTGTTGTATGTTGGCAGTGTTAAGCCTCGTGTTCTCTTCGCGATCTGCAA
Pal17	PalAyuSNP2-1133	11.48	T	C	TTGGTTCAGCACCAGTGGAAATGATGGCCTACCTTCTTAACAGCTGCCCAAACTCCATCATAACTAGGATGTTAAAACAATTGCAGCACGGGGTCTTTTC[T/C]AGGACAGGATGTGACTTACCCTGTTGTATGTTGGCAGTGTTAAGCCTCGTGTTCTCTTCGCGATCTGCAACTCCCCCTGTCCGATGGGTCGACAAGACCC
Pal17	PalAyuSNP2-1135	16.42	C	G	CAGGAGGCCGGAGACAGGGGAGAGGGGCCTCAGGGCAAGGGGGCTCCTGTCTGGGTCCCCTGGCCGATGCGGGGGTCTGCTTCGCAAACAGCCAGGGCCC[C/G]CCCCCCCCGCGGACCCCCGACGGAAGGAGCCAGAACACTCGCAGCCATCTTGTCTGTCTCTCCCCCTTCCAAGTACCTCTCCTCTGCCTGCTTTTCAGGC
Pal17	PalAyuSNP2-1137	18.06	A	G	ATGAGAAATTCAACCCATTCTTGTACATGAAAAAGATACATGTCAGCTTTTACAGTACATTCCGTCTGTATCAACAATATGTGGTGTTTGTTTGGTCATC[A/G]CGCCTAATCATCCCTTCAGTACAACTAAACCGTTTGGCTACATCTTGGCCGGATCGCTTTTGACATCGGATAAATAATGTGCGTCTATCCGTCTTGCAAA
Pal17	PalAyuSNP2-1136	18.06	A	G	TGCATTGCCTAACTTCCAACTTAGTATTTAGAGACAGAGGCTATAGATGTGTTGAATGTAGCTCAGGACAACGCCTTAGTGTATTTTAAGACACGACTAA[A/G]TGGCAGTACTCAAGTATCACATAATGATGAAGAACCAATGAATGTTTTCAGTAAATATATAAATGAGAAATTCAACCCATTCTTGTACATGAAAAAGATA
Pal17	PalAyuSNP2-1134	18.06	C	G	CAGTGACAGGCGGATGTTTGTTGACATACAGGAGTGTGGGCGTAAGCGCAAATGCTCTCTAATTGAATCCCTGATGCCCCTCCGTCTCTCCCAGCCATCA[C/G]ATCGTCTCTGCAAGTCAACGCTGTGCAATTCACCTGCTGCCCTCCCTCCCCGAGCCCTCCCTCCCCGAGCCCTCCCTCCCCGAGCCCTCCCCCGGACACG
Pal17	PalAyuSNP2-1949	18.06	G	A	GGTCCCCCCCATCCCCCCCCTCAAACGCACCCCTCCTTCAACAGCACGTGCGACAGCCCAGCATTGCCCAGTTGCTTTAAGCTACATGTAGCTGAAGCGC[G/A]GAAATCTGTTTCATCTGGTTTCAGCGAGACTGTGAAAGGTGTGATCTTTGCCGCAAAGTGTCACTGTCTACTTTTGCTGTTCCTTTGTTAAGCATTGTTC
Pal17	PalAyuSNP2-1141	19.7	A	G	GATAACCCAAACAACCCTAACACCAGCCAGGAGTGACCAAGGACAATCATGAACTCAGAAGAGATTGTAAAATTAGATTGTTGATTAATGTTCTATTCCA[A/G]TGATGATGAGGAGGAGGAACAGTGCAGTGTTGAAGTCTGCTGGATCGTGATGTCTTCTTCACTGGCAGTAACTGGAACAGGCAGGGTCAGGGTACCCAGG
Pal17	PalAyuSNP2-1138	19.7	C	T	CATGTCGGAGGAAAGACAGATGAGGTGGAATGATTCCGATCGGTGACGAGGGTCGACTGTACCCCCTCTATACACGTAGCAGATGGATGTTGGGTTTGAA[C/T]GTTGCAAAACTATTGTATATGATGCGTTGCTGGGTGCACAATGCTAGTGTGTGTGACGGTGTTATACTGCTGTAGCTATAGCGATGGCAAGTGTTGTTTT
Pal17	PalAyuSNP2-1140	19.7	A	G	GGCAACCAAAGACCAGCCAATATGTGGGTTGTGATAACCCAAACAACCCTAACACCAGCCAGGAGTGACCAAGGACAATCATGAACTCAGAAGAGATTGT[A/G]AAATTAGATTGTTGATTAATGTTCTATTCCAATGATGATGAGGAGGAGGAACAGTGCAGTGTTGAAGTCTGCTGGATCGTGATGTCTTCTTCACTGGCAG
Pal17	PalAyuSNP2-1139	19.7	G	T	CGTTTTCTGAGCCAGGTGGGACATTCTCCAGCAAGAACCGTCAGAACTGGAACGTACAGTCACATGGAACCTCACTATCTCCTGTCCCCCCATGACACCC[G/T]CACACATGCACAGAGTCCATCCCAACATGTCAAGTTATGTCCGTCTCCCTCGTTCTGTCACTTACTTCAGGCTGGCGTAAGCCATGTCCAAGTCCCCGGT
Pal17	PalAyuSNP2-1142	24.63	G	A	GGGTTAAATCTGTACTACCAGTTGAGTTACCTCTTTATAACAGTCAGAACGACAGTGGGGGCACTGAATACACGGCCGTGTACTACATTCTGTCTGTCCT[G/A]TTGTTCTCTCGGTTGGACGTTAGTCTGGCAGGAGGCTGACGGGGGGTCACTGTCTCTACAGAGGGGACAATGGTGGAGGTAAGAAGAATATGCTGCATCG
Pal17	PalAyuSNP2-1147	24.63	G	A	TTCAACTTGCATTCATGTTCTAGATATACTACCACCACATTCTATACTGGAGTGTTACAGAGACAGACATCTAACAGAGACAGACATCCCCTCCCTATTG[G/A]TCTGCTTCCTCTGAGAAAAGGACCAGTGAAGATCTCTCTCTGCTTGTACAATCCCACGACAAGGCCTCCACCGTCAGTCCTGTAATACCCTGAGCCCTCA
Pal17	PalAyuSNP2-1148	24.63	A	G	AGACCACAGCGGCTGGAAAACCCTACAGTCACTTGGGATTTCTCTTTAGTTGAGTGTGGCAAGTCCTCAGGATAGTCTGCATAACGTAATGATAAACCTT[A/G]CTGTAATTTGATCAGTGTACCTGTTGGGTAGACAATAATTTACACCTAACCGGACCGGAAAGATTATCGGAAGAAACGCTACTTTTGCCACTGTTCGGAC
Pal17	PalAyuSNP2-1146	24.63	G	A	GTTCAACTTGCATTCATGTTCTAGATATACTACCACCACATTCTATACTGGAGTGTTACAGAGACAGACATCTAACAGAGACAGACATCCCCTCCCTATT[G/A]GTCTGCTTCCTCTGAGAAAAGGACCAGTGAAGATCTCTCTCTGCTTGTACAATCCCACGACAAGGCCTCCACCGTCAGTCCTGTAATACCCTGAGCCCTC
Pal17	PalAyuSNP2-1143	24.63	C	A	GAGGGGGGTTGGATACCCAAAGCAATTACTCTCCTGCGAAGACAGGGGCCACATAAAAAGAAGACGAAATTCCATTTGAGTTTTCCCCCCTCAGAATGTC[C/A]ATTGCCTCCTCCTCTCACCTTGGTGTTGTTTCCTCCTCCATCTCAAGCCGACGTGGCCACTTCCTGTTGCTACACCAATCGAGGTGGGGGGGGGGGTTGC
Pal17	PalAyuSNP2-1149	24.63	T	A	AGAGACAGGCAGGAAGACAGATTCAATTCAATTCAATTTATTTTTGTAACGCCCAAAATCACAACAACAGTTGCCTCGAAGGGCGACAAGGATTCCATCA[T/A]TGGTCAATAAACAGAAAACCACGTTATAAAAATGTACATATGATTTTAGCAAATGGACGACTGTCCCGGAACATCCCCTGTCCTTAGACCCTCCTTCTCG
Pal17	PalAyuSNP2-1150	24.63	C	T	GTATTAAGTAAGGGGCTGTCTCTACATTAGGTCTCTGACAGTAAAATCCAGTAGACAGCCATTTCACAACCTTCCTCATAACGATTTCTTAGGGATCTCT[C/T]GCTCGTTTTAGTGATCTCTTCACTCACTCTGTCTCTCCTCTCTCATTTTCTCCCCTTTCTTTCTATTTCCCAAAAGACCCACATTCTACAACTTGTTGAA
Pal17	PalAyuSNP2-1144	26.27	T	G	ATAGAGAGGTTTGAAAGAGAGCGAGAGAAAGCAGAAGAGAAAGTGAAGGATAGCGAGAGATGGATGGAGAAAGGAAAGGAGGGCGTGAGGTCCAGGTACC[T/G]AGTCAGCTCTTTCTGCAGCTGTCCAGGATCCGGAGGGAAGAACTTGACGATGAAGCGGAAGGACGGATCCCTGGTGTCTGAGGAGAGAAGGAGAACACGT
Pal17	PalAyuSNP2-1145	27.91	C	T	AGTGAAGATCTCTCTCTGCTTGTACAATCCCACAACAAGGCCTCCACCGTCAGTCCTGTAATACCCTGAGCCCTCAGACTCACCTCTAACCTCTCTGGTT[C/T]CCTCCATCCTTATCAAGGCCTCAACATCTGCCTTACTGATAGAAACCATCACCTCAACCCCCTCTGCTTAGCCAGACTGTCTCTGAGCACCTTATATAGT
Pal17	PalAyuSNP2-109	34.51	G	A	AGCCTGGTTGGCTTGTGGGACTCCGGAGACAGTTGACAGGTATCGGCAGGCCAAGCGTGCCGCGGCTCGGATTGTCGCGGAGGCGAAAACTCGGGTCTGG[G/A]AGGAATTCGGGGAGGCTATGGAGAAGGACTACCGGACGGCCGCAAGGAAATTCTGGCAAACCGTTCGCCGACTCAGGGGGGAGAAGCGGTTCTTCACCAA
Pal17	PalAyuSNP2-108	37.79	C	A	TCAAACTGAAGAAGGAGTCCTATCGAGCCTGGTTGGCTTGTGGGACTCCGGAGACAGTTGACAGGTATCGGCAGGCCAAGCGTGCCGCGGCTCGGATTGT[C/A]GCGGAGGCGAAAACTCGGGTCTGGGAGGAATTCGGGGAGGCTATGGAGAAGGACTACCGGACGGCCGCAAGGAAATTCTGGCAAACCGTTCGCCGACTCA
Pal18	PalAyuSNP2-1214	0	C	A	GGTGACGTGTCCTAGACAGGGCGTCACATAGCTGTGTAACAAGAGGTGCTTTTCCAGGTTACACAGATCATTACCCCTGAGGGAAGATTCAACTTCAACC[C/A]ACAGCGAAACGTCACAAGATCCTAACAGATCCTACAGATTGACTGTCTTTAAACTTCTTCGCGGTAGTTAATGTGCATTACGATGCATCACATTTAGCCG
Pal18	PalAyuSNP2-1207	1.64	A	T	TATTTCGCTTGAGTGATCTCGAAGTGAATTCACACGTCATACAAATGCTCTATTAAACAATGCGGCGGAGATGCAAGCTAGCTGTACAAGCCTGTGTATA[A/T]ACTAAATACGTAGAAAGAAAACAGTCATTTTTTTAAAAGGTGTTTCCCATAGCCAGGCCTCTAACCAGTTAACTGTCTGTACTGTTGCTCACTGTCTCAC
Pal18	PalAyuSNP2-1206	1.64	T	A	TCGCAGTTCCAAACGCTACATTTTCATCGGAGTTATTTAATCGAGTATTAGGTATTTCGCTTGAGTGATCTCGAAGTGAATTCACACGTCATACAAATGC[T/A]CTATTAAACAATGCGGCGGAGATGCAAGCTAGCTGTACAAGCCTGTGTATAAACTAAATACGTAGAAAGAAAACAGTCATTTTTTTAAAAGGTGTTTCCC
Pal18	PalAyuSNP2-1215	1.64	C	A	GCGTGACGGGCTTCGAGGTGTTGCTTCAGAAACAGCTGAAGGGGAAGCAGATGCAGAAGGAGATGGCTGAGTTCATCCATGAGAGGTGAACCACAACAAG[C/A]GCACACGCTCAGAGAGAAGCAGCACTACAAGTTCTAGTGTCTCTCTCTCTGTCTATGTCTATGTCTCTCTCTATGTCTGTCTCTCTCTCTCTCTGTCTCT
Pal18	PalAyuSNP2-1205	4.92	A	G	GACACTGGCAGAAAAGGAGGTTATCATCTGTCAGTCATCGTTTTCCAAGAGACAGCCGAGGACAGCGCTGAAGGCAGAGAAGCCGAGGGAGCGAACACAG[A/G]CACAGCCATGCCAACGCACAGATGCGTACCGTACACTCACACACTGTGGAAAAGACTCTGTGCCAGGAGCTCCCCACCATGGTTGGTGATGAGGAAAAAT
Pal18	PalAyuSNP2-1200	6.56	A	G	TACGGATCATTGTTGACAGACGGTTGTCGCAATGATCATTGTTTCGCAATATCTTTAGACAGAAAGCAGTCCGGCACAGGTCAGTATGTCAGGTCAAACT[A/G]TGTTTGTTCAGAAAGGACACCGTGACTCAAATCGATTTTCTGTTCGTAGACGTCCGTTGCCTTTTCCTTTAACTGCCGTTGTTTGGGCTGTCTCTATTTC
Pal18	PalAyuSNP2-1202	6.56	T	C	GAGGTATCTGAGGAGTCCAAGAAGAGAAAAGAGGCCCTCTTGGCTCAATACGCCAACATTACAGACAACGAAGAATATCCTTTGCTGAGTCTGTCTGTTT[T/C]AATAGAAGACGTTACTTTTAGTATGCAGAATGTCAGCTTCAAGGCTGATGTATTGCTTGTGGCACACAATGAACGCTGCACTGGCCTGTCAATCAAAGGC
Pal18	PalAyuSNP2-1204	6.56	A	T	ACACCATGACTAAACAACAGCGGTTTGGCATCAACGCTTGTCAGATGTAATTCCGATTGCAACAGACAGTCAACTTCAAACATCCCTTGATTTAGCATTA[A/T]AACATTACAAATGCAAAGTGAGCAGAAGCAGCCAACCACACTTACATGTGCCTGTCGATCTTCTTGGACTCCCTGTACCGCCTGAGGAGACGGCGCAGGA
Pal18	PalAyuSNP2-1201	6.56	G	T	CTACGTAGACACAGCTGTGGTAACAACATTGCAGTTACTTTGCATATGAATTTTTCACAGTGTTTTTCCGGTAACAGAAGTTTGACAATAGAAGACATTT[G/T]CTGTTTGTACAGGACGTGCTTTAGTTCTGATGTTCTGATGTTCCTGTACGCTCCTGACTCTGTTTGCGTTCCGTGCGTCTGTCATAAAATCTGGCGTTAC
Pal18	PalAyuSNP2-1203	6.56	G	A	CAAGCCGTGTGTGTTTGAAGTTGCCAAGACGTCGGAACTCAAACAATCGCCTGGTATGGCAATAAGTATTTCGAGACATACGGAGTGAGTCACTTGTGTT[G/A]AGATTTAAGTGCACGTTTTGACCGGGTCACACAACGCCGGTCGTTGCAAACCCTCATTCAAATTACTGCATGACCTGTCTCGTGTTAAATTAACTTTCTA
Pal18	PalAyuSNP2-1195	8.2	A	T	TTTGCATTTCCTAAACAGCTGATTGTCAATCTAACCTGTTAGCCTGTTAGCTTGACATATTCTCGCCAAATGACCTTAGTCTTCTTTTTGAATTTTCTCC[A/T]AAACGGTTGTCTTTTGTTAGTGTTTCATGACCATGTTGTTTGTGCCCCTCCTCCTCCTGTCACTGGGGTCCAGCTCGTCCTCCAGCAGTAGCTCTGGCTC
Pal18	PalAyuSNP2-1183	8.2	T	A	GACATAGAATACGTACTTCCAGCCGAGCCAGTGACTCCACGAAAGCAGCCTCATCATCCTGACCTGTGGGAACATAAAAGGGACTCTTCTTCTGTGTTGC[T/A]GTAAATATATCATGATCCCAGATGCTCAAATATCCAAAATGGGGGAGGAGACTTTGGGGCAGGGGGGAGATTCCCCTTATCAACAGGAGTGAAGATGGAT
Pal18	PalAyuSNP2-1196	8.2	C	T	ATCCCATTTCTCACCACCCACTGCCAGCCTGTTTGCCAGCCAATAGGATTAGTCGTCTACGGCAGCCCTTTATGGAGACAGGCAGGGAACTGTGTTTTCA[C/T]ATGGAGTCAACAGGGGGGTCTCTTGTCTTCTTATACTTTCCCAAAATGCATTTCTGTGTTACCAAGCGCAACCGCGTGTTTCGGGGGGCTTTTGTGTGTG
Pal18	PalAyuSNP2-1199	8.2	C	T	ACTGGGCAGCCGATGAAACCTACAGTGGGAAGACAGCCCAGATGGCAGGCTTGATTGGGGCTGCGTGTAAAAGGGTTGTTAGAATGGAAGTTCCCTGGGT[C/T]ATACGGCAAGTCATGAGACCTGCTTTAGCCTTGTAGGTGTGCATGATGTCTTTGTTTTTCAGATCTCTGACCTGTGTCATCAAAGGGTCTTAGCGGTATT
Pal18	PalAyuSNP2-1198	8.2	A	T	AAAGGTCCACTGTTAGCCAAGCCCTCTTTAGGAAGAGGTAGTGCTTTGAGACAGGCATAAAATGTTCTCAGAGTAAGCAAATAAAAATGTACCAAAACAT[A/T]CTGAAATGTGGCAACATAACACCAAAAAATTAAAAAGATAAACTCAAGCAGGTAAGAATAGTGCAATATACAACAACAGAATCAATACTCTAAAATAAAA
Pal18	PalAyuSNP2-1197	8.2	G	A	AAAGGTCAGTCTCACAGGAACCTGACGAGGGGTTTGTTATAGTTTTCCGTGATTCAAAAGAATATACAAAGGACTCAAGAATTCAATCAACAAACTGCAG[G/A]ACTCTGTCTTCCACTCTGCCTGCCTGCCTGCCTGCCTGCCTGCCTGCCTGTCTGCCTGCCTGCCTGCCTGCCTGCTTGTCTGTGTGTCTGTCTACTTGCC
Pal18	PalAyuSNP2-1192	9.84	G	A	GCAGGAAGATCAGGCTGTGGATCATACTGACATCCTTTCTTTCCCCAGCCTGACCTTGTGGCTGGCTGGCTGGCTGGCTTGCTGACTGGCTAACTGGCTG[G/A]CTGGCTGGCTGATTGGCTAGGTGGCTGGCTGGCTGATTGGCTATCTGGCTGACTGGCTGGCTGGATTGCCGGCTGGCTGGCTGCTGTGCTTTCCCCCCTC
Pal18	PalAyuSNP2-1178	9.84	G	A	GAATACACGCGCCTCCACTCTTTAGCGACGTCGCGCCAGGTTCCTGTGTTCAGCTTCTCCCATGTAAAGTCCAGAATGATCTGAGCATTTTGTCCACAGA[G/A]GGAGCCTATAGTTCCACTGTATAGCTGCTGTCTGGATCGCTTCAGTAAGTCCAGAACACTGGACTCCACTTTGTCACCAAATTCTAGAGGAAAATCTGCT
Pal18	PalAyuSNP2-1184	9.84	T	C	TATATCATGATCCCAGATGCTCAAATATCCAAAATGGGGGAGGAGACTTTGGGGCAGGGGGGAGATTCCCCTTATCAACAGGAGTGAAGATGGATAAAAA[T/C]ATATTGGTATTTTGTATGTTGGGAACTTTTGCCGGATTCTCGCTTTTGTCTTTGAATGCGGTTCTGTGAATGTGCATGGTTTTAGCATTTTTGCGGGTGT
Pal18	PalAyuSNP2-1189	9.84	C	T	TCTGAGTCATAGGCACTGGGCTTCTCCCCTTCTGCTGAAGACCAGTAGTGGCTGGGCTGGCCTGCTGGGGGGCCTGACCTGCCGCCTGTGGAGAAATTAG[C/T]ATGGCTAGCCTCCAGGCCGGGGCTGTAGTCCACCACGCTGTCATCCAGGTTGATGTTACACTCGACAGGCTCCTCGATGCGGATGTAGTATTCACTGCTG
Pal18	PalAyuSNP2-1186	9.84	G	A	CAGGTGACTTCATCAGTCAGAGCCAGTCAGAGACGGGTAGGTTCCGCTGGTGTGACGGCCTCGTCAGCGGCCCATATTAAAGACATTAAACAGTGGGCCC[G/A]GCTCCTCATTAATCAGCCCTGGGAGATGACAGTGGCTGGGTGCTATCGCTCCGCCACATCCACGCATGCTCCTGGCTGTCCGGGGGCCCAGTAATATAGC
Pal18	PalAyuSNP2-1188	9.84	G	A	GAGTGCACTCTCGCACACAGAACCCTATTGTTCTCCTCAGGTCACATGGGTGTGGCGAGAGGGAGGAGAGGAAGTATTGATACAGCGGACAAATATTTTC[G/A]CGTCATGTTTAGTTTGCGCGCACGTGTGTGTTCATTTTCTTTCCAGTCACATTGGATTCAGCTGGTATGCAGGCATCCTTGCCAGCCAGCCAGCCAGGCA
Pal18	PalAyuSNP2-1194	9.84	T	A	ACACCACAGGAACTACAATATGCTGGAGTCTTCTGATTATGGCCAAGTATCCTAAGATACAGGGTAAGGAAGATGTGACTGAGGTAGTCACTGGCCAGGC[T/A]AGCACATAACAACACTGCAGACACCAGTTTACATTAAGTCCTTAGTTAACCTAAGTGGTCCATGTTTAGAGCTCTGCGAGCCATTCCGCTTCTGGCTCTT
Pal18	PalAyuSNP2-1187	9.84	T	C	CCTTGGTTACCTTATTTATTAATTTTGTTTTTGTGTCCTGCCTTAAAAGGTCCTGCGTTAGTTCATGGACTGATGGCCTTATTTAGAACATGCTGGATTG[T/C]AATGTTTTACTCTTGCAAATTACTTATTGATTATGTGTCACTGGCATGGTTATTGCTGGCAGACTGTCTAACAATGTTCTTGATATCAATATGAGCTATG
Pal18	PalAyuSNP2-1185	9.84	G	A	GCAGCAGAAGACAGCAGAGGAGAGCAGCAGTAACAGCGTTAATCCTCTACACCACGTTGACGTTTGGGCTTCATTAAGAAAAACACCACTAAGTAGATCT[G/A]CTGTCAAGACGCAACAGCAACAAAAGTAATACAACTACCCAAATCCTTGTTACTAACTCTACTTATGATGTGGTTCTGTATCCGCATACCTGCTCTCTCA
Pal18	PalAyuSNP2-1180	9.84	A	G	TGGCGTAGTGGATCGGCAGCTCGTACGCTGGGGATCCCGCTGCTGAGGGGACAGAGGGCGTGGCTGGATTTTAGACGCGGTCCTTGGGAGTCGCCACGAC[A/G]ACGGATGCTGACGCCCTTATCGACAAGAGATCACCGCAAACTGCAGGACAGTGATAACAGATCTCCCTGCTAAAACTGGAGAGCCACCTCCCTGCCCCGT
Pal18	PalAyuSNP2-1191	9.84	C	A	TGTTATCTGTGTTTGTCTGCCCTGTGTTTGCCCACCACCATAGAACAGCCTGGCTGGAATGGTGTGTGAGAGAGTCAATCTTGGAGGTGATCCAGACAGT[C/A]CCACTAAAGTTTGCAGTGTTGATTAACATAGGGGATTTTTTCGGGATAGTCACTCACTGTCATTGTCGCGACCCATAAAAGTGAAGCCCAAAGAACATTA
Pal18	PalAyuSNP2-1181	9.84	G	A	AGGTCACTGATCTAACCGATACCATCTGCTTGGCCTTGCTGTTGCCGAACAGGCAGCCGACAACAGTTTAAGCACATCAAGCCTCCTTAAGGCTAATTCC[G/A]CTCGGAGCGCAGCCCCCCAGCTCCTGCCTGTCGCTCGTCACTCACCTGACAGCCGTCATGCAGCGGCTGGATGAAGGGGGTCTTGGCCTGGGTCATCTCC
Pal18	PalAyuSNP2-1182	9.84	G	A	GAGAGAGAGAGAGATACAGAGAGAGAGAGAGAGAGACAGAGAGAGAGAGAGACACAGAGAGAGAGAGAGAGAGAGAGAAAGCTCTCCTTGCATGACAGAC[G/A]CGAACCTTATTGCAGAGTGTGCATATCAACACCAATGAGCTTTGTTCTTGCCCGGCAACACTGGCCCTGTTCCAGCCTCTTTTTTCCCCTGTCTGTGGCT
Pal18	PalAyuSNP2-1179	9.84	T	A	TGTTTCAATGCCAACAGAAAGGGACTGCAGAGTGGTATGAGAACATCATCTCCCAATACAAACCAGAGAAAGGGGTGCGTAGGCCTTAGTAAATGTTCAT[T/A]CAAATGCATATGTGTGGCTAGAAGACTTCAAGGACTGTCTCAAGGAGCAGACTTCTCTGGGCTGTCTCCTGTCAGTCCTCCAGCACTTAAGTCCCTCATG
Pal18	PalAyuSNP2-1190	9.84	G	A	AGAAGATGAAGCCAAAGAGGAGCCAGGACAACAGGAAGGACAGGCAGAAGAAGAGCAGCATCCAGCGCCAGCGGATGTCCACGCAGGTGGTGAAGATATC[G/A]GCCAGGTAGCGCTGGCCCTTCTCGCTCATGTTGATGAACTGCACGTTGCAGTGGCCATCCTTCTTCACGAAGCGGCTCTGGGGCTGTTGCCTGGTGTGCA
Pal18	PalAyuSNP2-1176	9.84	C	T	TGCTCGTGGCCATTAGTCATCTCTGACACCGGGGTCACCTCACTCACCCTGGAGGGGCGTGGCAGAGACAGCTGGAACCTTCCACACCCTGGGACTGCCC[C/T]GTGGAGATATCTCCAACAAAACCCTTCGTTTCTCCTCTCTCGCTTTCACAATGACTGGCTGACGTGCAGATTCACAGGACTGGCCTGCTAGCTAGTCGTA
Pal18	PalAyuSNP2-1177	9.84	T	C	CTTGGCAGATATATCCTCATCATGGTGGTTTAGCACAGGTTGGCATGGCAGCCTGGCAGTGCCATGCCAAGAAGTCCATTGGTTGGTAGCACGCTGGTGG[T/C]ATCTTGGCCCATAGGCCGCGTCTTACAGTGTAACACTTGGCACAGTGGGGCTTTTTGTGCTTCAGCCTGCTGGACAGATGGGTGTGTACGTGGACGTGGG
Pal18	PalAyuSNP2-1193	9.84	C	T	GTGATCTTCCAAGACCTGCTGGTGACAGCTGCCACCCTCAGTATTCAAGATATGGGTGGCCATGGGCACAAGGCTGGGATCACAGGCACACACAAGCAGT[C/T]TCCATCATGGACTCTCGCACACACATATACAGAGACAACATACTCTCACTCACTTTCTCTCTCTCTCTCTCTCTCTCTCTCTCTCACACACACACACGCG
Pal18	PalAyuSNP2-1174	11.48	G	A	GAGTGATGAGGGCAGGGTGAAAAGGATTGAGAGAAAGACCGAAAGAGCGAGGGAGAGACAGAGAGAGATAGACAGAGGGGGGAGGGGTAGAGGGGAGCGA[G/A]AAAGACAGAAAGCTCCTTCACAATCAACTGCTCAGGGGGGTTTGACGGGATCGCACACTAGACAACAAATACTCCTCAACACCCGTCTTTGATGAGTCGC
Pal18	PalAyuSNP2-1175	11.48	T	C	GAAAGAAAGAGCGAGGGAGACAGCCAGAAAGTAACCTGGGAACCAGAGCAATTTGCCAGCTCATGCTTCTTCTTTTTTTGCCATAGCAGATATGTCTGGT[T/C]ACCCTCCCATTCAACCAGATTTCCCTTCAGCCAGAATCTGGACTGGCCAATCACAACCATTCATCTGAGATGGGGTGGTTTTAATACAATTACTGCCTAA
Pal18	PalAyuSNP2-1173	13.12	G	A	CACACACACACACACTCACACACACACACACACACTCACACACACACACGCCTCACCACAGGACTGCAATGTGTGTATATGTGTGTGAAGGACAGAAGAG[G/A]ATTGAACGTGCGTGTATGTGCGTTTTGCCATGCGCTGTGTGCTGAGTGTGCCTGTCTGAATATATTTTTCAGTGTGCGTGCGTGTATGCATGTTTGTGCG
Pal18	PalAyuSNP2-1171	13.12	G	A	CTGATGATGAAGACTGCCACAGAGAGACAGATGAGAAGGTTGGCATTGACCACGTTACGAAGGCAGGGCTCCTCCTCCAGAGAAGATGCGATGTCCTTGG[G/A]TGGGGGCCGGGCTTGCGGGGTGCTCTCCCTCTGACGCTCCATCCCACACAGCCAATAAAGCGCCGTCGTCAATCTGGACTGGCTCCCCCCACTTGCTGCA
Pal18	PalAyuSNP2-1172	13.12	G	A	CTACAGCAGGAAGGGAGCGAGACAGACCATACCAACTGCTCAGAACAAGCTTAGAACAAGTCTTTGCTTTCTATGCATTCGTGTAACTAAAAGGGGAATC[G/A]CAGCCGCACTTCTCTGTTTTACCACACATTGTGAACTTTCTGGATCATGTTACTGTAAGTAGAGAGATAAAATCCCCTTTAGTTTCTTTTGGCCTAAATC
Pal18	PalAyuSNP2-1169	14.76	G	A	GCTGGAGATAGCACCTTGCCTGTGAAGTGTTTCTTGAAGTAACCCTCAGACATCGTGGTGACCTCAGAGCCAGTGTCTAGTAAACAGCATGTTTTCACAC[G/A]ATCTATTATGACATTGATTGTGAAACAGTTGCCATAGGCGCCCATGGGTGTGGCCCTGTGTCACAAGCATGGGTGTGGGGGCGGGTGTGGGCTGTAATTG
Pal18	PalAyuSNP2-1170	14.76	A	C	TGCTGTCTTGATGAAGATAAAACAACATCACAGCCTCCTTATTTCAACTTTGACCACAGCTGACACTGGGTACCCCACCTATAGCTGAGACAGGTACAAT[A/C]GGTCTTATATGAGTGTACACATTGTTTATCCTTACCCCTACTCCTTGTTGTGAGTCACCCCCCTGCCACGCAGCTGCAAATCTAACATTCTACATTCATG
Pal18	PalAyuSNP2-1167	18.05	C	T	GTGTGTCAGTTTGCATGCTCAGAGATCCTGCCCTCTTTTAGACATGGACTAGAGCAAACTAACAATGTTATGAAGTCTAAACGTAATGACAGGACATTGA[C/T]AGAACTTATCTTACAACTTCACTAAACCTGAATTTGCCTTCTACATTTTTGCAACTGTGAGCGGAGTGCATGTGTATGTGTGTGTCTGCGCGAGGACAGT
Pal18	PalAyuSNP2-1164	18.05	C	T	AAGTGGAAAATGACTAAACAAGGAGCGGGAAAGAGAGAGACTGTCTGGGAGAGACTTTTATCGTCGCTCCGGCACAGAAATATAATTTTTCCATCAATGG[C/T]CTGGAAATCAAAATGGCAACCGGACTGTCACGTGAAACGTATGGAGACGCTCATCCCAATGACGGTTCGTTAGGTGTGTTGTTTTGCGGGTCGTGATCTG
Pal18	PalAyuSNP2-1165	18.05	G	T	GAGCGGGAAAGAGAGAGACTGTCTGGGAGAGACTTTTATCGTCGCTCCGGCACAGAAATATAATTTTTCCATCAATGGCCTGGAAATCAAAATGGCAACC[G/T]GACTGTCACGTGAAACGTATGGAGACGCTCATCCCAATGACGGTTCGTTAGGTGTGTTGTTTTGCGGGTCGTGATCTGTGGTCGTTGGTGGCGGTCTTTA
Pal18	PalAyuSNP2-1166	18.05	C	T	AGACAGAGAGAGAGAGAGAGAAAAGAGACACATAGAAAGAGAAAAAAGGGAGGGAGAGACAGAACGAGAGACAGTGAGAGAAAGAGAGAAGGAGCTAGGG[C/T]GAAAGCTAATGGGATGAAAATGGATAGGGATAGCGGTGGTAGGCTGGCACGATAAACTGAAAAGGTTAGACAGACGGGAGGTAAAAGAAGATGGGGGTAA
Pal18	PalAyuSNP2-1161	21.33	T	C	ATGGTCATTCAGTTCATTCAGACAGTGGAACAGGTTCATGCATCTCTCTGGAGAGGGATTCATCCGGATCCTTTCCCGGATGTAGGCGACGGTTTCCTTG[T/C]GGCTCTGTGAGCTGTTTCTGGTCGGCCTCAGCAGGCCTTGCAAGCGAACCTGATTGGACTCCAGCGAGAGACCCAGGAGGAAGCGGAGCATTAGGTCCCA
Pal18	PalAyuSNP2-1151	21.33	G	A	CAAGGGTGAGCGACAGCACACACGCACAGAATCAGAATGAGCTTTAATTGCCATGTAAGTTAAAGGTGCATACTGTAAACACATACAGATCTTGCATATG[G/A]AAATCTGAGAATATCACTACATTCCAAAACACTATACAATGGAAAAGATCAAATAAGAGTGGAAAGTAGCAGGTAGAAGCAAGATGACTCAAGTGATTTG
Pal18	PalAyuSNP2-1163	21.33	G	A	CATTTGGTGGTTGTGACAGCCCACGAAGACGAGGCCTACCTTCAGTGTTGAGCTGGTGTTTGAGGGAGGAGGGATCTGTCCACCACTGCAGGGAGAAATG[G/A]GCCACCTCTCCGGTGCACTGTCCCAGCAGCACGCTACCCCCACCGAACAGCACCCGCTCCAGCTGGGGACAACAAAGGGACAAACGGCCAAGTTCATGGA
Pal18	PalAyuSNP2-1152	21.33	T	A	CCCTCAATGGGTAGTTAGACAAGACTAGGTCACAGAACAGGCTGAGTAGACTAGGCCTCAGGCCCTACGCCACTGTTTTTGTCCTCAGTATGTGATACAT[T/A]GACCAGGGCTCATCACAGTGTTGGCCTTTGAGTCAGCCATCAGCCGGTCAAACAGCCAGCCAGCTGAACAGCCAGCCACACCCTGACATAGTCAGCTGCC
Pal18	PalAyuSNP2-1159	21.33	G	A	GAGTGTACGCTAATGTACTTTTGCATGAGTTGGAGGGTTGGATGTTATTGCGGGATATGCCACTGTGTTTTTTTTGTTGTTGCATGGGAATCGTAGTTCC[G/A]TTGGTCTGGTCATTTTGGACTACGATTCATATCTTTGTGCCCCCTTTTGTAGCCTAGCCTGCATCAGCGAAGAGCATGAATGGAGGCTTTGTTGGGTCTG
Pal18	PalAyuSNP2-1921	21.33	C	T	GACAGACACATGCAGAAGCAAAGCCAGACAAAAGAACAGGCAGGCAGACAGACAGAAGCGCAGACAGACAGAAGCACAGACAGACAGAAGCACAGACAGA[C/T]GCACAGACGGGCGATCTGATAGCTAAATAGCATAGGCAGGGAGCAAGGGAAGGAGAGAAGGAGAAAAGAAAAGAGAGAGAGAGGGAGGGGCATTCTCTCG
Pal18	PalAyuSNP2-1160	21.33	G	A	GTGAGATAGGACTCATATAAACAGTGGGCTGGGTGGCACTGGTAGGACACACACGCAGACACATAATGGTCAGAGAGACAGAGCGCAGGTAGGTAGATAC[G/A]TGGGTCTCCGTGTTTGTTCTAGAGGAAACTCTGGTGAACTGACCCGTGTCCAACAGACCAAGGGTGAGAGACTGCGACGGCTAGGAGGAGGAGTGCGAGA
Pal18	PalAyuSNP2-1153	21.33	A	G	GGGGCTGAGGACAGCACTGGCTGACCTACATCTCACTCTGGTCTAAATATACAAGCCTCTCATTACTGTTACTAGCTTTATCTGTGGGAAATATGAGAGC[A/G]CTCTGTGAGTGATGTGTCTCTGTCTGTCTGTCTGTCTGTCTGTCTGTCTGTCTGTCTGTCTCTCTCTCTCTCTCTCTCTCTCTCTCTCTCTCCTACTCTT
Pal18	PalAyuSNP2-1162	21.33	A	T	AGTCTCATTCACGATCCCACCCACGTGATGGAACTTTAGCCTCACATAGACCGACAGTGAGAGAAAACTAGAATGACTTCTATATGGCTACAAATGACAT[A/T]AAAAACTGGAGTAATACAGATGTTCTGTCATGTTAAAAGGTTGGCTGCGTGCTTTCCTTTTTTTCTGCCTGTCTTTTTACAACAGGTCTGGAGCAGTGAA
Pal18	PalAyuSNP2-1158	22.97	A	T	AAATGTCTTGTTTGTCCCCGGGAGTGAGTCCAGCTGGCATTATGGGGTGGATTCCAGTGGTCTCAACATTGGATATGGGGACATTAGGGTAACTGTGATG[A/T]TAAACCCTCTTATCTCTCCTCTCTCCACGGCCACAAGAGAGCGATTCCTGCGTATCTCTCTGGCTCTGATAACCCCGATAGCAGAGGAGAAGAGGATGAC
Pal18	PalAyuSNP2-1156	24.61	C	T	GCCACGCCCCAGATCTGCTGCCGTCCGACGTGGCGTCCGTTCCGTTCCCGCCCGTGACTGAGAAAGTCCTTCCTGGTTAAACTAGGTCAGATGTCTATCT[C/T]GTGCTTCCAGGGGTGATGGATTTGCATGAGCTAGTTTGAGATAGCGACTTCTTGGAGCCATCTCTCTAGCAAACTGTTAGTCTGCAGGTGCAGTAGGGGG
Pal18	PalAyuSNP2-1902	24.61	C	T	ACAGAAGCTCTGATACAAACAGACGAGTCAGGTGACGAGGCGTTCTGTCAGTCGTGAACATCGACTGAATGAACTGGTGTCATTTCTGTGTCCGTCTGTA[C/T]GTGAAGCCTGGTCTGAAAGGACCGTGTGCACACTTCTTCCGCTGCGATGTTGCCAGCTGTGTCTGCAGAGGCTGTGGTTGTTGTGGGTGGAGTGTGTGTG
Pal18	PalAyuSNP2-1749	24.61	A	G	GGTGTTGACAGTCTTCCCTGCCCCGGATTCTCCACTGTAAGGAGACAGGTCACATGTCCGAAAAGCTAATGCTAACCTCACGACTTTAAGAGAGACCACA[A/G]ACAGGTCACGCGTGTGCTGTTTTCGGATGCCGCGTGTACATACGTGATCAGGATCGACTGGTTCTCGCGATCTGTTGAGAGACGCAGGGAAATCATTTGT
Pal18	PalAyuSNP2-1154	24.61	C	T	AGAGAGAGATACAGAGAGAGAGAGATACAGTGAGAGAGAGACAGAGAGAGGACAAATCCACGTTTCTGTGTGTTCCTCACCTTCTCCTCCAGAGTGCTCA[C/T]CAGCTGTGTGAGTTGCTCTCTCTTGAGGTGCAGCTGCTCTACCCTGGACTGGAGGGTCCCAATGAGGGTCTCCACCTCCTTCACTTCTTCTCTGTACTGC
Pal18	PalAyuSNP2-1879	24.61	A	G	AAGACAGATGAGTGCGGAGCTATCGTCTTCCTGATGCTCTTGTGGAACTCGAGTATCGATCTTCTTCAATGACCTTCACGTCAGACGACCTTGAAACCCT[A/G]AACGTACACAGGAAGTCCAATGCAGCAGAGGAACGATATCGCACGTGCAATCTATTCACGGAACACCCCGTCTGTCTCCTTGGTGACCAGCCGTTGACCT
Pal18	PalAyuSNP2-1750	24.61	G	A	TTCAGGTTTTCCATGTTGCCGTTTGTAATGCCAGTCAAGGAGGTGACAGCACATTGAACCGGTTCATCCGAAAAACAGGCTTCAACAAGAGAAGAGTATT[G/A]CGATCACAACTGCAGATGGGGGAAGTTACAGCCCCTCTTACCTTCATGTGGTACAGGCTGTCTCCCGCATCCAGATCTATCCGCTTGGACTTCTTGTTGA
Pal18	PalAyuSNP2-206	24.61	A	G	TTACGTTCAACGATAACGACAGACAGTAAGACATGACAACACACTGCGTTACTGTATCCTTGTAACAGGTTGTAGCTGTAGTACAGTAGCGACAGCAGAG[A/G]AGCCAGTAGTAATGTGTAACTATTATGGGTTAACATTGATGACTAACGATGACAAGTTCATAGCATAACATCTGTAATTCTGCACCACGGTTTAACTTTC
Pal18	PalAyuSNP2-1157	26.25	A	G	GAGACCAGCAGAATGGACAGTAGAGACCAGCAGAATGGACAATAGAGACCAGCAGCATCTGTCTGTCTGCAACAGACTGTCTATCTGCATCACACTGTCT[A/G]TCTGCATCACACTGTCTGTCTGCATCACACTGTCTGTCTGTATCACACTGTCTGTCTGTATCACACTGTCTGTCTGCAACACACTGTCTGTCTGTATCAC
Pal18	PalAyuSNP2-1898	26.25	T	C	AGCCCCAGACCCAGCCCCAGACCCAGCCGCAGACAGAGCCTCTTCCTCAGACCCAGCCTCAGACCCAGACCCAGCCCCAGCCCCAGCCCCAGACCCAGCC[T/C]CAGACCCAGCCTCAGACCCAGCCTCAGACCCAGACCCAGCCACCGACCACTACCCCACAGGAGAGCGGTGTGCATTGTTCTGACTCTTACAGATGCAGAG
Pal18	PalAyuSNP2-1227	26.25	C	T	GACAGAGGGAGAGAGAGACGGAGAGACAAAGACGGTGAGAGAGACAGACAGAGAGAGATGGAGACACAGAGAGATGGAGACACAGAGAGATGGAGAGACA[C/T]AGAGAAAGAGAGATAAACAGATACAGTAAGTGAGGCATATTTACACACAGAGACACAACAGAATTCACCGGCAAACACCATAACCTGAAGATGTCTGAGA
Pal18	PalAyuSNP2-1155	26.25	C	T	AACATGTCGTGACTTAAACGTGGTTTACTTTTAAATGCAAACATATACACTCTCTCTCTCACACACAGACACCCGCTCTTTACACACACACACTCTCTGT[C/T]TCTCTCTCTCTCCCTGTCTCTCTCTCTCTGTCTCTCTCTCCCTGTCTCTCTCTCTCTCTCTCTCTCCTCTCATGTCTCTCTCTCTGTCTCTCTTTCCCTG
Pal18	PalAyuSNP2-1610	26.25	C	A	TATGCTTGGTTTAGCTTGCCAGGGGAAGAGAGATCCAATCAGGAGATCCTTCAGAAGCCAGGACATGAGACAGCATCCCAAACTCAACCCAGTTTCAACC[C/A]AGGTCCCCCTCACTTCAGTTAGCTTAGCAGTCTCTATCCTATTGAGCTGAGAGCAGTTCAAAATCCCTCTGTGAAGAGCCGATCACCCTGAGTCAGTTTG
Pal18	PalAyuSNP2-1472	26.25	G	A	GAAAGGGGGGAGGTGAGGTGAGGTGGAGAGGAGACAGGGGAGGAGGAGATAAGGAGAGAAGGGGAGTCATGAGAGGAGGTGGGTTGGGGAGAGGAGACAG[G/A]GAGGGGGGAAGGGAAAGGGGTAGGGAGAACGGGGAGTGAGAGGGGGGAGGGGAAGTTATAGAAAGGGAGGTAAAGTAAAATCACGTCTCATTGCAGATCT
Pal18	PalAyuSNP2-1228	26.25	T	C	AGTGTGAGGCTGCAGTGATAAGTGTGTTCTGACTTCACGTTGTGGTTAGGGTGCAGTCTGTGTGACATTTGTGTCGACTCGTTTTTCCTCCTGGTTGCAC[T/C]GTTGTCAACATTTGTTTGTGCCTTGGGTCTGTCTGCATGTTGCGTTCGCACGAGTCTGTGAAGCAGGACTTTGTCTCAGTGGAAACATTAAAAGACCACA
Pal18	PalAyuSNP2-1799	26.25	G	A	TCGGGACTACTTTATATTCACGGCACTCTGAGACTAGCTCAAACGGTCGACAGACAAAGAAGCCAGTGAGAACGGTGAACCTTCATCTTGTGAGACTTCA[G/A]TGAATGTAGTGTTTGCAGGTTGTGTGTGTTTGTATGTGTGTGTGTGTTTGTGTGAAAGCTACACCCAAATCCGTTATAATAATCCTGTCTTGATATGCGG
Pal18.2	PalAyuSNP2-1212	0	C	T	GAGACAGTAGAAAAACAATCGTGACATACATTTCTACTGTCCAGTTACCCTCCAAGTGAGAAAGTTATCTGACCATAACTAAAGGGAGTTCATGACTTTT[C/T]CAACCTGAATTCTTTTCTCTTTTTAGGTGCTTTGTTCCGTGAACAGCCTGTCTCTGTTCTGATTGTTAGGAGAGCTTACATGTCTACTTCTCTCTATCTC
Pal18.2	PalAyuSNP2-1213	0	G	A	AGCACTTGATCAGTGTTGTGGTGTCTGTCTTGGTGTGCATGTGTCTGCCAGCAACTGTTTTAAACCCCAAACCCATTGATCTTGGTGTCTGGAGCGTGGG[G/A]ATGTAAGAGCAGCTTTTAGTGGCCATGCCCAGCACGCAGAGCTCTGAGAACAGACCGTAACTTGGATGGTTTCAGTCACAGTGCACTGATGCAGGGCCTT
Pal18.2	PalAyuSNP2-1241	3.28	C	T	GGACTCAGGTTAGGGTGGGTTACACCCTGCATTGGAAAAGCCAGTGGATTCGGGTTGGAGGAATCAGAGTTGACGATGGTGGATCCGTTGCTGCTTACTA[C/T]GTTAGCCTGGTTGAGTTCTAAGCTAACTGATTCTGACAAACAGAAGACTCTCTCAGCTACTAGCCCTGCCACCATCCCATCCAAGGCACTGTGCTCAAAC
Pal18.2	PalAyuSNP2-960	3.28	G	T	GCTTGTTAGCGAGTTTCAGATCCCAGCGATGTCGGTTTGAACATTAAACTGCATCTGGTCATATCAAGTGAACTGAACTTACAGTAGTTTGCATGAACTT[G/T]CTAAACACATTCAAAGTGTTTCCTGTGATTGTGGCGCCGGCTGTCTTTGACTCAATATGACCATTTTCCCGCGACTTACAGTTTCACATTAATAGCTCAA
Pal18.2	PalAyuSNP2-1240	3.28	T	C	AACATGTTGACAAACACAGGCTCCGAGTCTGATCCCAGACCCATAGGGGAGGAGATGGTGTCTGTGGTGAGAGGAGTCAGGGCATAGGAATACTGGCAGG[T/C]GTTGTGGAAGTATTCCACCGTGCTGTGGAAGAGAGTATTCTGAATCCGGAAGAGGTTGCGGTACCACTGGCTTCTGAGGGCCAAGGCCGAGTGTGTCTGA
Pal18.2	PalAyuSNP2-1210	3.28	T	C	ACACCATACACCCACACCACACACACATACCTGCCTACACACAAACCACACACACACATGCCTGCACACACGCCTGCCCACACACACACCACACACAGAC[T/C]GAAAGCACTAATGCACAAGTAGAAATACAACTTGAGTGAATGACGTGTGTATTATCACCATCTCTGCACCCTCACCTCTGACCCACACCTGACTGTCTCC
Pal18.2	PalAyuSNP2-1208	3.28	C	T	GGTTCTAGAGCCAGGGCTGTGGTTCTAGAGCCAGGGCTGTGGTTCCAGAGCCAGGCCTGGGGTTCTAGAGCCAGGGCTGTGGTTCCAGAGCTGGTACTTT[C/T]AAAGACACCCAGGTTGGGTGTGTATTAGCATGGCTTACAGACTGCTTCAAAGGAAGATCCCCTTTCACGGTATCTCTCCTTGGAATAGTCTCCTCTCTGT
Pal18.2	PalAyuSNP2-1209	3.28	C	T	GATACGAGCGTCTCAATTGGACGAGCAGCGAAGAGACCCAACCCTCCTGGCTGCGGTTTCACCTGGGAATCTCTCGCTGGGAGCTATATGACAGGAACGA[C/T]CCCAGTCTGACCCAGCTCATGAGTGACCTGGCCACACAACCCATCCTCACCGCAGGTACGTCTCTCTGTCTCTCTGTCTCTCTGTCTGTCTCTCTCTCTC
Pal18.2	PalAyuSNP2-1211	3.28	T	A	CAAACCACACACACACATGCCTGCACACACGCCTGCCCACACACACACCACACACAGACTGAAAGCACTAATGCACAAGTAGAAATACAACTTGAGTGAA[T/A]GACGTGTGTATTATCACCATCTCTGCACCCTCACCTCTGACCCACACCTGACTGTCTCCTTGTGCTGTGAGAAGGCAGGACAGAGATGTGGAGACGGACC
Pal18.2	PalAyuSNP2-1017	9.88	G	A	CATGGAACGTAAACAACTAAACGATGGTGACCTTCATGACGACGACAGAGGATAGGAACACAATCCTCTCACAACACAATCAAAGTCAAAGCAGTTGAAT[G/A]TCTGAACCTTTGAAAGCAGTCGTTCAGTCAACAATCTGACAGGGGACTTATTTACGAGCTCTGGCAGGTATCTGAATCACACATTCTACAGCGTCACTGT
Pal18.2	PalAyuSNP2-1016	9.88	C	T	TAACAGGAGCCAGGCCAGGGATTAGTTGACCACTGTACTAGTCATCATTGTGCGTTGTCTTATCTGATATTCAGGGTATTTTGATACAATCTTCATTCTC[C/T]TTTATGCTGTGTTGGAGTCGTCCTTCCAAGGGAAGATCCTGATTGGCTGTCTAATCTGGGCCTATGAGGATTTTCCCTGACACACATGACAGCATGGAGA
Pal18.2	PalAyuSNP2-1019	9.88	C	T	TGCGTGGCTCCCGGCCAGATGAGGAGCGCGAGGAAACCCTGGAAACGGAACAGTCCAGCAGACACGCGACGCCAAAGACCAACAGCCTTGAAAATCTGTC[C/T]GTTCTGATTACGAGATTTTAGAACTACCGAAAGCCCCGTTCCTCATCCCCCCCACCACCCCCCCTCTCTCTCTACTCGGCGCTCGAGCATCCCTCCCCCG
Pal18.2	PalAyuSNP2-1018	9.88	T	A	GTGTACTGATGTGCTAGGACTTAGCTACTATGACTTATCGCAATGACACACGCAAATAAACACAGAGAATAGTGTTGCAGCATTGCCTATTTTTGCGTAT[T/A]GCCTGTTCTGACAACTGACGAAAGGAAATTTAAAGGGGTTCAAGTCAGGGTAGTTAGTGTTATTGAGAAGTTCTCTTTGACATGTTGGCTGAATAAACTT
Pal18.2	PalAyuSNP2-1015	9.88	T	A	AGAAAGCACAGAAGGTATAGGAGACAGACGTGTTAACAGCCTCCAAACAGCCTCCTGCTTTTGGACAGCAAGATGGTTTCCTCCATGACACAACCTGTCA[T/A]GGTGTAGCTTATCAGGTCGTCCATAAGGTCTCTGCTGGAAACACAATCTCTCCCCATCCTGATCTTCACTGTATCAGTGCTGGCTGACCTTGGTGGATGA
Pal18.2	PalAyuSNP2-1226	13.16	G	A	TCTTTAGTATCTCCCTCAATCGAAACAACCTCACTAAAGAATCTCTCTTTACAGGAAGGATTTCTCCCTGGCCAGTCTCTCTCTGGTCTCTCCCTGGCTA[G/A]TCTCCGGTCTCTTCCCGGCCAGTCTCTCTCTCAGGTCTCTCCCTGGCTTGTCTCTCTCTGGTCTCTCCCTGGCCAGTCTCTTTCTGGTCTCTCCCTGGCT
Pal18.2	PalAyuSNP2-1225	13.16	A	T	TAGCATAGACAGATGGTTAGCCATGAGGCTAGCATAGACAGGTGGTTAGCCATGAGGCTAGCATAGACAGGTGGTTAGCCATGAAGCTAGCTCACAGAAG[A/T]ATGTAGTGTGTATGTGTGTGTATATAAGTGTGTGTGTGTTTGTTTCTCTGACCAGTTGGAAGAACTTCTTGCGACGGCCCTGCAGCTTAAAGCTGTCACT
Pal18.2	PalAyuSNP2-1224	13.16	A	G	AGTATTTAGTTTGTTTTGTCCATTAGTTATCAGGATGTGTTTTGGGCAGATACCTTGTCTCTGCGCTCTTCGTTACCGAGACAGGAACAACGGTTCAGAC[A/G]GGACAGCTTCGCGTGAAAGTAACGGGTTTGTCTGCACGTGATGCTGGCTGTCGGCTGTAACATGTCCATCACTGTCTCAACTCAGACAGGATAGTGGGAA
Pal18.2	PalAyuSNP2-1907	13.16	C	T	CAGTATTCGCAGTGCTGGGAGTGGCCAGAGCACAGAGAGTAGCCACGCCCCCAACGGGGTCCATCACAACACTGCCTCTTCAGACTCCAAGGTAGGAGAC[C/T]CTGTCTTGAACACTCTCTGTATCTCTGCCTGTCTCTCTCTCTCTCTGCCTGTCTCTCTCTGCCTGTCTCTCTCTCTGCCTGTCTCTCTCTCTGCCTGTCT
Pal18.2	PalAyuSNP2-1218	16.45	C	T	ATCAAAATGAAAGAAACACCCTCAGGGTAAGACCCCTTCAGAGTTCAGAAACACCTTGAGAAGGTCGACACACCACATTGCTCCACGCAGCTTTGTCCTG[C/T]GCATCGTTATGAAGCTACACTTGACTTCACTTCAGCAGGAAGAGACCACCTCACGCCACGCCTTCCTCTCCGCTGTCTGGTCGACCCTCCTGATTGCCAT
Pal18.2	PalAyuSNP2-1217	16.45	C	T	TGCATCAAAATGAAAGAAACACCCTCAGGGTAAGACCCCTTCAGAGTTCAGAAACACCTTGAGAAGGTCGACACACCACATTGCTCCACGCAGCTTTGTC[C/T]TGCGCATCGTTATGAAGCTACACTTGACTTCACTTCAGCAGGAAGAGACCACCTCACGCCACGCCTTCCTCTCCGCTGTCTGGTCGACCCTCCTGATTGC
Pal18.2	PalAyuSNP2-1219	16.45	G	A	GAGACGCATGGAGGTTGAGGTAGGGGAGGTAGAGGCATGCAGAGGTAGAGGCATGCAGAGGTAGAGGCATGCAGAGGTAGAGAAACATGGAAGTAGAGGC[G/A]ATACAGGCAGGTTAAATAGAGGCACGTGAAGGTAGATACAGTACACTCAGAGGTAGAGGGGTGATGGAGGCAACACTCTGAAGCACAGGAACACCACTAC
Pal18.2	PalAyuSNP2-1216	16.45	T	A	GAGAGTGAGAGAAAGAGAAAGGGTTGAGACAGAGGTACCGAGAAAGAGATTGTGACAGAGAGCATCTGTTTGCTTGAGTTCTCCTTTCTTCTTAAAAAGC[T/A]GAAGCATGAAAGGAGACACAGTACAGAGGGGTAAGGGTTAAAAGACAAGGGGACGTGTTCCCGGCTGGACTGCCTGCTGTCAGGAGGAACAGGGGGGAGG
Pal19	PalAyuSNP2-1256	0	A	G	AATGCTTCAGATATTTGACGCATCGTTCATCCCAGTGCTTATCGCGGAATAATCACAAAAGACTTGGGGAACATGCTCTCGAGACGGCAGTTTAGCTGAG[A/G]GAGGTCGGTTTTTGGAGACTCATAACGCCATAGCTTTATTCTTTTCAGGGTTCACTACCTGTTTGGTTGTCATACATAGCCCACTCCCTGATCCAGCAAC
Pal19	PalAyuSNP2-1255	1.64	A	T	CTCTTCAAGCCAGGCCAGAGAAGGGAGCTCAAGATGGACTGAAGCCAAGTAGGAATGCTTCAGATATTTGACGCATCGTTCATCCCAGTGCTTATCGCGG[A/T]ATAATCACAAAAGACTTGGGGAACATGCTCTCGAGACGGCAGTTTAGCTGAGAGAGGTCGGTTTTTGGAGACTCATAACGCCATAGCTTTATTCTTTTCA
Pal19	PalAyuSNP2-1248	8.24	C	A	CCAGCTCGGGACAGAACGGCATGACAGACGAACAGAAGGACAACACCACCGTGTTCACCAAGATCCTCGACAGTCTGCTCGACGGCTACGACAACCGTCT[C/A]CGACCAGGCCTGGGAGGTTAGTACGCACGCCTCCCCCCGTGCCTCCCCCCCCTGTCTCTCCTCCCTGTCACACCCTCCTCACACCTCTCACAGTCTGCAC
Pal19	PalAyuSNP2-1930	8.24	A	G	CTACTCACAGATGCAGTGGCTCCCAGCAGAGCCAGGTGATCCACTTGGTGTGTCCTGTCAGAGACTTCTCAATCTGCTGCCCAGAGACCGCATCCCACAG[A/G]CAGATCTACACAGACAGACAGTGTATTGTAACACACGCAGTGACCATGTATGAGCCCAGTGTGTTTGTGTGTGTATACCCCACCTGGCTGTTTTTGCAAC
Pal19	PalAyuSNP2-1244	9.88	C	T	CAAGGCCAAGGGAGGGAGGAGAGGGAGCGAGATAGAGAGACAAAAAGAAAGAGAGTGAATGTGTGCGATCATATGTGGTATGTGTGTGTGTGTGAGTCCA[C/T]TCAGGGACTGTGTGTACACTCAGGCTAGTTTGAGGCGTCCCGGCGAAGCCTCATCCATCTTCGTCATTGTCATTGACTTAGACAGCTGTTTAACAAACCA
Pal19	PalAyuSNP2-1247	9.88	T	G	ATGCCACCGCCCTCTCTTGCCTTTTCTGAGGAGGGGGGGGGGGGGGGGCTGGGGGGCTGGGCCACCAGCCAGCGCACAGCTCTCGCCTGGCAAGTCTGGG[T/G]TTTTTTTCCTCGCCCGGCAGGACTTTGAAGTGGGTCAGGCTAGTGTGGGGTGACCACTCTGTCTTTCTACTTTCTTAGCCTGTCTCGTTCACCTTCTGTT
Pal19	PalAyuSNP2-1250	9.88	T	C	CTTGCCAAATACTGATGACATAGCCACACCCACGCATACACACACTCACAGTACTGCAAAAGGAGAACTGAATATTACCTGGGGTTCGATATATCGATGC[T/C]CGCACTCTCCCTGTCAGCTTATCCATTCTGAAGCCTCTCCCAGACTGGAATTATTGATCAGAACTTGGTTTTATTCATTGTGTTCGAATGGAGTTAAATT
Pal19	PalAyuSNP2-1249	9.88	C	A	AGAGAGAGAGAGAGAGAGAGAGAGAGAGAGAGGGAGGGAGGGAGGGAGGGAGGGAGACAGAGAGACCAGGCAGCTATCTAGGAGTGGTCAGTAACACCGG[C/A]CAATAGCGGCTCTGTTCTCGGGCCGTGCTGTCCACCAGCTCTTAGTGATGGAGCCCTAAGTCACTGGCTGAGCACTGACCTTTCCACTGAACACCATCCT
Pal19	PalAyuSNP2-1253	9.88	G	A	TGCATCACAGCTGTGGAATGACTCGGAAACAGGTGATGTCAGTGAGCGCGTGTGACCTCTGCTCGTGCTAACGTCTCTTCTGCCTTATCCTCACCTCGTC[G/A]CGTCACTGCCACCCTGGCGATGGCAAGAACCTGCAGGCTCATTTTCACAAACAAGGTTTCAACGTGACGATTGATTCGTGTTTCAATATTTCGCTGTCTT
Pal19	PalAyuSNP2-1251	9.88	T	G	TGTGAATGACCCTGACCTCTGCCCCTCTGTCAGACTACAGGGAGACAGTGGGGATATAGCTAGCTAGCAGCTACCTTGCTGGGAAGCTCCGAACACTGCC[T/G]GGGCCTCGTGAATCCCAGCTAAGCCCCTGTCAGTGCTGACTGATGCGATGCACCATCACTGTTGAAGCTTGGGCATCATCCTGGCTTTCCTTCTCTCTAG
Pal19	PalAyuSNP2-1252	9.88	G	A	GTACTGCGAGAAGAGAGACCCCCACCTGGCCTGCGTGGCCTACGAGAGGGGCCAGTGCGACCAGGAGCTCATCAACGTTAGTCTTCGCCCGTTCCATCCC[G/A]TCATTTACCGATTTCTTTTATCGACGCGTTGCTCGTCGCCTCCGCAGGCCACCTTTTGATGCGTGACGCTGCTTTGCTTTGCAGGTGTGCAACGAGAACT
Pal19	PalAyuSNP2-1243	9.88	G	C	AGGAGGAGGCAGGGATGGAGGCATGGTGATATAACCAGACAGAGGGAGGAGAAAGGATGGAATGGAGAAGAGAGGTTAGAGCAGAGGTTGGAACAGGAGG[G/C]TGGCGATGTTGCATGTTGAGGGGCGGGGCTGGAGGCTTTTTGAACGCCCTGGCTCTGTGCTGATGTGAAGGTCTCTGAGGCCAAATCATCCCCCTGATAA
Pal19	PalAyuSNP2-1929	9.88	T	C	CTCCCGACTAGTGAATAACATACCACTTGTGCCCGGAGAGCTTGTGGATTCGTGTTCGACTGCTAATATCATTATGTTGCAAGTATGAGACAGACAGGAG[T/C]GTTCAGAGGCAGGAAGGGTATCTACTCACAGATGCAGTGGCTCCCAGCAGAGCCAGGTGATCCACTTGGTGTGTCCTGTCAGAGACTTCTCAATCTGCTG
Pal19	PalAyuSNP2-1245	9.88	A	G	TTCCCTGTCTGCGGAGTAGAGAGTCCCTTACTATCTGGCGGAGTAGGAAATCCATTCCATTAGTGCTAAGGTTGGAAGGTTGAGTAACCATGCCTGCAGA[A/G]AAATCCCATGCTGTAGGAGCTTGGCTGGTTCACATGTCTAACCTTGTGTTTCCTCTCTCTCTCTGTCTCTCTCTCTCTCTCTCTCTCGCTCCCGCTCTCT
Pal19	PalAyuSNP2-1246	9.88	A	C	CGTCCATGACCTCCAGGACTGCTGGCAGACACAGCGGCACCTCTACATTAGTGAGTCTCAAAGGGAACAGTTAGCCCCCGAACCCTACTACTGTCCTAGC[A/C]CCAGCCCCGACCCTACCACTGTCCTAGCACCGGCCCCCGACCTTACCACTATCCTAGCACCACCCTACCACTGTCCTAGCACCAACCCCGACCCTAACAC
Pal19	PalAyuSNP2-1254	11.52	C	T	TTTAAGACCGTGTCCACTGCCCATGACAGACTGCCCTAGCTCTGTGCTGTGTGCAAAGCCACAAAGTGCTCCTTATGAATGCCTTATGAAGACCTGGTTT[C/T]GCCTGAGCGCTGATCTCTCTCCCTGCGCTGTGTGTTGGCGAGGCCGGGAAGTAACGTGCCGTGAGCAGCCTATCGTTCCAGCTCCTGTTCAGTGAACACT
Pal19	PalAyuSNP2-1257	11.52	T	A	GTGGGACAATAACCACGCGCCAGCTGATGCGTGATCCATGGGTTTGACCCCTGACCCTGGGACACATTGTTACAACCTGTTTACATTGTGCAAATGAAGC[T/A]AAATGTTTTCGATAACCCTCGCCTTCCTCCCCCCCTTTCCACGTCGTATCTCCTGACAGCTCTCCACCCTGTCCTCCCTCCCTCTCCTCTCCCTGTCCTC
Pal19	PalAyuSNP2-1258	13.16	C	T	AAGGGGAATCTGCTAACCAGAAACCAGAACCGGCTAACCACATGGTCCACCGAGAGCCTCGTTGGTGGAGCCGCTCTTAGCGTGGAGCCAGAGGGAAATG[C/T]GCCAATCTATGAATGGATGAGACACCAAAGACAGTTGTTAATCGCTATCCTCCTTTTGGTGTTTGAAGACCCTCGTGTCTCTGGAGAAGATGGCAGCCAT
Pal19	PalAyuSNP2-1259	16.44	T	C	GAACTAGAACCCAGCCAAACGTACAAGGTCAGGGACCAAGGTGAGCGCAGAGATTTCTTCCAGACAGACGAAAAGCACAGCACTGTGTTGATCACTACTG[T/C]TCAATCTGAACAGCATTATGTGGTGCTGTAAAGGGGAGAGGAACACCACCAAATCTGGGCTGTATCGTGTCAATCGAGAGGTGCAAAATATTGTATTGGC
Pal19	PalAyuSNP2-1260	18.08	T	G	ACACAGAGGCTAACTGGGGTGTGTTATGCTGTGCTTTGCTGTCCTCACCTGTGCTATACGGTGCCCATGCTGTGTTACGCTGTGTCGTGGTCATGTCATT[T/G]TGTCCTGTCCTTTGCTGTGCTGTACTTGGCTCTGTGTTGTGTAGTGCTGTCCTGTGCTGACCTGTGCTGTCCTGTGTTCTGTAGTGCTGTCCTGTGCTGT
Pal19	PalAyuSNP2-1265	18.08	C	T	GTGTGCGTGTGTGAGAGAGCGTGAGCGAGTTGGCCCACATTTAGTTCTGGGGAAGCAGGCAGGTCAGCGGTGCAGTAATGCGTGTCCCTGAGACTGTCCT[C/T]GCAGCCTCTCTGCTGTCCTGTCTGGGCCGGCTGCGTGTGGCACCCCCTGCTGTCTGATCACCGCAACTGCACCTGCAACCATTCACCTGATGAGAGGACT
Pal19	PalAyuSNP2-1261	18.08	T	C	GTGTTATTGCACGACAGTATCTACAAACGACGTGACTCCTCACGGTCCAGCTTGAGACAGCCTCCCGTGACCAAGAAGCTTCACAATTATTTGGATCCTT[T/C]CTTTCATCCTTCAAACAGTCGGGTGACGGCCGTCCAGTGGCTCCTCCGAATCCTTGACCTTCACTCCGTCCTTCTCTGACCGGAGTTTTACATTTGGACT
Pal19	PalAyuSNP2-1264	18.08	T	C	ACAGCATCTTCCTGACGGCCATCTTGGGTCTGCCAGAGGCTCTGATCCCAGTCCAGCTGCTGTGGGTCAACCTGGTGACAGATGGCCTCCCTGCCACCGC[T/C]CTGGGCTTCAACCCTCCCGACCTGGACATCATGGACAAGCCCCCCCGCAATCCCAAGGAGCCTCTTATCTCTGGCTGGCTCTTCTTCAGATATCTGGCCA
Pal19	PalAyuSNP2-1263	18.08	G	T	CTGAGGGAGGGGAGGGGGAGAGGGGGAAGGACAAGGGGGGGTGAGGATGAGAAGGAGGAGGGAAGGAGAGAGAATGAGGTTACATAAGGCCCTGGGTTTA[G/T]AGCATCACTAAAACATGGCAAGTAAGAGGACAACAAAGACCTCAGAGGGGAGCCTGTCTCTTCACATACATAGTACCACCACTGAAGAAACGACAATATC
Pal19	PalAyuSNP2-1262	18.08	C	A	GATGTTGGGACTGGCCAGCGTCCGCGCGTCCGTCAGCCAGTTTGTTAGCGCATTGTAGGTTTCCCGACTTGATGACAGACAGACAGACAGACAGACCGAC[C/A]AGAGATTAGGATGGATAGATACAGATTGAGGCTGGTTAGTAGGTTCATAGCAGGGCGACATTAGAACTAGAGCCATGTCTTACCTGGTGATGTCATACAC
Pal19	PalAyuSNP2-1266	19.72	G	A	AAGGAGACGGAGGCCTCTCGTAGAGAGAGCAGCTACACAAAGCCCTGCTGCTGGGAGACAGAGCTTCTGTTCTCCTCTCCTCCACGGTCCTCCATGGCTT[G/A]TTAGTGCATCTTCAGTTAAGACCCCTTCCTTGAGCAAATGTTTGGGGCTCTTCAAACCACAAGCCCTTGTTACTATAGTCTAACACCTGTCCACACATCA
Pal19	PalAyuSNP2-1267	19.72	A	G	ACATGTTCAGTGACCTCCCGAAACTTCTGCTCTGTACCACAAGTTCTAAGACTACCGAGCCAGGCACATATTTACAAACCCACAACTAACCAGAGGGCAC[A/G]CAAACACTTAAAAGGGGACAAGATACTGGACGGTTCAGTAAACACTGAAGAGGAAAGAGAGAGAAATTGCAGAAGGGGTCATCGATGAACATTTTTTGAT
Pal19	PalAyuSNP2-1268	24.65	T	C	TCTGTTCAACAAAGATGGACAGTGAGTCACACTCATGGCCCCCTTCACCACACCATCGCTCACACACCTGTCCACACGCCCGTCTAAACACACACACGCA[T/C]GCACACGCACGCACAGACCAAGGGACATTCTTCCAACGGGTTGACGTTTGCTGCCTGTCCCCCAGGTTTGTGACAGATGGGACGGTGGCCATCTTCATGT
Pal19	PalAyuSNP2-1270	24.65	G	T	CCCTGCAGGCTGGAGGGCATCTCTGTGTGGGACAGCACATACTCCTACAGGCCGTGAGGAGACAGACAAATCAAGAAAACAAGGTTATACTTTTTGTTTA[G/T]CCTAAGCATCCATTTCCACACGTGACCTAAGCCAGACAAAGCTAGTTTTCGTCCCACCCTCTCCGCCAGCTCACCTGGCTGTTGAGGAAGCTCTCTGCCT
Pal19	PalAyuSNP2-1269	24.65	A	G	AGTGAGTCACACTCATGGCCCCCTTCACCACACCATCGCTCACACACCTGTCCACACGCCCGTCTAAACACACACACGCATGCACACGCACGCACAGACC[A/G]AGGGACATTCTTCCAACGGGTTGACGTTTGCTGCCTGTCCCCCAGGTTTGTGACAGATGGGACGGTGGCCATCTTCATGTCAACGCTCTTCTTCATCATC
Pal19	PalAyuSNP2-1272	29.59	T	C	GACAGACAAGGAGACAGAGAGGAGGAGAGAGCAGGGTACATGTGAGGGGAACCAGAACCTCCGGACAAACGTGTGGTGATTGACGAACGGGTGAATCCAA[T/C]TACAACAACCGCCTGCTTGAACCGGCCAATGAAATGTCTAAATTGCGAGACCTGTTGGAGCCAACCGGATGATCCGGTGAACGAAGCAGAACGTTATGAC
Pal19	PalAyuSNP2-1280	29.59	G	A	GCCGGGAGCTGAGCGAGGCGGCTGGGCAGACGGCTCTTATGTTCGAGAAGATCATCATGGTGAGGCGTCTGGGGGCCTTTACTTACTGTTGACGTTTTGT[G/A]CGTTCCTACGTTCGTCGTGCGGTATTTCGAACTTGGCTTTCGGTGAAACTAGCTTAGTGCTGACGTGTGATGGTGACGTGTGACGGAGACGTGTGACCGT
Pal19	PalAyuSNP2-1281	29.59	G	A	GGAGAGGTTTACTTTCATGACTGCCTTCTCAATGCTCCCCCTCCCCTTCCCTCCCACACACACACACCCTTCCCCTTAGGTCTGTGGAAAACTCACGTTC[G/A]AACGTGTTATCCGAACATAAGTCACCGATGAGATTAGCCGGATCCTCGTGTGCCCTCCGACCCTTCGCTTTCCTGTCGCTCCCTCCGTATGATTCTCTCT
Pal19	PalAyuSNP2-1273	29.59	C	T	CTCCCTTGGTCAGCTCCTGCAGTTCTCCTTGCTTCTCCAGCCAGCGGGTCGTGGAGATGAGGGGGACGGCCTGCGGGGGACAGGGGACAGTGGTTGGTGA[C/T]CCATCGCTCCGTCATCCACGCTCCTCATCCTGGCTGCTGTCGAGGTTTGGTGGGCAGTGTGACGGAGGAGAGGAGACGACGCACCTTGAGCTGGTGAAAC
Pal19	PalAyuSNP2-1271	29.59	G	A	AGTTAGAATGTTCATGTGAGTAGTCAATATGCAGCTGTCAGTAGTAATCACACTGCTAGCATTTACCTGGATTATAGTTGGCAAAAGCTGCCAAAAAGTC[G/A]ACCTCGCCCTCCGAATCTGTCTCTAGGTGCATCTCACACAGACGGTTAAATATCACTGAAAGTAAATGAATAACAATTCAGAATAATAACAAGACTTGCG
Pal19	PalAyuSNP2-1279	29.59	C	A	CATTTTAATGCATAGTTACAGCTTACATAAAAGCAAACAAAAAGACAGGCACAGTCACAAACTGACTGAAATAATATTTTAAAAGGTTTGAATTTCAGGT[C/A]TTTACGGTTTCTTTGTGGTTCCCATCAAAATGCCTTGTACATTATGATGTTTTATCTCCTCCCTGCCAGAGATATCTCTGATCATCCTCTTGTGTCTCAG
Pal19	PalAyuSNP2-1275	31.23	T	C	TGTGTTTACAACACCTACTGATAACAGTACACTGATAAGAGTACATTGGACTGTACGAGTTTAAAGAGGCTGCTCTCCTGGTTGTCCTACCTTCTGTTCT[T/C]GTGATGGTCATCATGGTTTTGAAGAAGCCCGCCTGTCGGCCAGTCATGGACATCACCTGGATCCTGGACTTGACACAGTCCATGGGGTAGACCACGAGCC
Pal19	PalAyuSNP2-1274	31.23	C	T	AAACCGTCACATTGACATGAGAGGAAGATGTGTTTACAACACCTACTGATAACAGTACACTGATAAGAGTACATTGGACTGTACGAGTTTAAAGAGGCTG[C/T]TCTCCTGGTTGTCCTACCTTCTGTTCTTGTGATGGTCATCATGGTTTTGAAGAAGCCCGCCTGTCGGCCAGTCATGGACATCACCTGGATCCTGGACTTG
Pal19.2	PalAyuSNP2-1312	0	T	G	CGTGAATTAGACAGACGAGAGCATAGATGACTAACAGTACGGTGGAGACTTACTGAAAGCGCTGCTAGCAGCTCTCATCTTGACATCCATTATTTATATT[T/G]ATCTCAAACGTGTCAGATTATGGTTTATAGCGGTGACTGTCTTGGTTGCTGGGTTGATAAGCTTAAACTGTAACCTGATTTAAAGTGTTATCATTTTTAA
Pal19.2	PalAyuSNP2-1926	0	T	C	TCAGCTGCATAGACAGTCACAAGGACCTGGGCTTGGGTGACTCAGACTGGAACTTGTTTGAGAAGTACTGCCACAGCAAACTGTGCAATGTCTTGTTCAC[T/C]CGCGAGCTGGCTGTGAGACTTCAGGGTAGCAATGTTACCTGCTACAGCCTTCACCCAGGTTAGTGTTGCAGCCACTCTGGTGTCAGAGACAATCTCATCG
Pal19.2	PalAyuSNP2-1313	0	G	T	TAAATTATCCGAAGAGGTGATAATAGTTAGCGATAATAGTTTTCACTATGTTTAAAAAAACAACAACAACATTGTGACAGCAGGCAACCATTTCCATTTA[G/T]TGAAACATAAACACGTATCCACAGTATTTGAAGCTGTTGAGATGTTTTAGTGTGAGCTCAGTAGCGTGGTGGAGGTACAATATTCCCCTCGCAACCATCC
Pal19.2	PalAyuSNP2-1310	1.64	T	C	GAACACGCAGGTCTGTCTGAAGTACGTGATGCAGAGTTCCTGTTATAATGATTGACATTCCTGCTCATAGCTCTGAGCAACATCCACTTCCAGCGAAAAG[T/C]GTACTTGCGGAGGATCAACTTTCCCCGGAGCTTCAGTGGTCTCGTTAATGATGAGCGCCTGTCACGTCTGTTGGAGTCTTGGCTTCTCTCCTGCTTCTCA
Pal19.2	PalAyuSNP2-1892	1.64	G	A	GACAGACAGACAGGCAGGCAGGCAGGCAGGCAGACAGGTAGACAAAGGGCAGGTCTGGTGGGTGGTGGATCAGCTGGGATTCAGTCTGGCTGTAATAAGT[G/A]TGAGTGCACCTAGTCTGGATCAGCAGTAACACCTGCTACCTTCCTGTCTGTGAAACGGTCTGTGCTGTGATGAGAGACTGCAGGCAGATGGAAGCAGATG
Pal19.2	PalAyuSNP2-1941	1.64	C	T	GTCTGTGTGGGTTAGGGTCTGGATAAAGACAGAGGGCTGTGCGCTGGAAGAGGAGATGTGTGTTTGTGCGACTGGAATAATTTAAGTGTCAGATTAGCCT[C/T]TCTGGATAATTCTGGGATAGGATAGATTGTAGATGGTTAGAAATCTTCTGTGCATGCATGTGTGAGTGTGCGTTCCGTGTTGTGTAAGTTGGTCTGTCTA
Pal19.2	PalAyuSNP2-1893	1.64	C	T	AGCCAGGGGCCCCACGGAGACCCTCAGGAACGGACTCAGTGTGGAGGAGGAGCTAGCCTCAGGTGAGACTACAGGATACCTGCATGGCTGCTCCAGAGAG[C/T]GTGACCTCTATCGCTCTCCAGAGGTCGTGATGAGCAGCTCCCAGGAGCACAGTCACGCTTGGTTTGATGAAGTGGGTTCATCACCTGTGTTATTATGACT
Pal19.2	PalAyuSNP2-1894	1.64	T	C	TGGCCCAGGTGGCTTCTGGGAACTACCTGTTTGTGCAGCAGCACACGCACCCCACCTTCCACGCCCTGCACAGCCTGGACCAGCAGATGAGGCTATGCTA[T/C]GCCCAGCCCAGCTGCCCTGCTCTTCCCGCCCCAGTGGAAGGTACTGACAGCCTGGGTTTAGGGCTGCTACTGTGCTCGTGAGCTGGATGCTGGTGGGATG
Pal19.2	PalAyuSNP2-1309	9.91	T	C	AGGGGCGTGATAGGAGGGAGGGGAAGGGAGCCAGGCTAGCCTGCACCAGATCCAGGGGGTCCGGCGAACCCTGGCAGAGAGAGCCAGCCTGGCAGCTGGG[T/C]TGGAGGCAGCAGTCTGGATCCACACAGTCCGTCAGACCGTCTGTAGCGAGACACAACGTTCAGGTGAGAACACAGGAATCCTAGCAAGGTGAGGCTCTTC
Pal19.2	PalAyuSNP2-1305	13.19	C	A	TCCTGGCGGTGGACTGGGACCCCACAGCCCTCCACCTGCGCTACCAGACGTCCCAGGAGAGGGTGAGAGGCTGCCTGCTGGCCTCCCTGCTAGCCTCCAA[C/A]CCTGGCTTCTGTGACTCATGTCATAACAGTTATACCCTGTTTTGTGTTCATGGAAAGTGTTTTAACGTGTGTGTCTGTGTCTGTGTGTGTGTGTGTAGAT
Pal19.2	PalAyuSNP2-1304	13.19	C	T	TCTCCCCCCTCTCCTCCAGGTTCTGCAGAGGCTGCCCAGTGGAGTGTAACGATGACAGGGCCGCAGTAGGGAGCTCCTTCCTGGCGGTGGACTGGGACCC[C/T]ACAGCCCTCCACCTGCGCTACCAGACGTCCCAGGAGAGGGTGAGAGGCTGCCTGCTGGCCTCCCTGCTAGCCTCCAACCCTGGCTTCTGTGACTCATGTC
Pal19.2	PalAyuSNP2-1303	13.19	A	C	AAGGGAGACAGGGGAGACGGGGGAGGTAGGATGAGGTTGGTTGGATGTGCAATCTAAACACACCGTAAATCCCACGCAAATGTTTTTTTGTGCAAAAGGG[A/C]CCATATTGGTCTGAGTACTCACGCAGACAGCGTTGATGTCCGACTCGTGTCCGGTGAAGGTCTGCCTGCACATACTGTCCCTGATGTCCCACAGCTTGAT
Pal19.2	PalAyuSNP2-282	13.19	G	T	GCCAATTCATGCTGGTTCGCCAGTTGATGTCATAGTGTGTTAGTTGCAGTGTGTGTGTCATCTGTGTGTGTCATCTGTGCGTGTGTGTGTGTGTGTTGGG[G/T]ATGTGGTGTGTGTGTGCTGTGTCAGTGTGTGTGCGCTGGCTGTGTTGTCAGGGTGTGTGTGTTGGGTGTCAAGGTGTGTGTGCTGTGTGTGTGTGTATGT
Pal19.2	PalAyuSNP2-1308	13.19	T	G	TCTGTGGTCTATCCCTTCATCTTCCTGCGTGTGGACTGGTCTGACAGTGGGCGGGGCATTGAAGCAGGAGGAGGAGGTGCTGATGGGGTGTTTATCTTGT[T/G]CAGAGGCGGAGACAGGAAGTTACTCTCGCTACACTAACCAATCACAGCTGTTTACTTCCTTCTCTCGTACGTGCTGCTGTCAACACCGGTCTTGCTGAAA
Pal19.2	PalAyuSNP2-1298	14.83	C	T	GGAGCAGGCTGGGGCAATGCAGAGCTCTGTGCAGACAGTACCCCTGCTTCATGTTTCAGAACTTCTCACATGACTGCTCACAGTCACCAGCTTCCTTCAA[C/T]TGGTTAGAGGGTGGCCGCCTGTCTGTCTGACCACCTGTCTATCTAACCACTTGTTTGACTGACTGCCTGTCTGTCTGACCACCTGCCTCTCTGACTAACT
Pal19.2	PalAyuSNP2-1307	14.83	G	A	AGGAGAGCAGTCGCAGAGCAAACGGACGCTCTGCCGAAGAGCGTCTCTGCGAGGCGCTCGCTGCGTGCCCTCGGGCCGCAGCCTTGGAGACAGGCGAGCG[G/A]CACGCCAGCGCTGGGGAGATTGGAATTTGATCGAGATCAGTTCCGGAACGAGGTTGTGACCGACTCCTGTGCAGCGAGCCAGAGAGCTAGAGACGAGAGT
Pal19.2	PalAyuSNP2-1297	14.83	C	A	TTTCTTCCCTGTCTTGTCTTCAATATTAATCACTACACGGAGACGGCTGATGGAAGGAGGAGCAGGCTGGGGCAATGCAGAGCTCTGTGCAGACAGTACC[C/A]CTGCTTCATGTTTCAGAACTTCTCACATGACTGCTCACAGTCACCAGCTTCCTTCAACTGGTTAGAGGGTGGCCGCCTGTCTGTCTGACCACCTGTCTAT
Pal19.2	PalAyuSNP2-1306	14.83	T	A	CCGGTTGGAGAGGATGATTTTGGCGGCTCCTCGCCTCCTGCCCGCAGTGATTGTGTGGACAACGTACTTCCTCAAGCTTCTCTTCAAACAGACAGCAGCG[T/A]GATTGAGAGGGGTGCTAGAGTTACCAAGGCGACCGTCACCTTAATGGAAATTGCGGGAAAACTAAAAGGGTTTCTTCAGATGCACTCTGGATGCAAACGT
Pal19.2	PalAyuSNP2-1295	16.47	A	G	GCGGATCGATGTGTTGTGATTACTGAGCTTCGCACAACAGTTTGTTTCTCGCTTACGACACTGCTTCCTGCCAGTGGCCCGTGTGTTTTTCCCCCTTCGC[A/G]ACCTCTTCTTTCATGACCATCTCACCCTTGGTCACCCCTGTCTCTATCGATCGCTAATCAGCTTTTAATTCATTAAGACAGCGAGAGACCTGCAGATTCG
Pal19.2	PalAyuSNP2-1296	16.47	G	A	ATTCAGGACAGAAATCAATGAGTCCTGCTCACTGGAGGTCTCAGGTGAAAACCGTGACAGCTGGCCTGATTGAAGATTGATCACAAGGCAGAATCACCGC[G/A]GTCCATCATGTAGAAGCTCGCTGTACTCGCGGCCTGTCAAACTGACACTGCACACAGGGCTTCCCTTAACGCCTCGCCAATAAAGTTGTCCCTCCCGAAA
Pal19.2	PalAyuSNP2-1277	18.11	G	T	TCTTGAGGCCTGCGCTGCCGTTGGTGTACACTTCAGCTCCCATGGTCTCCGTTTGCATAACCGCCTGGAAAACAGCAGCACAACATCCATGGATGTTGTC[G/T]CGTCAACACGCTGTCTAACGGTTGGTCCTAAGTGGCTCGGATGGCCAAATGTTCCTGCGGTTTGGCTGTCGGGGCGTTTTCTGTTGGGGCTCACGGTGGC
Pal19.2	PalAyuSNP2-1889	18.11	C	G	GTCATCACTCGTCGCCTGTAGCCCTCTGACTCTATCCCTACCATGCGAGGGAGGGGTGGTGAGGTCATTAGCCTGCGCCCAGATCTCTGGTAGTGGAAGG[C/G]AGTGTGGAGGGTGGAGTAGTTAGGGTCAGGGTTTGTGACTGGGGGCCCTGGCTGTCGAAGGAAAGTGGACAGATATACACAGGCCTGGAAAAGCAGCACA
Pal19.2	PalAyuSNP2-1300	18.11	C	T	GTGGCAGATCCGTATTAGAGAACTGACAGTGAAAGATCAGGGAAGGATCAAGTGAAATCAGGGAATGGTGGCGTGACGTACGTATCGGAGAAAACAAACA[C/T]AGAAATATGGAAAAGAAGATGGAAAGGAAGGGTGGTTACGGATGCGACGGCGGTTTAAACCTTCAAACACACCCACGAATATCAACAGAAACAAGAAGGA
Pal19.2	PalAyuSNP2-1301	18.11	G	C	TGAAATCAGGGAATGGTGGCGTGACGTACGTATCGGAGAAAACAAACACAGAAATATGGAAAAGAAGATGGAAAGGAAGGGTGGTTACGGATGCGACGGC[G/C]GTTTAAACCTTCAAACACACCCACGAATATCAACAGAAACAAGAAGGAAGAGTTCACCCAAGCACAGCAGACAAGAACATCGCCCGCTGTCTGCTAGATC
Pal19.2	PalAyuSNP2-1299	18.11	C	T	ACAACGGCAGCATCTACAGCATGCACTCGTTTGACTATGAGAAGCTGAAGGTGTTTCAGATTCAGGTGCAGGCAAAGGACCACGGCTCTCCTTCTCTGAG[C/T]AGCAACGTCACGGTTCATGTTTTTATTCTGGACCAGAACGACAACGCGCCTTCTGTTATCTACCCCTCCGCTGTCATGGGCTCAGTTTCCCACCAGAAGA
Pal19.2	PalAyuSNP2-1302	18.11	A	G	GTCTCTCTGGCTGAGTATTCAGGAGCAAAATGCAGCCAGACACACCACTCACACTTCTGACACCATCTTTCTGTCCTCACTCACACACATCCACACGCTC[A/G]CATCCCAAAATGAGGCCTGTGTTGCCAGGGACCCTGCAGGGTACTCACAGAGGTATAGAGGTACCCCTCGCTGTTCATCCCCAGGTACAGCCCTGTCTTT
Pal19.2	PalAyuSNP2-1276	18.11	C	T	CAGAGACGCAAGACAGACAAACGAGACAGACGAACAAGCCGGTTACCATTGGCTCCGAGGGATTCTTTTCAAACTCCACCTCTCTCATTCTGGTCATCTC[C/T]GTGCCGTTCTTGAGGCCTGCGCTGCCGTTGGTGTACACTTCAGCTCCCATGGTCTCCGTTTGCATAACCGCCTGGAAAACAGCAGCACAACATCCATGGA
Pal19.2	PalAyuSNP2-1278	19.75	C	G	AAGGCACCCGAGGTAGATGTTGGTCATCGCGATCCTGTGCATGAAGTGTCGATCGTCGCTTCAGTAGTTCATAATCACTGCATGTTCCATCTTTCCCACG[C/G]TCAACAGCATCAGTCTCTGGGTCTGTCGAGTCGTCGGCTAGAAGTCTGAAGTGATCTCTGCTCTTTCGTTTGTCCCGTGGATTCAGCGGTCTCCGCGGAC
Pal19.3	PalAyuSNP2-689	0	G	T	TCCAGGTTAGTAACTTCCACATCGTGTTCCGAGTGCACCCTCATCCCGGTAGAGAACCAGGAGGAACCCCAGCAGGTTCTGGCCCGAGTGGCACCCCAGC[G/T]GGCCCCTCCACCTCCCTCCCTACAGCAGCAGCAGATACAGAGCAGGCAGTAGACAGAGAAGAGCTCCAGCCCCGCTCAGCACCACCGGTCTCGCCGCGGC
Pal19.3	PalAyuSNP2-690	0	G	A	AGTGCACCCTCATCCCGGTAGAGAACCAGGAGGAACCCCAGCAGGTTCTGGCCCGAGTGGCACCCCAGCGGGCCCCTCCACCTCCCTCCCTACAGCAGCA[G/A]CAGATACAGAGCAGGCAGTAGACAGAGAAGAGCTCCAGCCCCGCTCAGCACCACCGGTCTCGCCGCGGCGTTGCACAGGTCCTCGTCGCAGCACTCGTTG
Pal19.3	PalAyuSNP2-691	0	T	G	AGGAACGCCAGCGCTCGGCCGACAACACGCCCTGGACTCCCTCGTACTTCAGCAAAGAGGTGCATTATATCAGTAGAAGTCTGCCTTAACAACAGCCACT[T/G]CTGACACTCTCCACTGCAGGACCTGAAGGACCTGCTCTGGGACACATCTGGGATTCAACTGTGTGATTGTATTACGACTAAACTGAAAGTGGTTCTAACT
Pal19.3	PalAyuSNP2-1670	0	T	G	GCTGAAGAATAGCCTGATCCGACAGCCAACTGAGGAGGATCCGGATGAGGGCATTAAAGACCTGGTGGAGATCACGCTCAAAAAGATGGTGAGAGGAATG[T/G]GTACCGTTACGGTTTGGTTCAACTGTTCAAAGTTCGTTTGGGGTTTGGGCTGTTACCGCACGTCCTCCTCCCTTTCTCTCTCTCCCCCTCCCTCTCTATC
Pal19.3	PalAyuSNP2-1669	1.64	C	A	ACAGAAAAGGCAGAGAGAGAGGAAGACACGACAGGTCAGAATCGAACCCAGGATCCTTGATTAAGGCCTAGTAACACCAACCAGGAAGTCACTAGGGCAC[C/A]CAAACGCCACGTCTGATCCTCTGATCAACACGTCTCCTTCAGAGTGTCTGTCAGTCTTAAATCCTGGCTGTCTTGTTTCAACACAACTGACCGTGGATTG
Pal19.3	PalAyuSNP2-1289	4.92	C	A	CGGGTGTGGGCGACCTGTTGCTCAGAGCCAGAGGTCATCACCTGCTGTTCCACTCGCTGCTTCTCCCTGACCAGCCCCTCCACCGCATCCTGCACCTGGG[C/A]AGCACAGGTAGGTTCATCGAAAGGTCACGCCAAGGTCACACAAAGGTCAAATCAGATCAGAACAGGCTAGGTTTTGGCCCATGTAGTTTAAGAAGCCATG
Pal19.3	PalAyuSNP2-1668	6.56	C	G	AGGTGGTGGTGGGGGGGTTTGAGACGGTAAACCTGGCAACGCACATTCAGTGCAATCAGGATCCGTAATGAGCAGTGTGCATTTGAAGACTAGGGCGTGT[C/G]TGTCTGCCTCCAGAGTCTACCTTTAATCATCAGTTTACCTGGCAGAGCAGACACATCTAAGGCTCCTCTCCTCCATCAAGATGCTGTGGCCGCCATCGCT
Pal19.3	PalAyuSNP2-1294	6.56	A	T	CATGCGGGTCCATACAGTGGAACGAAATGTCGTGCCTCACAGAGCCACGGTGCTACATAAGTACAGACATTCAACAGGACAGTCTAACAACAAACAATTT[A/T]AAATAAATATAACATTTTTCCTATACATCAACTAAACAGGATACAAACTATACAAACTGTACGAATACTTACCGATGTGCATGTACATAGAGTATTGTAC
Pal19.3	PalAyuSNP2-1667	6.56	A	G	GAGGTGTGTTGGAACACACGAAGAACAGGGACTCGTAGAAGTCCTCGTGTTGCTATGGAGAAGAAGAGTTGGAACAGCTCTGTGGTTACAGCATCTGACT[A/G]CAGATCAAGAGGCTAGTCTTCATCCTCTTATTATGGTATGTCCTGTATGTACCTACAGAACACCTGTAGGTACCTAGAGAACAGTATGGCCTGTTCTGTA
Pal19.3	PalAyuSNP2-1293	6.56	T	C	CAGTGGGATCACAACTGCAGCTTCAGTGGTGTTTAAAGAGGGCTGAGTCTTAAGCAGACTTGACGTGTTCACACACAGAGAGCAGACGGACTGCATGGTT[T/C]CTTTTAACAGCATCACTGACGCTTGAGTCACTATGAAAACACAGACTTAGGTTTTATGTCAGTCTGAATTATGGAATTTTCTTTTACAGAACTGCAGTTT
Pal19.3	PalAyuSNP2-1292	9.85	G	A	TGGGGAAGTTGACCACGTACCTCCAGCACCCTGCACCAGGCGTCTGATGTAGACGGATCCATGAACGAGGTCGACACAGAGACAGCCAGGTGCAAATACA[G/A]ACAGGATGCTGGGGTGGGGTCATGGTTGTGGTCAACAAGGGTGTACTGGGGACTCGTGGGTAATTATCTTCACAGTTATACAATTCAGAACCATGATGAC
Pal19.3	PalAyuSNP2-1290	9.85	A	C	GTGCATGTCCGTATGTATATATGTGTGTGTGTGTGTGTGTGCATATGTGTGTGTCTTTAGATGGCAGGTCAGCTGAGAGACAAGACAGACAGACACTCAC[A/C]GCCAGAGGACTGGACATGCGTTCCAGGGACTGCAGGATGCGTCGAGCTGTAGCGCTGGTCACCCCGCAGGGCTGGACTGCTGCTGGCTTTGCCTTCATCT
Pal19.3	PalAyuSNP2-1288	9.85	C	G	CCCCCACACACACCTGGTCCATGCAGAGTTCCTTGTTGGGCCTCTGTACCAGGGTGTCCAGACGGGTGTGGGCGACCTGTTGCTCAGAGCCAGAGGTCAT[C/G]ACCTGCTGTTCCACTCGCTGCTTCTCCCTGACCAGCCCCTCCACCGCATCCTGCACCTGGGCAGCACAGGTAGGTTCATCGAAAGGTCACGCCAAGGTCA
Pal19.3	PalAyuSNP2-1291	9.85	C	A	TTTCAGGGCAGATAAAGAGACCGCTGTTCTGGAGAGTGGCCATGTTACACTTCAGACATGACAGGGAGAAGAAGAAATAAAACAAACTAGCACACCTCTC[C/A]AAGCTAATGGGAGTGGCTAGGTTTGGCTGTCTAACTAAACCTAAACCTACAAACACACACAACGTCGGAGCAGAAAGGCCGAGCGCACAAACGGAGGCTT
Pal19.3	PalAyuSNP2-1286	16.44	C	G	AACCAAACCCCGCTCGCCCCCAAAGCGCTGGAGTACCATCTTCTGAGCTCCGGAACCAAGCCAGCGGCACAGGCCCCACACAGACAGCCGCAGAGGCAGA[C/G]AACACACGTCCTCATTCGGTCCCTCAGCCCCAAACAACACTAACAAGCTAATACTCGCCTCCTTTGTCTCTGGAAAGTGACACAATCTTGGCACTCAATG
Pal19.3	PalAyuSNP2-1287	16.44	T	C	GGGAGGAGGGGGAGAGATGTTAGGATGAAGAGGGTAGCCATCTTTAGAAAATGGTTTAAGTAATGCTAGAGGCAATCAGGTCTTCTAACATGTTTATCGT[T/C]TCATTGTTTTTAAGTCTCATGTGAAAGACATTTCTTCTCCCTGTCTCCAGGGGGCGCTCCTCACCAGTCGACTGATCTCCTCCTGCCTGTCAGGGGCAGA
Pal19.3	PalAyuSNP2-1285	18.08	A	G	GACATGGACAGAGAGATAAGGACAAAGAGACAGGGACAGAGAGAGAGAGGGGGGGGGAGAAAGAGACAGGGAGAGAGACAAAGAGAGAGTGTAAACGTGT[A/G]TTTCCCTGTTCAGCATTTGTTTATTTGACTGTTAAGACTTTGGTGTTATTATTCAGCATTGGAGACATCATACCTTCCCCTCAATCCCAATCCCACAGTC
Pal19.3	PalAyuSNP2-688	19.72	C	T	AGAGAGAAGGAATGGGGGACAGAGAGTGTGGAGGCAGGGAGAGGGAGGGAGACAGGGAGAGGGAGGGCTGTTTGTCATCAGGAAGACAGAGTGAGAGGCT[C/T]ATTGATCCACAGCCAAGTCACATCTCTCCGTTTCTCTCTCCGTCTCTCTCCCACTGTTGCTCTATCTCTGTCTCCCTCTCACTTTCTTTCCTTGTCTCTC
Pal19.3	PalAyuSNP2-686	19.72	G	A	AGATATATGAAGAAATGTGGGGTAGGAGGGAGGATGGGCGAGAGCAGGCTCTTCAAAGTGTGTATGTGCTGATTCCTGAGAGACCAGCTTTATTCCTCCT[G/A]ATCCCTTCCACTTCATTACGCTGTGAGCATCCATACATTATTCAGCTGCTCAGCCCTCTGCCCACAGGGACCAATACTGCCTTTAACTCACACCTGAACC
Pal19.3	PalAyuSNP2-1284	19.72	G	T	GAGGAGAGTGAAAGAGATAGAGCGTGACAGAGAGAGGGAGGGAGAGGAGAGAGTGAAATAGAGAAAAGAGAGAGAGAACGTGACAGAGGGAGAGGAGAGA[G/T]TGAAAGAACGTGACAGAGAGAGACAGAAAGAGAGACTAGCAGCGTGTTTCCAACCCCGCTGGCTCCAGTAAGGCTCCAGCCTACATGATACACACCCTCC
Pal19.3	PalAyuSNP2-1282	19.72	T	C	TGTGCATGATCTAAGTATTATACAGTATCATCATCATCATCGTGTTCACTCCAGCAGTGTGGGTAAAGACAGAGCAGAGCAGTGAGAGTACAGGTGTGAG[T/C]CCTAGAACCAGAAAGGAGACTAGCAGAGACACTTACAAACCCACGTCCACGGCCCCTGTCCATGTCAAAGTCCCTGGGGCTCCTGTCCATGGGCCCCCTG
Pal19.3	PalAyuSNP2-1283	19.72	T	A	AATGCATTATATCATACGCATTCTGCTTAGTTTTTAGTCAAATGCCAGTTTCATGAGTATAATGGAGACAGACAATACGATTTTAGGATTCATTCATGTC[T/A]AGGAAACTGGGCCTAAATGTATAACTAGAGCAGACAATATTTCCTACTGTCATAGAGGAAATCATGCCAAAAACACACACCATCCTAACTCACAGATGGC
Pal19.3	PalAyuSNP2-687	19.72	C	T	TGATCCCTTCCACTTCATTACGCTGTGAGCATCCATACATTATTCAGCTGCTCAGCCCTCTGCCCACAGGGACCAATACTGCCTTTAACTCACACCTGAA[C/T]CTGCACTGTCGTTTACACAACCATCCTGACTCTGTCTCTCCATCCACACTCCCAAACTCCTGCTGTCCATCCACACTCCCAAACCCCTGCTGTCCATCCA
Pal20	PalAyuSNP2-1960	0	A	G	ATGATCAAAGCACAAGAAAGATAGCCAGTCGTAGCATCTTAACAAACAGACAGGGTGCCCACAGTACAAAGGTAAGGACAGCACAAAGACTGGTCACAAA[A/G]CAGGAACCTAAATACACAGAGCACTTGTCTTCTCCAAGTCGGACAACTGGCTTCTCACCGGTCTCCAAGCATGCACAACCCACCAGAGGATTCAGAACGC
Pal20	PalAyuSNP2-1962	1.64	A	G	GCCAGTCGTAGCATCTTAACAAACAGACAGGGTGCCCACAGTACAAAGGTAAGGACAGCACAAAGACTGGTCACAAAACAGGAACCTAAATACACAGAGC[A/G]CTTGTCTTCTCCAAGTCGGACAACTGGCTTCTCACCGGTCTCCAAGCATGCACAACCCACCAGAGGATTCAGAACGCAGCAGCCCACCTGATCTTCAACC
Pal20	PalAyuSNP2-1319	6.57	T	C	GGAAGTTGCATTTGCTTTCCTTTTGAGTAGGCACTTTGCAGTTGGGTCTTCAGCCCCTTTGAAAGACACCTCAGATCTCAGAAGAGATATTCCAGCTTCT[T/C]TGACTGATGGTTGGTGTCATGCCAGATGTACCAAACAACCACCGAGTCGGCCAGTCTCATTGGAACTCACTAGTGCATTACAGAAATAAATGGTCCTTCA
Pal20	PalAyuSNP2-1318	6.57	C	G	ACAAAGTGCGCTGAGCTCACCAAAGGAAGTTGCATTTGCTTTCCTTTTGAGTAGGCACTTTGCAGTTGGGTCTTCAGCCCCTTTGAAAGACACCTCAGAT[C/G]TCAGAAGAGATATTCCAGCTTCTTTGACTGATGGTTGGTGTCATGCCAGATGTACCAAACAACCACCGAGTCGGCCAGTCTCATTGGAACTCACTAGTGC
Pal20	PalAyuSNP2-1911	8.21	C	A	GGCTCTCTCCTCTCAGCCTGATGTTCTCTCACTCCATCTCTGAGGCTGTGGGCCAAGGCCACCATGGAGGAGATCCATAAGCTGATGAAGAACAGCTTCA[C/A]CTCTTCCCTGGCTCCGTACGAGGACGTCCCGGTGCACAAGGTTGTGTTCAGCACCTCAGCTCTGGCCCGGGATGTGGTGAAGGCTGTCTCTGACAGGTTT
Pal20	PalAyuSNP2-1317	8.21	G	T	AGAGAGGGTCTGTCTGCACGCTGTTACTGGGAGACAGAGTGGAGTGGAGGAGGGGTTTATATAGCAGTGACATATGAAGGAGTCAGCAGGAGAGGATGGG[G/T]TGCTGACTGTCTGCTTGGATACAATAACAAGTCTTGGAGTCTGGAATGTGATGACTACAGTTACATTGCCAAGCAGAATAATAAGAGCTCTGTCATAACT
Pal20	PalAyuSNP2-1912	8.21	T	C	GTTTCTTTGAAAGGAGTGGAGAGAAGGTAGGTACCTCGGCTGCGACCCATCTTCTTGCAGAGTGGACAAAAAGGAAACAGCGAGATCCATATCTGGTCCA[T/C]CCTGAGGGACAACTGCTCCTGTTGTCTATCCCTTTTGAAACCCTGTCCACACCTGTCTCCTCCTCCACCCTTAGGCTCTCCTCCTCTTCCAACTCCTCAT
Pal20	PalAyuSNP2-1909	8.21	G	T	GTAGCCAGTGGAGGGAGATGAAGGGCAGGGTATCTTGAGAGCGCCTGGGTAGATTGAAGATCAGGTGGGCTGCTGCATTCTGAATCCTCTGGTGGACTGC[G/T]CATGCTGGGAGATCGGTGAGAAGCCAGTTGTCCGACTTGGAGAAGACAAGTGCTCTGTGTATTTAGGTTCCTGTTTTGTGACCAGTCTTTTTTTCCTGTC
Pal20	PalAyuSNP2-1314	8.21	G	A	GAAGGACAGAGTGCCGGCCGGCCAGTCCAGATACACTCCTACTCTGTGGGAGCTGGAGGGGGGGACAGGTATGACAGTGCTCTTATTATTGTGCCAGGCA[G/A]TGTAACGTTTATCATCACAGTCCAGACTCCAGGACTTGTTATTGTATCCAAGCAGACAGTCAGCACCCCTTCCTCTCCTGCTGACTTCTTTATATGTGAC
Pal20	PalAyuSNP2-1325	8.21	G	A	TAAGCCTGCAATTGAGAACTCGACACTCCCTCAAATCAACAGTCGAAAAAGTCATTAAAGAGACATTTAGTCATGTTGTCTGTCGCTCCGGAGTCGCTGC[G/A]TGGCGTTCGTTCGACTTGATTCATTTGCTTACCTCTTCTAAGCTCAGCTGTAGGTATTCTATCAGCGCGAAAGGGTTTATTCTGCACACGCGCCTTAATG
Pal20	PalAyuSNP2-1323	8.21	A	T	ATAGGTACACTTAACCCTGACTAAACCAAATCACCACAACAACTAATGGAAATGTTTTAATGGACCCATACTGACGCTAATCCTCAGAAGAGCGGACTCT[A/T]TTTTCCGAACGTGGCTTCACCTTAGTGGGGGGTGGTGGTTCCAGCAGGCTGTCCTCTTCTTCTTCTTCTTCTTACAAACCAGATTCCTCCCACACAAAAG
Pal20	PalAyuSNP2-1321	8.21	A	G	CACAGCCTTGTCCCATATTGTTATCTAGCCCACCTACTTTTTACATGTGAATGATTGACATATGTATCAGTTTAGATGGTGACAGGGGTGAAGAAAAACA[A/G]CTATTGTGCTCATTCTGCCGTTCGACTAAAAGGGCATACTCACCTCTTTGGGGTGGCCTTTGGAATTGTCTGTCTTGCTGTTGTTATTTGTTCCAACATG
Pal20	PalAyuSNP2-1938	8.21	A	T	AATATGCTTCACGTAGTTAGCATACAGATTGAATAATTTAATAGGTCCAAGAATTAATAACATCAAGTAGGTAGTTAAAAACAAAGGTAGCAGGGAGATT[A/T]CCTGGTGAACACAAACTTGAAAAGGTGGCTTTTGAGGTTCTCTATGAACAATGGCAGGCCTGTTGGAATTTGGTTGGGGAGGTGGTTGTAACTGAAAAGG
Pal20	PalAyuSNP2-1961	8.21	C	T	AAGCACAAGAAAGATAGCCAGTCGTAGCATCTTAACAAACAGACAGGGTGCCCACAGTACAAAGGTAAGGACAGCACAAAGACTGGTCACAAAACAGGAA[C/T]CTAAATACACAGAGCACTTGTCTTCTCCAAGTCGGACAACTGGCTTCTCACCGGTCTCCAAGCATGCACAACCCACCAGAGGATTCAGAACGCAGCAGCC
Pal20	PalAyuSNP2-1875	8.21	A	G	ATGAAAGGAAGTTTGGGAGGAAGACAGCACACTAAGACACCTCTGTCACTCCAATCAACTCATACACATTAGCCCAGATAAAGCACACAGGAATACGACC[A/G]AACATTCAACTCCTTGTTTTCAAGTACAAGTTCTACATAAAGTCTCTTCCATTCCTCTAGTCCTGGTCCTAGCATGTTCTTGTCACCATTCACTTCCTTC
Pal20	PalAyuSNP2-1320	8.21	C	T	AGGGGGCAGGAGAGGAAGGTAGCTGGTTAATTTCAGCACCTGGAGGAAACTACCAGAGTTGCAACTCTGACTTGAAGGTCCTGGTCTTGCAGAAGAGGGC[C/T]CTGCTCACTAACGCATACTGTTCGTGTGTCAGTGGCTTTCCCCAAATGTGTAATGTCTTCTTCTTTTGAGTTGATGGAAGATTGCAATGGAGTGCACTGT
Pal20	PalAyuSNP2-107	8.21	C	T	AAGTAAGGGATGCTGTCAAACTGAAGAAGGAGTCCTATCGAGCCTGGTTGGCTTGTGGGACTCCGGAGACAGTTGACAGGTATCGGCAGGCCAAGCGTGC[C/T]GCGGCTCGGATTGTCGCGGAGGCGAAAACTCGGGTCTGGGAGGAATTCGGGGAGGCTATGGAGAAGGACTACCGGACGGCCGCAAGGAAATTCTGGCAAA
Pal20	PalAyuSNP2-1315	8.21	C	T	CCTCTAAAACCCTCAGGACAGTGGATGTTGAGAACCAGGGCTGCCCACCCACACCGTAACATACATCACACTGTTAACCCCTACCAGACTCCTCATGCAA[C/T]ACTGGAGTGAGAGATAGAGAGGAGCAGTGGTGTGTGTGTTCCCCGCCTAGGCCAGGCCTTATTGTGTCTGTTCTGGCTGTCCTTTCCAGGTCCCAGTCAT
Pal20	PalAyuSNP2-1322	8.21	C	A	ACTCTCTTCATGGACGCACTCTTCCGGAGCTGGACCAGAGCTTCGTAGGACAGGGGGCCTCGGGGTAACCCAACCTCAGGGCCTCCTTTAGGGGCCCGGA[C/A]TTTGGGAGGAGGAGTAGGGACCACCGCAGCGTTCACCTCGGATGGGACACCGCATTGACCCGACCTGGGCTTGGTGACTGAGAAAGAGGCCTTGGACTGG
Pal20	PalAyuSNP2-1326	8.21	A	G	ACACTGTGGGTAAGGACGAGGGTCCACCTGACAGAGACACTGTGGGTAAGGACGAGGGTCCACCTGACAGAGACAGAGAAAGGCCATCCAGTCGAAGCAC[A/G]GACATCAATCCAATAATTAAACAAATGGAAACGCAGAGTCAATCCTGGACTGCGTCCCATGAGAAGTCAGAGGGTTATATTTAGCCAAGGGATCATGCAT
Pal20	PalAyuSNP2-1324	8.21	T	G	GCTAGAGGAGGTGCAGAACCAAGGAGAAATCAAATGAAACGACCGTTTTCTCCAACAGCGACCAGTCAAACCCCCCATGCGGCCCCCTTCTTTGTCAACA[T/G]CCTACGTCACTGCCACGGCAACAGCAAATCGGAGTGACAGACAAAGCAAAGATTTGATCCAGAGCCTGTGGTGTCGAACGAGTGAAAGGTGGGAGGGCTA
Pal20	PalAyuSNP2-1168	8.21	T	C	TATTGTCGGGGCCCGCAGCCTTGCGTGGGTTAATCTTAGATAGTGTCTTCCTTACGTCGGCTGGAGACAGACAGAGTGCCTGGTCGTTGGGGGGAGTGGG[T/C]AGTTTTTGTGCAGGTGTGTCATTCTGCATGTCAAACCGTGAATAAAAGTGGTTGAGTATATCTGGGTGGGATGTGTCATCATCACAGGCCTGTGGCGGGG
Pal20	PalAyuSNP2-1908	8.21	A	G	TGAATCTGATGCAGGCTGAGATGAGTAGCCAGTGGAGGGAGATGAAGGGCAGGGTATCTTGAGAGCGCCTGGGTAGATTGAAGATCAGGTGGGCTGCTGC[A/G]TTCTGAATCCTCTGGTGGACTGCGCATGCTGGGAGATCGGTGAGAAGCCAGTTGTCCGACTTGGAGAAGACAAGTGCTCTGTGTATTTAGGTTCCTGTTT
Pal20	PalAyuSNP2-1923	8.21	G	A	ATCCCAAGAAAACCATCCCTACTGTGAAGCATGGGGGTGGTAGCATCATGCTTTGGGGATGGTTTTCTGCACATGGGACAGGGCGACTGCACTGTATTAA[G/A]AAGAGGATGACCGGGGCCAGGTATTGCGGGATTTTGGGGAACAACCTCCTTCTCTCAGTTAGAGCATTGAAGATGGGTTGAGGCTGGGTCTTCCAACATG
Pal20	PalAyuSNP2-1881	8.21	C	T	CCGCATAGTATGCAACGATTTGAGTAAACTGAGTGAGGTAACACCAGTAAGCAGCATGTCTAAAAATGCCCTATCATCCTCAGCAGGATTTGGCACTCCA[C/T]TATGCTCTTTATAGAGCTTAAACTTCTCCTCTGCATACTCCTGGAACAATTCATCACGTTTCTGTTGTCTGTCTGCATACAGCCCATACAGATTGTAACC
Pal20	PalAyuSNP2-1910	8.21	T	C	GCTGCTGCATTCTGAATCCTCTGGTGGACTGCGCATGCTGGGAGATCGGTGAGAAGCCAGTTGTCCGACTTGGAGAAGACAAGTGCTCTGTGTATTTAGG[T/C]TCCTGTTTTGTGACCAGTCTTTTTTTCCTGTCCTTACCTTTGTACTGTGGGCATCCTGTCTGTTTGTTAAGATGCTATGACTGGCTATCTTTCTGGTGTT
Pal20	PalAyuSNP2-1328	9.85	A	C	CCACAAGCATTCACTCATGTACATGAATATTGACATGGGAATATTATACTGGAAGTCATTATTTTTATATGCATATACAGGGGTGTTCATAAAAATGTAT[A/C]GTTTAACTATAACGGATGACGGTCAGGAGCTACAAAAGATAAATATTATTTTATGTTTATTTTGCCTCATTCGTTTCTTGCCTGCCATGATTGGGAAGTG
Pal20	PalAyuSNP2-1316	9.85	A	T	TAACACAGCACTTCCCTTGGCAGCTGCTTGTCCCATGGTCTCATGGCGTCCTCACATCGCTCTGCTTGTCTCTATTGGACTTTCACTTGTGTCTCTGGCC[A/T]GTGTTTGTGTCTCCTCCTGACTCTGAGTTTTCTTGTCCTCTCATCATCTGTCTTCGACCTGCATGAAGCCCTCATCTATGTTGCTGGGTGGGAAAGCTAT
Pal20	PalAyuSNP2-1327	9.85	C	T	GGTTTTCTGGGTGCAGTTATGTGGACCTGCCAGGGTACTCAGCCATGATGGGGACGCTGTACAAAGACCCTAAAGAGGGCGAGCCAGACCGCCAGACAAT[C/T]CCCCTCACCAAGATCGTCTGCGGACCCTCCGAGTCTCAGTTGGTCATGCTACAACTGGAATAGTATGTACAGTCCAGCCTCTAACATTGGGTGGTGAAGA
Pal20	PalAyuSNP2-1329	11.49	G	A	ATGATACTCTGGGATGAGGACACAGGGGACGGGGGGTAGAGGTACGGATGAGGTCACCGTGTGCCTCATTACACCCTAATGGTCTACCAAGAGGTCAGAC[G/A]TCAGCCCACTCTGTGGTGTGGAGCGCAGACAATCGGACCTGCCACGGTTAACTCTACGTCCGTACTAGAACGTGTCAAACATGGGTCATTTGTCCTTCTC
Pal20	PalAyuSNP2-1331	11.49	A	T	GCCGTGGTCGCCATGGTCAACCGTGAGAGGAAGGAGGGGAGGGTGAGATGCTGACCAGGGTTTACATGGTGTAGGTGGTGACCGGTGCATGGAGTCAGCC[A/T]GACAGTGAAAATGGGGGGAAAAGAATGAGGGATGGGATCAAAACGCCGCTCAGTGTCCAAGCACGATCGACATGCAGTGGTACATCCAGTCGAGGTGTGT
Pal20	PalAyuSNP2-1332	11.49	G	A	GTTGGGGAAAGTGACAGCAGACCTTGCAGCAGAGGCAGACCCAGAATATTCCCTGTTTCTGATGTCCCTCATGCAGGGGCTGCACCTGCCTCCATCACTG[G/A]GGTCACCAGGCCAGCAGCTAGCCCATTCATTCCTGACTGTGAGGAGGCAGGTTCAGGTCACTGCCCTCCAGAGTGGGCTCAGCGGACCCAGGGAGCACGC
Pal20	PalAyuSNP2-1330	11.49	T	C	AGACAGGTGGCCTAAGATGTTCCTCTCACCACAAAAAGAGAGCCACTTTCGTGGAACTTTGGGTTTGGCACCTGGAAAGAAGGGGTCCTTCCCGCCTCCA[T/C]GGACTCCCCACGGTAATGTTTAGGTCCTGGGAAGGCACGGCAGTCTGAAGTTTACACAGCAGCCTGGGTGGGGGGACGGACGGAAAGTTAGACATGACCC
Pal20	PalAyuSNP2-1335	14.78	G	A	CCACTGTCTTCGTCTCAGAGTGTTTTGACTTGATCTTGTCAGTCGGAACTGAAGCATTGAACATCACACGGAAAGACAGCGCATGTTTCCACAATCTGTG[G/A]TAGAGTCGCGACCCAGCACATTTTAAACCAGTGACCCAGGCAGTTTTTACACACCTTACATCTCAAGCCTTGTATCCCCTGTTGGTAACCACAGTCTCAA
Pal20	PalAyuSNP2-1341	14.78	A	G	GAGGATGTGCTGAAGATGCACACAGCCGGTGAGAGGCAGGCCGGGGAGGAGTGGTGAAGGGAGGGGGGGCAGAACGTGCAGGTGAAAGGAAGAAGACAGG[A/G]AGGATGGGGATAGAAAAGTTCCCTGTGAGGAAGCCTCCTTCGCCCCTCTCCACATCTCCGAGAGCTTCCTCGTCTAACTCACCCTCCACACTCCGCAGAC
Pal20	PalAyuSNP2-1343	14.78	G	A	CAAGTAATTAGATACCACCATGTAATGAGGAGAGACTCTGGAATGTGACAGCACAAAATGGATCAAAACAACTCAGCGGTCTCATGTTTGGGGTTGGGAA[G/A]GAGCAGCTCCGAGCCGCGCTCTTCTTCAGCTCTGCCTGGCTTATTGATGATGACATGGGTGAGCTGTGAGGAGCCTCAGAGGAGAGAAACCTTAGCAGTT
Pal20	PalAyuSNP2-1342	14.78	G	A	CCAGACAGTGAGCCAGTAGACAGAGGACCTGAGCTGTCTACATCACGCTCCTCTGGTGATCATCTCCAATGCTGGGGGCACATAGACCCCCTCAGCTGAG[G/A]TGGCCTGTTAATATAAGTTTGCTCCTGTCTCCGTGCAGCCTCCCTGAGAAGGAAATTATCCAGTAGCAGGGATGAGCTCCCCACTTTCCTTTTCTTGCTT
Pal20	PalAyuSNP2-1339	14.78	C	A	GCTACTGTTGCTTGTGTCTGGCAGCAGTCACACGTTCCTCCAGCAGTGAGACGAGACAAACAGCAGCTCCCGATAAGGGCTTAGTCAGATAACCCCTCAT[C/A]ACCTCTCCGTCTCCCTCTCTCTCTCTCTCACTCCTCCCTCCCTCTCCCGCTTGCATCAACTTATCGGCCTGTCTCTTACCTCCCTCCATCCCTTCTTTAT
Pal20	PalAyuSNP2-1338	14.78	T	C	AGTTTGATGGAACAATGGGAGTTGGAGGATGGATGGAGGCAGGCGTGCTGAATAGTGATGCAGACTGGAGGCTGTGTGTGTGCGTGTGTGCGCGTGTGTG[T/C]GTGTGTGCGTGCGTGCGTGGGGTTGTCCTTTCCTGTACTCCTCCTCCACCCCGTCGAAGGTAGAGAATGGAGAGATGGATGGAGTGGCGGTGATTCAGCC
Pal20	PalAyuSNP2-1333	14.78	G	A	GACAGGACCGTTAAAATGACCTGAATCTGGACCTGGCTTTGGGCCCATATGCTCTTGAATGATCCTGAATGCACACAGCACATCTGTGCGGTATGCTAGC[G/A]GAGGCTAACAGCCAATGGGAAGCAGCAAATGGACCATCAGCTGCATGGCCAATCACCTGCTGCAGAACCTTCTCTGCCCCTGCTGTAGTTTGTTGACAGT
Pal20	PalAyuSNP2-1345	14.78	A	C	CCTGTGCTGAAGGCTGAGGCTCCTGGTACAGCCCTGTGATGGGGGGCCCCGGCCTCACAGGAATGAGCCAGTGGTGCAGATGTTGGCACAGGCTCCTGTC[A/C]GGAGCTCATTACCCATCAGCCCTTGTGAGTAGCTGCACAGCTATACTGAGGTGGGATAGTGAGTGAGGAGACCATGGCTCTGAGAAGCTGAATCAGCATC
Pal20	PalAyuSNP2-1336	14.78	T	G	GTCCTGCCCAGCACTTTATATCTTTTCACTGGCTTTGAACTTATGAGACAGGAGACACAACATCCTCATCTCCCACACTTCATGCTCCTCCCTCCCTCGC[T/G]TTGTGTCTCTCTTTCGGTCTGTCTGTCTGTCTGTCTGTCTGTCTGTCTCTCTCTCTCTCTCTCTCTCTCTCCCTCTCTCTCTTTCTCTCTCTTATGTATT
Pal20	PalAyuSNP2-1334	14.78	T	C	CATGGCCAATCACCTGCTGCAGAACCTTCTCTGCCCCTGCTGTAGTTTGTTGACAGTCGCTTGGCCCATTCACACTATGAACAACAGGCAGCGTGTTCTT[T/C]ATGTCTGCATGGTCTGGCTCTGATCGTTGAATCAATAAAGCGGTGTTGAGTAGATTAATAATGATGAACAACCATTATGATACTCTGAACTAACAGCATT
Pal20	PalAyuSNP2-1337	14.78	C	T	GATCCTGTGATTCTGCGAGGAGGGAGGACTATAATTCTCCTTAAACTCCCTCCCTCCTTTTCTCCCACACCCTCACTCTCTCGCCCTCTTTCTCTATCTC[C/T]ATCTCCCTCTATCCCATTATCTCTCTCTATCTTTATCTCACTCCCTCACCCTCTGTCTCTTTCTCTCACTCTTTCTCCCTCTCTCTTTCTCTCTTTCTCA
Pal20	PalAyuSNP2-1346	14.78	A	T	CAAACACATGTTCTGAAAGAAGCAGACCTCCTATAAATCCTTTCAATTAGATGTTGAGAGCGCTAAGTGTTTACTTCTTGTTGAACACAGTAGTAAACAC[A/T]GGTCTGAAACACTTCAACACCACGGCTGTCACTGTAGTGTCAGACGACTGAAGCTGCTCAACTTCTCTTTGTAAAACAGAAAGGATCCCTGATCTCTGCC
Pal20	PalAyuSNP2-1344	14.78	G	A	GATGGTAAAGAAAGCAACGACACTATTTAGCCTGAATAGAGCACTTGTCAAGGCTGCAGACACTGCCTCAGCCACTCAGAGGAGACAGCGGAGGGTAGGC[G/A]AGCCCCAGTGCCGGGCTGGACAAATCACCTGGAGTGTCATCACGGCCAGCTCTGTCCCCCGCCCCCCCCTGGCAGTAATGACACCATACTGCACCCTGGA
Pal20	PalAyuSNP2-1340	16.42	T	C	ACAGGAGAGAGACAGAGGAGGAGATTATTGTGGGGCTGAGCTGGTTCGTATATTGATCATTTATCAGCCTCATGGGTCATGACAGATCAACACCAACGCA[T/C]TGATTGAGATCAGTTGCGTGTCAAATGTAAACACAGACTAGACAGGAGCCCAGCAGTTAAAGGTTCCACTTACAGGGTACTGCATCAATTCGGAAATGAT
Pal20	PalAyuSNP2-1350	16.42	C	G	TGAGCCTAAACCCGTTTTGAGGGCTGCTTGTGGGTAGGGCTGCAGGTGAGACTGTCTGCTGGACTTGACAGGACCGAGAGACAGCGAGAGCTCCTGTCAA[C/G]CTGTCAGGATTTCTCTGCTTTTCTGCTGTATTTGAATGAGCTGGCCTGTCGCTCCGCTGTGTTCCGTGTGTCTCTCGCTCTACCTTCATCTCCTCCCCAG
Pal20	PalAyuSNP2-1354	16.42	G	T	GTTCCCGTGAAATAATACTTTTCTGAAGGTACCACATGCTGAGCAGAGGCTGGTTTAACCTGCTTTAATTACTTGGAGACATCGGGAGAGTAGACTGGAT[G/T]GCATGATTCAGATAGATCCCACTAGTTACATTGCAGGAAACATCCACGGAGAATTTTCAAACCTAAGACCTTCTACTTCATCTTTTCGTTCTAATACTCA
Pal20	PalAyuSNP2-1349	16.42	T	C	GCTGAAAGCCACTAGTCAGACAGAGGAGCTATGCAAAAAAGTTTTGTATTGTCATCTGACGTTGTATTTTCAATGTACTACATTGAAATGTAGTACATTT[T/C]CATAATATACTACATTTCATTAACAATTCTCACATAGAAGTACCCAAAAAAGAAGTAACCAAACTGGGGATAGACTCATTTCATGCAGCCCAGTTTTCTA
Pal20	PalAyuSNP2-1353	16.42	A	G	ACCATTTTCTGCAGAAAACAAAGGACACCACATTGTCAGACACTCATGCCAGGATATTATTTAAAAAATTAGTGAGAATTCGCTTCAACATGAGCGTGTG[A/G]GACGTGCAGCAAACTCTGGTAGGTTCTTCTCCAGATTGTCCTCTCCTCCATCTAGTAGAGTGGCCAAAGAAGTCCTAAGGACCCTGGAAAACACCTCCAA
Pal20	PalAyuSNP2-1352	16.42	A	T	CTGCACTCTCAATACCCTCTGACAACACATTTCACACAGAAGGTAAGGTTAGGATTACGCTGAGTTACTGAAAATATTTTACCAGGTTCTCATTCAAATT[A/T]TATTGTAATTACACGTTAAAGCTCACCAATAATATCCAATTCCGTGGAGAAGGAGCCATAACGGTAGACCATACAGCCGGCATTAGCCTCAAGTTCTGGA
Pal20	PalAyuSNP2-1351	16.42	A	G	AGCCTGGAAACAGACGCGGCCGCACGCCACAGAAGGAGACACAGAGACGCAGACCAGATCAAGAACGCTCGCTAACACGCGCGCGGTGGAGATGGTGGTT[A/G]AGTTCTCCTTCAGCGCACACGCACCTGTCTGCACGGTCTCGTTGTAGATCTTCATGTGCATCATGGGGGACGTGCTGTTCCTCAGGACCTTCCAGTTGCC
Pal20	PalAyuSNP2-1348	16.42	C	T	GACAATAGAAGCCACAAAAGAAGTATGTGTGTTTCTCTAACCCGAGCCAGGGCCTCTGTGAGCTGGGTCCTTTCTCCCTCCAGAAGCTGCTTCTCCACCT[C/T]CCACTGCTGGTGAGTCTCCCTCACTGAGGACAGCTCCCCGCGCTGGGCCGAGGCCCGTGACTCACTCTGCTCCCACTGCTTTTGACTGGGATGGGAATGG
Pal20	PalAyuSNP2-1347	16.42	A	G	CTCGAGACAGTCCAAGACACGAATGACCACAGATGTGGAGCAGGGGTCCGCCCCCTTCGGGCAACTGCCTGTGACTGCCTCAGGGAGCTGGAGGCCTGCT[A/G]CCCAGGTTTGCTGTCCCAACATCTGGAACTCCTGAGTGGTCTGAGGCAACAGGAGAACTCTCGGCTTCACCAGGCCTACTCATGGCTCAATACTCTGGGG
Pal20	PalAyuSNP2-1364	18.06	A	G	TCTCAGGCAAATTAAATTGAACAGAGGATGGGGAGAAGGAGTGGAGGGACAAATGGGAACTCGGGTGGACACAGTCCCATGCGGACCGCACTCATGTGGC[A/G]TGCGCGCGCACACACACGCACACGCACACGCGGTCTAGACAGTGCTGCGGTATGAGTGATGGAGCGAGGGGACTCTCATCATTGCAGTCATCTGATGTGC
Pal20	PalAyuSNP2-1363	19.7	A	G	AGTCGTCGAAAGTGGTTCTAATGTAGGCTCCTCATCGACAGGCGATCAGGTGGGAATTACAAGGGAAATGCTGCGCGAAATTCACTCGCAAAAGAAAGTC[A/G]TTTCACTTCAGTTCAATTATAACTTAAAGTGGAGCCATAAGTCCTCAGTGAGCCCTTCATAAATGAATCCTCATGATGTTTTGCTCAGGGAGCAGTACAC
Pal20	PalAyuSNP2-1355	19.7	C	T	GGGAGGCAGAGAGTGAAGGAGACAGAGGGAGGAAATTCACAGCAGTCTGTAAGTAAGAAGACTGTAATAGTGTAATGAAACAGTGGTAAAGTTCAAAACA[C/T]GTCACTTGATGCTAGTCACTTTTGTGAATTTTTTTCTTTCAAAACACAGGATACCCACTCCTTTCTGTGCCCACATAAACAATTGTAGGTGTTGTTTCTC
Pal20	PalAyuSNP2-1361	19.7	C	T	AGCTATAATCACTAGTGGTGGATGGATGGTCTCTATACAGACCAGGCAGCCACAGAGAGTGGCTATTTCCCTGTTATCTGAGAGCTCACAGCATCTACAA[C/T]CTCTTTCTATGGGATTTAGCAGCTTATGCCACCTGAAGAGGACCGGAGAATATCCTTTTCTGGCTGACTCGTGAGCAGTGCATACGTTTTTCCCTCCCCC
Pal20	PalAyuSNP2-1359	19.7	T	C	CCACTTAGAGACAGATGGTGAGCTGATATGATACGCATGAACATGGAGTAGTAATATTACATATAATGTCGATAATATTCCACCATAGTATGCATACAAA[T/C]AGTACAGTGACTGTACATTTACAATTAGTTTTGACCTGTTTCCTGTTTCCCCCAGTGTTACCGCCTGTGTTCGGTGTTGCAGTAGTGAAACGCTCCAGCA
Pal20	PalAyuSNP2-1358	19.7	C	T	GAAAGCTGGGCACTCAGGCAGAGAGAGACCGCCGGATGAAAAAGAAGTGAGCTTTTCTGTCCGGATCTCTTTCTGTGTGTGTCTGGATCTCAGTCTCACT[C/T]TGTCCCTCTCCTCTGTCTGTCTGTCTGTCTGTCTGTCTGCCTGTCTGTCTGTCTGTCTGTCTGTCTGACTATCGCTCTTCCTTCCTCCCCATAATTCTGA
Pal20	PalAyuSNP2-1357	19.7	G	C	ATACACACAACAACAGTGATGCTTCATCAGAAACAAGAACAGTGCATCATTTACTCTTTTCAAATGTATTTTGTTCAACCCCCTCCCGTCCGTCCATCCT[G/C]TAGGAAACATTTCCACGTTTTGTGGTTTTGTTCAGTGTGAGATGTGACGGTGACTGGTGCTTATTAATGAGTGTGTGCTAGCGTTGAACTGGGAGGCTGG
Pal20	PalAyuSNP2-1356	19.7	T	C	TGTGTTTTATTTTTACATTCTTGGCCTGCGGCCCGTATATATTTTGGATTGGGCAGGGAGTATATAATATCAGTGGAAAATGCTGCGGTCTGGTACCTTT[T/C]AAATAACATTTCCTCCTTTCTCTGCTGCTGTCCTGTTTTTCTTTCCATGTTTTCTTTTATTTGGGAATGAGCTTTGAGAGGTGATGTTTAGAAATGTGCT
Pal20	PalAyuSNP2-1360	19.7	T	C	GATGACAGTGTGACAGGCCAGTGGAAGAACCTGCCTCACATGGAATGAGACAAGAGGAGGAGTTGCGAGTTCAGGATCCATATTCTCCAGCCGTGAGACT[T/C]TCTGTCTCACCATGAGAGCATGTGAAGCTGAGGTCACAGCCGTATCACACCTGTCATGCCATCCACAAGAAAATGTCAATTACGTAATTAATTGTATTTC
Pal20	PalAyuSNP2-1362	19.7	G	A	GTGAGAGAGAGAGGGAAGGGAGTGGGGGTCAGGGAACAAGGTTCTAAAGCGAGCAGCAGTGAAAAGGAGAGGGAGAAAGAGTGACGGTGACTGTGAGCAC[G/A]GGGATACAGGATACAAGTGGTCCTTTGTGTGTGCGGGCCAGAGGCTCGCTGTGTCCACATCCTGTCTGCCTGTCTGAGAGTAATACATAGTGCCACCTGG
Pal20	PalAyuSNP2-1374	21.34	C	T	CCGTCGGACTGCAGATGCTGAAGGTCGTCTTCGCCATCCAGAGACTGTCTGAGAGAGACAAGGAGGACAGACTAACAGCGTGTCCACAGGGTAGGACGTG[C/T]GGCTCAATGGGACTAATCTAAACCTGGCCTGGCTCCTCCTTCATTAGAAAGGGCATCCTCCTTTTTTGAGCTCCCAAAGGTTCAAGCTTTCGACAAGCAT
Pal20	PalAyuSNP2-1367	21.34	T	C	TTCAATTTCTTAAAGTATTGCACCAAATAAATAACATATTTGTCACATTTTATTTGTATGTTTATACACGTTTAAGGGAGTGTCTCAATGCATACCTATG[T/C]GTTCTATAATCATCATTCAGGATGACGTGTATTGTCCAACTGACTGTGAGGAAGGCGCAAACCAGTCCTATCACCTAGGTCTTATCTAAGCTCCAATAAG
Pal20	PalAyuSNP2-1376	21.34	T	G	GGGAGACGGACGCTCGCGAGCCAGCCTGAACATGGCTCCTTGGAACGGCTCCTGGCGAGTCCAAAGCGTCGTGGCGCGGCGTCTGCCACGCCTACACGCC[T/G]TCTCCCTGTTCGCTCTCCTGGTTTCGATCGATCGCGTATGTACAGAGAGCTATAGGTTCTCCAGACCCGCCTGTCAGTCACTCTTAAATAACGTTGGTGC
Pal20	PalAyuSNP2-1366	21.34	G	T	GGTCTGTAATTGGCTGAGCGGCATGTTCCGACGCCCCCCCCCCCGAGACTGGTTGGCGTGGCGACAGGGGCGAACAGGTGAGTCACTGGCTCTGGAGGCG[G/T]TTCTCCGCCATCAGCCTCGTGAGCGCCCACCTGAAGCACTTCACCTCACGCTCAAAAGACTGTTCACACACACACAAACACACACACACACAAACACACA
Pal20	PalAyuSNP2-1371	21.34	C	T	TGTCTGCATGACTGGCATCGCCGGGCCTCCTCTAGTGACAGAGACAGAAAGAGGGGGAGGGGGGACCGAGAAAGACAAACGCGAGAGGCGTAACTGAATG[C/T]GCAGCCTAGATGCTGTGGTTTCAGCAGGTCTTCAGTTGGAGGCTCTTACCCTTCCCCGAGCTTCTCCAGGACGTCGAAGACTTCCTCTGGCTGCTTGGTC
Pal20	PalAyuSNP2-1383	21.34	G	T	CAGAACTGCCTGCTCATTACAGCCTGGCCCGGGCTTTGGCGATGTGGTGGTGGTGGTTTTTCGTCTTAGGTCTTGCTAGAGAGAGTCAGGGCGTCACCGT[G/T]GGATACAGGTTGAGAGTGAGAGAGTGCTGTCTTCGCTCTGGGCTTAGATATTGAGAGTGAGAGTGCTGTCTTCCCTCTGGGCTTGGAGGTTGAGAGTGGG
Pal20	PalAyuSNP2-1385	21.34	A	C	ACCAGACCAGAGCACACCAGAGCACACAACACCAGAGCCCTGGCCAAAGGGAAACCCATCAACACAAAGTGATCAAACCATCAGTGTTTTCGATGCCTCC[A/C]TATATGTCCAGGCGCTAGAGCAGGTACACACACATTGAAATAGCTCTTGGACGTTGCTCACGCCGTTGGATTGCCTGTCTTTGTCTCTTCCTCTTCCTCT
Pal20	PalAyuSNP2-1378	21.34	G	A	ACAGACAGACAGACAGACAGACCGACAGACAGACAGACGAGTGGGAGACAGAGGTGATGGGTCTGATGCCTCACACATGTAAATACTAAAGTTGTATAAT[G/A]TGATTTTTAAAAATCATTTTAATGTGACCAATAAATTTTACGTTGCTGTTGTTTATAATCCAGAGTGTCTATGTCTTTGCATATCTCTCTCCCTCTCGGA
Pal20	PalAyuSNP2-1381	21.34	T	A	TCCTGTGTTTCAGAAAATGACCTAGGAGAGACAGGTCTGGACATCAGCCGCAGGTTAAAACACAACCACTGTGAAGAACTGGTGAGTCTCAATAAAATAC[T/A]GATTTCTACTCTCTCTCGCTCTCTGTCTTTTTCTCTGTCTCTCCCTCCCCATTTTCTACCCTCCCTTTTTTTCTTTTTCGCTTTCTCATTCTCACTTTCT
Pal20	PalAyuSNP2-1380	21.34	C	T	GATCTGCTTGTGATTTCCTGTCTCGGTTCTGATTGGTGTCCTGTGTTTCAGAAAATGACCTAGGAGAGACAGGTCTGGACATCAGCCGCAGGTTAAAACA[C/T]AACCACTGTGAAGAACTGGTGAGTCTCAATAAAATACTGATTTCTACTCTCTCTCGCTCTCTGTCTTTTTCTCTGTCTCTCCCTCCCCATTTTCTACCCT
Pal20	PalAyuSNP2-1365	21.34	A	G	CACCTGTTCAGTTTTCAAAAGCAATTCAAATATAGCTCATGACAGCTTATTGCTTTGCGTCAAGACAGGTGACTGTTGGCTCATTAAGCTCTGACGTTCT[A/G]CAAAAAAACTGCTTGTGATCTGTGCATTACTGGTGACAGGTCTAAATGAGATGGAATGAATTAATTCTCTAAATTAAGCTGCCTTTTTGAGATGTTTCAC
Pal20	PalAyuSNP2-1379	21.34	G	A	TCCATTCACCCAGCATACATAATGTCCATGACCACCGAACCATAATCTGTTCGTCACGTTCAGATGCTCTTTTTTTTGAACACTGTGGTTGTTTCGTTGC[G/A]CCTCTGATCCTTGCAACCATGCGAGGGTTAACGCAGGGCGTGCCAAACCTCCCACCGCTGGTGCCTGTTTCTAGACTGGGACCTAAGAATCGTTCCTTCA
Pal20	PalAyuSNP2-1386	21.34	G	A	AAGCGCTCTATCACATCGACAGCAGACGCCCTCGCATCCATATCTAGGTCACATCCTACTGCTCAAACCACTGTAGTCTTTACTTACATACAGAACAAAC[G/A]GGGTTGTAACGCCTGTCTATGCACTGTTCTTATTCCATCACATGAACGGGAAGAAGCCAGCAGGGTTGGTTCCTGGTGTGACGTGCCTCAAGGCGGTGAA
Pal20	PalAyuSNP2-1372	21.34	G	A	TGCGGCCAACATCCTGGTGGGAGACAGCCTGGTGTGCAAGGTGGCTGACTTTGGTCTGGCTCGCCTCATAGAGGACAACGAGTACACCGCTCGACAGGGT[G/A]AGGGCTCCAGTCTGAGCGTCCTGTCCCGCCCCCACCCCCCCACCTCACTTCCTGTCTTGCTCTATTTTCTGTTTTCTTACTTTTGTCTTTGTTTTCATCC
Pal20	PalAyuSNP2-1382	21.34	A	T	CCTGCTGGTCAAATCTAGACTGATATAACGCTGTCTGAGACAGAGAGAAAAGAGAGAGATGAAGCAAGAGAGAGAGAAGAAAGGAGAAATGGGGAGAAAA[A/T]TTTGAGAAAACGAGATACGTGACCACAACTCAACCACAACTTTCTCCCTCCTAATCCCTCCCTTTCTCCCTCCCTTTCTCCCTCCCTGTCTCCCTCCCTC
Pal20	PalAyuSNP2-1373	21.34	A	G	CTGCATCACAGCAGGCGAAGGCTACATTTAGAGACCGGAGGGACCAGAGAAATACACGAATCCATTCTCTGTTAGTCAGCAAAGTAGTGAGGCTGGGCTT[A/G]AAGCTACTGACAGGGTAGTGTATGTATGGATGTGTGGACCAGTGTGCTTTTTTCTGTATCATTTCCTGCCGCTGACCGTTCTACTTCCTCCCTGTCTCTC
Pal20	PalAyuSNP2-1384	21.34	G	C	TTCATATTTCATAAATCGATCAGTCGTACACTTTCACTGGCTTGTACGTGAAGTGGAAGTGGTCTGCTATGAAACAATAACTAGACAGGTGAATCATTGT[G/C]TGTATTATCTGGATCCGGGTCTTAGACTGTTGACTTTACTGCAGAGAATTATAAAAACAGCCTGTGGCCAGTGAGGGTCATAAAAAAGAAATAGCTGTAT
Pal20	PalAyuSNP2-1377	22.98	G	A	CCAGCCTGAACATGGCTCCTTGGAACGGCTCCTGGCGAGTCCAAAGCGTCGTGGCGCGGCGTCTGCCACGCCTACACGCCTTCTCCCTGTTCGCTCTCCT[G/A]GTTTCGATCGATCGCGTATGTACAGAGAGCTATAGGTTCTCCAGACCCGCCTGTCAGTCACTCTTAAATAACGTTGGTGCTCGATGACAGGCAGAGGGGA
Pal20	PalAyuSNP2-1375	22.98	T	G	CCCGTGGGCCTTCAGAGCAGGGAGACGGACGCTCGCGAGCCAGCCTGAACATGGCTCCTTGGAACGGCTCCTGGCGAGTCCAAAGCGTCGTGGCGCGGCG[T/G]CTGCCACGCCTACACGCCTTCTCCCTGTTCGCTCTCCTGGTTTCGATCGATCGCGTATGTACAGAGAGCTATAGGTTCTCCAGACCCGCCTGTCAGTCAC
Pal20	PalAyuSNP2-1388	24.62	A	G	CGTTACTGTACCTATTCCTGTTATTCTAACCTTGTTTGGGAGAAGTACCCGCCCGTCTGTTCCTCTCTGACCTCCACCCCCCTCCCCCTCCCACACCTGA[A/G]CCTCCCAGGCAGAAGGCTGTTATCACTGGCTGCCAATCCCACTGTCCTGTCATACAGATACTTCTCTCTGGGTGTGGTAGCTAAGCAAGGTTGCTAGAAG
Pal20	PalAyuSNP2-1387	24.62	G	A	GCCACACAAACGAATCAACTGACATCGATCCCGTCTGGATCTTATTACCAGCACCTCAGAGAGCGTTACTGTACCTATTCCTGTTATTCTAACCTTGTTT[G/A]GGAGAAGTACCCGCCCGTCTGTTCCTCTCTGACCTCCACCCCCCTCCCCCTCCCACACCTGAACCTCCCAGGCAGAAGGCTGTTATCACTGGCTGCCAAT
Pal20	PalAyuSNP2-1391	27.9	C	A	CAGACGAGCTGGAGGTCAAGCCCTAACCCTGCAGCATGCTAACATGCCAACACGCTAACATGATAACCTGCTAATACGATGACGTGCTAACATGCCAACA[C/A]GCTAACATGTTAACACACTGACACAGGGGTGTCAAACCTTGGTCCTCGAGGGCCGCTGTCCTGAAGGTTTTCGATGTTTTCCTGCTCCAGCACACTTGAT
Pal20	PalAyuSNP2-1389	27.9	G	T	GGACTGTACAGAGGCAGCGAGGCAGGGTTAGAGACAGACACAGGGTGAGACAGAGGCAGGGCTGTATAGAGGCAGCGAGGCAGGGTGCCTCCAGTACCTT[G/T]CCCAGGGGCCAGTTGGAGCTGCTTCTCCTCCGCCTGCACCTGAGAGGCAGGGGTGCCGGTGTACCTCATGGCCTGGACGTTAATTTTCACCAGGAGGCTG
Pal20	PalAyuSNP2-1390	27.9	A	T	ACACAAACAAGGAAGGGGGAATAAACTGAATCATGATGCCATCAGTAAACCTCTTCAACTCCAAACTGCCCCACAGTTACAAACAGCCCACTGTGCGTGT[A/T]TCGGTGAACACGCTACCTCCAGATCAGGCGTGTGCGTGGTGGAAGCTGTGTCTGGGAAGCCTGGCAGACTGGCTCTGATGTGGTGGGCACTAGGACCTGG
Pal20	PalAyuSNP2-1978	27.9	G	T	AGGGAAAGAGAGAGAGAAAGAGAGAGAGTGGGACAGGGAAACAGGAAGCAGAGAGACAGGTGTATAAGCAGTGAGACAGGACCATGTTGAAGACGATCTT[G/T]TATTGAAGCCAGAGAGGCCATCTGTGGGTGTCTCCTACTCACAGGGAAGCAGCTCTCTGTCAGCTGACTCTGTGCAGCCTGGGTAGGGATAGAACAGATG
Pal20	PalAyuSNP2-1788	32.83	C	A	GGATTACCAGTGTCTTGCCAGGAGGACTTAACAAGATTGCATGACAGGATGAGAAAGTGGCTGGCATTGACCCAGAGTACAGTGGGCCCCGATCCTCCCT[C/A]CATCCCTCTCTCTCTCTCCCTCCCTCTCCCTCCCTCCCTCTCTTCCTGTCTCTCCCTCCTTCCTCCCTCCCTCTCTCTCTTTCTCCTTCCCTCCCCCTCT
Pal20	PalAyuSNP2-1895	32.83	T	A	CAGGTTAATGCACATCACTTCAGACAGCGGCAGGGTATTGCGTATCAAGGGGATTTTGCGAAGGATTTTGTCTGGATGCTTGTCTATGTATGTCTCTGTC[T/A]GTCTGTCAACCTATTTGTCTGTCTACCTGTCTGTGTGACTACTTACCTACCTGTCTGATTGTCTACATACCTGTCTATATGTCTACCTGGCTGTCTCCTT
Pal20	PalAyuSNP2-1392	32.83	C	A	GTGGCCTAGACACTTGCATACGCACTCACCAGATCATCTATAGGACTGGAAGTGAACATTGCTAGCTGGATGTTTGCTCCTTGACTGTGAGAGCTGATGT[C/A]GCTGAAGCTGAATCTGATGAATAGAAGAGCACGTCTCTGATGTGATGTTGGGAGATGTAAAAAGCCAGTGAAGATGGCGTTTTAAGACATCTATCTCTCT
Pal20	PalAyuSNP2-1829	34.47	A	G	TCCATGTTTGATGTGAGTCTAGTGTAATGAGCCTATCTTGTCTCATCTCAGCGCCCACACATCCCCACAAGACAGCCCAGAAAGGATCATCATAACTGGG[A/G]TGGATCGAGCTGCTGCCGGGGTGGAGCCCCAGCTGCCTGCAGTATCTCTACATGGCCACTAGATGGCAGTGCAGCGCCGTACGGAACACGACAGCTGCAT
Pal20	PalAyuSNP2-1896	34.47	T	A	GTGTGTCTGTGGAGCGCGGCTGGTCATCTAGGCGATCGGGGGCCGGCCTGCGTGAGACTCTGGCTGGCCTCCAGCCGGACGCTCTGCTCTGGAGAAGGAT[T/A]ACAAGATCTGAACTTCTGGTTGCTGTGATCTCAGAACATGCTTTTACCTGTCTGTCTAACTGCCTGTCTACTTGTCAACCTGCCTGTCTGCTTGGCTGAC
Pal20	PalAyuSNP2-1831	34.47	T	C	AAAAACATTTGAAAACATTTGTTTACGTATTCCCAGGACATCACTTCCTCTCCAGGAGCCCCGCTCTCTCAGCGATAATTCATCCGTATGAAACACATCC[T/C]CATCTCCGAGTCCTCGTCTGTCCTCATCCTTCGTCGTCCCCAGGTCTCTTGTTCCAGCCTCATGTCTTCGATGTCTCTGATGTCTCCGATCGCTTCAAAT
Pal20	PalAyuSNP2-1830	34.47	T	C	TTAACAGTAACTTCTACAGACCGTAGACAGCATGAGCTGGGTTTGACACGCTGAATCACACGCGGACCCAAGTCCAAGTGACTAAAGGTCGTGTGGGTAA[T/C]ATGTGCCTATTGAACACAGATCATTCACCTACAACCCCGAACGCTGCCTGTCATTTGTACTTTCTAAATGTACCATTGTTACATCGCTTTGGATAAGAGA
Pal20	PalAyuSNP2-1787	39.41	A	C	CCTCTGACAGGAAGGAGTTGACGAGGTGTGGAAGAACGCCAAGCTGAAAAGTGTAACCGTGTCCCCCGGAGAACTACAGCACGTACTTTCAAACGGCGTG[A/C]ACATTCATGAAAACACCAAACACGACGCATTCATCCACTGCTTCTAAAGGGGGAAAGTGTATGTCACAGTTCTCCTGGCTGTGTCCAGATGTATACTGAT
Pal20	PalAyuSNP2-1785	39.41	C	A	TAATTAGCCTATCCGCAGAGCTGCATAAACCTCATTAGATAATACGGTGAAGCCCAGTGACTGAAAGACAGAGAAAGAGGGGGGATGTAAGGAGCTACTG[C/A]TCTGACAGGTCAGTGAGGAACTTCAAGCTCCTCTAGCACACGAGAAAGTAGCGAAAGCCAAGCTACGTTGTTGTCTTCATCGCTAATGGTTCTGCTGTCT
Pal20	PalAyuSNP2-1786	41.05	A	G	CAAATACATATCTGACAATAATTACATCCTTGGCGCAAAAAAAACAAAACAGACTTGAGCACGGTTCAGTCCTGGCCAGCAACAATCTATCTGGCCGTTC[A/G]GAAGCCAAGCGCGGTCTCTGTTGCCATAGTGACCCGGGCAAGCTGTGGCACCCAGCTGGGTCTGATTAAGGCTGTCATCACAGTGAAGAAGAGATCAGCT
Pal21	PalAyuSNP2-1402	0	T	C	CTGTTGGGGTACACCAGCGCCACCTGGGGGACGGAGAGAGAGAGAGAAACACGCACATCAGTTATGTTTGCCTCTCTCACACTGTCACCTCCCCCCCCCC[T/C]CCACATCTGTCCCCCATCTCACCCGGTCTCCAGGCTTCAGGACTGGCTCGCTCTTGGTGCCCAGCTTGTTAAGCAGAGTGTAGGCCAGCTTCAGACTGCG
Pal21	PalAyuSNP2-695	0	C	T	GGGAGCTGGCGCTAATGTACAACACGCCCCGCGCCGCCACCATCATCGCCACTCAGGAGGGGGCACTCTGGGGCCTGGTGAGACAGCATTTGCCAGGTTC[C/T]CCCCACCCCCATCGAGCATGTTCCCCTTCCATCCTCCTCTCTATCCTCTCCTACCACTCCTGTGACTTTGCCCCCAGCCTCTTCCTCGTTCCTCCTCTCC
Pal21	PalAyuSNP2-697	0	A	G	AATGTAGCGTGGCTAACGATCAGCATGCCGTATTTTGTGACTTCGAGGTTTCAAGTGTGTGTGACAAATTTCAGAATGTGAGTTATACGTGATTTAAAAA[A/G]AACTTTATCTCGTTTGGGAAATGATGTCGATCTTATCTCACCACACGACCTGGCCTGTCCACACAGTAACATTATGTACTACTCGGACTTACGTAACTGT
Pal21	PalAyuSNP2-696	0	G	C	ACACACACATGCTTGTATGCGCGCACGCGCAGACCCAGGTGGGACCCCGATGTTTACCCTTCTGATGTGGAGGATAAACAACCTCACGGATGAGCACCTT[G/C]GGTGAGGGAACCATCCGTTCAGGACCCCCCACCATCTATGACCCTCGATCCCCACACGTCTTTCTCGCTGTCTGTCTCTCACTCTCACTCTCTCCTTTCT
Pal21	PalAyuSNP2-694	0	G	A	TATCAGAAGTCATGAAAATGGTTCAGTGAGTCATTCAATCAGTCATTACTTAGTCAGTCATTCGATCAGCGAGTCAGTCTGTCAATCAGTTAGTTAGGCA[G/A]TCTGTCTACCTGTGTATGCACGTGTGTATGTGCCTGCCTACCTGCCTGTCTGTCTGTCTGTCTGTCATTCAGTAAGTCTTTCAGAAAGCCAGTCAGTGAG
Pal21	PalAyuSNP2-693	0	G	A	CACCCAACGTGGGGCTGGACCCACAACCCTGAGATGAAGAATCTCATGTTCTTCCGACAACAAGAGCCAGGGTACTGCGATGCATGGGAGGCATTCTTGG[G/A]GGGGAGCTTTGTGAAAGTTAACGTTCCAAACGCTTGGCCTGTGTCCGGAGGTCTGCCTCGTCCAGATATACTGTCAAACGGTCGCCTCAACACGGCAGGG
Pal21	PalAyuSNP2-1368	1.64	A	T	CAGGCGGGAGGGGAGACGGGAGGGTGGGGGCTGGGGGGGGCGACAGGGCGGGAGAGGGGAGCTTGGAGGAAATGTGCAGAGATGACGCCGCCACCTCAGG[A/T]CGCCTGCTCAGAAGATGGCCGGCAGGGGAGAGGGGAACCAGAGTGGGGGTGAGGGGCAGCCTGGCTGGCAGTGACCTGGTGCTGCTGAGGAGCACCAGCC
Pal21	PalAyuSNP2-692	3.28	G	A	ACTGCCAGTAGTGACAGCCCCAGCAACGCAACCACCGTTGGCCCTGTCAATGCCACCAACGATGGCTACCCCAATGCAACTGCCAGCAGCGACAGCCCCA[G/A]CAACGCAACCACCGTTGGCCCTGTCAATGCCACCAACGACGGCTACTCCAATGCCACGGCCGGCAGTGACAGCCCCAGCAATGCAACCACCGTTGGCCCT
Pal21	PalAyuSNP2-1393	3.28	T	C	TTTAGGCCAATAGCACAGTGACAGGCCAATGGGAGCGGCAGAGGAGCGAAGCTAAGCCAGGAACCGCCTCGTTTGAGGGACCACCTTTCAACGCTGTCAG[T/C]GATGACGTAATGGTTCCTCACCTTCATCTGTCCTCCAATCAGGTACAGAGCATCGCCTAGCAACCCCAAAGCATACATGTCCCTGTACCCTGTGCAGCAG
Pal21	PalAyuSNP2-1394	3.28	T	C	GTATCAGTGTTAGTTCTGGCCTTGTCCTGCTATACACAAAGGCCTGAGTATGAATGATCTAAGGAACTAGACAGTGGTAGCGCACAGGGACTCTTCATTC[T/C]GGAGAAAGAGTGAAACAGACCATGCTAGGAAGACGTGTACTCTGTGTGTGTGTGTGTGTTCAATTGTGTGTCTGTATACTGTAAGTCTTCAGACCACTAA
Pal21	PalAyuSNP2-1406	4.92	A	T	GAAGCTGGACAACGCTGAGTTGATGTTCTACAAGACAGAGCACCACACAGTTGTAGAACACACTGTGCATACACTGAATGGCTGTGAATCTGAAGTGGTT[A/T]AACTCTATCTCATTTATATTGAAGACCTGGACATTGACTCAAACGTAGTTGACTGGGCGGGAGGTGTATTTGCTCTCACCAGTCTCTTGAATTCCTCCTC
Pal21	PalAyuSNP2-1407	4.92	C	T	GGTGTCTGGAGGCCCAGAGGAGTGTGTTATATTGCTCTAATCGAATGTACAGACAATACATCTAGTTCCACCATGTTGGAGGCTAACAGATGAACATTTC[C/T]CAGTTCTGTTAGAATTGTGCCTTTTGGGTTCATGACTGTCTGCTGCACTTGTCATATGAATTACATGTGCAGCGCTTTGGATGAACGTATCTGCTGGACG
Pal21	PalAyuSNP2-1404	4.92	T	G	ATTCAGAGACCCTCCGTCAGGTGAATTATTTAACCATCCTCTACATCCTGTCAGGACAGTTTGCCCTAAATTCACCCAAATTCATAATTCATTGCCCCCT[T/G]CAACATACATGTGGTCTGGTCCCAGACTGATCACCCCTCCTACACCTGTCTGTGTCTGTCTGCTTCTCCATCCCTCCATCCCTCCTTCCCTTTCCCCCTC
Pal21	PalAyuSNP2-1408	4.92	C	T	ATTAAATACATAGATATAAATATGGATAGATAGATCGACAAAGACAAAGAGGCTGAGAAAAAGAGACAGATCGACCAACACTTGGTTATAACGCTGCACC[C/T]AACTATTCATAATGAACCATAAACCACAGGGTTAAGCAAGAGTGGCCCAAGCAGTCATCCATCCTTCATGTGAATGGACTGACTGAGAGGCATGATGGCT
Pal21	PalAyuSNP2-1405	4.92	C	T	CAAAGAATGGCACAAACTGTTCTGTGTGGTTTCCAACAACAATAACCATAACCTCCCTTCCAAAAACCCAAACTCCGAGCCAGCAACTCCCTTTCAGTAT[C/T]GGCGTGCAGTTCATTCGTTCCCATGTTCCCCTGCAACTGGCTCTTGCAACAGAAGGGTGAAAAGCGGGTGAGAACGGGTTCCTCTCAGGCAGAGAGAGAT
Pal21	PalAyuSNP2-1403	4.92	C	A	ACAGAGAGAAAGACACAGAGAGAAAGACAGAGAGAGAAAGACAGAGGGAGAAGCCAGCAGAAGAGGGAGCTCGACCCCTTCATTCCCAACTTGGGCCTTT[C/A]GCCATCTGGCCATGTTGCTCTGTTTGTGTCAAGGTTCTGGCCAAACCAAAATTGGTCTCAGGCGACCTGTGAGACCATAGTGTAATCTTGGTGAAGCGCT
Pal21	PalAyuSNP2-1409	4.92	A	T	CATTTGAGGGGAATGTAAATCCTAGTTCATACAGTTTCAAAGACAGACAGAATCTGAATTAAGCTCATGTGGGGGTGTTGCAACCTCACAGGGGAAATCA[A/T]GAACAAACGGAGCATTGAACAGTAGCTGCTCTGAGGTAATCACGGCTGTCACTAATGCTTCCACCATGGTTGAGGTGGTGATGTGATGCTCAGATGTCCC
Pal21	PalAyuSNP2-1414	6.56	T	A	GGCCAGGGAACCCTAGTGTGTGTTGACCCTGTCACCATGGCTCTCTACACCCTTCCCCTCCAGACAGATGGACAGATGAACCAGATACTCCTGCAGGTAT[T/A]TATGGACCGATAACAAACGTTGTTCCTCATGAAGGACCAAGCTTGATTAAACCATGCAGGCTGAATGAAATGTTTATTTCTCATAAAACTATACTGAAAG
Pal21	PalAyuSNP2-1411	6.56	T	C	TTTAGCTGTGCAGCAGTTTTGGGTGGAACAGTGTGGAGGGCTGCAAGCCCCTCCTGAAGCTGAGAGGGCAGGACAGGGGAGGACAAGTACGAGTGACAAG[T/C]GACAGCTTGTCAGATGTGGAGGTAGAGGTGATGCTGATGTGAGCCAGTGACTGAGCTCCTAGATCCAGCAGGAGAGAGGAGGGGAACAGGAACTAGCGAG
Pal21	PalAyuSNP2-1417	6.56	G	A	ACAGAAACACCATCAGGACACGTCACAGCGATTCATCTGCTGAGCCAGTGGAACAGAGTGGAAGGATTTTCCCATTCAAAAGAGATCCCAAAGGGGGAAA[G/A]GCTATACTCTTAACACTGTCAACCATTGTCACCTGTGTCTCCCTTGGAAGGATTTAAATGGTGAGGGTACAATCACTTCCATCATAAATTTGAACTTTTC
Pal21	PalAyuSNP2-1412	6.56	A	C	TTAAGGAGGTGTAAACCAACCCAATTACAACTGCTCGACCGCTGTGAAGCGAGGATGGGGCAAGACGCCAAGCACGCAGGGGGAGACAGTGACAGACACA[A/C]GCACACACACACTTGCTGACACACGTAAGAGGACAACCTATTTTTTCAAACATTGATGTACCTTTTAGCATGTCCTGGGCAGCTGTGTCACCATGCCAAT
Pal21	PalAyuSNP2-1410	6.56	A	G	GGGGAGCAGGAGAAACAATAGCTAGCTTCTCCTGGAACACACATCTGGGAGGCGTGCAAACACAAGGTTACATCAGGGGGCCATTTCAAAAGATAGCTAG[A/G]ACCCTGTTGGTGGCTGTCACTGTGTGCATGCGTGCACGGACTCTTAAGTACTAACATACAGTATGTGAATCTTTACCATCAAATTTACTGTAGGCTGTTT
Pal21	PalAyuSNP2-1415	6.56	C	T	AGATGACATGGATGGTAGAGTGTGTAGATAATCTCTGTGTGCCAACCTTGTGGTTGCAGAGGCGTTGACAGGCGGTTTAACTGATGTTTTGCTCCTTTTC[C/T]CCAGCTTGTGTAAGCTCATGAGCCTGGAGAGGAAGTGTACCGATGGTGTGGACAGACTCCGTACAGTGATTGAGAGCCAGCTCCACAATGGGGTCTCCAG
Pal21	PalAyuSNP2-1413	6.56	C	G	CCCGTTTGCAGTATCTGAAGGTGATTGTTTCTCCTTTTTAAGCCCTGCTCTTGTCCAGACAGTGGAGGCTTTCTAACTGCTGTGTGGGTAAAGTGATTCT[C/G]TGTGGTGGTATAACCAAAACAAGGAAAGAAACAGCCCTCCCACCATGCTGAACGCCAGATTTAGACCAATCACCACCTGTTTCCCTAATGCCCCACCTGT
Pal21	PalAyuSNP2-1416	6.56	T	G	GGACACCTGGCATAGAGCAGGTAAAAGCTCTAACAAGCACAGCATCGACAGAAGGCAATACACACAACCACACATAGACACACACAACTCAACATAAACT[T/G]AAATCCAAATCACACAGGACAGACTTTCTCTACATGATCAAAACGCGACCACCCTTTCTCCAGCATCCAGCGCTGTATCTACATCACAGCATTTGTGTGA
Pal21	PalAyuSNP2-1418	6.56	G	A	AGAAGAGGCAGAGCCAGTTGATGAGTGTTGATGAGAGACAGGGAAGGACGTGGGGGAGGATTCTCGTCCTACACACTCTCAGACTTAGGCTTCTTCTGCC[G/A]CTTCTGACTCAAATCTAAACCTCACATGCATAGCACATGCACTTATATAGGCACACATGCACACACGGGCTCTCTCACACACACATCCATGAACACACAC
Pal21	PalAyuSNP2-1419	6.56	G	A	AGGGAGAGAGAGTCAATAGAAAAACAATAGACAGGGCGAGGAGTAGTGTGCATCGTAGATGCGTATTCTCTCATTGAGAGAATAAGAGAGACACCACAGC[G/A]AAAGAGAGAACAAACAAAAGTAGATGGAGGGAATAATATATATTTCGAGGAGGAAGAGGAATGAGGTAGGCTGCAGTCTGCATCTTATCCCCTGAAAACT
Pal21	PalAyuSNP2-1420	8.2	T	A	CATACAGGCAGCACAGATACAGGACGCTAAACACCAGACAGTTATTCATGTCAATCCACTGCTTAGATCAACCTTATTCTGAAATACATATGATCTCATA[T/A]CGATCTCAGGCCATGATGTCAGATAAAAAGGACATGATGTATTACAAATAAATAAATAGCTAGATCTGATTATAGTGTCTGATTATAGTGTTACTGAAAG
Pal21	PalAyuSNP2-1421	8.2	T	A	CATATGATCTCATATCGATCTCAGGCCATGATGTCAGATAAAAAGGACATGATGTATTACAAATAAATAAATAGCTAGATCTGATTATAGTGTCTGATTA[T/A]AGTGTTACTGAAAGGTACTGAGCTGTTTATGAATGTAGCCTCACACACTGAGCTCCCCCCTGTCTATTCACCAGGAACTACTTCCCTGATGAGAATCCCC
Pal21	PalAyuSNP2-1424	9.84	G	A	TTCAACCACACATTTGGCAAGTCCTGTGTAACATGATTTGACTTCCTTGCTTCTTTTTTTCTTTCATTCAAAAAGCACCAACCAGGCTGTAAGTAAAGTT[G/A]AGTTTGTTGTGATGGGGCACCTGTTCCCAGGCTGTCTCTGCCTGGCCCTATAGGACACTGTCCATGGCTGTCTCTGCCTGGCCCTATAGGACACTGTCCC
Pal21	PalAyuSNP2-1423	9.84	C	A	AGTGGGTCAAACACTGGAAAGAAATCCAACACAAGAAAGCCAAGCTTGCATGCGGTTATTTTGAATTAAACATGAATTGAACTCACATATTTCAACCACA[C/A]ATTTGGCAAGTCCTGTGTAACATGATTTGACTTCCTTGCTTCTTTTTTTCTTTCATTCAAAAAGCACCAACCAGGCTGTAAGTAAAGTTGAGTTTGTTGT
Pal21	PalAyuSNP2-1422	9.84	C	A	AGGAGGGTGGGTCCTTTTCACCACTTCATGCCTAGCTACAGTTGCCTTGCAGTTGATGTGGCCAGCATACCAAATGTCTGAGGCTTCCAAAAAAAATGTC[C/A]ATTAAAATGATTTTGAAGGTTTGGCGTTGGTCCAAAGAAGAAATTAAACAATGTGTGCCAGCACTGGCAGTTAGTTTTCATTTAATTTGATCAATAGGAT
Pal21	PalAyuSNP2-1425	9.84	A	C	ACTTTCTGAGTGTCTCTCTGTGTTCTCTGCACACACATCATGCTGGCAGCAGTGGATATGCGTGTCCTTGTCCTCCAGTGGTCGAGACACTGCGAAGAAA[A/C]ACACAACAGTTTAAGTTTGGGATGCTTGCGTTTGTGGCTCTGTGCGTGCTCTGTGCTCGCACCCCCCACATACTTGTTGTTGCATTTCGTGATTGAGCTG
Pal21	PalAyuSNP2-1430	13.12	A	G	CATCCACGAGTCTGTCAGCCAGCAGATCCAGAAGAACTTTGCCAAGAGCCAGTGGAAGGTCTGTTTGCTTCCTGCTGTCTGACCCATCCTGACGTCCGCT[A/G]GAGGAACATTAAACATTCAGCGTTCATAAAAGCATCGCAGTTATGTGTGTGTGTGTGTGTTTGTGTGTGTTCCTCCGTGTTTCTGTCTCTATATACTGTA
Pal21	PalAyuSNP2-1428	13.12	C	T	TCCCATTTGAAAACAAGGAAATGTACCAAACCAGCCACGGGGAAGCTGTTGAGTCACCCAGACCCACATGAGCAGAGCCAGCTATGTGCTTCCTCACCAT[C/T]ACCGTGTGAGCCACAAGGACAGCTCGCTGTCGGCAGCTGTTGTGTGACTGATGAGGAGGGCGCCTCTGTCTCCCTCTATCCTGCCTGGCCGTCTTCAGCT
Pal21	PalAyuSNP2-1427	13.12	G	A	CTAATGTGACAGACATATGGCCCAGACTGAGGGACTGAACAAAATTACTCATGCCTTTGGGGCAGTCATAGTCTTTTTTGTGTTTTCCCTTTTTGGATGC[G/A]CTAAATTGACTGTCATCTTCAAAAATGACTTACTCTCTCCGCCTGTCGTTTTCTCTCTAACGCTCCCTCCTCCACCTTGCACTGACTCTGTTTCCTCTCA
Pal21	PalAyuSNP2-1426	13.12	G	A	TCTTTCCCTCTCTTTCTGACCACCTACATGCCATCTCAGGCCAGACCGCTTCGTATACCCTAGCACAAGGGTTGGGCTAAGGACACTTGAGGAGCACAGC[G/A]AATCTGGAGAATAACGCAGACTCTCTTGACATGGCAGCAGCCATTAAGGAGGCCAATTTGTCTGCACTGTCGCTGAGCATTTTAAGCATGCTGCTCAATG
Pal21	PalAyuSNP2-1429	13.12	A	C	CCTTCTATCTTATCTTCTAACCCTCCTATCTTACCTCCCAAGACACCTCCCCAGTTTGTCTGACTATCTCTAGCCTACCTTGTACGCCCCAGCGTCTATC[A/C]TCGCAGCCCATTTGAGTCCCCTTCCCTTTTCGGTGCCCCTTCACTGCTGTCCCTTAGTCCTCCAGCTATGGTCATCGCCCCATCCTTCCAGCCCCATTCT
Pal21	PalAyuSNP2-1433	14.76	G	T	CCTGTCAGAAGTGTGTACATACAGGAGACAGCATCACTTTACTACAGAGTAATACTGCTGTAAAAACTTTGTGGGTTATACAGTAGTTGAATATTCAATT[G/T]AACAAGGTACAGTATTGGGGAGAGATGTAAGGTGTCAGTAGATGTTGTGGGAATGTTAGCATCAATGTACTGCTGGAGTTCAACCTTAAGGTCTGCTGTA
Pal21	PalAyuSNP2-1431	14.76	C	A	GAGACGGGCTGAGAGAGATGACCTTAACTCACAGCTACAGGTACACATAAGCACACACACACAGAAACACAGGCAGACTGTCTGACTAATAATGGATGTT[C/A]AAATAAAATACTTCTGTTTTTGTTGTTGTGTGTTGCCTAATTCTCCTGTCTCCCTGACCCTACCCTGTCTCCCTTACCCTATCCTGTCTCTCTGCCGATA
Pal21	PalAyuSNP2-1432	14.76	C	T	CACATAAGCACACACACACAGAAACACAGGCAGACTGTCTGACTAATAATGGATGTTCAAATAAAATACTTCTGTTTTTGTTGTTGTGTGTTGCCTAATT[C/T]TCCTGTCTCCCTGACCCTACCCTGTCTCCCTTACCCTATCCTGTCTCTCTGCCGATACCCTGTCTCACTGACTTTATCCTGTCTCTGCCCATACCCTGTC
Pal21	PalAyuSNP2-1435	14.76	C	A	AAAAGCAAACAGTCTGTGTCATTATTGTCATGCTAAGTGGATTTGGTTTTACTGGGTTTTGAGGACAGTTGTGCCAGAGACAGACATAACCCTACCATAG[C/A]CCTAAGTCCTGGTACCAGGAATGGCCTGTTTTTAAGTTGGTCCTGTCTTAGTCATGTTTTCCTGTTGCATATAAAAGTATTATGGTTTAGAGACAGGGCT
Pal21	PalAyuSNP2-1434	14.76	G	T	GCCTCACTGATACAGTGTGAACCCTCTCTCTCCAGAGCGGATAACTTCACGGTGTGCATGGAGACAGTGACCGCTTGGATGTGGGGACCCCTCAGTTTCT[G/T]GACTGTGTTTGCCTTCCTAACCAACAGGCCTCACAGGTTCATCCTGCAGCTCATCGTCTCACTGGGTTCGTTTTTTGCAAGTTCAGGCCTTCCTTTCCTC
Pal21	PalAyuSNP2-1445	16.4	A	T	CTCGGATTCACACAATCCCCACCCTCCAGCCGGAAACGCTGGACATCCAAGTTCAGAAGAGACAGGATGACATTTAAACCCTGTGAGACTGAAGCCTTCC[A/T]GTCACTTCAGTGACCCAGGTTCAATTCCATTCATGACAGCATTCTGCGTTCGGCTGGCGTTAATATCACTCTCCATCGACCGTGGATTACATTCAATTCT
Pal21	PalAyuSNP2-1441	16.4	A	C	TTTCACACACACAGCGGGGCAAGCAACACAACGAGAACTCTCCGGAGTGGCTCGGGGCGTTGTCACGGTGATGGATGGCGGTTGAGATCATATATATACG[A/C]GTCCGATCGGAGCTGATGAAATGAGGAACAGGATCCAGGCAGTCCTGTCTCCTCATGACTGATGGGTCTGGACTACCACTTGCTGATGGCCAGGGAAAGG
Pal21	PalAyuSNP2-1448	16.4	A	G	AGGTTTTTAATTTTAATTTGCTCCCCAAAGTCCCTTTTTCGTTACTTCTCTGTCATTTTGAACGATTTCACCCACGAGACGCTGTAAAGACAGACGATAC[A/G]ACCGCATATGCAAATAAAGGCTTCGCTCAAACTCTTAGGAGTCAGCCCCGGTCCAACACGGAAGCCGGTAAATGTACAGTATTACTGCAATCTCAGGAGG
Pal21	PalAyuSNP2-1444	16.4	T	G	GCCTGGAGATAGCAGAGTGCTGACAGCTCTCCTCCAGAGATACTGAGGAATCCTCCATTCCTTATCACACACGACAGACCTAGGAAACCTACCTCGTTTA[T/G]TTGGATAAATAGCTGACACGTATATGTGAATCAATTGTTCATGCATTTGCTCCAGTTGTCTTTATTGGTGATCATGTGATTCAACAAAACCCTGTCTGTC
Pal21	PalAyuSNP2-1446	16.4	A	G	TACATCTATTCTATTCTATATCTATTCTATTTCATTCCATATCTATACTAGATCTATACTAGAAGAAACAGACAGATGAACTCCCGAAGGAATCGCAACA[A/G]CGAGGGTCTCTCACCAATGTGGATGCCTCTGTCTCCGCACACAAACAGCAGGTCAGACATGAGTTCAGTCCCGCAGCGAGGCTTTTCAGACTTGGTGGGA
Pal21	PalAyuSNP2-1439	16.4	T	G	CCGCAGGAAAGAATCTCTGGCCGATGTTCTGGCTATTTATGACAAATAATTTGGACAACTCTTAATGATAATTGCGTGTAGAATTGAACTCCCAAGTCTG[T/G]CAGGGTCAACGAGCTCCAGGTTGAAAGGATGTTCAGTAGCTCCACCGAACACAAGAGAAATATGCAAGGTGTTCCCAGTAGGCTGCTCATCACCCTGAGC
Pal21	PalAyuSNP2-1437	16.4	C	A	ATCGCTGCACGCTAACCTCATACAGGACGCAAGCTCACGAAAGCCCTTCCGTCCTATGGCACTCCAGGTCCCAGATGCACGATGGAAGCACAGAATCCAC[C/A]CCGAATGTCTTTCATAAAGATGTTGTTGAGTGTATGAGAGCTTTTAGGGTGGTGGGTCTGTTCCCCAGGGCCTCCATGAGGACGGATCGGTTTAGTTGGA
Pal21	PalAyuSNP2-1440	16.4	A	G	GGGGCTCTGAGGAGAAGGAGGGCGCAGAGAGAGGGGGGGGGAGCGTTAGGAAGACACAGACAGAGCAGCACATATGAGCATGTGTAGGTGCACCCTACAA[A/G]TCGTCATGACGTTGCTGCTGTTGAACGTTCTCGTCGCCCACCTGTGTAGTCCAGCGCAGTGGTCAGGCTGCTGGTGGAAGGAGTCCGGTCGCCCATGCGT
Pal21	PalAyuSNP2-1438	16.4	C	T	GAATGAGCCAATCAAGAGCCAGTGTTTCCTGCAGCGTCCAATCTGGTGAGGCGGCTAGAGGTCATGTGAGGGATGACCTTCAGACAGCAGGACCCTGGCA[C/T]CTGCCTTCATGTCCTAGCTTGCGCTTTTCCTCCCTCTATCAGTCTCTCTCTGCCTCCCTCACCCTCTCTCTGTCCCTCTATCCTTCTCTCCCTCCCTCCA
Pal21	PalAyuSNP2-1443	16.4	G	A	TCATGAGACAGGGAAGGGCTCGTTCAAGACACGCAGGCCTATTCAGAGTTCCAACTCTTCTAACTTTCAACGCCGAATCGTTACTCAACTCATTTCAAAA[G/A]CTTGTCATATAAGATCGCTGAGAAGATTTTTCCGGTTTTGAATTGACCCTGACCCCTCCATCCGAACACTCTCTCTCTGTCTCGACCACCCCCCCACCAC
Pal21	PalAyuSNP2-1436	16.4	C	G	ACTGATGGCCATCTGGACAGGTGTGGAGGTGGGAAAGGATGTTAGGAAACGTGACAATAGCCATGACTCAAAGAAAAGACAGGCTAGAATGTAAAGACAT[C/G]TCAGATGTAAAAAATAAATACATTTCTGACAACACTTACCTGGTAATCGTTTTCAGCATTCTCAATGATATCAACAAACTCCTTGGCTGTCTGACTCTCA
Pal21	PalAyuSNP2-1447	16.4	C	T	CCCCAGGAACAAACAGACAGACAGACAGACGGACAGATGCCCCTCCCCATCCTCATGCCCTACCTCTAATCTGCTCCCTCAGTGTGCTCCTCTCCTCCCC[C/T]AGGCTCCGGGCTGTGTGTGCACTCTCCACCCACCGCTGCTCCAGGACCACGATGGTGTGGGCGAGCTGCCTCGCCTGCTCCCTATACTCCTCCTCCTCCA
Pal21	PalAyuSNP2-1450	18.04	A	C	CAGGCTGGCTCTAGAGGCCCAGGGGGAGAGGGAGAAGCTCGGTCTGGAGGCCCAGGCAGAGAGAGCCAGGCTGGGTGTGGACCTCCAGGTGTCCTGGGAG[A/C]AGACCACCAGGGCAGGGCAGGAGCTGGACACACACTCTGGGCCCTCAGACTGTAGCCTGAGCCTGGCAGACCAGACCAGGGAAGGCAGCCTCGGTCAGGT
Pal21	PalAyuSNP2-1449	18.04	T	C	CAACATAAATTTAGTCAGATATCCTTTATTAGTGCTCTCTTATCGACGAATCCTTCCACCGTAACGCGGCAAAAAGAACTCGCTGTGATTTGTATGTACT[T/C]CCACCCGCATGGGGACGGGGCTCATTTGATATCGATGTTTGTGGTTCTCCGGCCTGATGGTGTCTACCGGGAAAGAGGAAAGAGGAGGGCCTTCTGTGGA
Pal21	PalAyuSNP2-897	19.68	C	T	TTTTAATCAACTGTATCTAATTTGCACTCAAACGGAAGATAGGGCCACGAGTGTGTTGTTGTGGGCCTAGGGTGGTATGGAGAATGCCCACTGGATGCCC[C/T]CCGATCTACCCCGTCCTGTCTCGCATGCTCGTCTCTCAGGCCCCCTCGACATGTCCGTCACACCCCCCCCCCTTCAGTGGTCTTCAGTGGAAATATCAGG
Pal21	PalAyuSNP2-514	19.68	G	A	CCCTTCTACAAGGTCAAAGTTCAACTCACCTTTAAAGAGACCGACCACCAAATGCATTGGATTATGGAGAACACCTTTCCATGCACAGGTGAGTGTTTGC[G/A]CTCACCTGTTTAATATCAAATGTTTAAAAAAACGTTTTTGATGTCCGGCTGGATTCAATGTGTTTGAATCCTCTGATCGGTTTTTTTTTTTAGTTCCAGG
Pal21	PalAyuSNP2-513	26.28	G	A	AGACGGTGAGAAAGAGAGGTAGAGAGAGGGAGGAAGAGCAGGAGAGGGGTGAAGAGGTGTATAGGTATATTCTGGCATTAGAGCTTGATCAGACTCTAAT[G/A]CCCGACTCCTGAAGACTGTCTGGAATGTGAGGTGGGCCTCTGTCTGTCTGTCTGTCTGTCTGTCTGTCTGTCTGTCTGTCTGTCTGTCTGTCTGTCTGTC
Pal21	PalAyuSNP2-512	26.28	A	G	ACACCGAGGAAGACGGTGAGAAAGAGAGGTAGAGAGAGGGAGGAAGAGCAGGAGAGGGGTGAAGAGGTGTATAGGTATATTCTGGCATTAGAGCTTGATC[A/G]GACTCTAATGCCCGACTCCTGAAGACTGTCTGGAATGTGAGGTGGGCCTCTGTCTGTCTGTCTGTCTGTCTGTCTGTCTGTCTGTCTGTCTGTCTGTCTG
Pal21	PalAyuSNP2-629	27.92	G	A	CACACATGTGCACACTCTGTACCTCCACACATTTTGTGTCTCTATTCCCAACGCAGACAGGTGGTGTTGATAGGTGTCAAACAGCTTCCTGTTTGAAAAC[G/A]GCAACTTCCTCAGTCTGACCCTGGACCAATGTCAGACCTTCCCCCGACCAGGAGGCTGTGTGATTGGCTGTCTGCAGCAGCCCAGCGCTGGTGGGCGGAG
Pal21	PalAyuSNP2-1971	31.2	C	G	ATTATCTCTGTATCTCTGTGTCTGTGCTGGGTCAGACAAGGACAGAGATA[C/G]AGCTCTCTTTAGCCTGTCTGTCTGTTGGTCTGTCGGTCTGTCTGTCTGTC
Pal21	PalAyuSNP2-1897	31.2	A	T	CAGTCAGACAGACACACCTGTGTGCAGGTACACAGGTGTGTGCTCTTACAGGACTGGCCGGGGGCTTAACGCTTTCCCCCACACAGGAAGTGGTCGTTTA[A/T]TCAGCTGCGGGCAGGCGTGAGGTGCTCTGGCACATGGCAGGGCAGCGCATGCCAGGGTTAGAAGGGGGCAGATGGCAGAACTGGGCACTGAGCAGTGTGT
Pal21	PalAyuSNP2-1442	31.2	C	G	GCAACACACAGAGACGGGTAGTCAGAATGAGAAACAAACTGTTGAATGCTGCGACACAGAGCAGTCCCTCCACATACATACACACACACACACACACACA[C/G]AGAACAAATACACACATACCATTCAAACACACACACACAGAGCATACACTCCAATTCGTGTGCCACTGTCGTATATGTACTGGTATGTGTGCACGCATGT
Pal21	PalAyuSNP2-1863	31.2	C	G	AATTAAAAAAGAGCTTTCCAGACTGCGACGCCCCATTGGCCAGGCCCAGCTTCCTGTAGTAGAGAGACAGGGGACTGCCTCACCCCATTGGCCAGGCAGA[C/G]TCATTGGGAAGAGCCAATCAGAGCGTCCAGACCCACCGTACACCCTGTGACCAAACTGTCTCAGTGTGGGAGGGGCTTATGGTTGCTATGGCACAGATGC
Pal21	PalAyuSNP2-1882	31.2	C	T	CAGTGCCAGCGATACAGCCAGGGCAGGACACTTCACCCTGGGCCAGTGTCTCAGCCTCTTCACCAAGCCTGAGGTCCTGGCTCCAGAGGAGGCCTGGTAA[C/T]GCTCGCTCTCTCACTCTCTGACACACACACACTCGCTCTCTCTTGCTTGCGCTCTCTCACTCTGTCTCGCTCTATCTCTCTCCCTGAGTGTCCAGGTACT
Pal21	PalAyuSNP2-1874	36.14	G	T	GAGACAATGCATGGGAGGTAAAGGAAGAATGATGATTGACAGGTCCATTAACCAATCAGTAGGGGGTTGAACTCACCTCCTCTGTTTCCAAGGTGACGGA[G/T]GCCAGTCGTGATTGGAGCTGCTGGAACCTGGTCTCCAGTTCATACCTCACCTGGCTCTCTGCGCTGACCTCACACACCTGGAGCACACACACACACACAC
Pal21	PalAyuSNP2-1856	36.14	T	C	GATATCATTTATCTGTTACTTAACATGGAGAAACACAGGATAACTAACCCATCTATCCGTACCACTCAGAGAGACAGCAACAAATCTGAGCAGTGTAGCT[T/C]CATAAACTACACGTACCAGACTGCACATGGGCACAGTGTTAATTGTGAGAAACTGCCCTAGGTGTGCAATTAATTCTGGGTAGTGTAGTTCAGTTCAAAC
Pal21	PalAyuSNP2-1857	36.14	T	C	TAGCTTCATAAACTACACGTACCAGACTGCACATGGGCACAGTGTTAATTGTGAGAAACTGCCCTAGGTGTGCAATTAATTCTGGGTAGTGTAGTTCAGT[T/C]CAAACAGATTCTCTCAGAGCCCGGGGAGGATAGTGAGTGGAGCTACGTTTTTGCTTTTGCGACACACTTGATCACTTTGTCCAATCAGCATCAAGCTTTT
Pal21	PalAyuSNP2-1873	36.14	G	A	GTCTTGCTAACCTGGAAAGTACAATCACAGCGTTGCTAGGAGACAATGCATGGGAGGTAAAGGAAGAATGATGATTGACAGGTCCATTAACCAATCAGTA[G/A]GGGGTTGAACTCACCTCCTCTGTTTCCAAGGTGACGGAGGCCAGTCGTGATTGGAGCTGCTGGAACCTGGTCTCCAGTTCATACCTCACCTGGCTCTCTG
Pal21	PalAyuSNP2-1803	37.78	C	T	TGTGGGCAGCGCTCAGCTGGGCTCTTACCTGGAGACAGCCCTGAACTCCTGCCCTCACAACCTCCTCCTCTTCCTGCAGGACAAGGTGACAGAGCCCAAC[C/T]GGAGTTGACTCCTGGAGGAATTTGTTATCATTACTTGTTCTGTGAAGCTGTGATGCTACTGTTCTGCCCTCTGTCTAACCTCTCTCCTCTCTCTCCTCTC
Pal21	PalAyuSNP2-1924	37.78	C	T	TTGTGTATACACAAATATACACAAAGTATATCCTACACAAAGTAGGATATATGGGGAAAGACAGAGTCAGTAAGCCAGAGACAGAAACAGTGAACGAGTG[C/T]GACAGTGATCACTTGCTCTTACCACACAGGAAGACAAAGTGACACAACCATTGAAAACATCCAGAAGTCGAAACTACTTTCTGTCTGTCCGGCTGCCTGC
Pal22	PalAyuSNP2-1516	0	A	G	AGGGCAACAGGGGGTCAAAGTGGACAGGGTCAACCTCACTAGAGGGTCCAACCATGCACGAGATCAGACATATGTGCACCGTACTAATTCCACTATTAAT[A/G]CTGGATGCTGTTAATGTAAACAATACCCCGTATTGCCTGCTTCAGCATTGGCCCCATATGAGCCTGAGATTTGCAGTGAAAATGCAGTGTTTGTGTTCAG
Pal22	PalAyuSNP2-1515	0	T	G	CTGCCCAATATCAATCTTACACCCTTGAATGAAAGACAAAGAGACAGTCACCTAGACGTACTTGCGTACAATTTACCAAGTACCAAAGTACCAAGTTGTT[T/G]TGTGAAGCATTTTGTGTATATCCCTGTATGAAATGTAACTGAGACAAGTACTTATGTGGCTAACGTAGAATTAATGTGCGCTTATGAAACAGGTTTTTAG
Pal22	PalAyuSNP2-1512	9.97	A	T	CGATGAACTGGGCCTGAAAAACACACGATTCCCCTTTAGACGAGGACAGTTGAACAACAGAACACTGTCAGTCTGTATTCTTCTTCCACTTCCTGTTTGC[A/T]TGGAGATACGGCTGTTTCATTTCCTTTAACTGCGATGCATGTGCAAGACAAACAAGAGGTTGGGGGGAGGGGGGTGTTTTGACCAATAAGGGCTGTGAAG
Pal22	PalAyuSNP2-1514	9.97	C	T	AGAGAGAGACAGAGACAATGAGAGACAGAGGGAGAAATGTTCAGACCAAAACACGTGGACGTTTTTTCTCCCCCCCCTTGTCTGCCGTCTGTCAGGCAGC[C/T]CAGACAGACACATCAGAACAGGAAACCTGTTTAGTCGTGCTGGAGGATGAATTACTTCTTTGCTGTGACTTTGTGGCACATGCCTGGGTCAGACTGTCTC
Pal22	PalAyuSNP2-1513	9.97	G	A	CACACAGCCAGGGAGCCAGGAGGCTGTACAGGCTCTTGAACTGGGCCCGGTCCAGTCGGTACTGGTCCTGGTAGGGCCGGGCCGGGTCGTGCTGCTGCAG[G/A]ACCACGTCAGTGCTGCCGTCCCCCCAGTACAGACTGATGAAGTGTTCGGTCTGCAGAGGAAGGAGAGAGGGGCGGTCGGGTGTGACTTACCACAGATGAC
Pal22	PalAyuSNP2-1511	11.61	C	T	GGAGACAGACCAACCTTACTGCTCAGAAGAGAACAGGTCTCTTGAAAGAGCTTTCCATGCCAAATGAAAACCAATCACACGCTGTTGCCAAGTCACCTGA[C/T]TGGCTGGATTGCTCTATAGCGATAGCGTTAGCTGATGTGAGTGTGTGTCTGACGGATGTGTTGCCACAGTCTAAGGCAGGGGTCTCCAATCCTGGTCCTC
Pal22	PalAyuSNP2-1510	11.61	A	G	GGTTCTGTGGTGTGAATGTTTGCGATGGCTTTGCCATGTGCCTGACTTGTCAGGGGCTTCAGATTCCTCCCAGTCTCTGCACAGCCTGTCTGTGGTGCAC[A/G]GCCTGTCTGTGGTGCACGGCCTGTCTGTGGTGCACGGCCTGTCTGTGGTGCATGGCCTGTCTGTGGTGCATGGCCTGTCTGTGGTGCACGGCCTGTCTGT
Pal22	PalAyuSNP2-94	13.25	C	T	GAGAGGCATGTAGAGAGGGAGGCAGGGAGCATTGGGCCAGAAGCCTGAGAAGCGGTGACAGGCAGGAGAAGAGGCAGATAATCTCCATCTTAAATCCCAG[C/T]TTATCCACGACTTCTCCTGCCTCACCCCTAGGGGGATGGTGAGGCAGAACCAATGTCTTTGCCGCCATCTGTCTCCTCCGCCTCGGCAAACGACCACGCC
Pal22	PalAyuSNP2-1861	13.25	G	A	TGAACAAGCTGGCCGACAGGAAAGACGGTAAGTAAGTCGTGCAGACCGGATATAAAAACAAAACATGTTTCAGAAGTGTTATGCTTCAGGTAATAATTTA[G/A]AGTGTTGAGCAATTCACTTGTACTTGTATGAGTTCAAATGTATTCAAGTCCTACACAGCCCCTCATATACTTGGCCTGGGTCTGTTTTTTATTTTCAAGT
Pal22	PalAyuSNP2-1508	18.18	T	A	TTCCACACAGCAGTGTTGCTGAGATGCTTGTGCTCCAGGCTCAGCACTTTGTCCAGGTGTTTCTCTCACTTTTCCGTTATTTACTTCCTCTTTGATCTCT[T/A]CCTGTCTGTGCGTCTGTCCTGGGTCTCTCGGAGGGGGCGGTCTACCTCCGCTTCGACCGTGGGTGAACGGGATGTCCGCGGGGAGGAGGGGGCCAGATTT
Pal22	PalAyuSNP2-1509	18.18	T	C	TTTCGCTTGAAAACAAAGCGACAGGCGGGAACAAAAGGCTGACAGAGAAGTGACATTTCTTGGTTATCTCAAAGTCACGTCCGATAGACTGAAGAACGAG[T/C]GTCCCCTGAGGTCTGAGTCAGCATCTGGATGAGGATCTGTCCGGCCTGGGAGCCCCTGTCAAAACAACATCCTGTCCCTCATGAAAATATGTTGTAAACA
Pal22	PalAyuSNP2-1917	18.18	C	T	TGGTTGATGCTGCAGAGATGGCAGCGGGGAAAAAAAGAAAGTGATTGAATTAAATTGTTGGCGAAGCCAAAATTAGATCTGTTCCTCAGTACTTCTCTTC[C/T]TCGTTTCTTTCTCTGTCCTTCTCTCTTCCTCCACCCCTCTCTATGCCCTGTTCTGTCCTTTCTCTCTCTCCTTCTGTTTCTCTTTATTGCTCATCCTCTC
Pal22	PalAyuSNP2-1507	18.18	A	G	AGCCATCCAGTGTCAGGCTCTGGAGATGGGTTATGTATTACACGGTGACACAGCGAATGGGACGGCTGTTCCGTTCCAAACGTATTGGTAGCTGCATTGC[A/G]GGGTGAATGAGTCACACTGGACGGGTTTTTGGTGTGTGAGAGTATGTTCGGTCTGTAGGTGTGTAGACTCTCAGCTTGTGTGTGTGTGCTGACTCTGTGT
Pal22	PalAyuSNP2-1503	21.46	C	A	GATGGTGAAGAGGAGTCCAAGCGTATTGGGAAGGATGGAGAGGCGGAAAGAGAGATCTTAAAGGAGAGACGAGCAGGAGTGAAATAGAAGATCTTAACTG[C/A]ATCAGGCTCTCTTCACTCAATCCAGTGAGATTACAGGAAGACCAGCAACGGCACAGAGAAATTCTAAAGTTATGAGAAATTAATTGGCATAGAGTGGAAA
Pal22	PalAyuSNP2-1505	21.46	T	G	TTATTTGGCTGTGTGCATGCACTCACTGAGCCCCCCCAGGGGTGATTCTAACAGCACATGGAGACAGAGAGACAGGGAGTCATAAAGAAGAGCAGTGAAA[T/G]ATGCTGTTATTCCAAATCATTGTCTCTCTTTCCTTTCCTTTAACTCTATCCTCACCTCCCTCTCCTTTTTTCTTTCTCACGTCTTTCACATCTCTCTCTC
Pal22	PalAyuSNP2-1502	21.46	G	C	GAAGGGACGTGTCCAGAACAAAGTGCCAGAAGTGGAGAGCTAAAGGATGTCCTTTTCTCCTCGCATCCCTGAGTACCACAACGTACTCTCCTCTGTTCTT[G/C]TGAAGTTTGCACTGACCTGTCTTGATGTGACTGGTTAGAACCGGTTTCCAGGCACCTCAGAGAACACAGCGCTTTGTACTCTTCCTGGAATGATCTAGAT
Pal22	PalAyuSNP2-1504	21.46	G	A	AGGTGAACGCTCCCAACGTTTAGGAGAGTCCAGAGCAGCAGTGGGATCCAGACCGCCGTGGGATCCAGACCACCCTGCTCTACGTGTAGCCAGGCAAAAG[G/A]ACCCCATCACACTGCACCAGCTCCCAGAATAGACAGCAGTTGTCCAGTGACTGACTCTCTCCCCAGCCCCCCTCGTCTCAGGGCCAGGGCCGAACTCAGG
Pal22	PalAyuSNP2-1501	21.46	G	A	TCCTCTCTGTCCAGGACCTCAGCAAGAGCCCCAAGAGTGTGAAGAAGCTGCTGCCTAAGAGGAAGCCAGAGAGGAAGCAGTCTGATGAAGAGTTTGCTCT[G/A]AGGAAGAGTGAGTCTCCTTCCTGCCTCCTCCACCTCTTCTCTGGACCTCTCGCTAATCTGGCAACTCCACTCACTTCTCTTTTTTCCTTCTCTACCTCCT
Pal22	PalAyuSNP2-1840	21.46	G	T	GAGGGTGGGAGAGAGAGAGAAAGAGAGGTAGAGAGAGAGAGAGAGAGAGAGGGAGAAAGAAAAAGACAGAGCATGACAAAAATCCTAATAAGATCATTTC[G/T]TAGCCGTAGATAAAAATCTGAGGACTGATAGAAGAGGTCTGACTAAAGAAAAAGGAGGGAAAAAACAGCTAAATCGAGTTAATGCAGCACTGACTATTTC
Pal22	PalAyuSNP2-1862	21.46	C	T	GCATCTGCCCTTCTCTCTGCTCCTCCACCTGGAGCTCGTTCAGACAGCAGTGTGACAGACTTGATGGAGTGTGTTGCTCAGGGAATGACTTGGTGCTTAA[C/T]GAAGGTGTGGAGGGTGGGGTTCACTGGCGATGGACGCTGTGTGTTTGTGTGAGAGTGTGCGAAGGAGAGAGAGAGAGACGCCCGCATGCTGGTGTGAGAG
Pal22	PalAyuSNP2-1500	23.1	T	C	GTGTGAGTCCTCACCTGGCCAGGGTTTCATACATGGCCAGAGCCACTTCTTTGTAGGCCTGGAAGTCATAGGGGACAGACTGCAGGGAGGGGCACAGCAG[T/C]TTGGCCTGGCCAAAATACATCCCATTCTTCACCCCCGCCTGCCTTCAAGGGACAAGCATACAAAACACCATTTATGAATGGAGGATGGCATCTAAAACCT
Pal22	PalAyuSNP2-1506	23.1	G	A	CTTCATGCTGCCTAAACCAACAACTATAAAACAGAGATGTGTGTTATGGTATGTCTTCCTTCATCTCTTTTACAACCTGGATCAAAACATCTATTTTTAG[G/A]GGAAATGAAAAGAACAAGTGCTTCAGGCTCTGTTCCATCTAACTCACTGTTTCTTATTCTTCTTGCCTGATTATTATTCCTCTTGTCCATCTAGCCATCT
Pal22	PalAyuSNP2-1493	26.39	C	T	TGAGTACACCGTCACCGTGTACGCTGTCACCGGCAGAGGAGACAGCCCTGCCTCCAGCACCCCCATCTACGTCACGCACAAGACAGGTACTGAACACGCA[C/T]GCTCACAGACACACTGTAACCACATCCACTGTAAACATATACACCTTAACTTCATGACACGTTATGGTCTCTTAACTCTGCTGTCGGCCCCATCTGTTCT
Pal22	PalAyuSNP2-1497	26.39	G	T	GCATCCATCCCACTCACCCTGTCAGCTTTGGCATCTTCACAAAGCTGAACACGTCCATGTGTGCAGCGGACTGCAGTCAGCGGCTGCAAAATCTACCATC[G/T]ACTTCACTCCCTCTCCATTCTCCCACTGTCTTTAGCGCTCGGAGGAATAAATAATTCAGAAAACAAAACCAAAGAAAAAAAAAAAGCGTAGCTTCCACAA
Pal22	PalAyuSNP2-1498	26.39	G	A	GAACACAGCTAAAGAACACAGCTAGAGAGCACAGCCAGATCCAGGTCTGTCGGTTCCAGATGAGCCCTCCTGTGTCAGGTCTGATGGTTCTGTATAGCAC[G/A]CAAGTCATCCAGTTGAGCTCAACATACCATGGTTTAAGAATAAACATGATATGCTTGCTGGAGTGTAAACTCACGGCACTTGGACCCAGTAGAGCAGTGG
Pal22	PalAyuSNP2-1495	26.39	A	G	CTGGGTCTTCTGGAAGAGGTCCAGACTGTCAGTTCAGAAACAGCTCTGGGATCAGGCTTTTCCTGCTGCTCTGCCTCACAGTGAGTGGATGAATGTTACA[A/G]TCATGGTTAAGCTTAACCTGTCTCTCCCTCAATCAGAACCCACAGGACGGATGGGAAACCTGAGCAGGGACACTCAGGCACTACAACCGCCGGATCCAGC
Pal22	PalAyuSNP2-1494	26.39	T	C	GAAAAAGGATGGAGGGAGATGGTGTTTGAGACAGGGTTTCAAGCTAAGGTGCACACATCTGAAAATGTTCTGTCTATCCTTTTGAAACAATTGAACTGAC[T/C]TAAGGATATGACATCAACCTATCTCCCTGTTTTTCTTACAGGCTGACTCCAGGCTTAAAGCTCTAAGTGCCATGTTCAGAGTTAAGAACCCAGACAAGTA
Pal22	PalAyuSNP2-1492	26.39	C	G	TGGAGACAAGCAGGAGGGTGGGGAAAAAAGCAGGGGAGAAGGAGAAAGGCAGGGAGGGGCAGAGGGGAAATGTGGGGAGGGGTGAGGACACGGTAGGCAG[C/G]GAAGGAGGAAGAAGGCAGGGCATTCACAGAGTGGGAATTCTACGGTGCCATGTCAACATGTTCTTTACAAAAATACAATTTACCGACAAAGTAATACATG
Pal22	PalAyuSNP2-1499	26.39	T	C	GAGAGGCAGGGAGATAGAGAGGGAAAGACAGAAGAAGCCATCTCCTCCTACTGCCCTGACATCATCAGGTAGAGAGGATTCACCCTCCATGTTTAGAACG[T/C]TTACTGCATCTGCTGCTGTCTAGCCGCTGGGAGACGCAGACACACACACACACACACCTACCCAATGTGTCTTTGATGTTCTTGACCAGCGAGGCCTTCT
Pal22	PalAyuSNP2-1496	26.39	C	G	AAACAGACAGTGGTCCCTGAGAACCCAGGGTCAAAAACATCTGCTCTAAAGCGCGCTCCTGACAAGTAAACAGCCCCGCTGGCCAACGTCAGTCACATGA[C/G]AGAAACGGCCGAAAGTTTGATTGTTGTGATTCTCATCGCTCAAGTTGTGTTGTAAACAAAACCAACATCCAATATCTCAGACGCTGTGAGAGCAGCATGC
Pal22	PalAyuSNP2-1483	28.03	T	C	ATTGAGAAATTATTCATAAGGGCAGGGTCCGCCAAATTAGCACAGGGATGCACTTACTGCTAAACGCATATAAATATGAGCTGTTGATAGGCCAGGGGAG[T/C]GCAGCCAGCCAGCATCAGGACAGGGTCACTCATGGAGAAATGTGATGCTGTTCCCACAGGGGACTAGAGCAAGGCAGAGCTGGGTCTGTGTGTCCACACA
Pal22	PalAyuSNP2-1485	28.03	A	G	CGGCCCCAATCCCTGCCCCAGCTTCAGCCCATCGTCAACCATAACCACAGCTCCTGATCCAGCCCATCATCAACCACAACCACAGCCCCAGATCCAGCCC[A/G]AATCTCGGCCCAAGCTCCAGCTGGAGATCCAAACACTAACCGGCCTGTGCACAGGGGTCTCAGATGGCCTTTTAAGGCTGTGCTTCTCTCCCCAGCGTCT
Pal22	PalAyuSNP2-1481	28.03	C	G	AGGGAGCCAGGCGTGGAGGAGACCCTGGAGCTGATCATCTTACCTGGGAAAGAGGAGAGAGGAGGGGGGGGGTATCAGTACACCTGCTCACACACACACA[C/G]AGCCCACATGAACACTGAGCAGAAGTGGTTGTGCAGTAAACGTGAGGGAGAGAAGATTGCTTACTCCGTGTCATGCTGCCTCCTATGACGCTCTTGACAG
Pal22	PalAyuSNP2-1491	28.03	T	G	ACTGAAGGCACATCAGGAGGGCATTAGGTGTGTATGTATTTCTGTGTGTGTGTGTGTGTGTGTATTTTTGTGTGTGTGTATTTCTGTGTGTGTGTTTGTA[T/G]TTCTGTGTGCATCTGTCTGTCTGTGTGTATTTGTGTGTGTGCGTGTGCGTGTGTATTTCTGTGTGTGTGTGTGCATTTCTGTGTGTGTGTGCATTTCTGT
Pal22	PalAyuSNP2-1489	28.03	C	T	CACACACACACACACACACACACACACACACAAACACACACACACTCCACGGACTCTTTCATTCTGTCTCCTCTCATTTCTTTGTAGATATATTTCCCTT[C/T]CTTTCCCCATCTACTTCTTGCACCATCTTTCTCTTTATGTCTGTCTCTCTTCCTCTTGTCTCCATCCCCCTTACTGTCCTAATTAGCAGGGATAGACATC
Pal22	PalAyuSNP2-1484	28.03	G	A	CGGCGGGTGACAGTCCCAAGAATGCCGACTTCCGCTCAGTTCTGGCAAACAAGAAGAAACAGAGCAGCCCGGAGAAGAACGGAGAAGGTCCTCCGGTGGC[G/A]AAAGACGTCCCTGCTGCCAGCGAGAAGGAGAAGGAGAAGAATGCGGTCAACTGTGTGGACGGAGGGATTATAGAGAAGAAGAGCAACGGTACTGGAAAGG
Pal22	PalAyuSNP2-1486	28.03	T	C	GCCGAGGAGAAGATCGATAAGTGAGTGGCGCAAACACCCAGTAACACAAACACGTAATCCGCTATCCAGTGAACGCACTCACACAACACAATGATACTTT[T/C]CACGCACAACATCTCCACAGCTTGCTCGAGCATCCGTGCAGAATATGGCTCCTAGCAGTAATCACCCTACTGTATGTGCGATGCTGAAAGGTGGTTTGAG
Pal22	PalAyuSNP2-1482	28.03	T	A	AGCCTGCCTTCACCAACGCAACATCAGAAGACACACAAGAAGTGTCATAAGCAGTGATTTAACGAACTAAGACAGCAGATGGAGGTTGCTACGGCTGTAG[T/A]AACAGTCAGGTGACAGACATAAAGCGACCTATAGTCCCAAGCTGTGCTCAAAAGATCATGAAAAGATCAAGTACACTTTCAACTTTGGTCAAAATACATC
Pal22	PalAyuSNP2-1490	28.03	G	A	AAAGAGAAAAGGTGAGTAGGGGAGCAGGCGGGGGAAACAGAGGGAGAGGAAGACTCGTGCTTTGTCAGTGTGAGGTGGAGTGTTCTGGGTAGAGTGTGTT[G/A]TTCAGCACTGTAGCTTGTGTAGAGCTCCGTTCATGGAGGGGAGCATCTCTGTTGAATGGGCACCTCATCATGCTGTCTCTACCTTTCCCTCTCGGAATGG
Pal22	PalAyuSNP2-1487	28.03	G	C	CTGCCCCTTGCGTGAGACTGACAGGTGTGTTGTGACAGACAGGTGTGTGTCATGAAAGACAGGTGTGTTATGACAAATAGGTGTGCGTTCTGACAGACAG[G/C]TGTGTGTTGTCTTGCTTTCTCCAGGTGTTGTTCTGGGGACTGAGGGAGCTGAAGAGGGTGCAGCTGCTGTCTGTGGACCGGCCACAGGTGTTTATAGAAT
Pal22	PalAyuSNP2-1488	28.03	A	T	ACTGGTTGCCTAGAGACAGCGTAGCCTCTCATTCTGAGAACTAAGCAGAGTCTTTAAGCAGCATCTACAGACCACCGATGTGTCGTCTGAGTATCTGTGG[A/T]TGAGTAGGAAAGTTAAGCTGCTACACCACCAGACCATATGGAGAGGCATGCTTATGTTTATGTGCCTCTTACCCGGTCTGTCAGCGCTCGAGCCCTGGAC
Pal22	PalAyuSNP2-1478	29.67	C	T	CTCCCTATCTTTCTCTCTATTCCGCCCTCCTTCCCAGATTAAGAATGCACGAGACCGCCTGCGAATCTGGGATTGAGTTGTTCTTGACAACGTGTCAAGA[C/T]GAAATTTCGCCTCGTCACAGCTGTGAGCTGCCACTCAGAGGGCAACGGCACACAAGCGTTGGCAGTGCCCCATTGACTGCAAAACACAACTTCTATTGAG
Pal22	PalAyuSNP2-1479	29.67	C	T	CTGACTGTGGAGCTGGATATTTACTCTGCATGAGGGAGAGAGACAGAGAGAGAGAGAGAGAGAGAGAGACAGCAAGAGACAGAGAGAGACAGAGAGAGAG[C/T]AGAAGAGGTGGGGAGCCACTGGCACCAGCCCAGGTGCCCAGGGCATAATTAAAAGGTCTTGAAAGGGGTGTCGCTGGGAGACATGGAGGGATTAGTGTAA
Pal22	PalAyuSNP2-1480	29.67	A	T	TTCCTCTGTCTCACACAAAGAAGAGGGAGGCCTGCTGGCAGGCGTCCAGCACCAGAGCTTCACAGAGACAGGAGGCCCTTTTGGATGTCGAGGGGAGGAC[A/T]GCGGCGTTTGCACTTATGCTGATGTGTTGTCGTTATTTCTACCTCTTCCCTTGTTTTTGCAGCCGTGCAACCCGCCTGTCAGGTGTGTTTTACACATCAT
Pal22	PalAyuSNP2-1471	31.31	C	T	GTCACGCAGCTACAGCAGAACGCCTTGGACAGCGCGGCAGAGACCCTGCGGAAGAAGCCTTTAACGGACCTCTTCTTCTTCTGTTTCCGTTCTCCTGGGA[C/T]GCTGCGGGACTCAGCTGGATCTGGCCCTGGACAGGGAACTACATTACACAACAGAACATGACATCACACATAACCAACACTGTCTTGAAAAGAGTGCACA
Pal22	PalAyuSNP2-1476	31.31	C	T	CCAGGCCAGACAGTTTCCTCTGGATGTTAACTCTCCAAAAGTTATCAACTTGATCTTCACACAAAGAGATTCACCCAGACTCATGTGGCTCTGCTCCATT[C/T]TCTGCCAAGTGCAGATTACATTCAAAACAGAGCTAACATGGAGAGCAACATCTCCCTATAGTGGGCTGTCAGGACACACCCTGACCAAATGGATGAGCGC
Pal22	PalAyuSNP2-1470	31.31	G	T	GATGGATAGACAGACAGACAAAGAGAGGCAGAGAGACACAGAGAGAGACAGGAGGGAGCAGAGAGAGACTCCAACCTCTGCCGTCACCCGAGGGCCAACC[G/T]TAGATACCGCATGTGCCATGGATGTTCCCCTGCCCATGACCTCGACTGGCTCAACCACACATGACCAGGAAGAGAAAAGACCCCACACACAGCCGAACGC
Pal22	PalAyuSNP2-1370	31.31	T	C	AAGCTGTGCTTCCTCCACAGGGGGCCCTTCTTTAGAAGCTGATCACCTAGGCTGTCGGGGGGGATTAGGACCTAGAGGCAGCCTGAGGAAGAGGAGTACC[T/C]AGCTGGAACAGGAGATCCTCTGGGGAGGAGAGGCAGCAGTAGTCTGTCTGCCTGCCTCACAATCTCAGTGTCACGGTGTCACTCACTGTCTCTCTGACTC
Pal22	PalAyuSNP2-1369	31.31	C	T	AATGCTGAACAGCACTTCACCAGCGCTCCGTTTTCCTGTCCCTCCTTCCCCGCACTAGAAGAAGGTGCGCGTCGAGGATGGAAATCGCTTTGGACACACT[C/T]CTTACCCTGCATCTAGATATTTCTCTGTGCCCAGGGCCAGCCAGCATGCCCATATAAGGCAGCATGACCCTCTGCTCTACTCCCATCCGTCTTTCCTCCA
Pal22	PalAyuSNP2-1477	31.31	G	A	GACATTAGCCATCGCTCAGAGATGAGAGAAGGGGCCGCGTGCTGATAAGAGACTCGCGCTGTGGCTAGATAATGGAAGAGCTGACAGAACATAGCTTCTC[G/A]TAAAGGTAATGTGTAAACTGCCATTCTGCCATTTAGGCAATCCACCTCTTTATTTCTTTTCATTCTTTCATTCTTTCTGTCTTTCCTTTTTGTCTGTATG
Pal22	PalAyuSNP2-1473	31.31	A	G	TAACAGCCTCCATGAATGAAAAGTCTACATGAATGAATGCGCTCTTGATAAGCATGCAAACGAGCTGTATTTATATAGAGACAGTAGGAGAGATAGTGAT[A/G]AAAGAGCATGTGAGGGAAAGAGAAAGGGGGGTTGTGGTGTTGTTGTGGTGATCTGGTGAGAAAAGACGTCGCCCTGACTCACCTTTCACTGCCGTGGCAG
Pal22	PalAyuSNP2-1474	31.31	T	C	GACCCAATAGCAAGTCCGTCATTGACTCAGATTCTGTGTCCGAGCCAGCTCCGAGGTGGAACAATGAAGTCTATATCAGTCCCCATAAAGCCTGGTCCGG[T/C]ACTGTGTGTCCCTGCCTGTCTCTGTGTGCTCTGACCCCTAACCTGGGTCAGGCCCATCCCAGCATAGCTACAATGAGCTCTCATTCACACAGAGCCCAGC
Pal22	PalAyuSNP2-1475	31.31	G	C	AGAAACAAAATATTACGAACACCATTTTGGGCCGACAGTGAGAAGACTGGTCAACACAGATATCAAATACGTAGAGGAAGGTAGACAGGGACACAATAAG[G/C]GTGATGTCATAGCAATTTGAACTGTGTTAATGGCAGGTCCTATATCCTTTCCCCACTCAATAGAAAGCAGCCTGGCTGCCTTCCAGGTACTTTCACCACG
Pal22	PalAyuSNP2-1469	32.95	T	G	AACAGGATGTTACGATAAGGGGAACCTGCGGCCCACGGGTCACTCAGACCTGGACTAGACCGGACTGGATCCGACCGGCCTGGACCGGACCGGACTCGGT[T/G]TCTTAAAGCCTTTCTGTTCTGTCTCCTCTTTCACCTCGTCTTCGTCCTCTTCCTCCCCAACCTCCTTCCCTCGTCCCCTGTGTGTTTCCCGTCCAGTCTG
Pal22	PalAyuSNP2-1468	32.95	C	T	GACGAATTCTGACCTGGAAGTGTTTCCTGCTGTGATCAGGGCCATGCTGCCATTGGCCAGTCTGACAGAGACAGGGAGAGAACGGGCAAACGTGATTGGT[C/T]GGCAGAGAGTGCAAAACATCTCAGTGAGATATGGTGGAGGAACAGTTTGTAGTCAGAGATTGTGTCGCTGGGATTGGGCAACTTCCTCCTCCACCCTGCC
Pal22	PalAyuSNP2-1466	37.88	G	A	AGCAAAGAGCAAAGTATGTCAGAGTAGACAAGAGCCTACCGAAATGTTGAGTAGAATAAAAAGGAGTAGATCCCAGCAGATTAGAGTAGAGTACTTTACA[G/A]TAGAGTAGCATATTATTCTTCCCCCTTTGGGAAATTGCTCTGCTACATTATCCAAGCGTTGCCAACTCACACATGGAAGGTCATGTTGTTTGGTATCCCA
Pal22	PalAyuSNP2-1467	37.88	A	G	CGAAGGGAACACAGATTCGCCCAGGCCACGGATGTCATGTCAAAGTTTCTCCTACACAACGACGGGGAACGGAAAGAAGCGAATGTGCGCGTGCGGGTGC[A/G]GAGAAGGTCACGCGTGGGTCCGGGCGCCATACCTTTGCGAAGGACTTCTGGCTGTCGTACTTCAAGTGCTTGGGGTAGACGTAGAGGTGATTGTTGTAGA
Pal22	PalAyuSNP2-1464	37.88	G	A	ACCACAGTGTATCAATGCACTGAGCTGCACCAGGGTACATTATTCTGACTCACAGAGAGCCAGTGTACCGGATGTTCAGTTACTCAAGAACGGGGGAGGC[G/A]TGGGAGAGGGGGTGGGATTGTCTGAAAGAAAAACTATTTCCATAGAACCTGGAATGTCGACTAAGTTCAATTAGTGACACCACAGTGGAATTTCATAAAC
Pal22	PalAyuSNP2-1465	37.88	A	T	AGCACAGTAGAGGACAGCAGAGGAGAACAGAACAGAACAGAGCAAAGAGCAAAGTATGTCAGAGTAGACAAGAGCCTACCGAAATGTTGAGTAGAATAAA[A/T]AGGAGTAGATCCCAGCAGATTAGAGTAGAGTACTTTACAGTAGAGTAGCATATTATTCTTCCCCCTTTGGGAAATTGCTCTGCTACATTATCCAAGCGTT
Pal22	PalAyuSNP2-1463	41.16	C	A	CTTCATCGTCGAGAAGAACATGATGTTGGGGATGGTGTCAATGAAAATCTGTCGACAGAAGACATATGGGAGATGCAAAACATCTGTTGGGACACCTATC[C/A]AGCAACATAACATATGTGAACCTGACTGAACCTGCTTGAGGACTGTCTCCAGCAACATAGATGTTCTACCTTGCTTCTTCCACTAGGTGGCAGTGCAGGT
Pal22	PalAyuSNP2-1462	44.45	A	G	GTTGGGGGTCAGGATAGACTGGCTGACTGAAATCCTTCCTGATCAGATTGTCATGAGGCTGAACTGGTTGCTGTCACTTCCTCTGCAGTCCAGGAGAGAG[A/G]ACAGCGGACGACCTGGAGATCATCTATGAAGAGCTTCTTCATATAAAGGCTTTATCTCATCTCTCCACCACTGTGAGTGAACCACTCAACACTACACTAA
Pal22	PalAyuSNP2-1460	44.45	A	G	TGTAGAGAGAGAGAGAGAGAGAGAGAGTGAGAGACAGAGAGAGAGAGAGACAGAGAAAGTGAGAGACAGAGAGAGTGAGGGAGTGAGAGGGAGAGAGAAA[A/G]AGAGAGAGAGAAACAGGATGAGAGAGGAAGGGGAGAGGCTAAGTAATTGAAAGTTAGACTGTGAGTGTATTCCTAACATCCGACCACCTGGCTCACACAC
Pal22	PalAyuSNP2-1461	44.45	T	G	GTGTGCCTTAAATGAAATCCTTAACAAACAACAGACAAATCTACAACCCACTAGACAGCGATGACTACAGTGAAACAAAGTTGCAGCTCAATTTCTATAT[T/G]ATTCTAATATCTACGCTAGAATCGTCACACAATCGCAATGTATCAATTCAAGTAGCCCGACACAAAGTGAGAGAAACATTTCATCGCTTTATCACACGTC
Pal22	PalAyuSNP2-1457	46.09	A	G	CCGCCCATCCCTGAGAACCGCTTCCTCATGAGGAGGAGCCCCCAGCAGCAGGAGGAGACAGGGAAGGACCGCAGGAAGGAGGAGAAGCCCAGAGACAGGT[A/G]AGTTCAGGACTGAACACCGTGTCCTGTCAGGATATACATATCTCAATCTACCTACGTCTCTGTCTGTCCTAACCAAATATCGATCCGTGTGTGTGGTTTG
Pal22	PalAyuSNP2-1455	46.09	G	T	TGTTCCCCCTCAAACAGCACACAGTGTCAGTATCCAGCGCACTGATGCGGGGCAGGCAGACAGCTGGGCCAAACAAGCCAGAGTTCTCTGACCTAGTCCA[G/T]CTTAATCCTTCCACTGAAAGCAAATAATCCGTGGATTGACACTCGCGTCCACAATGAAGGAGACTGTCAGATGTTTGTCACACAGTGACGGACACAAACA
Pal22	PalAyuSNP2-1459	46.09	A	G	CCCGATAAATCACAGTGGGGAGGCGCTGAACCATGAAATGATTCTGTTAACATGTCATCTATCTCAAATATATTCTCCCATCAATGCAGAGAAGCAGTCC[A/G]AATCAAGTGAAGCTCCATGTGTGTGCTGCCTGTCTCGTCTGGACAGTGATCCTAACAGGGGTCGTGAGGCCCTGGTCAGGCTCTGTGATGAGTCGGGACA
Pal22	PalAyuSNP2-1458	46.09	G	A	CTTCTCAGTCACATCATCAGTGAGCTCTCCAGCGAGAGGAGCGTGTACGACGTGAACCTTGAGGAACCTTCTATGGTACGTCTCACGGTTCTAACAACCC[G/A]TTTTATGAACACTTCCGAGGCATTCTGATCCAGTAACCACAAACTCAGAAGTAGGCCTCCTCTATCTATCACTGCATCTCTCTCGGTAGCTAGTCTGTGC
Pal22	PalAyuSNP2-1456	46.09	C	T	AGGGGTTACCAGGACCACCAGGGGACAGTGGACCGGAGGGCTTGCTGGGAAGACAGGTCAGTGGGCTGGTCTGGCTCCCCCGCACCTCATACTTACCTCA[C/T]CACCAACATCTGCAGCCACCTTTCATCGTGCTTTTATTAGAAGTTTTCAAATAAGTGCTCTGGCTCTGCCACCAACTGTGCTACCTGGCAAGGAAAGGGC
Pal22	PalAyuSNP2-1453	47.73	C	T	ACACCACACCGTTAACGCCACACGCTTCCTGCGGCTGCTCGGCCGGTGAACAGCCCCTGGCGCTGCCATGGGAATGGTGGGAGTTGTTGTTGAGGAAGTC[C/T]GCCTGTCCGTCAGGCTGTGGTGGCTCCAGGAAGGCTGCTTTGGGAACGCTGGTGTCCTGCTCTGGCGAGCAGCACGTGGCTGGGGTTACCGAGGTTACAC
Pal22	PalAyuSNP2-1451	49.37	G	C	CTGGCCTCCTGGAACAGCTCACGCTCTCTCTGCAGGACCAGCTCTACACAGACACAAATGTACGCACATGTATAAACGCTCTTATACCCATACACACACT[G/C]ATGTGAGGACTGAGGGCAGTGTTTACCGTAGTGCATCAGCTCGAAGAGGAAGCTGTTGGGTGTGTGAGTTGAGGTGCTGTCTCCCAGAAAGGCCTGCAGC
Pal22	PalAyuSNP2-1452	49.37	G	A	TGGCTCTCATTGTGACCCAGAACAATGACTGGAGCGATGTGTTGTCACAGTGCTGTCTGCTGCCCATTGTCCTCTCCCTCCTTCCATCAGCCCTGCCACA[G/A]ACCAGGCCGGCATGGCTGCATAAGCACCAGCCTTGTTTAATGGTCATTACTGCTGTGCTGGCTCCATCACTGGCTCCGGTGCTGGACGTCATTAAGCTGA
Pal22	PalAyuSNP2-1454	49.37	G	A	TGGGCTTTTGGATGTCTTTGGCAGTTTCCTCACACTGCAAACACCCTACCAGGCCAATCAGACCTGTACTGAGGTTTAGCAATCAGACAGCAGTGACCGA[G/A]GGAGCAACGGGGGCTGTTTGATTTAGGAAAGTTGGGGAGTCACTTCTAGTCTGAAGGACTCACATCCAGTTGAAAGGGCAAGTTCAACACACCTGCTGAT
Pal23	PalAyuSNP2-1904	0	A	G	GTAACGTGTGGATGTGTGTGTAATGTATGTGTGTGTATTAAGTGTGTGTAATGTGTGTGTGTAGTGTGTAATGTGTGTGTGTAATGTGTGTGTAGTGTAT[A/G]GTGTGTAATGTGTGTGTAACTTGTGTGTGTTTGCAGGTGTGAGTGGCATGACTCTCTTCTGCCTCTTCATTCTGCTGTGTCTTCTTGGGGGAGCTGCCTG
Pal23	PalAyuSNP2-1557	0	G	A	GGATACTCTTTAAGCGCTGGTTGTTGAGGTTTGTTTGGTGCTGGTGTTTGGATCAAGACAGGGGTTGGGTTTGGTGCTTGGCTGTAGTCAGGCAGGGCAG[G/A]GGGGGCTGGGTTGCCATGGGAGGAGGAGGGGGAGGAGTTTGGAGGGACACTGTTCTGCATGGAGGAGGAGGAGGCAGAGTCGGCCATGCTAGGGTGTGCA
Pal23	PalAyuSNP2-1913	3.28	G	A	AAGGAATCTTAAATCATAAATGAAGAAATCACAGAACCGGAAAGGCTATGTCAGGTCAAAGTTAGGCTTCAGATTCAGTAGGCGCGCGCACCGACTCGCC[G/A]GATCACTGACGAAGGAAGGAGGACAAGAACTGACACGTACACCTGTCTGTCTGTCTGTCTGTCTGTCTGTCTGTCTGTCTGTCTGTCTGTCTGTCTGTCT
Pal23	PalAyuSNP2-1886	4.92	C	T	AATAAAATGGATAACGAACATACGTTACCATTCCAGCCTTGAGAAGGCCACTCTGCTGCGACTTATGCATCTGGTAGCCAGCAGACGAGAGAGGCTGGTT[C/T]GGCACGCCATGTCGCTCTTGAACGCTCTGGACAGGAAGTTGGACCTCAGTCAAACTGTTCTGGACCTGAAGGACTGTTTCACCCTGGCTCTGGTCCTCGA
Pal23	PalAyuSNP2-1970	4.92	T	C	AGAGACACAGACAGACAGACACCAGGAACATGGATAAAGACTATTGATCAACAAAGTTCAATTTTAACTGCAATTAAACTATTTCCAAGCATACATACAT[T/C]ACATTTCTGAGAAAAAAAACAACTATTAGTTGTTTGATTCCAAACAGTATGCGTGGAATGTCTAAACTGTTGGACTCAACGGACGACACAACAAAACAAC
Pal23	PalAyuSNP2-1789	4.92	T	C	ACTGTCCCCAGTCCACTGTGGCCATGGTAACAAATGCCCCTATCCCAGGGAAATAAAATGATGAAAGCAGAACTGTTGTCCTGTTTGTCTGTTTCAATAC[T/C]TGTCACCACCTGTCTGTCTGTCTACCTGTCTGTCTGTCTACCTTCCTGTCTGTATGTCTACCTACCCACCTACCTGTCTTTCTACCTGTCTGTGTACTTA
Pal23	PalAyuSNP2-1920	9.86	G	T	GGGGGGAGAGACAGAATAAAGAGAGGGATGGGGGAGGAGGGGGAGAGACAGGATAAAGAGAGGCATGGGGGAGGAGGGAGGTGAAAAGGAGGGATGGAGG[G/T]AGATATTTCTCCATCAGTGAGTCTTTGGCTGGCTGTCAACACCACTTAATATGGCTCACCACTGATTATCTTATTGGCCCAATACAGACACACACACATC
Pal23	PalAyuSNP2-1822	9.86	C	G	TTTCAAGGCTGAGATGACAGGGATGGAGGAGGAGACAGTGTGGGGGAGGACCAAGGGGATTGTATTTTCGGCGTGTTCAGGTGTAGAGGTGGCAGGTGGA[C/G]TACCTGTGGTTGTGTTGTCCTACATAAATGTTCCGCAGAAGCTAAAAATACAGTCATCAGGATGAAGGCCAGACAAGAGGGTACTCCTCTTCCTCCCTCT
Pal23	PalAyuSNP2-1821	9.86	G	A	GTCTTTGAGGACCGGAGGAGGGTAACTTTTTCAAGGCTGAGATGACAGGGATGGAGGAGGAGACAGTGTGGGGGAGGACCAAGGGGATTGTATTTTCGGC[G/A]TGTTCAGGTGTAGAGGTGGCAGGTGGACTACCTGTGGTTGTGTTGTCCTACATAAATGTTCCGCAGAAGCTAAAAATACAGTCATCAGGATGAAGGCCAG
Pal23	PalAyuSNP2-1914	9.86	G	T	GATTAGGTCACTAGATTAAGGAGACAGGGTGTAAGTAGATAGGACACAGGAGGGATTCAAGGGTAGACAAAGTCAAAGTGAATTAAAGTCCCAATTTGTA[G/T]ACAAGGTGTTGTACTGTTTGTGTTTATTTATGTACGAAGAAACTTCATTACAACAAACCATTCGAGCAGTTCCAGGCTATAATCTTTCAGAATAATCGAA
Pal23	PalAyuSNP2-1823	11.5	G	A	TGACGTGTAGAAAATTGTCAGTGCATCAAGTATCAGATGTGTGAGTGTTTCACTCACGACAGAAGGTCTCGTTCCTCCAGGATCCGATGACCACGCCTCT[G/A]TCCTGACACTGGCTGACGTACGCCTCGATGGCCTCACACAACACTGGCCTGGCTCCATCCAGAGCACACAGGTCAAACATACAGTCCTTGAAGAAGCCCT
Pal23	PalAyuSNP2-1524	18.09	C	A	GGTGCAGGTGGGACAGGAAGTGATGCAGACGTTGAAGATACTAATTGATTTTAATAGTCATTAGTATCATTAGTACTATTTCATTTACCTAATGTAAATG[C/A]ATAGCTGTTTCGTTGTCTGTCTTTAACCATTTGCTTCTCTATCTCTCTCTCTCTCTCTATCACTTTCTCTCTCTCTCTCTCTCTCTCTCTCTCTCTCTCC
Pal23	PalAyuSNP2-1954	21.38	A	T	GCCCTGACCTGATGATAACACCACTGCTACGTCATGAATCACAGAATCACACCTTGATCCCAGGAGATCACATGATCATCAGTGCAGCTCTCACATTGGC[A/T]TGACTTTGCACACCTGAACTGCTGTCTAGGACTCACTGTCATTTAGGTTTCTGTCCTCAGAGAGACGGTTAAATACTAGCTGGTTGTCAGTCACAGCCTC
Pal23	PalAyuSNP2-1311	21.38	T	C	ATAATATCCCAATGAGATGTAGAGACCGTGGCCCAGACCCTCGTGGTACCGCTTGGATACGATGTGGGTACAGGTGCTGATCTAAGACACGAACTCAACT[T/C]GGTTCTGCTGGTTCTTCGTCTCGCTCGGTCTCAGCTCAGAGTGTGGGTCTGGACCCTCTGTTCTTTAGCTCCGGTTCAGACGAAGGTTGTTGGGTCGAGG
Pal23	PalAyuSNP2-1932	21.38	C	T	AGGGGGGAGGTCAGTAACTATTTCACAGTATAATAGACAGACTATCAAATAAACACAGACACAAAAACACACACAAACATACACACCCATTGTACAGAAA[C/T]ACACCCACACACCAACACACACACACACAGAGAACAGCCCCTCCCACTCACGGCGGCGGCACCAGGCGATGTTGGCGCGGATGAACAGCGCCCCCCAGAG
Pal23	PalAyuSNP2-1523	23.02	T	A	TCATGAAGCCCTGCCAGGTAGCACTTCCACCAGGTCCAGAGACAGAGACAGCTGTCTGTCCGACAGCGCGCCAAGGAGAGCCTACTTGACCCGGCCCCAG[T/A]CGCTAACCATCGACGCACACAGCGTGAGTAACAGACGCTTTGCAGAATGCAGACTTGATGCTCACACCTGTCACCTGTTGAATGTAACCACCGGCGGTGC
Pal23	PalAyuSNP2-1522	24.66	G	A	GCGACGTCATATCCTGCGGGTCAGCTGACAGGAAGAGAAGCTGAGCGGATGGTCTATGTTTCAGAGCAGGCCCTGCATGACACAGTACCCAAGGTCGTCT[G/A]TACAGTAACTCACCGGACAGACTACACATTAACTCGGAGGAGAGGATGGGTTTGTTAAGGTGTTTGAGTGGACAGTAACTGCCTGTCTGCATATTAACTG
Pal23	PalAyuSNP2-1525	24.66	G	T	GTAGGAAAGACAGAAGGCAAAAAGAGGAAGATGGAGGAGTGTGTGTGTTCCACTAACAGGAGGTCCCTCCCTGACAGTGAAGGAGTTGAATGGATGAATT[G/T]AATTTATATCCTTTGCGGTTGGTTCTCTCTTTAAAGGTCAGTTAGGATGTTAAATCTTACCTTGTAGGTGAGGAATTCCCCTGAAGAACAGCACTGACAG
Pal23	PalAyuSNP2-1520	26.3	A	G	ACAGGTGAAGAACTACTTTTCCCATGATGCAGTGGGGGTTAAGCTAACAAACGAATGGACAGATGGGAGGACAGGTTTATAATGATGGGTGGGTGTCTGG[A/G]TAGATGAATGAAGAAATGGGAGTTTACCAGGCAGGAGTAGAGCTCTCTATTTCGATTCCCCTCTTCCATCTCTTTCTCTCCGCCCCTCATCCGCTGTCTT
Pal23	PalAyuSNP2-1517	26.3	T	A	ATAAAAGAATCACAGAGAATAGTGCTCATGCAGGAGTAGGGTGACGAGTGCTCATTCATTGACAAACCATCAGGCCCATCCATCATCATTATTATTATTA[T/A]TATTATTGTGAAAAGAGTCAGAATAGACACCAAGCTCCACAAAGTAACAGATTTACAGACTTTGCACAGAGTAGTCCAATATCAGTGCTCTAGTCATTAC
Pal23	PalAyuSNP2-1519	26.3	G	A	GAGAGAGAGACAGAGACAGAGACAAAGAGACAGAGAGAGAGAGAGAGAGAGAGAGAAAGAGCGTGGGAGTTAGACAAAAGACAGGCAGGCAGAGAACGAG[G/A]AAATAAAACAGGGCAAAAATAGGGAGAGGAGAGGGCAACAACGTTAGACAGAAAGCAGAGTAGGGAGCGAGCGTGTCCCAGACAGGAAGGAGATGGAGAG
Pal23	PalAyuSNP2-1521	26.3	A	G	ACGGTTATTGTTTTGGACCCAGCTGAGCTACCCAGTGATGTTCATGCGCGACAGGGACCCCTAATGTAGACGGTGCACTTGACAATGACTTTAACTATCT[A/G]AATCTTATATCACTGCCTCGTTGGTCTCTGAGATGTAGGCCTTCCTAGATTGTCTGAGGGAATGCAGGAGCCGTTTTCGTTTTATGTTCAGTTAGCGACT
Pal23	PalAyuSNP2-1518	26.3	A	C	CTTTGCACAGAGTAGTCCAATATCAGTGCTCTAGTCATTACCTTTCCTGACCACGTGAACACTCTGTGGCTCCGCCTCTGGGGGCTTGAGCTCCTCAGAC[A/C]CAGTCTCTGATTGGCTGGGACTGATGCTCGGGACAGTCTCCGTGGATTCTAGGCTGTGTCTGTCAGTGACGGGACTCTTCTCATTGGCTGTCTCGTTGGT
Pal23	PalAyuSNP2-1526	27.94	C	G	GGAGAGAGCGCTGTGCCGGGCGCTGTGCCGGGCGCTGTGCCGGGGGCTGTGCCGGGCGCTGCGCTCGGCGCTGGGGAACCGGGAGAAAGTCATATGCAGA[C/G]TGAAAAGGGGGTCTTTTGAGGTGGGATTAACTATGATCTGCTCTGTCTTTCTCTCTGTTTGTCTGTCTGTCTGCAATGCATGTCTGTCTGCCTATCTGCA
Pal23	PalAyuSNP2-1528	31.22	C	T	GCAGTTATACACACTATCATCTAGATTCACTTTGTATTCCTTCCGGAAGGACCCGTGCTTGCTTTGATGAAAGTGGATGTGCGTCCTTGATTGCGGGTGC[C/T]TGATTTTAACATGCCTGCCTGCGTGTCCTGTTCGCTTTCAAAACCCACGACCAGAAAAATGTCCAAAGGAAGCAGCGGCATTGGGAGAGGAGCCTCGCGG
Pal23	PalAyuSNP2-1527	31.22	T	A	GACAGAGGGGGAGAGAGAGAGAGAGAGAGAGAGAGAGAGAGAGAGAGAGGGAGATAGAGAAGCAAAGAAGAGAAGCACTGATTGACGTCACCCTGGACAG[T/A]GGACGTTTCCCCTCAGAGAGCATGGTGGTCTGTCCAAAATACTAACAATGCTTCCTTCCCTTAATTGCTGCTGTCTATTCTCTACCTGGGAGGGCTGAGC
Pal23	PalAyuSNP2-1533	32.86	G	A	GAGAGAGGGCCTGTCGCTGCTGGAGCCAGGCGAGCAGGACTCCCACACTCGTCCCTGGAGTGAGACACAGTCGTGCCGTCTCTGCTGTTGGATGCTAAAT[G/A]AACGTGCCATCACACTCGAAATAAGATGGGCAGGGATTGTGTGTGTGTGTGTCTGTGTCTGTGTGTGTAGAAGTGTATGTATGTGAATGTGTATGGAGTT
Pal23	PalAyuSNP2-1531	32.86	T	C	GTGACTTCACAGGCGGGACAGCCGAGTTGAAGCTTGGCTGATTGGTCGAATCGGAGGTTGGGGAGGTGCTCTGCTGCTGTCGGCAGATGTCAGGGCCCAA[T/C]GAGAGCGAGGAGGAGTACTTGACCCCGACCAGCGCGGAAGGTGGGGGGCGTCCGAACGGCCCTCCTCGGTAGGCATACTTCTGGCTCTCCAGCACGGATG
Pal23	PalAyuSNP2-1532	32.86	C	G	AGAGAGAGAGATACACAGAGAGAGAAAGAGAGAGGGAAAGAGATACAGAGAGAGAGAGATGCAGGGAGAGATAGAGAGAGGGGGAAAGAGAGAAGAGAGA[C/G]ACCACAGAGATAGAGATCCAGAGAAAGAGAGGGTTAAGGCAGCACCAGCAGAAGAGAGCCCCCACATTTGATGGGGTTAGTCAGCTCTGTGACTTGGCTG
Pal23	PalAyuSNP2-1529	32.86	C	T	AGACAGAGCGCCCGCCGGACCCTGAACTGGAGAAGAGGCTGCTTGGTTACCTCTCGGACCTCAGTCTCTCTCTCCCCACAGACTCCCTGACCATCACCAA[C/T]GATCTCAACACGGTAAGCATAAATTGTATGGGAGGTTATTTTGTGTCGTGCTTGAAATAGATAAAGAGAGGAGGAGGGATGTCAACTTCTGTCATCAAGT
Pal23	PalAyuSNP2-1530	32.86	A	T	CAGTCTCTCTCTCCCCACAGACTCCCTGACCATCACCAACGATCTCAACACGGTAAGCATAAATTGTATGGGAGGTTATTTTGTGTCGTGCTTGAAATAG[A/T]TAAAGAGAGGAGGAGGGATGTCAACTTCTGTCATCAAGTCAAACGTTGTGTTTTGACTTCCCCCCGTCTCTCAGTCCTGTCCTGTCCTACCCTCAACCTT
Pal23	PalAyuSNP2-1922	32.86	G	A	GTGGCTTAAGGCAGGTGACATGTAAACACGTATTCTGACTGGACACCGTTCAGAGGAAGAAAGACGAGCCAGATGAGGAAAGGTGTGTATATGCAAAGTG[G/A]CTTGGCCTTGAGAGATCCCATTGGCTGGCTGGTTGGCATTATCAGGCAAGGATAACTTATTCTATTGGTTGGATGGACCAACATGATAGAAAGTACACAG
Pal23	PalAyuSNP2-1536	34.5	G	A	ACTTGCACAACCACAGGCTGGTGTGCGTCTGTAAATAATTGGTGGTGCGTGACCGCAGTGAGAACCACACGTGTTCGTTCCCGCGTGTGTGGAAAAGATC[G/A]GTGGTGAATCCTGTGTGTGTGTGTGTGTGTGTGTGTGTAACCCCTCTGCCTCCCCCTTTGCCTCCCTCTCTGCCTCCCCCTCTGCCTCCCCCTCTGCCTC
Pal23	PalAyuSNP2-1534	34.5	C	T	CTTTCTCCCTCCCCCCCTTGAAAGAGACATTTCTGCCCTAACGCTGGTGGGACGTGGTCGAGACAGGGAGACATTTCAGTTTCATCCCCAAGGTAAAGTG[C/T]ATGTGTGTGTTAGTGTGTTTGGTTCCTGGTTCATGGTCCACCTTTAGCCTGCACCTTTCTGATAGCCGTCTGGATCAAGTGGCTCTAAATGTTTCGAGAG
Pal23	PalAyuSNP2-1535	34.5	A	G	AAGAGCAATAAATAAACAGGCCGAGACAGACAGACAGGTGGTGCAACGTGGGAGTACCATCCCGGACGCGTTGATTCCACCGATCCACCTTGAGCGGGAC[A/G]CCAACAGCTGACTTCATCAGGATCGGCCGTCCTATCAGCTCCACCTCAACAACCGACATGTCTTCCTGTTTTTCCTACCGCGGGTGTCACAGTCAAACGT
Pal23	PalAyuSNP2-1537	34.5	A	G	ATTTCCACGGTAACGGTGAAGCATCTTTCCATGACAGCCACAATCCAACACAGGTTTGTCGACCACTAAAATCTCTCCCCGGTCATGACCTCCTACGCAC[A/G]CTGACCCTTTTCAGAAGCTAGGACCACGGTCTCTACAGCCCCTGTCAGTCTGTAGACGGTTCCGCCTCGTCGAATGCCCCTGGACAAACAAGACCACGCT
Pal23	PalAyuSNP2-1539	36.14	G	A	ACTCCACCACGTCTGAGCCTGGAGGAAGAGAGAGAGACACACACACACACAAGGGGGGGACAGTCAGGCTACAGTCTTGATGTGTCGTCGTTAGTTAGGA[G/A]AGAGCAGGACACTCACCCAGGAAGGCGTTGGGGATGGTGATCTTCAGCCACATCCTGTCTCGGACCTCCAGACCAGACTCTGGGGAGGCCATGGCCTTGG
Pal23	PalAyuSNP2-1538	36.14	A	C	CAATCACGTTATTGTTCAACAACACGTGACGACAGGCCGCCTCATGTGGGCAGCGAGGCTGTCCTTGTTGATACCGTTTTATTCGGGTGGCGTAAATAAG[A/C]ATTTACCGTTCAGCGTTTGGGTCCCCGTCTGACTCTGCGTGAGCTGTGCGGAGCTTTGATCCGTCATCTCAAATCTCGAGAAACCGAACATATCAACACG
Pal23	PalAyuSNP2-1544	37.78	G	A	ACCAAATGCTGATAGACTGTGCAGCGTAAACCCCAATCACTCGCTTGTGCTTACTTACAGTCTGATTCAGATGACAGCACCGTCACTCGCCCCGCTCTGA[G/A]TCCCCACTGAGGTGCTACCTGGGTTCTGTACCTCTATCCAGACCTGTGACTGTTTTCTCTATTATGGATACAAGGGAGTACTGTTACGCAACACTGTCTT
Pal23	PalAyuSNP2-1543	37.78	T	A	GTAATTATTTGGTTATAATCCTAGTGGGAGACTCTATCTTTCAAACCACCAGAGAGCACAACATCATGACAGACAAGGTTTGGTATTATTGAAGATTTTT[T/A]AAAAGAAAGAAGAGTCTATATAAAACTGAATGGCTTCATTTGCCCTGGCGAACTAAACGGCTGTATGTCCATCCCATCAAATAGCAGTTGCAATTTCAAA
Pal23	PalAyuSNP2-1541	37.78	T	C	GTCAGAATGTTCCGGTGCCTCAGCTCATTTAAGTTGAGCAGCACGTCATTGGAGTGCCTCGTAAACTCCTTCACGTATCCCTCCGCTGCTGCCTCAGCCG[T/C]CACCTCACGCCTGCCGCTGACCCTGTATCCTTCCACCACCTGCATCTTGCTCATCTTTTTTTTAAATTAAGAAAACAGGATATATCTGAATTTGCGGTAT
Pal23	PalAyuSNP2-1966	37.78	A	G	ACAGCACATGGCAACAGAGAGCAGCCGCTGGCGTGACACACACACACACACACACACAGTTAGGTGGTGGTGGTGATGATGTACAGGAGTTAAAGGACAA[A/G]GAAGGTGTGGGATGAAGAGTAGGAACAGATGGATTAAAGAGAGACAAAAGACAGTGTGAGATTGGACACATTGGGGAACTGTGTTAGACCTGTCTGTGTT
Pal23	PalAyuSNP2-1540	37.78	T	G	TGTGCTCGCAAATGGGTGGTGCCAACCAAAAGGGTGGCGTCCGTCAGAATGTTCCGGTGCCTCAGCTCATTTAAGTTGAGCAGCACGTCATTGGAGTGCC[T/G]CGTAAACTCCTTCACGTATCCCTCCGCTGCTGCCTCAGCCGTCACCTCACGCCTGCCGCTGACCCTGTATCCTTCCACCACCTGCATCTTGCTCATCTTT
Pal23	PalAyuSNP2-1542	37.78	C	T	GGCGAGGTAAGAACCTGCAGAAGAGCAGCAGATAGTCTGAGGTCATCTCCAGCCCCTGGATGGAGGCAGCGCCGTGTCGGGCAGACAGCACGCACCTCAC[C/T]GCTCCCCCTTTGGCACTGAACACTGCTGCCTGGCTCGCACACCTGAGGTGAGAGAAGGGAGAAGGGAGGCGCAGGGAGGAGAGAGAAGGGGGAAGGGAGG
Pal23	PalAyuSNP2-1546	42.71	A	T	ACCCCTGGCTGCCTCCATCAACCCCCTTAATGACCACTGGACCCTGCGTGACTACGCCGCCATGCTCCTCAGCCACATCTTTTGGTGAGCCAGGGAGACT[A/T]CAGCGTGCAGATTAACCTTCGACTCAATGAATTGATGGTTGTTGGTACATGGAGACGATTATGTCCTCTGAAAGTCATTGTTTGAATGGCTGTGTGGATA
Pal23	PalAyuSNP2-1545	42.71	A	C	TGTTGCCTCAGTTCCCAGCATCAAATCCAGTGTTGCCTCAGTTCCCAGCATCAAATCCGGGCCCGAACAACCAACCACCAGGAGCAGCTGTCAACAGACC[A/C]GTCATGTCAGCCAAATCTAATGGAGCTCTCCTCAACCATGCCTCCTCAATGCCTCAGGTCAGAGTCACCACCCTTCCCTCTGTCTCTGCACCCCACCAGC
Pal23	PalAyuSNP2-1548	44.35	G	A	GAGAAAGCGAGTGGGCTGAAAGGTTACTGGGGACATGGAGGGTGCCGCTAGGGGCCAGCAAGACAGCTGCTTGAAAGCACTCCTTTGATAAGATTAGTGT[G/A]TCATATTAACTGTGTCATGTGAAGGCTGGCTAAGAATAATAGTGTCACCCTGCTCTGTCTCTATGGAAAGTCGAAATAATGAATAAATAAATAAAAGAGG
Pal23	PalAyuSNP2-1550	44.35	T	C	ATCAATTCATGTCATCGGGGGTAGAGACAGGCGCTGAGCTCGTACTGTGGTGGCAGTATTATTCACTGGTGGCCAGAAGGGAGAATAGAGAGACTAAATA[T/C]GCAAAACAATACGTCAAGCTGTTTTCGCCATGATGAGTTATGATAAGACTTTACATAACAAACAAATATATTTGTGGCAAGTTCGGAGCGAGGGAGAGGG
Pal23	PalAyuSNP2-1547	44.35	C	T	CAAAAGGGGATATGCTCTTAGTTAAAGCATTGATCAAATGGCTGATGAGAGCAGGCAGTCTAGATCTCTTCGCTCTCCTACCTGGCTCGAGGCGATTCCC[C/T]GTGTCCTCCATCGGGCTGTCTCGTCCAGGGGAGCCCTGGGGGTCCAGAGGGAACTCTGGGGTCTGGTCGTGGGAGAGGGGGCCCTGGGAATGGTCCTGGT
Pal23	PalAyuSNP2-1553	44.35	T	A	ATCTAACCTCCGGTCGCTACGTCAGGGCTTGTCTGGGTCATCTGGTCCCCTGCTCTGACACGGAGTGCTTGGTCACCGCGTAGCACTGTGACCCCCACAG[T/A]CGGGAGACCCAGAGAGGGGAGTCCCTTCTGGGGACGCAGAGTCCAATATTGTTCTTTTTCTGGGGGAGAAGTCGAGGCCAAGTTGAGAGAGAGTCACACT
Pal23	PalAyuSNP2-1551	44.35	G	A	TGTTGACTCCTCTGTGATCCAAGTCGTGACTCAGGGTGGCTATCATCAGAGCAAGGATCTCCAGCTCATTCAGATTACTCTGACAGGCGGACAGACGGAC[G/A]GACGGAGACCGAGGGGAGAGGGAGGAGAGAGAGAGCATGAGTCATCTGTAGTTGACTATGACAGAGGGAATTCTGCTAAATATCACCACAACGCAGTTTA
Pal23	PalAyuSNP2-1549	44.35	T	A	AGAGAGACTGAACCACCCCAGAGAAACGAATTAAAGATGAAGTAGTGGGACTAGACAGAGGGGAGGAAAGGAGGGTGTCTGTTGACACTGTCTGAGTCTC[T/A]GTAGGTCTGCACACACACACACACGCACGTGGGTTTCCATGCACAGCCGTGTGTGCGTGAGTCTGGCCGTGCCTGCGTCTATGCGTGTGTGCTGCAGGTC
Pal23	PalAyuSNP2-1552	44.35	G	A	TTCTAGGGTCCCCCTCAGAGTCTCCCTTCTGAGTCTCTCTCTGACTCGCACACCTCCGGGAGACGAGCGACACAAGAGAACGAGACAGCAGTAAAAAAAT[G/A]ATAGGATGTAAAGGAGAGAGATAGAGCTTGCTCTTCGTGATGGACAGAGTTAATCGACAGTGGGAAGCAGCAGAATAAATGGGAGCGTTTGACAAGAAGC
Pal23	PalAyuSNP2-1555	45.99	G	T	CACTTAAGCACACATCTGAGGGCAAACAAAAGCAAAACAGTCGAGGCAGCGGTTATTGATGTGACCGTCTTTAACAGATTCAGTCTGTGCAAATGACTTT[G/T]GACTCATCCTCGCGTGCGAAAGTGTCTTTGTTGAGGCGTCCGTGGCTCGGTGGGGTTCTGGAGAGCTGATGCATCGTCGTGCGTGGCCCTGTCCCCTCCC
Pal23	PalAyuSNP2-1556	45.99	C	T	TAAACGGATGAAAACATCTATTCTTGTAGCAACGAGCCGTAGCACCGAGTTGAGACAGGTGAAGAACAGTCATGCACATGCGTCTTTATGCTGTTTTGGA[C/T]TGTGCTGGCTGCTGTAAAGTGTGGGCAGCGCTGGACAAGTACACAGACACTCGGGCAATTAAGAAACCACCATTTCAATTTGCCAGGGCTTCCTGACAAG
Pal23	PalAyuSNP2-1554	45.99	T	G	AACAGACACTGCAACACAGGCACATGGATCACTGTCTTCGATTGTGGCCATCTAATCCATCATCCTCGAAGATTAAGTTACTCTTCTGGAATATAGAGGT[T/G]GTTTCACTTCTGATTCCTGCGGTGAAAAACACGCGTAAACCACCCAACCCCTCCCTGCCCACTCTAACCCTCTCTTCCCTCGTCCCTCTGGGCTGTGATG
[truncated: 305 more rows]
