# Supplementary material for: A Y-linked anti-Müllerian hormone type-II receptor is the sex-determining gene in ayu, Plecoglossus altivelis
Source: PLoS Genet. 2021 Aug 26;17(8):e1009705. doi: 10.1371/journal.pgen.1009705 (PMC8389408; doi:10.1371/journal.pgen.1009705)
Supplement: S16 Table — (XLSX) [file pgen.1009705.s046.xlsx]

## Sheet: Sheet1
S16 Table Marker sequences of linkage map for genetic sex of family 2 derived from Nagaragawa River population.
LG	marker name	cM	REF	ALT	Marker sequence
Pal1	PalAyuSNP3-37	0	C	T	CAGTCTGTGGAGGAGGCTGCCGATCTGCTGAGACACTGCACCGTGCAGGACAGGGAAGCAGTCACAGCTGATGCTCCTGTACACAGGGACACAACCCCAG[C/T]ACGGTGTAGACAGGAAGGTCCCCTGGAACCAACTCCGACACCACACAGTAACCTCGCTCCAGCATCAGATCCCCTGCCTGGCCTTGACATCACCCAGGTG
Pal1	PalAyuSNP3-36	0	T	C	AAGAGGGTGAGGGTGTCTCCTTAGTCTGTTTGTCCGCTCTAATATAAAACAGTTTAAGACAGTCACGCATCAGCTCAGCGACATCTGTGGTGAAACCTAT[T/C]ACATAAGAGGCTTCTTTTCTGTTGAATGTTTCTTGAGGTTACCAACATCAACTGTCCACCCCCCACCGGGCCGGCCTGTGTCTCATGTTTGTTGCTTCCG
Pal1	PalAyuSNP3-35	0	G	T	ACAGGGGGCAAGAGAGTCAGGTTGAGGGGAGACCCACCCCCACCATGAGCACGTCCAGCAGCAGGGCCCCAGAGGACCAGACCTGGGGACCCCGCACAGA[G/T]GAGAGGGGGCCTGTTCTAGAGGGCGCTGGCCTTCAGGAGCCAGAAGCTTCTCCACACTCCCTTGAAGCCGATCCCTCCCCTCCGGCCCTCCTTGCTGTCT
Pal1	PalAyuSNP3-376	0	T	C	AAGGAGGGGACAGACTGGTGCCTGTAGAATCCCCCGAAACTGTCAACAGGCACCAGCAGCTCTTCGGCTACGATCACAAACCTTGCGACAGGTGTGTGTG[T/C]ACGCTCCCAGTAGCGCACGCTACCCCAAGATGAGTCTTGCCCTAGAAACCGTAACAAGACAGGCTAATGAATACGTGTTTCCTTTCTCCTCTCCCTGTCT
Pal1	PalAyuSNP3-34	3.71	G	T	GAGAGAGGAACAGAGAGAGAGGGGCTGAGAGAGAAAGACAGAACACAGCAGAAAGTTTGATTGCGAGAGAAGAACGAGGGCTGAAAATAGATGAGAGGGG[G/T]AAAAAGCAACTGAGACTAAAAGAAAGTGATAGAGTGGCGGAAGGAGACATCCACTTTCAATCTGCTCTCTGTCACTCCTTCCCTCCCCCTCTATCTCTCC
Pal1	PalAyuSNP3-33	3.71	C	T	GAACTACCTTGTCCCCCTTCTGTGACGCAGACAGCGGAGGCATGCCTGATCGCTCGGTGACATTAACCGGATCCCCTGATGCCATCCAGTACGTAACGTT[C/T]CGTTTGTAAGACGCGTTGTAGCGAATCGTACCATGCTAGTCCCTGTAGAGCAGCATCAGTGACGTGCTCTGGCTGTTTCCACCAGGGCTGCTAAGAGGCT
Pal1	PalAyuSNP3-31	7.42	C	T	ATGCTGGTGATATCATGTATGATCCAGCGCCTAATCGGTCTCAGCTGCTCGTTTCAAACCGTAGCCAAGGACTTCTACCATGGGCGTTTCTGATCCAATC[C/T]CGTTGTTTTGTATGTTCTGCATGTTCCGCCTGTCAGCGCGGTGGCAGGAGTGCAGCTTCTTGTCGAGGATCAGTAAATCTCTACTCAAACAACAGTGGTG
Pal1	PalAyuSNP3-29	7.42	G	A	GCACTCTGCCTGTAGCACTCGGTACACTCGACAGCTCACACGTAGGCAAGAGAGGAAGCCCGACAGACTAGCATTGCAGGGGGAAAAGCTAATTGATTTC[G/A]AGCACATTAAGATAGTGGAGATGTCTGCAAGGCACCATATGCACAATTAAGTCATCGGAGGCGATTTTGATGTCTGGCTCCAATGTAGAAATATCTGACT
Pal1	PalAyuSNP3-30	7.42	T	C	CGGGGTTGAGGGGGACCGAGAGAGGCAGTCTATCTGGTGGGAACTCTGGTATTCCTAGGGGGTCTCGAGCCAGGTGGGACCGCAAAGCAACTCGTGGTTC[T/C]TGGATGGCCTGCTGCTTCCTCTCCTGCTCCTGCCTGTCAGCAGACAGCGCTGACGGGGAGTCCTGGGCTTCATGCTCCTCTTTCTCTCCAGATGTCAGCT
Pal1	PalAyuSNP3-32	7.42	G	A	TTTTGGCCCCACTGCACAGGCTTGCGCAGGCGAACACACACACACACACAAACACACAAACAGCAGACAGCCTGTGCAAGTAGGTTGCTGCTTTGCATAG[G/A]TAGATTTCAACAGATAAGCCTGTTTATCGTCACCTTCTGTTCTGTCTCTGTGGAGCACAGTAGACACGATAGCTCATCAAGGGCAGTCCTACTTTAACTG
Pal1	PalAyuSNP3-1227	7.42	C	T	TCGTGCTGAAATTGGAAATGCGTCGAAGAGACAGTGAGATAGAGGACCTCAAAAGAAGCCTGATAATGGAAAGACAGCTTAGAAAAGGTCAAGAGAATGC[C/T]GCGCGGCTGACAAGTGACAGGCTACATGCTGTAGGGACTCAGGTTGGCAGCCCCATAAAAGGTTAGTGGCTCCATGTGTAGGGACGTGTAGTGACTTCGC
Pal1	PalAyuSNP3-27	14.88	T	C	CAGCAAAGACACCCGATTGGTTGAACAAATAGATTTAACACTCGTTTGACGCCTTGCGTATCACGATTGGTCACCAGGAAAGTCAATCATTTCAAGGGTA[T/C]ACAAATGGTTGATGATAAGCATGGGAAGAGGATCTGGATTATGGATTTGTACCCTGTTCATGCACAATAAGAGTCTACCGTGTTGATTTTTTGCCCCCTA
Pal1	PalAyuSNP3-25	14.88	T	G	AAGTTCTCAATGTTTTTCAAACCTTGATGCAAAGTATTTGAATGCGCTGGGCATCTGCATCTGTAACAGATAAGACAGCGAGTCTTAAAACTAGTCTTAG[T/G]CTAAGGTCAGTGAATAGCTATAATGTAGCCACTGCCTATTAAAGGCCCGCCCCCAACCCAAGCTCTTCTTCTGTTTGGCCCCCCAATGGTGGAATCATCT
Pal1	PalAyuSNP3-26	14.88	C	T	ACAACTGACAGAAGTCCATATCTGTTCTGGTACAAGCAGGAAGAGAGCAAGTATCCTGAATATATGCTGAAGAGGCTCACTTTTAGTGAAGGGGACAATG[C/T]TGAGGAATTTGAAGGAAGATTTGATGCTCATCTCAACACTGATAGAAAAGCAGTTCCTCTGAGGATCCAGAATGTGCAGCTGTCTGACTCTGCAGTGTAC
Pal1	PalAyuSNP3-23	14.88	A	T	TTCTGGGAGGAATTCCTATTCCAAAATATTGCTGTTCAAAGTCTGACTTTCATGCTGCTTGAATAGAAGTGGCTTTAATGTTTGAGCCAAAAAAATCATA[A/T]TAAACTTTTGGTTAAATCTCCTAGTCTCCATTTTTTCAACCAGAGAAACGAACAGATATTCAGATTTTTGGTCTCTCTCAACACGTGACTGGCTCTGAGT
Pal1	PalAyuSNP3-28	14.88	C	T	ACAGCCCCTGCAGGAGGAGGCCTGAGGACACGGAGCTCATCCAGGTGGAGGTGGAACGCTCATCCCCAAGCCCTCGCACCCCAGAGAGAGTGTCACTAGA[C/T]TCAGGTCCTGCCTCAGTTAGTGTTCCCACTCCTGTCTATTACAACATGTATTATGAGTTCACTGTACTCACCTATACTTACATGGTATTAATTGGCTGAA
Pal1	PalAyuSNP3-24	14.88	T	A	CTCCTGATGTTCACATTCTCCTTCCCTCGCTCTCTCAGTTAGCCTCATTCAGTGTGTGGCTTTGTGATTGGATGATATTTATATCATATCTAGGTCCCAG[T/A]GCCACCAGGGAGAGATGGGCTCCAGAACCAGGTCAGAGGAACCACTCTGCGATGATCCAGCTCGGTCCAGTCCGCTCTGTCTTACGGGCAAGCAGCGCAA
Pal1	PalAyuSNP3-22	22.35	C	A	CAATTTGAACTAATCTGATCAATCTCATTGATCACTTGAGAGACAGAGAGAGAGACAGAGAGAGAGAGAGAGACACACACAGAGTCTCAGTGAATGTGCT[C/A]AGTTAATGAAATAGGAGATCAATGCCTATCTATGCCTGCATTGGCCATTCATTTGCTTGAGAGGGCTGTCTACACACCCACCTACACACTAAACACACAC
Pal1	PalAyuSNP3-21	22.35	G	A	CCACTGCACCCCTCCAACTCATCTCTTAGCAGATTGTGTGTGTGTGTGTGTATGTGTATGTGTGTGGTATGTAGACAAGATTCAGGGCACACGGGACTGG[G/A]AGGAAGAGACACCTTTTGACCTCCATAAGAAAGGAGGAGTGGGTGGAGTTCCAACTCTCCCTCCCTCTCTCTTTCTCTCCCATTTCCCTTTCTGCAATCT
Pal1	PalAyuSNP3-20	22.35	A	G	GGCAGATAAGGAAGACAAGAGGGATTCTTTACTTTCTATTATCACACAACAGCAGAGATCAGTATCCATGGTATCTTTGCCAAAGTATAGAAATGACATC[A/G]ATTCACTCTTTATCTAAAATATTTGGTCCTACTCAAAGACCTAGCAACCGTACGGTCGGCACTGTTAGGACTCCTAGCCACAGCATTGTGGTGCAGACAT
Pal1	PalAyuSNP3-19	22.35	A	C	GTGAGGACAAGGAGAAGACATGGTGGTGGGACACAGCCAGGGCAGATAAGGAAGACAAGAGGGATTCTTTACTTTCTATTATCACACAACAGCAGAGATC[A/C]GTATCCATGGTATCTTTGCCAAAGTATAGAAATGACATCAATTCACTCTTTATCTAAAATATTTGGTCCTACTCAAAGACCTAGCAACCGTACGGTCGGC
Pal1	PalAyuSNP3-16	26.06	T	C	TCTGATATTAAATCCTGTCATGGTCTGCTGGCTGTCCTCCCTGAGCCGCCTACCTGCTAGAATACAACCTCGGCTAGCATGCTGCTGGTGTGTGTGTGTG[T/C]GTGTGTGTGTGTGTGTGTGTATGCGTGAGGTTGACTTTGGTTAAGTTTGCTGGTCTGTCTACACTGTTGTTACCTGCAGAGAGAATGAGAGTAACAGGCC
Pal1	PalAyuSNP3-17	26.06	T	C	AGCAGAAAATGATATATTCACTTAATGCTTTCTTTTCTATCCCAAGCCATGTAAAAGGCTGGGGAATTGAACCTGTGACCATTTCTTCAGCCAAAGGTTC[T/C]TCAGTTGAGCTACACTGCCCCACTGTCACACATATAAGGGAGCTAATTAGTGTTTGTCAACATGTCCGCAGCTCAAGCTGCCCTGGACTTGGCAGCATAA
Pal1	PalAyuSNP3-18	26.06	T	C	CCAGCCATCCCACTGTGAATCAGGCATTCCTATTGGTGGAGGTCATCGTCAAGGGAGAACTCATGTTTCAGAAACGCTGTATGATTATGTGACATGTTAC[T/C]GTTGCTAGTGTGAAAGATTTACGTGTTTTTATTCACACTCCCATTGGCTTCATGAAGTTCCAATAATTGATAATACTCCAGAGGCTATCTGACTCTGAGT
Pal1	PalAyuSNP3-13	26.06	A	C	TCAGGCCTGTTTCCTAACTGCAAACAAGACAGTGCAGTTACAGCATAGCACACGTTGGAGAGGGTCTCTGGTAACATCCACTAGTACAGTTGTGACTATT[A/C]GAATCCCCTGGACTGACTGGATAGTCAGACCCGTGAGGCGTGTCGAAGTCGCTAGGGAATTGCACAGGTCTAACCTCGTGGCTTTTTTTCCAGCAGTCTC
Pal1	PalAyuSNP3-15	26.06	C	T	GCCATTTCCTCTCGAAAGGCTCCGATTTCTCCACCTCGAGGCCCTGCCCGCCTCTCGACCCTCTCTCCTCATCTCTCCTCATCTCTCTCCCCCTCAATCT[C/T]TATCATTCTCTCTCTCACGCTGTCTCTCTTCATTTCTCTTGCCCTATCGGTCTATCTCCTTCACCTCTATTTCACCCTCAATGTCCTTCTCACTTGCAAT
Pal1	PalAyuSNP3-14	26.06	G	T	GGAGAGGGTCTCTGGTAACATCCACTAGTACAGTTGTGACTATTAGAATCCCCTGGACTGACTGGATAGTCAGACCCGTGAGGCGTGTCGAAGTCGCTAG[G/T]GAATTGCACAGGTCTAACCTCGTGGCTTTTTTTCCAGCAGTCTCTCTCTGACTATCTTGCAGATACTGTGATTAGACATACAGTGGTGAGGACAGACGTT
Pal1	PalAyuSNP3-12	29.77	C	T	GGAGGGAGAGAGAGAGAGATAGAGATAGAGAGACAAAGGAATGGACGGAGCGAAAGTCAGAGAGAATAAGAAAGATCCTTACTGGCCTCTGCCCCTGCCT[C/T]GGGGGCCCCTACCTCGGGGCCCTTGCCCCCTGCCCCCCTGCCTTCTCATTCCTCTCTTCCTCATCTCCTTTGCTCCAGCTGTCTTTCCTGTCTCTCTCAG
Pal1	PalAyuSNP3-8	29.77	G	A	TTCATCTCAATGGGCTTTCGCAAGTCACCTACCGTAGATACGGCCTGTGATCACGCAGCTGGGAGCTGACTGGATATGGAAGGATTGCGGTATGTGACAA[G/A]AGGCTTTGGCTAACAGTAGGGGCACTTTCCCTCTTCAGACTGTCACCGCAATGGCACTGAAGCAGCGTGAAGCGGCCATCAACCAAGAGGCTCTTAGCAA
Pal1	PalAyuSNP3-9	29.77	G	T	GAGAGAGAGAGAGAGAGCAACAGAGGGAGAGCAAAACAGAGGAAAAGTTACAAGCAGGTTGCCGCCTTAAATCTACCGTTGCAGATCCAGGAATCACAGC[G/T]TCAGTCTGCTAGCATCCATACAGAGGAGGCCTTCCTCCTCTCCTCACCACTCACATAGCAGAACCCTCCAGCAGGTACTGTTTTCTAGAACAGAACTTCC
Pal1	PalAyuSNP3-7	29.77	A	G	GTCCTTGCCGTGGCCTTCCTCCACTTCGTAGTCGCCGTTCAGACAGTCCAGGGAGGCCTTGGAGATGTGGATCCGCCTGAGGAAAGGCCAAAGGGTTACA[A/G]GGTGTTCAGGAAAGAAGGCCATCTCACCTCGGAACGTCAGATTTTCTTCTTTTTTTTTACGTTCATTGCAAAGTTTTCCGTCTGTCGGGGTGGTAATTAT
Pal1	PalAyuSNP3-10	29.77	G	T	ACAGCCGGCTGTCGCGGAACTCATTGAACACCTGCAGGATGGCCTCGGAGTGGGAGGAGCCAGAGGAGAAGTCCAAGATGTCCTGACTAGTCAGATTTTT[G/T]GAGTCCATCTCAAACACCTTGGGAGTCATGGCAAAAGAAGATTGTTGCGTTTCAAAGTTGAGGATCTGGACACGTCATATCACAGTATTCTTTCCCGTTT
Pal1	PalAyuSNP3-11	29.77	T	C	TGGGATAGCTTTGGGTGAGCCAGCGCATCACCTTCGGATTGAATCGACCGAACAATGCTTGAAAAACGTTTGGGCTCTTCTGAGAGGAAAACAAAAAAGA[T/C]ACAATTAACGTCGCTGCGATGCAACACTCATCTACGCTGTCGTTTTTTTAATACTTCCTGTTTCCTGCTTCCTCCAGGACTGGATCGCCTGGTGTCTGTC
Pal1	PalAyuSNP3-751	33.48	T	C	ACACAGAGGCTCTACACACTAACGACACAGGCAGTGAGACAGACGGAACGAAGACAGCTCACTCCTGCTCACAGCAAAGGAGAGCAGAAGAAAGAGAGAG[T/C]AGAGTTAGAGATACAACGCTGGCTTGCTCCTGCAGTACGACAGGTCTCCCTTGTCTGCTGTCTCTCTGGTGGACTTGGCAATGCAAGACGATCGGTTTGT
Pal1	PalAyuSNP3-2	33.48	G	C	ATCATCATCATCATAATCATCATCCCTCGTTCCCCTACACAGACAGCGACCTTTAGGATCATCCCTCATCCTCCCACGATGACCTCTACAATCACCCTCG[G/C]CCCTTCGCTCCCCTGTCCTAGACGGTGACCTCTGACCTGATGGCCTGGGCCTGGTCATTCTTCTCCCGCTCCAGACTCTCCCTCTCTCGATCACACTGGA
Pal1	PalAyuSNP3-3	33.48	C	A	GTGCGTGTGTTTGAAAGTTTGAACTCTATTGATGACAATAGCTCCATGACAGGCAGGTTGAAACAGAGAAGGGTTCTCTCAAGGCTACAACCCTTTACAG[C/A]TTCCCTCCTTTTTAACTTCACTTTCCACTTCACTTCCTTTCTTCTCTCGTCCGCACACACACCTGTTCTCTGCACTGTCTATAGACACCTTGCCACGCCA
Pal1	PalAyuSNP3-1188	33.48	A	C	AGTTTCATCCAGTCTGGCCTTCAAGGCCCCCAGGGGCCCCCAGGTGACAGCGGTCAGACACACAGAGCAGCTCTGCTGCTCTCTGGAGCTCTGTCGCACC[A/C]GAGCGGAGCCTCCTCCGTCTGGGTAGCGTCTCTGGAGGCACCCTGGTGTTCAGAGAAGGACAACATGTGGCTGAGTCTACCTTTATAAAGGAGTGTGTTT
Pal1	PalAyuSNP3-5	33.48	C	G	ACACACAGACAGACCGACAGACAGACCGACAGACAGACACACACACAGACAGACAGACCCACAGACAGATACACAGACAGACACAGATGTTAGTCCAACC[C/G]TCTCACCCCACTTTCACACAGACACGAGCCGTCATCGCCGTGGTGTTTTGGTGTAGTCATGGTTACCTCGTGCCGTTTGGTGACCCTCCTTGCGATGATC
Pal1	PalAyuSNP3-1244	33.48	C	T	GGGGGGTCGTTCCCTCTCACTACCTCCCGTCATGAGCGCTGATCTGCAACAGGGAGACAGAGACCTCCCTGCTCCCGCACGCTCCTACGGCCCTCAGACT[C/T]TGACCCTCCCACTGGCCCCTGGCTCCTGGCCCCTGGCTCCTGGCCCCTGGCCCTCTGGCCCTGCTCCTACACAGGGATCATCTACACGTGTTGTTATGGT
Pal1	PalAyuSNP3-4	33.48	T	C	ACCCAGCTGACTGTGTCACCTGTGATGGACATTCTTGATGTTTCCAAACTCATTTGCCACTTGAGTTCTATTGCTTTCATCAATGTCCACATAACCACAC[T/C]ATGGACCCATATACAAATTGACTAAACCAAGACTGATGGACTGGCTGGCTGTCTGGTTGGCTGTCTGGCTGTCTGGCTAGCTGGCTCTCTTGATGGCTGG
Pal1	PalAyuSNP3-1152	33.48	T	C	GCTCCACTCACACAGACACACACACACACACACACACAGACACAGACTCACACACACAGACACACACACACACGCAGTATTGATCCAAATACTCTTTAAA[T/C]GTCTTCTACAAGGTGTTACTACCGAGTGTGTGGGAACGTCTGTCTGCCTTCCTGTCCGCCTGTCTGTCTGCCTGTCCGCCTGTCTGTCTGCCTGCTGTGC
Pal1	PalAyuSNP3-750	33.48	A	T	ACACACACACTCTCTCTCTGTCACACACACACACAGAGGCTCTACACACTAACGACACAGGCAGTGAGACAGACGGAACGAAGACAGCTCACTCCTGCTC[A/T]CAGCAAAGGAGAGCAGAAGAAAGAGAGAGTAGAGTTAGAGATACAACGCTGGCTTGCTCCTGCAGTACGACAGGTCTCCCTTGTCTGCTGTCTCTCTGGT
Pal1	PalAyuSNP3-1290	33.48	G	T	CCCATTGGACAGCATGTAGACAGAGCAACACACAAAAAACATCCACATAAATAAAGACAGCACTGAGGTAATCCAGTCTTGTCAAATCAGAGATTTTTTT[G/T]AAGTTGTGGAGAAGGAAGTGAACATCAGCAAGTTTGTTTCTCCACCTTGGTACTTCAGTCTAACCAAGTCCCTTCACACCAGCTTCTTATTCATCACCTG
Pal1	PalAyuSNP3-1153	37.19	A	C	AGCATCCTGCTGTCTGAGACGACGGCACGGACAAGTCTGAGACAGACGGAACCGATGCCAAAAAGTCTCTGGTATCTGGTATTAGAGAAGCGTTAGCATG[A/C]AAGCTAGCTTGCCAACGTCAGATAAGCGTGTTACTGTCCACTAGCTTTAGCATTAGCGGGAAAGTTAAGACTGGCTGTCCTTGTTAGTAAATTAGCTAAC
Pal1	PalAyuSNP3-1159	37.19	A	C	CTAAGTCTAACATGTAGCTAGCTACCACTAAGCTAACTAGCTACCACTAAGCTAGCTAGCTAACACTAAGCTAACTAGCTACCACTAAGCTAACTAGCTA[A/C]CACTCAGAAGTAGGACTGCTGCTTACAGCCTAGCATTGTCATGTTAGCCTAGCGTGCTGCCACACGGTGTCCATAGAAACAGGTTTTCCATCTCCCTGTC
Pal1	PalAyuSNP3-1304	37.19	G	T	GGACATGTTACCTGTTTGTGTGTGTGTGTGTGGACATGTTACCTGTGTGCATGAGAGACAGTTCATCTAGCAGGTTTGAACTGGGATGGATCAGAGACGA[G/T]CAATGACCTCATCTCAGCATGTTTCTAGGTACTGTGATCCCCCACTGACACACACTCTCTCTCACGCACACACACTCACTTTCACACACACACCCACACA
Pal1	PalAyuSNP3-1190	37.19	G	A	ACAGGAAGCAGACAGGAAGCAGACAGGAAGCGATCACCTGATAGCTTCTGATCTGAAGCTGGTAACCTAAACCAATTAACAAAAACCTTCCAACTCTTTC[G/A]ACTGAGTTTTCTCCTCCTACACAGCCAATCAGTGCGTGGTACCCGCCCAGCCCCGCCCACAGTTAAGAGGCATCTTTACCTATCACCGTGAGGGTCACAG
Pal1	PalAyuSNP3-1	37.19	C	T	GTGTGTGTCTCTCTCTCTCTCCCTCTCTGCTGCAGCCTCACGAGCCAGCAGATGACTGGTCAGAGCACATCAGCTCTTCTGGGAAGAAGTACTACTATAA[C/T]TGTAGAACTGAAGTGTCCCAGTGGGAGAAGCCCAAGGACCTGCTGGAGAGGTAGGTCTGCTCCTCCACACCCAGCCTCTCTCCCTGTCTCTGGGCCTCCA
Pal1	PalAyuSNP3-1251	37.19	T	A	TGAGGAGAAAACGATTGGTTCGTGGATGTTCCATCTCCATGGTGATAGAAACAGCCTCATTATTAAGCATGACCCATTTACTCACTGGCTAATCACCTCA[T/A]TTAAGTAGACACACACACACACACTCAAATACACACACACACACACTCAAATACACACACACACACTCAAATACACACACACAAATACACACACACACAC
Pal1	PalAyuSNP3-988	37.19	C	T	AGAGACCAAGCAGAGACCAGAGAGAGACCAGAGAGGAGCGATCTCCTTATGGACAGAATCTAACCCAGGTGTACCAGAGACAGTCAGATGGTTTTCATCA[C/T]AGATCAAACACACGCATCCAGATTCCTGTCTTTTACATCCCTGTTCTAGTACACAGACAGTGGAGATAACAGAGGTTAAGATGGTGTCTCTCTCACTCTC
Pal1	PalAyuSNP3-1163	37.19	C	T	ACAGCTGACATCACGTCCTGTATCACAGGTTAGAACAATCACAACACCCATAACCAGTGAGTTGTTCCATGCAGAGACAGTGAGTGGGACAGCTTTCATA[C/T]GCACCAGTCTATGATCTTGCCAGGCCTTCTGATGGCACGCAAGGTTATGACCATAAATCTATTCCACAATAAGTCATTTTAATCCAATAGTTTCCCACGC
Pal1	PalAyuSNP3-1291	37.19	T	C	GAGGTGAACAGTGTTTGTGTTTCTCTGGTATGTTTCAGGATAACCGGGAGGTGGACAGGAATGAAGGCTTGAAATTTGCAAGGAAACACTCAATGTTGTT[T/C]ATAGGTACAGTAACCCCTCTTCAGTAGTCTGTCTCTCTCTCTTACTTTTTCACTTGCTCTCTCCCCCTCTCACCCTCCCAGTCTCTCTCCCTCTCTTTCT
Pal1	PalAyuSNP3-1203	37.19	G	C	AGGGAGAGACGGGCGTGTGAGGGAGAGCCAGGCGTGTGAGGGAGAGACAGGCGTGTGAGGGAGAGACAGGCGTGTGAGGAAGAAACCGTGATGTTTGCAA[G/C]CTGCGGAGTCATTTGGGACACGTCAACGTAACGCTCCGTGGACACCAGGGGACGCATCCCAAACACCCCTCTGTCATTTCTACTGGCGATGAGTTTGCCC
Pal1	PalAyuSNP3-1173	40.9	C	T	TGAGAGTTAATTGAATTTCAGTTTTGTTTAAAATGTTTTTATAAATATTGTGACACCAAGTGTGTATCGCATATCGTACATCCAGTATTGTGATACATGA[C/T]ATCACTACATGATATCATACAAGACATCACTACCTGATGAACTCCTTGTTCAGAAAGACAGGAATGCTGACTGAAGGATGTCTGTTCAGTCTGTCTGTTT
Pal1	PalAyuSNP3-1174	40.9	T	A	GGCCCCCTTGTTGGCTGTACTGGTGGCCGTAACGGCTACTTGGATATGGCTCGGCACGCAGCAGCTGGGAGATCAGCTCCGACACTGGCTGCCCTCCACT[T/A]CCATTGTTGCTGCTGTAGAAGTCGCTGGCTCCCAAGCCACTGGCACCCCCTGCTGGTGGTATGGAGGGGCTCAGGCTGGCATGCGAGGGGGGGATGCGCC
Pal2	PalAyuSNP3-490	0	A	C	CGATCTGTTTCTTGTCCTCATGATTAGTTCTCGATGAAAAAAAATATAGTTTCAGCGATGTCTATTGAGACAGCAGACTCGCTCAAACCTAAACTATTCC[A/C]GTGGTTTCTCCGCCTCTGGTAAGATCCAGCCTTTACCTAGCAGGTACAGTGAGGCAATCTTACGTGAAAAATACAAACGTTTCAGCGACGCACCTGTCCG
Pal2	PalAyuSNP3-1026	0	G	A	GTGTGTGAGAGAGACTTCTGCCTCAGACTGTGAAGAGCGTGTTAGTACTGACCTCAGTAGGGGGAGAAAGGGGGAGAGAGGGGGGAGGGGATCCCACAGC[G/A]TCCTCCTCCAAAGGCTGAGTAAGAAGGGTGACCCCTAGTCCATGTCCTCCCTCCCTCCCTGCCTCTCCCCCTCCCTCTTGCCCTCCTTCCCTTTCCCTCC
Pal2	PalAyuSNP3-489	0	T	C	AGTATCACGTCTACATATTTATCATCATGCTAGCCTGAATAATCACACATGCCAATTGCGCTAGGTGGCTAATTTAGCGTAAATCGCCTTGGTAACGTCA[T/C]ATCGATGGATCCCAATATTAGTATCAATCTGCTGCTCTTCACATCAGGCCTGTCTTCAATCAGACAGCAGGGTTAATTAGAGCTTGTGGTTGCCAGGCAG
Pal2	PalAyuSNP3-1027	0	C	T	AGGTTTTAATGTCCAACATGGCCTTTTTAACAAGTCTACGAGTCACTCATTCAATCTGAGCTCCAGGTTCAAGTTGGAAGCCCTTTTCGAATCCCTGGGT[C/T]CCTCCTCAGTCCTGCAGCAGAGAGGAACTGACTCCATCACTGAGAGCCTTCACCCTCCACCTCTCCTGCCAGCTGCTTCATCAGCCAGTCTGCTCTCTGC
Pal2	PalAyuSNP3-491	3.71	T	A	CAGGAAATAAAGACAAAGTAACAGGACAGAAAACGAGATCGAAGACCAGACAGTACAGACAGAAAGAAACAGACAGACAGGCATACATACGGAAATGAAT[T/A]ATTTACATTTTGATTTCTTGATCTTATCGCATCAGAAACTGAAGAGGGGAGGAATGTCTTAGTGAAAGATCCCTGTCTTCAACCTTTCTCTCTCTCTCTC
Pal2	PalAyuSNP3-992	3.71	A	C	GGAACATTGTCGTTTAGTCGGCCTGTACAGGATTTAAAAATCTTTTTAAGTCCTGATATTTAAATCTTTTAAATGTAAACATTTTCTGCTACAAAAAAAA[A/C]AAAAAAAAAAATCCGCTAGGAACCCTTCTGTGGTGAACCTCCACCTCCTCCTCCTCTAAACTTCACTGTTGTAAAACGAGAGACCGCACCCTTCTCAACC
Pal2	PalAyuSNP3-990	7.42	T	A	AACCCCTGGGGCAGGGTTGAGTGGGAGGGGCCTTGGAGCGACAGCAACGGGTCAGAAAACCAGCCAATGAGAACTCACAACCACACAATAGATACTTGTA[T/A]TGGAATATTGATTAGTGTGTGTGTGTGGGTGGGTGTGGCCAGGCCAGAGTGGAGTAAGGTCAGTGATGCGGAGCAGAAGCGTCTAAACAGGGTTGTGAAG
Pal2	PalAyuSNP3-1160	7.42	A	G	AGAGAGAGAGAGAGACAGAGAGACAGAGCGAGAGAGACAGAGAGCGCGAGAGTGACAGAGAGCTAGAGTGTGCGTGTGTCCATGTGTGTGTGATGGGATA[A/G]CATGTTATGATGCTGTAACAAGGCTGCTCCTCCCAGTGCGACCTTTGACCCTCAACAGGTGGATGAGCCGCTGATACACTTTCTCTCCTAATCTTGACCT
Pal2	PalAyuSNP3-1161	7.42	T	G	CTGCTCCTCCCAGTGCGACCTTTGACCCTCAACAGGTGGATGAGCCGCTGATACACTTTCTCTCCTAATCTTGACCTTTCAACCCCAGAACCCAGTCCCT[T/G]CCTCCCACACCTTTTTACCTGATACCATCGTGTTCTTAATCCCCCCATCTCTGTCTCTGTGTGTGTGTGTGTGTGTGTGTGTGTGTGTGTGTGTGTGTGT
Pal2	PalAyuSNP3-991	7.42	C	T	TTTACATAAAGAGAGGGACAGCCAAGTGTGTTTACAGAGAGACAGACAGGAGTGTTTACAGAGACAGACAGACAGGTTTGTTTACAGAGGGACAGACAGG[C/T]GTGTTGTTAGGAGTTTGACATGTGGACCATGAGAGCGTGTCAGATCTTGAACCTGTCGAGTCACCATCATCCAGGCTCAACAGTCTCAAAAGAAGGGCTA
Pal2	PalAyuSNP3-567	11.13	A	G	TTGAGGCCCTGTCCACCACCCACCACAGCCCAGTCTGTCTGGGACTGAGGAGGTGAGAGGTGAGGGAGGGACACTGTTTGGATAGGAGGGGTAAGAAAAC[A/G]TACTGTGTTTGAGCAGTCTTTCCATGGCTCTCTGTCTTTCTGTCTCTCTGTCTCTCTCTCTGTCTCTCTCTGTCTCTCTCTCTCTGTCTCTCTCTGTCTC
Pal2	PalAyuSNP3-568	11.13	C	T	GTGAGTATACGTGCGCGCGTGTGTGTTTACACCTGTCTGTGTGTGTGTGTGTGTGTGTGTGTGTGTGTGTGTGTGTGTGTGCATGCACGTGTGTGTGTGC[C/T]TGTCTGTGTGTGTGGAGGGAAGCGTGTGTATGTGTATGTATGTGTGTGTGTGTGCGTGCGTGTGTATGCCTGTCTGTGTGTGTGCCTGTCTGTGTGTGTG
Pal2	PalAyuSNP3-565	11.13	A	G	AGTCAAACAAATGGCGCTGTAGTCACACACGAACATAATCCAGACCTCTCTCAGAGACCGAGCAAAGGAAGAGAAGGAACTCAGAGACAAAGTCTTTTTC[A/G]AAGCTCACAATTCGCCAATCACATCTTAGGTTCTATTTTGCTGTGCTGCAATTATCTGACATTAACGGCAATTACGTCTTATTGTATGAGCAGACTGCCA
Pal2	PalAyuSNP3-566	11.13	A	G	AAGCAGACAATATTTACCAAGCCCACAGTCTACCCTTTTCTATAGGATGGGTGGATTATCTCCAAGTGTTTTCTTTTCATGACAACACAATGGGAATTTA[A/G]AGATCCGCCCCCAGCTCCATCACCGTGGTTACACTTCCTGTCTCTATACTATTGTCTGTGGGGGCTTCATTGTTCCCTGGCCTGTTGTATAACAGCAGAC
Pal2	PalAyuSNP3-569	11.13	G	A	CTCTGTCCCTCTGTCCCTCCTCCTCCTCCGCGCCCCCCTCTGCTCTGCTCGCTCTCTCCTCCCCCTCTGCTCTGCTCGCTCTCTCCTCCCCCCGCGAGCC[G/A]CTCTCTCCATGGCTGCTAACACAACCGCCCCTCGCTCTGTCTCCATGCCCGACTTCACAGTCTGTCCCCTCTTTCATCCCTCCTCCCTTCTCTCTGGCCT
Pal2	PalAyuSNP3-986	14.84	C	T	AGTGACAGATCCTCTTCATCTTGTTATTCCTTCTCACTGTCTTTCTGCCTCTTCCAAACCCCCATCATCCCCACTTCCTGTCTGTCGCACTACTTCCTGT[C/T]TGACCCACTACTTCCTGTCTGTTGCTGGCCCGCTCTTCTGGCTCATTTTTATTTCTTCTTCTATCTCTCCATCACTGCCCCTTTCTGTTTTTAATAAAAT
Pal2	PalAyuSNP3-987	14.84	C	G	AGTGTTTTCCTCCAGCTGCTCGCTCCAGAGAGGGGAGCAGCAGAAGTGTTCTGCATGCTGGCTCTCTCCTCTCCCCCACAGCTCGGCAAGGTGTCTGCTC[C/G]CCTGCATTCATTTGGGCTGTGATTACAAACAGTCGGCTGTCGTACTGTGTGGTCCAGTGTGTGTGTGTGTGTGTGTGTGTGTGTGTGTGGACACAGAGAG
Pal2	PalAyuSNP3-560	14.84	G	A	GTCCAAAACGTTATTGTACGACTGATGTTTGTGTGTCTACTCGACGGTAGGAAGAACAGGCCAGTCCAACAGGTAGTGACAAGGTAGCAGAGGAGGAGGG[G/A]GAGGATCTGGAGGATGAGGAGGAGTATGATGAAGAAGAAGAGGAGGACGATGACGATCGCCCCAGAAAGAAGCCTCGTCACGGAGGGTTCATCCTGGACG
Pal2	PalAyuSNP3-562	14.84	G	A	GTGTGTGTGTGCGTGCGGGTCTTATGTGACAGCGAGACCACTTCCTTCTCCATGGGTTTGTGTCTGTCAGGATATCAGAGGAACTGGATTGCTTGTGAGC[G/A]TGTTGTGTGTGAAAGCGTGTCTACTTGAGAGTGTGTACCACTCTGCCTGTGTATGTGTCTGTGTGTGTGTGTGTGTGCGTGTGTGTGTGTGAGCAGCCCT
Pal2	PalAyuSNP3-1170	14.84	C	T	GAAGAAGATATAGCAACACACACAGCAGGTTGTTTAGTGTGCAGAAGAACAGGTGTGTGATTGGCCTTGTGTCACATCCAGGAACTGGAGTCACGTTTCC[C/T]TCTGGTTCTCTTCGTTGTTCTCTTTCTCTTTCGCTCTCTCTTTCTCCCTCTCTCTTTCTGTCTCCCTCTTTATCTCTCTTTTTTCTCTCTCTGTCTCAAA
Pal2	PalAyuSNP3-1172	14.84	C	T	GAGTCACGCGGAGACAGGAGGATGTGAGATGTAGGCAGGCGTTTGCCAACCGGTAACAACGACACAGCCGTTAATAACCGGCATCTGTTGAAGAGGATTG[C/T]GTCTAATTTATCAGTTGCACGAGGCCTGGATGACCTGTCTAGATACGGTACATCCTCTATTCTGACATTTACAAGACTTCTGATAAATAACACTGAACCC
Pal2	PalAyuSNP3-563	14.84	G	A	GATAAACACACACACACACACACACACACACACACACACAGATAGACAATCCCAGGTCCACACACGTTGAACTGAGAATAGACAACTCTCCCATACCATA[G/A]ACTTTGGCACAGTGTGAACAGACTTGTCTCACCTCCTCACCTCTCCTGTCTCCCCTCCTCACCTAAACTTTTTCTCCCCTTCTCACCTCCTGTCTCACCT
Pal2	PalAyuSNP3-1169	14.84	G	A	ACAGGGGAAGAAGATATAGCAACACACACAGCAGGTTGTTTAGTGTGCAGAAGAACAGGTGTGTGATTGGCCTTGTGTCACATCCAGGAACTGGAGTCAC[G/A]TTTCCCTCTGGTTCTCTTCGTTGTTCTCTTTCTCTTTCGCTCTCTCTTTCTCCCTCTCTCTTTCTGTCTCCCTCTTTATCTCTCTTTTTTCTCTCTCTGT
Pal2	PalAyuSNP3-1171	14.84	C	T	GTGCAGAAGAACAGGTGTGTGATTGGCCTTGTGTCACATCCAGGAACTGGAGTCACGTTTCCCTCTGGTTCTCTTCGTTGTTCTCTTTCTCTTTCGCTCT[C/T]TCTTTCTCCCTCTCTCTTTCTGTCTCCCTCTTTATCTCTCTTTTTTCTCTCTCTGTCTCAAAATCTTCCGCTGTTTTGTACTCTCTGTGTTCCCTCTCAG
Pal2	PalAyuSNP3-564	14.84	T	A	TTTACATGATGTCAAGTGACAGCCAGCTGATGACATCAACACAGGAAGTGAAGGACCGTGTTTGATGAGACAGGAAGCGAAGATCGATCACCAAATGTAC[T/A]TCCTGTCATAAATCCCTCGAATTCTGATGGTTTTTTATTGTGAAATGAACACTATCCTGGCTTGTATCCTGTCTCTGACAACATGTCTTCCCTCTCTTCC
Pal2	PalAyuSNP3-561	14.84	G	C	GTCAGACATCTGACGGATGTGATCGAGTGCTGAGTATCCACTCTGATCCTCCTCCTCTTCCTCATACCTGCTGAGAACGGGCGAGAGCCGGGCGCAGTTA[G/C]CACGCCGCTCCGCCTGCTAGCCAAGCCTGCCTACTCAAACTTCCGAGCTCCTTGCTAACTCTGCCCTGTGTCCAGCGCACCCAGAGGATCGGGGGGGGGG
Pal2	PalAyuSNP3-989	18.55	G	T	AGAACATGTGGACATCTACACAAGACTGAATAACTCAACTGGCAAGACAGCAGGAATTCACCCAGAGGGAGGAAGAGAAAGAGACAGAAAGAGCGAGAGT[G/T]ATAGAGACAAGAGATGAAGTGCTCTCTCCCTGAGCAGTGAATGTTAAGAGTCTGTGTCCGCGCCTGCCTCACCTTCAGGAGCGTGTCAGCTCTTCGTGCT
Pal2	PalAyuSNP3-985	22.26	A	C	GGAGGTAGAGAACCAGCAGCGCCTGGCCCCAGCCCAGGCCCAGACCCAGACCCCGGCCCCAGCCCAGACCCCAGCTCCCTCCTGCTGTAGGCTGTCCTGC[A/C]ACTCTCCATGCTCTGTCCAACACAGCACACACCATCGTGTTTCTCCACAATGCTGCTGTCGCTCCACTTCCTCCCCAACACTCCAGATAAGCAGGAGCCT
Pal2	PalAyuSNP3-983	25.97	T	C	GAGAGCTGATATTACAAGACAGGGCGATGAAAGCTGATTTGCTCAGAGGGGCGCTGCAATGTGTGCCTTTTCACCGAAGGGTCAGAGGGCTTCTCTGCCC[T/C]GGCACAAGCAAACAGATGAGATCAGAGACACGCTGACAGAGAGAAAGTGTCTGAGATACGGAAAGTGTCCGAGACACACCTTGGCTGTGTTGACTGTCTG
Pal2	PalAyuSNP3-984	25.97	G	A	TTTCCAGTCGCAAAAAGTCAACCCCAATTGGCTGAACACTTCGACAGTGACACGGGTCAGCTAGATGACGGTTCTGTGTGTGTGACCTTGTCTGGATACA[G/A]TCGCACTGCATTTCCTTTCTGGAAAGACTCACCTGTATGTCTATGTTCTGCCCAGACTTGTCCTTGTCCTTCCTGTCTCTGCCCTTGTCGTCCTCCTCTG
Pal3	PalAyuSNP3-846	0	G	A	AAGAAAACAAAACGAAACTGGGTTGGAAATGTTTGCCGCCTGGTTCGCTTCTCATGAAAAAAAATCTACAAGTGTTAAACCAAGACAGGACTATGTAAAC[G/A]GCATCTACAACAATGAGGGAAAACATTTCGGACCTTCTCTGCGTTCTCGATGATCTCCCGACGTTCTTGCTCCGTGATTCCCGGACCTTTGGACTGGATC
Pal3	PalAyuSNP3-830	3.71	A	G	GGGTGTATGGCTGTCTCAGAACCACACTAAGACTGTAGCTCTATACAGCTAGAGAGACAGGAGAGCATGCTTACTGACAGGTAGATAGTGACTTTAAAAC[A/G]GAGGGAAGAACTGGGTGTTAACCAAGGTAGGCTGGAGCTGAGGTGTGTGTGTGTGTTGTGGATGAAGAACAGTCTGTTTAAACACAAACATAAAAACTAA
Pal3	PalAyuSNP3-847	3.71	G	A	CCCTGTGACCTCCTTCCCAGCCCCTGTCGACACACCCCTGCCCAGAGACACACAACAGCAAGGACGAGCCACAGGCACCAGGAGACAGAGCGAGGGGAGC[G/A]ATGGAGAGCTGGCCGGATGGCGGGGGCTGGTCTGGGGGTGCAGGCGGAGCAGGGAGGCCTCAGACCACGGAGCCCCTGGAGGAGGACAGGTGGATGGACT
Pal3	PalAyuSNP3-832	3.71	C	A	TTTGACACACACACCTGGTGTGACAAACACATGGTCTGACACACACACCTGGTGTGACACACACACCTGGTGTGACACAAACACATGGTCTGACACACAC[C/A]TGGTGTGACACACACCTGGTGTGACACACATCGTCTGACACACACATCGTCTGACACACACACCTGTGTTCCCAGACCCTCCAGAATCCCAGCATTGGGC
Pal3	PalAyuSNP3-833	3.71	G	A	GTCTGCCAGTCAACCATCACTCTGCTCTACCTCCACACACACACACACACACACACACACACACACACACACACACACACACACACACACACACCTGCGT[G/A]CGCACAGGGGCTGGTCTCAGATCTGTGTCTATATCTCAGCAGGATTCAGCCTGCACCACCCAAGAGCCGCAGCTGGTGTCTGTCTGACTAACGAGGCTTG
Pal3	PalAyuSNP3-844	3.71	G	A	ATATTGACCGTAAACCTCAATTGGTTAGTGACATCAACTGGCAAAGAGCTTCAAGGAAAATGGTGTGTGTCCTGCATTCCACATTGTCCAGCTCTCAAAC[G/A]TTTCTTTCCGCAGGAAAAAGGAGGACATGTGAGTCACGTTTCATGTTGAAACGACACACCGTGTTTGAAGCAGTTTGATCATGGCCTGTTTAGATGAGCT
Pal3	PalAyuSNP3-845	3.71	T	C	GTTGCTCTCTGGATGACTGTTATCCTGACAGGGATGATCTCTAACGGACCGTGGAGCTCTCTCTGGAGACAGGCTAGCAGGGAACGCAAACAACTGAAAG[T/C]GAGAAGGCTTTACTGGTTCTGTACTTTACTGTAGCTGCGGATAGCAGTGCCCCCTGCTCTTCTGAAACGCTGTCTGAAAGCAAGGATTAATTAACGGGTT
Pal3	PalAyuSNP3-831	3.71	T	C	CCCCACACAGACAGACACACTAATGGAGTAACTGCATTACAGACCACTGTGGGCTGCTGTATTGATTTGAGACGACCCCTCCCTGGTCTCAGACACAGAC[T/C]GTAGATGTCTGACTCCCTGCAGACCTGTCTCTCTCTCTCTCTGCCTCTCTCTCTGCCTCTTTCTCTCTCTGCCTCTGCCTCTTTCTCTCTCTGCCTCTGC
Pal3	PalAyuSNP3-843	7.42	G	C	GCGGAGCTGTAGAAGATGCGGAGATATGTGGAGACAGTTGGAGTAAAGACGTGTTGAAAGGTTTGTTTTGAAAAGCAACGCACACATTAAACAAATCATT[G/C]GACAGGAGGTCATCGTGAATAATGTTTGCAGATTACGCCACGCTAGTTGCCTGTCAGTTCAGCCAACCACGTGCGATAAACAGTCCGTTTTCCTACAACG
Pal3	PalAyuSNP3-842	7.42	C	T	TTCTAGAACCAGGAAGCGGTCCTGACCTACATCTGCTCAGACACTGAACCTTTTTCAGGCTGCAATATCACCTCACATACACTGGAGTCACTTCCTCTTT[C/T]CTTCACTTCACTTCCTCCTTCTTTCTTCTCTCCCTCCTTTGCTCCTTCTCCCACCTCTTTCCTCCCTCTCTCGTCTTAAGGAGTCCATACAGAGAATCTC
Pal3	PalAyuSNP3-841	7.42	G	C	CCAGCAGAGCGAAGAGAGCCTCGTAGACGCCGTACTTCAGCAGCGTCACCTGGTCGTTCAGGTCCAGGTCCGAGAAGCCGGGGACGGACTTGGCGAACTC[G/C]GTGAGCTCGGTGACCGTCTCCACCGACGTGCACTGGCAGCAGTGGAAGATGCGGACCTCGGCCTCCTTGTCCTGCAGCACCCTGTCACCGCCCACCATCC
Pal3	PalAyuSNP3-851	11.13	A	G	AATGATCGTTTGCAGCTGCGTTAGGAGAACGTGGTCATGAAGCAAGGGTCAGGGGTCACAGAAGGGTCACAGAGGGGTCACGAGCCCAAACAGACCCTCC[A/G]TGCTGCACATGCTGGCTGAGACGCTTTGGAGCGTGTTCTAAACAGCATCTCCTGTTACGATCAAACAGACGTCCACTCAAACAGACGTCCTACCTTGGTG
Pal3	PalAyuSNP3-852	11.13	T	C	ATGATCGTTTGCAGCTGCGTTAGGAGAACGTGGTCATGAAGCAAGGGTCAGGGGTCACAGAAGGGTCACAGAGGGGTCACGAGCCCAAACAGACCCTCCA[T/C]GCTGCACATGCTGGCTGAGACGCTTTGGAGCGTGTTCTAAACAGCATCTCCTGTTACGATCAAACAGACGTCCACTCAAACAGACGTCCTACCTTGGTGC
Pal3	PalAyuSNP3-840	11.13	A	T	TACCTAGAACTATGTAGGGAAAAAAACAGACATACAGTTAGCATAGCATTTCTAAAGCGGATGGTTTGATGACCTCCGCTGTTGGTCTGACAGAGCTGGC[A/T]AGGTGGTCTGTGAGGTCAGGTGAGCCGTCTGGGTCAGGTGAGCCTTCTGGGTCAGGTGTGCTGTCTGGGTCTGGGTCTCACCCTCTCCTTGTCCCCAGGT
Pal3	PalAyuSNP3-838	11.13	C	G	AGATCTCCTTTGTCACCCTGCTTCCTGTAAACACGTTGAACGAGCCCCTCGTTCGACCGCTTCCACTCAGTCCTCCTTAACAACGAGACGGAACGAAATG[C/G]TGATTCCTCACTCTGGTCTCAACTTCCCCAGGCTAGTGAGAGATGGTCTGAGCTGTCTTGTTTTGTAAGGAACTCCTGGACTGTGTTTTTAACTGTGCGG
Pal3	PalAyuSNP3-839	11.13	G	T	TGTCTTTCACCTGCTCCACCAATGACAGCGATCGCGTGGCTTGCCCATCCACCTGCTCCACCAATGACAGCGATCAAATAGCCAGCCAGCGACAGGAATT[G/T]CATGACCTGTCCCTACACCTGATCCTTGTGTCCTGTGACCTGTCTGTCAGCACACACACACATGCACACACACACACATGCACACACACACACACATGCA
Pal3	PalAyuSNP3-848	11.13	C	T	AGAAAGAGAGACAGAGAGGGAGACAGAGCGAGGGAGAGAATGAAAGAGAGAGAGAGAGAAAGAAAGAGAAGGAGAGCGAGCTGGGGGTCACCAGAACCAT[C/T]CCCAGCCAGTCACAGCTGGGTCTGATAGCCGTGACTCAGACCAGGACTGTGGTTCTGACTCAGCCTTATGAGATAAGGTGCCATTGTATCAGGGGGATTG
Pal3	PalAyuSNP3-849	11.13	G	C	CTTGAGCTCAACCTTCCGTTCGGGAAGCAGTCTCCTGTCAGGCTTGTAGAGTAAAGGCCACACATGAGGGAGATAAGCTAAAGTGATACCTGTTACAAGA[G/C]ATACAAGTATCACACAAACCACAGAGTGCTAATATCACCCTGTCAGAACGATGCCAGTCACCTTCTCCCTCTGAAGTCCACAGTCCTCAGGTCACGAACG
Pal3	PalAyuSNP3-850	11.13	C	T	TTCACAGTAATAGACTACATCGACCAGAATTGGGATTGACAGATAGAAGGAAGTGTAAGTAGAGGAAAAGCTTTATCTGGGTCAGGCCGATCACATGACT[C/T]ACCTTAAACACAAACGTGTCTCTTAGCAACCGCGCATCATCAGAAGGCCCGAGCAGGAAGTCAAGGAAGCCCTGCATCATCCAGGATGCGTTCGTCTCCC
Pal3	PalAyuSNP3-859	14.84	T	G	GAGTTGTGAGTTCCTGAGCTGATAAGAAAATACTGTCCATGTTCCACTCAGCAGTCTCCTGTCACTTCCTCCTCCAGCCTCCAGATCCAGAACAAAGAGC[T/G]GGAGATGTTTCACACTGCCTGTCTGTCTGACAGTCTGCCTGTCTGTCTGTCTCTCTCTTTCTCTCTCTGGCCCAGCAGGACCAGGGTGGAGAGCAAAGAT
Pal3	PalAyuSNP3-858	14.84	C	G	CCATCAGAGTCACTTTTCCCTTGTCTGCCATTTTCAGTAAACACTCGGGCATATCGTCCAATGTCTGCAAACTCTCCAAACCAAATATGCTCACAAGGCA[C/G]AGTTGTGGTCCACAAGTTGTAATTAAGTTAATGAACTTGCGCCAACTTAACACCAAGCAAATTAAGGTTATGGGTCAAGTTTATTTCCAGGAACGTGGAT
Pal3	PalAyuSNP3-856	14.84	A	T	TCATTTCCTTCTTTCACAAATCACCAACCCTACCAGAGTGTTATAAATCACTATCCCTCTAAAAGCAGACAGACAGACAGACAGACAGACAGATGCTTCT[A/T]GCAGTGACTGAACCAAAACATCGCACCTCCCTAACGTCACATTGGGCCTCACTGTCGCCATGGCACCAGTGAGTTATATTGTCTTGTGATTTCCCCTTGA
Pal3	PalAyuSNP3-853	14.84	G	T	AAGCCTCCTTTCCTGGTCAACATGGTCAGCAACTTGGAAGAGACAACTGAGAGTCGTAACAACGTACTAGTTATCTGATGTTTCCCTTTAACTTGACCTT[G/T]GTATATTCGTATGTTGGAGATTCTAACTATGTTGATCTCTTGACCTTAGCTACACTGCTGTCTCTTTGTGTATCTCTCTCTTGTACAGGAACTCGGCAAC
Pal3	PalAyuSNP3-876	14.84	A	G	AGACACATAGACAGACAGACAGGCAGACAGGCAGACAGAAGTTTCAGTGCCACTTCCTGCAGATGTGTGTTGCGTTCTCTGGCAGTAACACCTCTTCTCC[A/G]CCCTCCCCGTCAGCATGTGCGCCTGCTGTCCAGGAAGCAGTTCCAGCTCCGAGCCCTCATGCAGAAAGCCCGCAAAACCGCAGGCCTCAGTGACCTCTAC
Pal3	PalAyuSNP3-855	14.84	G	T	TCACACGCTGCAGGTGTTCGCGTCAGGACCGGGAGTTTAGGAGTTTGGGAGGTTTTTGGGGGGTGGTATGTTTCCTGTGGATGTGTGGATTTGTCTCGTT[G/T]CTAAGCTTATTCATACATCTTTATTTATGACTTGGTCACTTTCAGACCTGAGCGTCTCAGCCTGGCTGTCTTAGATCCAAAGCGATCCAACTCAGCGTGG
Pal3	PalAyuSNP3-857	14.84	G	A	GATGTTGATCCAATGACAGACACGGACGTCTACAGACATAACATGAAACATGTTGTCTGGCTATGGTGATCGATGATTTAAAAGAAGGCGATGGTCAGGC[G/A]GGTTGTGGAAGACCAGCATGTTGACTTTCTAACCTGTGTGTCAGGTATGGATGCGGACACGAGACTCTGCTTTGATTGGACACCTCTCATGTGCGCCGTT
Pal3	PalAyuSNP3-854	14.84	C	T	GCTCACACTCAAAGCTGTTCATTCTCAACAGTTTTCGCCCAAATAATGAATAGTTAAACAGATGTCCTTGTGTTGCCGCGTTTCCGTGGCGACAGCGGAA[C/T]GTGTGCAGCCTACCCCGTTGTTGTCCAAGGTGCGGAATATCTGCTCGGCGTATTCGTCTGACTCGTGGCCCACTGTCCCGTTACAGAAGTGACGTCTGAA
Pal3	PalAyuSNP3-1183	14.84	C	T	TGGGACGTATTTCAGGTGGAAGGAGTGGTTGATGAACTTGTTCAGAGGTTGTTGTCTCCTGATGTCCAACTCCGCAGGGGGTGACCTACCCAGCATGCCA[C/T]GGGATGTGGGCCAAATGGGCCCCGCCCATGGAGCGAAGCCGCCTCGCCACGACTTCCTTCTGCGGTGAGCCCTGTCTACACACACATCACTTTCCTCTTA
Pal3	PalAyuSNP3-889	18.55	G	A	ACTGATGTTTTCCCTCAGTGGTACGTTAGCATTTTCATGGTTACCCAGTATGAGGTGCTCTGCTGGGAGGGATGCCGTTTCTGGAGCCTCTGTTGGGGAC[G/A]TTGTGGACGTGGAGGAACTACCACCCAACGGCTCAGAGGCTGATTTGGAAGGCTCAGAGCCAGGTGCTCTGCTGGGGAGGACTGAAGATGAGGTGGTGGG
Pal3	PalAyuSNP3-878	18.55	A	T	ATGATGGCCTTTCAAGATTTGCCTGCAAAACAGAAGTAGCGAGGCATCCAACGAGGGGGAAGAAGAGACAGGCGGTATAACACATGAGAATTGCAACTCT[A/T]TGGATGCATTCTGCAGACTGGGGCTTAGATGAGAGCCTCTAGAATGTTTGTCTCTGACAGCAGGAGACTGGACATGATAGCTGTGCATCTGGGTAGGGGC
Pal3	PalAyuSNP3-872	18.55	C	T	GAGGAGATGTACACAGAGAAGGTGTTTGACGTGAGTTCCCTTCGACCCACAGCTCTGTGCTTGAGCATGCTGAAGTGACGTACACAGGTGTATGCGTAGG[C/T]GTTGTGTGTTTTGCGGCTAGACTTCGATGGCGTTCTCGGCGACAATGTGCCCATTGTTTGTTTTCTTGAGCTCAAACCTGAAAGTTTGGGCAGAAATGTT
Pal3	PalAyuSNP3-861	18.55	C	G	CACATACATACATACATACATACATACATACATACATACATACATACATACATACATACATACACACACACACACACAGACACAGGCAGACACACACATA[C/G]AGAAGAACGTTAGGCCTTAACCTGCGCTGTAATATCCCATCACAAACACACGTTTGGAGGTTCCCAACATGTTCTACAGGGACTGTGTGACGATCACCTT
Pal3	PalAyuSNP3-885	18.55	C	T	AAACAACAGCTGGAAATGGCAAGCCGTCCAGGCTTTAAATCAGACCATTGACAAAAGATGACAGCAGCGGTTTAGGCGGGCGGAACCATAATTCATGGTA[C/T]ATGCATACTGCCAACAATGTTTATAGTATGCTGTATACATCTAGTTACAGTTGTAAGGGTGAAGCTATGTGGCTAGTAGGAGCAAGCACACACCCGGTCC
Pal3	PalAyuSNP3-869	18.55	A	T	CATCAGGTTCTGATAGCGAGACTGACGACAGTGAGGACGACAAGAAGCCCAAGAAGCGAGGCCGGCCCAGAGCCCGCAAGAACAATGTGGAGGGTTTCAC[A/T]GACGCTGAGATCCGCCGCTTCATCAAGGCGTACAAGAAGTTTGGCTCGCCTTTAGAAAGGTTTGTGCCCCTCTGTCACCACCGTGTTAAGTCGGTCAGCA
Pal3	PalAyuSNP3-868	18.55	C	A	ACAGGACAGGGCAGGGCAACAGACTGTAGGGCAGCAGTGCCGGGGCAGAGTAGCTCACTAACCCTGGAATATTACGAGCACAGAGCCTTAGTTACAAAGT[C/A]ATCTATTACATCGCTCCCAGTTGGCTCTTGGCAAGAGAAGGATAAAGAGTTGATCGATTTTATTTTTGTACTTATACTGCTGTGATATTTACTGATATTG
Pal3	PalAyuSNP3-870	18.55	A	G	TGAGAGTGTTACCTGCTACGGTGTGATATCCCCCTGACACTCTGCGTTGATCATCTGAGACAGTGTGACCGTTGGACTTTTCAATGAGCAAAACGTATAG[A/G]AAGAGCCGAGTATTATAAACAAAGGTCATTCTGTACATGCATGACAGGGCAGTAGTTACCTTGGGTGAGTCGTTCGACAGATGTGTGGGAGTCTGCTGGC
Pal3	PalAyuSNP3-875	18.55	G	A	AGGTGGCACTGACATCTGTGTTTGGGGATTTACGGCGTGAAATGCGATTATTGCGCTTAGAAAACAATTTACGTTTCATACATCGTTTCACTCACCTGCC[G/A]CACTCATTGATGCAAAATGTATGTTTTTCTATCTCTCTCTCTCACTCTCTTTCCCTGATATCTCTGTTTCTTTCTCTCTTGCCCTTTCACTATCTCCCCA
Pal3	PalAyuSNP3-888	18.55	A	T	GGTCAGCAACATGACCGGTCCATGCCCCAGCTCATGCCCAAATTGAGGGGGGAGGGGGGGAGGGGGGTTCCTGGGGTTTGATTGAGCCAGAGCCTGGTGC[A/T]GTGGAACAAGTAAGTGTGTCTCAGCGGCGCAAACCCAGGCTATCTGGCAACATGTCAGGCAGTTTCAAACAAACGCAGCCGGTATTTGACTGGACTTCCA
Pal3	PalAyuSNP3-883	18.55	A	C	CTGAGATGGACCCAGTGTACTTGAACGGAGAGACAGAGACAAAGTCATGTACTGACTCCGCTGGCACAGAAACAGGGACATCAGTGAAATGTATCAGGTA[A/C]AGAGGAGAGGAGGCAGATCTTTCCCAGTCTTACCGTATTCTGGGTAAACGTTGGCGCGTTGTCATTGCTGTCGTCCACTGTGATCAGAACCTGGCTTGTG
Pal3	PalAyuSNP3-1178	18.55	G	T	TTGTCGGGGCCCGCAGCCTTGCGTGGGTTGATCCTAGATAGGGTCTTCCTTACATCAACTGGAGACAGACAGAGTGCCTGGTCGTTGGGGGTAGTGGGTA[G/T]TTTTTGTGCTGGTGTGACATTCTGCGTGTCAAACCGTGAATACAAGTGGTTGAGTGTATCTGGGAGGGATATGTCATCATCACAGGCCTGTGGCAGGGGC
Pal3	PalAyuSNP3-886	18.55	G	A	AGGAGGAGCCAGGGGCCAGGAGGAGCCAGGGGCCAGGAGGAGCCAGGGGCCAAGAGGCCCTGCTGCGTCTGGCCCTGTCTGCCCCTCCTCTCTCTCTGTG[G/A]AACAGACTGGGCAGGCCTGGGGGAGATCTGTCTCTACGGCAGCCATGCAGGAGGGGTTGGCTAGCTCTGAGCGCGCTAAACAGCAGGACGCAAGATGATG
Pal3	PalAyuSNP3-871	18.55	C	T	CGACCCTGCCCCCTGGAGCCAGCACTTCTATGGCTGGGGTGACCGTCCTGGACAACAAGCTGTACATCGTGGGCGGGGTTCAGGGTGTCCACAAGCACGC[C/T]GTGGATTCCTGCTTCTGCTACGATGCCGATACCAATGAGTGGAACGTTCTTCCGCGTTTGAGGCAGTTGCGCTACGACTTCACCCTCGTGGGGCTGGACG
Pal3	PalAyuSNP3-1300	18.55	G	A	CAGACACACAGACGCATAGAGAGATACGCGGACAGACGCACGGATGGATGGATGGATACGTAGATAGATTGATTGATTTGACAGACAGAGTGATAAAATA[G/A]ACCGCTATTCCCGGCATGGTGAGTCTTGAGCAAAGTACCCTGGTAGTCGGATCCGAAATCCTCCTCTGCCAGGAGGACAGGCTGAACACAAGGAGAAGAA
Pal3	PalAyuSNP3-884	18.55	T	A	TGTTTCCCTGGGTGGAGAGAGACAGCGCGAGCTAAGTAATGAAAACAGCATGTTCCTTTGGACATGGCTACAGCTCCGAGCCTTGCACAGGGGTCAGTCC[T/A]ATGAAAAAGACCCTGGCTGAATCTGAAGCTGGCCAAACGCTAAGAGCTGAGTGGGGTAGACTGGAGGCGATGGCCCTGACAATGATGTCTTTCTGTGTGT
Pal3	PalAyuSNP3-879	18.55	G	A	AGTTCAGGAAATCAAAAATGGGAAAGTACAAAAGGAGAAGGAAAACAAGGAATGGTAAGAATAACCTTGTCACCTGCCTAAAGTGACCTACAAACCTTTA[G/A]TCAACAAACAAAACAAGACACGTGAAACACGATCGCTACTGAATTACATATAGCGGATTACAGGAATAACATGTGCCATTGAACAGGCCTTTATCTAAGA
Pal3	PalAyuSNP3-877	18.55	C	T	GCTGCGTCCTAACAACTGTGCAGAGAGTGATTTTGTAATAGCGGGGCCGTTAGATGTTTAATAATTCATCTCCGTGATGTGTTATCTAACAGCCAGCAGA[C/T]AGCCTGTGTTACTCATTCTGTAGTGTGGCTGCATGGTGAGGTAGCATCCAGGGGCTGTTCTCCCGCAGCGTGTGCCGTACCTGGAGTCGTGCCTGTCGCT
Pal3	PalAyuSNP3-874	18.55	T	A	CTGAAGGACAGGTGAGGATGCGATTGGTGGAGGTGACAATTCTCTGGCCGACAGACTGGAGTGTGATTGCACCATGCAGAAGAGCATGGGGGGGGGGGTA[T/A]ATATCCAGCGTTTGATACTGTACAATATTGGACGCTGAGGGTGAAAGATGTTTAGTGATGCTGGTTCTGATCTGTCTCCTGTAGCCCTATATCCTCCATG
Pal3	PalAyuSNP3-860	18.55	A	T	CGTCTTAATGACTCACCCACACACCGAGGAGGAGCTGGAGACCAGAGACAGGGCGCTTGATCCCTTCCATTAGCGACAACACACACACGTGCGTACGCAC[A/T]CACACACCTGCTAGCTCCACTGTCGGTTACTATCTTCTGTGATGGGAAGGCTAAAGGCCTCCGCTTGTCACCGGGATCACAGCAGAGGAATCATTTACAT
Pal3	PalAyuSNP3-880	18.55	C	A	ATCCATGGTTCCATCGCTTAGTTTAGCTTTTGTTTATATTTATTTGTCGTGAACCGCTTATCCAAATAACTTCGAACTCGACACAGCGCGTCCTTACGAG[C/A]AATACACCTGGCCCAGCTCTCTCACCAATCGGATGAAAAGGACAGCGTGGCAGGGACAAACAAGAGAGGGGACAAAACATCCAGTCTGGCTAGAAGACAC
Pal3	PalAyuSNP3-881	18.55	C	T	ATGTGCAGCAACACACCATTTCTATATGGTGTCAGGGGTTAGGAGGATTATGGGCTTTGAAGGGCAGGAATGGGAGACTAGGACAGCAGGTACTGAGGAG[C/T]TGGCGATGGAATAAGTGGATGATGAAGCAGTCATCAGTCCAGAGGAGTGGAGCGCGAGGGGGGGGGATCAGACGGTCAGTGCTCACCAGACACGAGCCGA
Pal3	PalAyuSNP3-873	18.55	G	A	CTGTTTTGGTTCCTGTGGGGTCAGTGGTACAGCCACTGTCTCCAGGTGACAGGGGGAGGATACTGACTGAAGCTACCCAGTCATCCATGGACTACAGAAA[G/A]CGACCAATAGCAAGAAATGGAATCAGTAAAACATGTCTTTAAACTCACAAAACACAGCGATAACTTGTGCTTGATTTGATTTCAAGGCAAATATGTTTCA
Pal3	PalAyuSNP3-887	18.55	A	T	AGCAGAAACAGAAAACACACAAGTCAAAACATTAACATCCATCACTCCCAATTAGAAGTTGAAAACAGTTTTGTTAACACCGTGCGTAACTTGTATTATC[A/T]ATGAATAAACACGTCTGTTCAAACGCATTGCAGAGGCTACAATGGCAACGTCAGCATAGCGCTGAACCAAAGGCAGGACTTCTTACCTCGGATAGCGAGA
Pal3	PalAyuSNP3-882	18.55	A	G	ATACTACGTCATTTGTAAGCGACAGCACAATGTGATCACATGACAATCATTTGACAAACATTTCACGTGACCTCTGTGGGCTATCCTTTATGGTAATGTA[A/G]GCGAATGAATGGTTCGCATAGTTTAACTTGCCATACTTTCGCCAACTATTCGTGTCATTACAGAAAACCGGAATTGTCAAATGTATCCCGTTTTTTTTGC
Pal3	PalAyuSNP3-891	22.26	G	A	GGGAGAGATTTGAGATGGGATGATGAAGAGGATTTGAAAAACTGAATGTAGGAACTTAAAGTTGTAAGTTGTAAACTTAGTCTCTGGTCAGGTCTGCGTG[G/A]GCAGTGAGTGTAGACGTGTAGAGGTGTTTGTTTTCCAGTTTCCATGTGGCTGCCTCTTAAAGCCAGCACAGACAAGTTCACGAGGAAAGTGTGTGTGTGT
Pal3	PalAyuSNP3-890	22.26	A	G	GAGAGTTGTCTGTGTGAATGGGCATTTAGGGGAGATGGAGCGAGGGATGACAGCTGAAATCAGGAGGGTAAGGACAGGGGGATGAATGCAGGAGAGGCAG[A/G]AACACAAGGAGGATGGGGGAGGGTGAGAGGGTCAGTGTGGCCCACATTGTAGCGGGATGGGACTGTCTTGTGACCCCTTGGTCTGTTGCTGGAACACTGG
Pal3	PalAyuSNP3-892	22.26	T	A	TACAGACTCCAGGCCTCAGATCCAGCTGTACATGTCCTACAAAGACGTCAAACTGTCCATTCTGATCAAACACCTGAAGAACATTGTGAGTTTGCACTCT[T/A]GTCTCTCTCTCACTGTCTGTCTCTCTTTATCTCTCTCTCTCTCACACTGTCTCTCTCTCTCTCTCTCTTTATCTCTCCCTCTTACTGTCTCTCTCGCTCT
Pal3	PalAyuSNP3-893	29.73	A	C	GTCACTCCTCACCCCCACCACTCTCTATAAGATGGACTTGACATGACTGTAGACAGTCAGGCTCACTCTCCACTATACTGCAAATAATGGGTGGCATAAG[A/C]ATATGCAGAAAGAATCCATGACATGATCATTCTGTGTTCAGCCTGTGTTGTCAGCCTGTGTTAAGCCTGTGTTGTTAGCCTGTGTTAAGCCTGTGTTGTT
Pal3	PalAyuSNP3-894	29.73	C	T	GCTGGGCACACACACAGCCACATGCATGCTGGGCACACACACACACACACTATGTCAGTACTGACAGCAGGGCGTATCAACTGAAAGAGACCAGGTTACC[C/T]AGTCATCAATCAGCAAAATACAGCACCTAATGTTCCTCATGTCCTGCCTCTCTCCCTCTCTCTCCCTCTCTGTCTGTCTCTCTCTGTCTCCCTCCTTCCA
Pal3	PalAyuSNP3-895	33.44	C	G	GGGGAGAAAGGCCAATAGCAAAAGAGCTCTATCGATCCAGTCGGCAGGAACACCTCGAGCTATGACCCTGGTCCACTGCTCCAGATCTGCGCTGCTCAAT[C/G]CCTCTGCTCTGTGCTGTTCTGCTCAATCCATTTCCGCTCTGCTCTACACTGCTCTGTGATGCTCTGCTCTGCCTCGTTCTGCACCATCCAGCTCTGTGCT
Pal3	PalAyuSNP3-363	37.15	A	T	AGCTTTAACAGAGCTGAGCATTTAAAATACTATAATCTTTTTAACAGTGTATGGACTTTGCATAGTGACACCTCTTTCCATCTATATGTCAAACTGTTCA[A/T]ATAAAATAAAAATGCCTATTCACTGTTCTATGTGAATGCCTATTCACATAGAACAGACAAATGAAACCCACTTATTGGTTAACGCCAATTATAGCAGATA
Pal3	PalAyuSNP3-898	37.15	G	A	GAGGGAGGAAGGGTTCTGACCCAGCGATGGGGTAGGATGGCACCGGGACAAACGAGTCTTCGTGTTTGGCGTTGCTGTCCAGACTCCAGTCGCTCTGCCC[G/A]TCGTCTCTGACAGGCGTCTCCTGGATGAGGGAGGGTGTCCTCTGGGACACCTGGGGGTTGTCAGCTTGCCCTGTGTCCACACCTCGCAGGTACACCTCTG
Pal3	PalAyuSNP3-896	37.15	G	A	ACACCTACAAAAAAGGACATCTAACACGTACAGTGACACGGAAGGGCAGCTTTGTTACACAAGTACAAACTGGTGAGAGGAATAGAGCCTAAGGAGAAAT[G/A]GGTTTGTCATGTCTGAACAGCTTACCATGGATGCCACGCGGTGTGTTCTTGTAGCCAGTCTCTAAATCAAGTACGCAAACTGTTCGCTGACGAACTGAAT
Pal3	PalAyuSNP3-897	37.15	G	A	AAGTTGTTCGGCTCAATTCTCAGACAGTGTCTGTAAATCCCTCTGATTGGGATGAACAGAACTGGGCCAGACTGCCCCACAGGGAAGCTCCCAGACTGTA[G/A]CAGATGATTGGCGCTGGCTCACGTTCCTGTCTGGCTCCAAACACATAAGATGGCCGTGTCACTTGCGAGAGATACTAGAGAGATACTAGAGAGATACTAG
Pal3	PalAyuSNP3-362	37.15	C	T	CAGAAAAGAGAGAAACAGAGAGACAGGACACAGAGGTAGAAGGACAGACAGGAGACTCACCGTCAAGTTCTCTGTGGCTGATGGTTACCATGGAGATGGA[C/T]TTGGTGAGGGGAGGGGGCATGGAGGAGCAGCTGTGTCTGGTGGCTATAACTCTGACAGACCTCTGGAACACACACACACACACACACACACACACACACA
Pal3	PalAyuSNP3-361	37.15	G	A	GCATTTAAAGAACCACAAATGTTTCTATCTGCCTCTATAGTCACACTGTCACAATGACATCTGACTGACGAAGTCGACTGCCAGTCGCAACCCAGACATC[G/A]TCTCTTATTCTCGACTCTCTCTCCTTCATACAAACTCTTTCTCGTGCGCCCACAAAGGCATTTCCTCCCTGTCTCGCCCCTCCTCTCTCTCTCTCTCTCT
Pal3	PalAyuSNP3-900	40.86	C	T	TGATGTTGAGGACAGACGACACGTTAGCTGCTCTGCTCCTGACCACGAAGGCCACGCTGTCTCGTGGCGATGTGGATTTGATGAAACGAACGCTAACGCG[C/T]CCTTCGTTGATCTGCGTTTGGGTGAAGGCAGAGGTGGGCTGGCGGTCCACCATGACAGCAGCAAACTGTGGGACGTTGGTTATCTTGTAGAGAATGTCCT
Pal3	PalAyuSNP3-899	40.86	C	G	AGGGCCAGCTGTTGTGGTGCAGCCTGCAGCTCCAGTCGTGATGCAGGTCGAGATAGACGCAGCGGTGACAGAGGTGGCTGAGATCGGCCTTCCTCTGTAG[C/G]AGCAAGCTGCTCCGCACCCATGTCAAGCATCCCTGCAGAGTCTGCAGAGTAAGGCCCGCCTTTCTGTCTACACCTCAGCCTAGTGCAGCAAGGCCTGCAG
Pal3	PalAyuSNP3-901	44.57	T	C	CTTCTAAAAGTACAAGCTCCTTCTAAGCCCACCATTGCAGTATACACAGATACAGCGCAGGGTCAGCACAGGGCCTGGACAGGGCCAGTACAGCACAGGG[T/C]CAGGACAGCACAGGGCCAGTACAGCACAGGGCCTGGACAGGGCAAGTACAGCACAGGGTCAGTACAGCACACAACACTTCATAGCTACCTTGCATGTTTA
Pal3	PalAyuSNP3-902	44.57	T	C	NNNNNNNNNNNNNCGGTGTTGAAAGGGAATATGATGTGCGATACAGGGCAAAGTTTACATTGCTATTTTGGTTGCCTCCTCTGCATGTTGGTGGAGCTCC[T/C]TCTCTTTCATCTTCACTGCTGTCTGGTTATTCATTCTGTGTTCGTCTCCTGTTCTCTCCTCTCTACGTCTCCATAAGCACACGAGAAAGGGAGGATGGGA
Pal3	PalAyuSNP3-1293	48.28	A	T	ACCATGCAGTAGAGTGGTTAGCTGTTTCCCTTGACTGCCTATTTTCAGAACTGCACAAAGAAAGTCTTTGTGTGAACTGTGGAGACTTTGTAGTGTTTCT[A/T]TTTCTCACTCCCTCTATCTCGCATTTCTCATTCTCTCCCTCTTTCCCTTTCTCTCTCTTGCCCTCCCACTATCTCTCTTTCCCTCTCTGTCCATATCTCC
Pal3	PalAyuSNP3-1201	48.28	G	T	GCGTGTAAGTGTGTGTGTGTGTGTGTTTGTGTGCATATTCAGACGGCAGAATATGAAGGCGAGTGTGCAGGTTAACACGCATGTGACAGATTAGGGAGAA[G/T]CTCTGCAGCCTCCTCATGGTGGAAGTGCATCACATAGAAGCATCCAGAGTCTGCTTGGGGCAACACCCAGCTGGCTGTCATCTAACAGTAGCAACACAGC
Pal3	PalAyuSNP3-903	48.28	G	A	GCTTTATTGTGTCCGGCCGAGCGTAAATCCACGGTGTTGACACTGTTCTCCATGGCAACTGACCCGTATGTCCTCTTCTGAAAGACAGACACACAGACAC[G/A]CCCGCTCTGAACAACCCTGGAGTCTCACTCCCAATGCTCTCTTCATATGTTTATGCTTCTTGGTAAGGACAAATGAACAAGTACATTGTACTCCACCTCC
Pal3	PalAyuSNP3-904	48.28	T	A	GATTGAAGCAAAGAGGAGGAAGAGAAAGAAGGAGAGAAGGAAGCACAAGTAGGAGAGACAGACGGAGCAGAACTCAGAGCTAGGATCTAGCTCAGACTAC[T/A]AACACTCTGTATCTCTGTGTCTCTCCTAGAATTAAACTGCAGACACCAACAAACCATGCAAAATGAGTTTGATCAATTCATCATTCACTACAATTAAGAA
Pal4	PalAyuSNP3-935	0	C	A	TTCTGGGTTGAACGCGACTAAGTGTTCAGGATGTGATGAAACAGCGCTTGATATTTTGGGGGCGTTTTGTTGTTTGCGTTGCAGTGTACAGACAGGCGAT[C/A]AGCAGCAAGATGTTTGAGCAGGACATGAAGATCTCAGCCATGCATGTGAAGAGACGGCAGCTCCACCAGCTGCTGCCTAATCTGACCATCCAGAAACGCA
Pal4	PalAyuSNP3-931	7.46	C	T	CAGAAGCAAGCTCTCACACTGGAACTTGGGTATGTCAGGAGTGTAAGCAAATGATCTTGGTGAGTTTTAAAGAGTGAGGATTTCACCTTGAGCATCCAAT[C/T]TTCCTTACTCTCCCCTTCTCTCTTTCTCTCTTGTGCTCTCTCTGTCTCTCTCCCTATTTTGCTCTCTTCCTCTCTCTTCCTCTTCTTTCTTCTCTCTCTA
Pal4	PalAyuSNP3-933	7.46	T	C	GAAGCGCCTAGCGCCCGCAAGACGCAACCGAACACACACGCACTCGCTAACACAGTCACTCCAGGAGTCCTGACTGGAGAAGTTCAAACTCTTCAAGCAC[T/C]CGTCTGGCTGAACCGCGTTCGGATTGGACTGTCGTGGCTAATGAAGCCACCGCTACCCTGACTGACGATAAAGTATCCTAATGAACACGTGTCTTTTTCA
Pal4	PalAyuSNP3-932	7.46	G	A	GAACTTCAGCCTGAGAACAGCTGTGAACACCCTTATCACCACTCTGGCTATTGAGCCACAAGGAGACCGGCATGTCCCAATAACTCCTATCTTCCTTTCT[G/A]CTCATACATCGACTGTGTCTGCCGCTGCAGTGTCTGGTAGGTAGTAGGGAATACAGGCAGAAGCACTCGCTATGATTCAACACAAAGAACTCACTCAGTC
Pal4	PalAyuSNP3-928	11.17	T	A	GCTCACCGTCAATGAAAGCCAATCTTTAATGGGGTCTGTGGGCCGTGTCATAGAAGCTAAGGGAAAAAAAGGAAAAGACAGACAGGAAAGGGAGGGTAAG[T/A]CGTGGAGAATTGGCCAGACAGACAGTTATCAGAGAGATAGTCAGGTGAGCGGTCTCTACCCATGCCTCTCATTTCACACATCGGCGTGCAAAAGCCCCCC
Pal4	PalAyuSNP3-912	11.17	A	G	TAAATGACACGACAGGGGCGTAAATTCACCAGCAATAAGCCACAATCAAATCATCACATTTGCCATACTATTATGCTTGATTAACTCTTAGGAAGAACTT[A/G]TTTTGATTCAGAAAAGTTGGCCGTCATCGTGCGCATGCCATTTGTCTGTCTGTTTGCCTGTCCACTGTGAGCACAGCACAGGAGAACGCTATACAACAAA
Pal4	PalAyuSNP3-921	11.17	A	G	GCAGGGGCTGCAGGGTTCGAGTTCATGCACATGGGACCCAGGCTCCTCCTTGTTTGAACCCCTGTCACTAGGCTAAAGACACAGGGCTGTCCAGAGCTCC[A/G]CTTGTAGTAACGCTGCAAACATGTTCGGTTGTGAGCGCTGTCGAGTTTCATTGTTAGACAGTCATCTAATCTGACATGCAGGTGCAGTTTTGTATTATAG
Pal4	PalAyuSNP3-914	11.17	G	A	CTGGTCATGTGACCTTGAGCTGGGCAGTACTGGTGGTGTCGTGTTTGTTTGTTTCACTATGGTGAGGAGTCAAAGCAGTCGAGGCCTGTAGACAGGCAGC[G/A]TGTTAGACAGCTTCAATCGATACAAAGTGTTACTATGAATCTCACTGAGGATTCAGGATCAAACTTGGTGCGCGTGCGATTGGTGCGCCATTCAAGTCAC
Pal4	PalAyuSNP3-925	11.17	C	A	TCAAAGGAGGAAGACCTGAACTCGTTTTTTCTGTACTTTACGTTTGTCTGTAATAAATGACGAATATGATTTACCATAGCCTGTGGTCTGTATTGTACTT[C/A]ATTGTGGAAAACCCCTGACAATCTCCGTGCTTGTCACAGTACCCTAGGCTGTCCTTATTGGGAGCTTATTACTAACCTGTTTTCAGCATTACAGTGTTTA
Pal4	PalAyuSNP3-919	11.17	T	G	CAGTTTGCACATTATGATGTACGGTTCAAGCTATGACTGAAGCCACCAGAGATGAGCATGCTCTCTCTCCAGGGGACCACACCAGCCCGTGATTGGCTGC[T/G]GGGAGTTGTTGACTCCAGTTCCGCTGTGTCGTCGACTGTTTCCTGGCTGTCAACAACATCGAGCATCTCAGGATTCACTGAGGACCAAATAGCTTTGATC
Pal4	PalAyuSNP3-917	11.17	T	C	CACACAGACTGCATGTGCCACACATCTTCACACACCCAAGTGCACGTGTTGACGCAAATACGCACCCAAACGCACACAGTCACTCTATCACTTGCTCGCT[T/C]GCTCTGTCTCTCCCTGTTTCCCTGTCTCTCCCTATCTCTTCATGTCTCCCCCTGTCTCCCCCCGTCTCTCCCTGTCTCCCTCTCTCACCTCGTGGATGTG
Pal4	PalAyuSNP3-926	11.17	G	A	AAGAGAGGTGTCAACACTAGTTTAGTTGTAAAGGTTGGATGTCATACGACAGATCCACATGCTGTGGGTGAACCTGGACCTGCTGTTTTCGCTCTCTGGC[G/A]CTTCCTGTTTTATTGCCGCTCTACTTTGTCCATTTTTTCTCGCCCTGTCTCCCTCCCACTCTCCACACCTCTCTTGCTATACCTGACTCTCTGTCACTCT
Pal4	PalAyuSNP3-918	11.17	T	A	ACACATCTGTGAGAGGCATACTCTGGATTTGTCCTGTCTGTGTGTGTGTGTGTGTGTCTGTGTCTGAGAGACTAGGTGTGCGACCGTGTGTCTGTGACTG[T/A]GGCTGCCTGTAGATGTGTGTTGTATTATAGAACGATTTAGACACGTTGACCTGGTGCCAGGCCAGTACAAGCTGTCTCTGTATTATAGAGGATGAATGTG
Pal4	PalAyuSNP3-915	11.17	T	A	CTGTCAGCCAGGACGGAGATCCAGCACAGATAATTACTTCTGAAATGAGGATGGAACGGCGTCCACGCAATCACCGAGCTGGCTGGATCCCGTGTCGTGT[T/A]CCGAGCCCCGGAGGAACTCATTCTTGTTTATCTCCTTCCCCCTCTCTCTTTCGTTCTCTCTGTCTTTCTCTCTCTGTCTCGCTGTCTTTTTCTTTTTTTA
Pal4	PalAyuSNP3-922	11.17	G	A	CCCGATGAGCCAGGCTCAACTAGCACGCATCAAAGCAACAGCACCCTCATCTTCATCTGTAACCAGCCCAGCTGGGCACAGTACAGTCTGGTAGGACAGG[G/A]GCACCATATCGGCCGCTTTATTCCTCCCCATCTTTGCCAACAGTGAAGTGTTTCAGCTGTGACGAGCGCCACATGGGTGCCGGGGTGTCGAGTGATGAGA
Pal4	PalAyuSNP3-923	11.17	G	A	TCGCATACATCTGTGGGGCACATTTGTCTGCCATAAGAAAACAGCAAGGAGGCCAGCGAGCAGACAAGCCCATGCAGACAAACAGGCAGGCATACAGGCA[G/A]GAAGCAGAGATCAGTGTCAGAGCAGTCTGAGGCTGGCAGGAGCCGACAGCAGCATCTGGCCAACAGATAAGTAATAAACATATCCCCATCTCTCTCTCAA
Pal4	PalAyuSNP3-927	11.17	A	G	CAGCCAATCAGCAGTGGCATAGCTGTAAAGAGGGAGGAGCTGTAGTTAAGAGCCTTGTTGAACTCTGACCTTTGACCCCTTTCTCCCTTCCTTCACCTCT[A/G]CTGATACTGTCCCCTTCTGGCCTTGAGATATAATCATACACATTGGGGTACCCAGATTGCAGGGTGTCTGTCTGTCTGTCTGTGTGTGTCTGTGGCAGTA
Pal4	PalAyuSNP3-924	11.17	A	C	TTAACATCTTGTTTTTTGAGAGCACTATGACTGAGACAGTCGAAGGTACAGTATCTACACATCACTAAGTATGTCTTTATATTTTTCCTTACATTTTGGT[A/C]ATTTACAGTCAGGATTTTGTTTGACATGAATGTACAGCTAGTTAGATTCTCAGAGACTGTGTACTGCCTGGCGAAAGGAATGTCCTGACTGAAGGCTTCT
Pal4	PalAyuSNP3-916	11.17	C	T	AACCTCCGTCTGTTGTCGCCAGGCACAGAAAAATACTAGAGCCAGTGATTGATATGGAGCATGTAATGAAGGTACTCAAATCTCCACGTCTCTCTTCTGT[C/T]GGGCCTCAGCCTGATTCTGTCCTCTGTCGTTCCTGTCAGCTTCGCTGCTCTGTCTCGCTCTCTCATCCACCTGTCTCTCTTTTTGTCTCCGTCCCTCTTG
Pal4	PalAyuSNP3-930	11.17	A	C	CGCCGAGGTGTCTGGCTGTCAGCCTATAGAAGGGATGGAGGCTGGGATCGTGAGGGGGGAAGACACAGAGGTGTCAGGAGCATGAAATGAATGCAAATGA[A/C]TATAGATCCTCCTCTGATCACAGTGTGTGCTCCCCCTGCCTGTCTCTGCCACTTTCGCATGTTATCTTCTGCACGTGAATCGACATAGTGAGGCCCATCT
Pal4	PalAyuSNP3-910	11.17	T	C	CACAGTGCTGTTCCACCCATCTTTCATGTGAGGACGTATGCAGCCACCTATAGAATGAACTCAAAGTTGCAATTTGCATTGTGTCTTGAGGTGAAATCAA[T/C]CAATATTTGTGAGTAAAGAGTACCTGTCCTGGCCATCCCTGTACCATGGTCTTTTAGGGTGGTCCCCTGTCTTCAGTCCTCCCTATTGGCCTCAATGTGT
Pal4	PalAyuSNP3-929	11.17	T	G	CATATTGACTGCAGGCCTGATCAATGGCACTGATCAGCTTATTCCTGATCAAAACGCTCCTCCTACCTGCCTCTCCTTCTGCCCCCTCCCCTCCGACCAC[T/G]TCTTTCATCTGCCTGTCCTATCGAATGCCCTCCGGCCCAGAGAGCGCACACGAGAGAGCTTTGATCATGTGACACTCCCAGACGTGGATCTATATGCAGA
Pal4	PalAyuSNP3-911	11.17	C	A	TGGATTGCAAAAACAAGGCTTTCGAACACATAATAAGAGCTGTAATGCCATGATACAGGTGGGTGTTGCTTCCGTTTATCCACGTTTTGGAGCATGTTTC[C/A]ACGTGGTCCTTGTTAATATAAAGGGAGCGAATCTGAACCTCTCGCTCTGTCTCGGCCACCAAGTTCCCTTCGTCTCTCATCCAGATTCGCACTCCAGCGG
Pal4	PalAyuSNP3-920	11.17	G	A	GGAGCACTAACAGACTAAGTGTGTTTGTGTGTGACGGATACAGGGACATGCTGACTGGTGAATGGGCGTTTCACATGGTAAACAAGTCAATTCTTGCCTA[G/A]GGAAGTGTCTGGCTTCCCAAGTTGCCAAGGTATCTCCTGCTGTCTTTGTTAGGGACCGTAGAATAATTAACTCCTTTCTTCATTTACGTTGAGTGGTTTT
Pal4	PalAyuSNP3-909	14.88	A	G	TATAGTTTTTTTACGCCATCTGCTGCTCACGTAGGCTAACTGTTCATTTGGAAAACGCTCCGAACCTAAAGAGTCAGCTGACAAAGAAGGTCATGTGATT[A/G]GAATTCTTTAGGAAGACGCCTGACTGAAGAAACAAAACAGCCTGTAACGCTTTCCATCACGCCGTGTTTGTACAAGCTAGTGAACTTTACCAAACTAACA
Pal4	PalAyuSNP3-908	14.88	G	A	GACAGTGCAGGACTTCAGGCGTGATTGGCGTGGCGAGGTTGCATAAAATATTCAAGGAATGCAGGGACTCAAGGGGGGACTGGACACTCCAGGTTCCTCT[G/A]CCCCAGACGGTGGTAGCACCCAGGAGATGGGCATGGTCTCACCTGTCTGATGAAGAAGTCTCCATGGATCAGGGACACCAGGCCGAAGTTGGTGTATTTG
Pal4.2	PalAyuSNP3-934	0	G	A	TTGGATTTGAGAGGAATGTGGTGTGTGTCACCCCCCCCACCCCACCCCCTTCTTCCAGGCCTGCTCTCCCGTCCAGGTGACGGTGGAATCTCAGACCCCC[G/A]CCTCCCAGTGCTGGACTCCCCCCGTCTCCGTGTGTGGCCATACAAATGCTCCGGTGAGCCATCTGTCTGTCTGTCAGCCTGTCTGTCTCGTATCCTTTTT
Pal4.2	PalAyuSNP3-1206	7.46	C	T	AGGAGCTCTCCGCAGGGGACAGCCGCTGGAGGGAGAGGAAGAGAAGGGAGTGGAGGGAGAGGAAGAGAGACAGGGGCCCTCTCCATTGAAAGGGTGTAGC[C/T]GCCAGGCTAATTACAGGCAGGATCACCATGCTGGGTGTGAAATGCCAGGCGGGTGTTTGGTGGCGGCTGTCTGCGGGCGCGTTAGGGGGGCAGAGACTCA
Pal4.2	PalAyuSNP3-936	7.46	G	A	CCTGCGGTTGTCAGCGGGCAGCTTGAGCTTTCTCCAAGTGAATGCGCGGTGTGTCTGGGTGTGTTTGTGAAGGTGCACGCGGACGTTTCGGCGCGCGCGC[G/A]TCTGTTTGTGTTTGCGTACGTGTAAATGGGGTCCTGTTTACTTGGTGATTCAGCATTCAGAAGGCTCGGAGGCCCCTCCGTCTGTCTCTTCATCCCTGCC
Pal4.2	PalAyuSNP3-939	7.46	A	T	CTTAACATGTCTCTCTACATTTGACACATAAAGCAGTGGTTTTTAAAAGGAAAATACAGACAGTGCACATAAGTTAAACCGTGAAGAATCATGATACATA[A/T]GTTCAAACAGTATTTTGGTGAAGAAACTAGTTGTCTTATCTCAGACACAGAAATGTCAACTACAGAACAACATCTGCAATGGTTAGTAGACAACAACTGG
Pal4.2	PalAyuSNP3-937	7.46	C	T	CAAACAAACACTCACCAGGCAGATAAAGAGACAGGCAAACAGATAGACAGGTAAATAGACAGACAGTTATCAGGGCAGGACAGCACATGTTGTAGGGAGT[C/T]GTTTTATCTGAAGCTGCTGCTCTGCAGAAGCCGCAAGATGAAGGATGAGGCAGGGAAACGATGCAAAGTGTGGATTGGATGGGACGGTTGTGTATGCTGG
Pal4.2	PalAyuSNP3-941	11.17	G	A	AAAGGACTGCAGGAGTATGTAAATGAACTGGACCTAGAGATAAAGAGGAGGGCAGAGGAGAGGAGGAGAGAGACAGTGATGAGACGATAGGAAAAGGAGC[G/A]GTTTGGAGAAGAGGGGGCGTAAATGTCACGTTGGTCACCTAGCAACCCCTCCCTCACCTTCGCACACGCAGACACACACAGAAGTACGCGCGCGCGCAGA
Pal4.2	PalAyuSNP3-940	11.17	G	A	CTGAACTAGACCACATGGACGTGACGCTGGTAGACAGTGCTACAGGTTGTGCTGCTAGTCTAGAGATGACACAGACACTGGGATGTCCTCCGCAGACAGG[G/A]CTGAGGCCTACCTTTGCAGTGGGTCACACGTCTTGACCCTGTAAGACAGAAACAGACACACCAGCTGAGCACATGGGCCCAGTTCGCACCAGGCACATCA
Pal4.2	PalAyuSNP3-1156	11.17	A	G	CGGACACAACACACGCACAGACTGTGTGTAGCTGTGAGGTAACGGTGACAGCAGAGACGAGAGGAGCGGAGAGAAGATGTCTGGAGACGAGTGCTGCCTC[A/G]CTGGATGACTGTAGCTGTGGAGAGCTGGAGAGCTCCATCCTCAAGCGGATGCAAACGCTCAGTACAATCCCACATGCAGAACCCTCCTCACTGTCTCTGC
Pal4.2	PalAyuSNP3-942	11.17	G	A	TGAGACCCAGACGGAGGTGGAGGGGGACACAGGAGGATGACAGGCTACTTTGGACTCTCTCCTCGTTTAGGTCTCTCTTCCTACGGTACCTGTCCGTCTC[G/A]CTCTCACGCTCTTACGCTTCTGGCTGGCTGGTTTTTTTAATCTCTGGACTCTATTTCTACGTCCTCACCTCCTCTCCTCTTTCTTTCCCATCCCGCTCTC
Pal4.2	PalAyuSNP3-945	14.88	C	T	CCTTCGGGGCTCTGAATCCTTTTGCCCGCCAATCGCCCTGCCCATCCCCTGAACCCCCAGCCAATCAGACGACAGATTCCTCCCGGGGTGCCGAAGGGGG[C/T]GGGGCTTTGGGGGGATGTGAAGGATCTTCGGCTGTCAGCGACCCCACCTGGCGCCCACCAGCCGACCTATCTGCACTCTCATTGGAGGAGGTGTCTGCCT
Pal4.2	PalAyuSNP3-938	14.88	T	C	CCAGCGCTAGGCAACACAGCAGCAGGGTCCTAGCTAGGTGGCTGTGGAGGGGGGGCAGGTGATGCTGGGGACGACGACAGCTGGAGAACCTGGCTGTGTG[T/C]GACTGTATCTCCCTCCTCTCCTGTCGACAGTCTGCTGCTTGGCTGAAGCCTCTTGTGACTCTCTCGTTGCAGGCAGACAAACGGGCACACCACAATGCGC
Pal4.2	PalAyuSNP3-946	14.88	G	T	GTGCTGGACTGACAAGGGGACAGGAGGAGACATGTGCTGGATTGACGGGGGGACAGGAGACCACATGTGCTGGACTGACGGGGGGACAGGAGACCACATG[G/T]GCTGGACTGACGGGGGGACAGGAGGAGACATGGGCTGGATTGACGGGGGGACAGGAGACCACATGTGCTGAGGGGACAAGAGGCCACGTGCTGGACTGAC
Pal4.2	PalAyuSNP3-943	14.88	C	G	GCAGCAGGAAGAGAGCGGAGGCCCCGCCCAGAGAGAGCCACAAGGAGGATGAGGAGAACCGGCCACCCTCTCCCTCCCTCCCCCATCTGCCTCCCTCCTC[C/G]TCCCCCGCGCCCCGCCTGCCCTCACCCTCACCCGGGCCCCTGTCAGTGGAGGGGATCACCGACGAGGAGATCGCCATCACCGTGGAGACCAGGGAGGCCC
Pal4.2	PalAyuSNP3-944	14.88	A	G	ATCCATGCTCCTGGACCGACTGCCCCGCCCCAAACCCCGCCCAGTCAAGCCCGGAGCCAACCCTTTCCCTTCCCCTCGACAGCACAGCCAATCCGCAGCC[A/G]GCACAGGCCACCTGGGTGGAGCCATGGGCAGACTGTTCAACCCAGGGCTTCTATAACTCTGGTCCTCGACTGAGGCCGCCGCCCCCTCAAAGCCGATTTG
Pal4.2	PalAyuSNP3-948	18.59	C	A	GTAATGATTCCTATTCTGGGGCTGACTGTACACAACATGCCTAGCTAAGGGTACACTGGCTTTAAGACAGCCGTCTGTTCGAGTCAGTGCTATGAAGAAG[C/A]AGGCGTGTGCTAGTGTGTTCTGTCTCACCTTCATCTGGGTGGTGAGCAGCACCCTTCTCAGAGTGTCTGTCTCCCTCCCTCTCTTCTGACGCTGGGACGA
Pal4.2	PalAyuSNP3-947	18.59	C	G	ATGACAAGAGGAAAGACCAGGAACGCGTTCAGGAGACAAGTAATAGTAGTTTGAACCCAGCGTTTGAGGCGGTCGAAGTAACAGACGGAGCTGCCACCGA[C/G]AGTTCTTCAGAAACCTGTAGCCGATGGATGGTCACATTGGCGCTGTGTCTGTCCTCTCTGGGACTGGTAAATATGTTGACCAACATCGTGTGTCTTACAC
Pal4.2	PalAyuSNP3-949	26.06	A	G	CCATGAGCCAGGAACAGAGCCATGTGATCGTCCTCCGTCTCATCGGACGCGTAGAAGATGAGGCCGAAGGAAGACTGAGTCTTCAGAGACAGGGAGAAAT[A/G]GGACCTTGGGAGGAGAGAGGTGGAAAGGTGAGCACTGTCAGACTTGGTATCTTGAGACGACTGCAGAGCTTCTCACTTGAGCCATGCCCGAGTGAGCTGA
Pal5	PalAyuSNP3-981	0	G	C	GACAAAGTCGCTCCGCTCCAGGGAGCTGAGACCTGGAGCAAACATCTCCTCACTGTCTGGCAGGGCCAGGAAGTCAGGTCTCTCTGGATGGGACCCAAAC[G/C]TTGCACTTGACCCCTGTACAGACCACAGTTAGAGAGGAGGTGAGGGGGAAATCACATCAGATAACATCACATATATCCAGACCTCATTAGGACGTCTAAC
Pal5	PalAyuSNP3-982	0	G	A	AGATGACGGTAAGGGTTTAGATGAGGCAAGACAGGCAGCTGTTGCACAAGATTCTCGGAAGAAACGCCAAGAATTTAATAGGAACGTTCAATTATTATAC[G/A]TGCGGAAATCGCCTCCACCTTTAGAGAAGGTACTTGTTGTGTTTATACCACTAGCACAGACCACTGATAGATGTTCATCATTATCTCTGTTTCGCTTCTC
Pal5	PalAyuSNP3-979	7.46	C	T	AACAGGCAAACCACAGCATATGAATCTTGGAGGCCAGGAGACAGAGGTAGATAACTGGGAAAGGAGGAACAGAACAGGAGATGGAGGGAGATGAGAGAGA[C/T]GTGTTTCCCTCCACCTGAAAAGACTGCCAGCATCCCTGGCTGTGTTGTGGAGTATCATGGGCTCCCTGCCAAACTCATTACCCCTTCCAGAAGCTTCTAC
Pal5	PalAyuSNP3-980	7.46	G	A	CGAGAGCAGTTTGTTCTAATGGCTTCCTCTAAATGGACTGGGCGAATACGAAGCTGAGCAACACAATGCAGGAAGTCTCTGGGGCAAATTCACGCTGTGC[G/A]GTTTCACTCTGGTCCAGTCTCGCTCATGTGCCACTGTCTCATTAATATACCCATTTAGAATAATGAAAAAGCAAACATTAGACCTCAGTGGGGGTGGGAG
Pal5	PalAyuSNP3-971	11.17	A	G	GAGACAGACATGCTGGGTTGGAGTGAGGGTGTGAATAGCTATAGAGCCAGTGATTGAGAATGGGGAGACTTGCAACATCCCTGGCAGCATGCTGTGTTGA[A/G]ACCACAATATTTTCCTTGACAAAACCCTCTGCTGTCTGCTTGTGAAGAAACCAAAGTAACACTTTACGTTATAGTAGCCTTGTTATATAGTATCAGCATA
Pal5	PalAyuSNP3-974	11.17	A	T	AGACAGGTGGGCAGACAAACAGACACAAGACATCGTGTTTGACGAGCACTGCTTTCACTAGCACTTACACAATTCTAAACATACACGCATTTATTTTCAC[A/T]ATACGGCACTTTTTTTACAAGCTGTTAACATCACCTGATGTTTTTCTGCCAGTTTGTTCTTGAGTTGAATAACTTCCTGTCTGTACTCCTCAGCCGCATC
Pal5	PalAyuSNP3-1234	11.17	G	A	AAACACAAAACAAACAGGGTGATTCCAGCGCACGTGAAG[G/A]ACAGCTTGCTGTTCCTTCACCGACCAGGCAGCACAACATCAGGGTGGGTTGCTGGGAGATGCCAAAGTCGTGACACATGAACAGAATAATGCATCCAGAC
Pal5	PalAyuSNP3-976	11.17	G	A	TGGCTTCATCAAGATCGACACAGCGTCTCTGGGAGACAGGTCAGATTCTGCATGGGCTCTCTCCACAGATAGACATGGTGACAAAACACGTCATAGCAAA[G/A]AAAATATCGCATCGTCCATACAACTACAGTTCGGTTTGATATATGAAAGAAAATCTGAGAACTTGGTAGAACTATTTACGTTAAACTAAATCCAATCATT
Pal5	PalAyuSNP3-993	11.17	G	A	GCTAGAGCAGAAGACTTTTCTGCTGGTGGGGGGGTGAGGCTGAGGAGGAGGCAGGGGAAGAGCAAGTGGACATGGACCTGGACTTAAGGTTTCCATCTCT[G/A]GTTGGCTCTCAGACAAGTGGTGGGTTCAGGTCACTTCAGAATTCTCGCCTGTGTGACATCACCACACGGGGCCCGCTGGCTGCTCCCATGAGCCTAACCT
Pal5	PalAyuSNP3-975	11.17	C	T	GGCACAGTGAGAATACAGCTGGCTGATATGATCCATAAAAGAACAGGTAACAACGTCATCACAACCAGCTACTGGATCACAGGATGAGATGTGAGGTATT[C/T]CTTACCAGTCAACTTTGACTGTGTTCCCCAGGGATCTGTGGCTGGTTTGGGCTGTCGTTACCTCGAGACCAGGGTCCATTTCCTGCACATCACATCTTAG
Pal5	PalAyuSNP3-973	11.17	C	A	AACAACAGACCCCGGATGGTGTGGGGGCCTTTTCACGCGTATTTTGCACAGCTCTCCTACTTCTGCAGAGCAGTATTGGAGGAGACAGGTCGGCCACCCC[C/A]AATTCTCCTACACCATCAGGGGACTGCCAGCGTGTCCATGCTCTCTCCCTCTCTCTCCCACTCTCTCCCTCTCTCTCTCTGTCTCACTGTCTCTCTGTCC
Pal5	PalAyuSNP3-978	11.17	C	T	CACGCTGAGCTCCTAGCCAGCACTGCAATAAATAACCCAGGGCAGGCCGGTGCAGTCTAACAGATGCCTGGTGCTCGTCTGTCCCTCCACCCCCCCCCCC[C/T]CCATCCCTTCCCCCAGTCACCCCTCCCTCTGCCCACTGCGGTCCTGTTCATGAGTGTTTAGGGTAATTGCAGGTGTCTGTTTGTGCTTGTGTTTGTGTGC
Pal5	PalAyuSNP3-977	11.17	G	A	GACCTGGACCTGGATGCCTTCGCCGAGGAGCTGGAGAGACAGGTTAGCGTGGCGGGTGACGGACGGCCACAATGTCATTGGGCGGCCAAGACAACGCGTC[G/A]CATCCTGGTGGCAGTACTAGCTGTCTGAGGTTACCCTTGTCCACAGGGTTACGGCAACAAGGGAATAACGCTGTATGACATCCGTGCCGAGCTGAGCTGC
Pal5	PalAyuSNP3-972	11.17	A	G	AGCTGATAGTAGAAGGAATGAGTCATCAATAACACCCGAAGGCGCTTGTTACCAAACAAAGGGGGAATTTTTTATGGTGGAAGACCATTTACACTCCCTC[A/G]TCAATTGTTGCTGCTGGGCTTCAACTGTCACTAGTGTTTTTCTCTGTGACTCTGCAATCATTTGCATATCATAGTTGTATTGGAGCTTTCAGTTTTCACA
Pal5	PalAyuSNP3-965	14.88	T	C	ATGTACTTGGGTTACAGAAGATCACTCAAAGTAAGTGATCTATTAGCATACTTACAGGACCTGACAACCGTTGCAGGTAGAGTAGTGCTGATTCTAGCTT[T/C]GAAGTGTCATAATGTGTCAGCAGGGCAATAATTCCTCACTTGCGTAGTCGTCTGTCCTCTTCTGTCGTTTGCATGGCACTACATGGACTCATTATTTTAG
Pal5	PalAyuSNP3-969	14.88	C	A	GCCGAGTGCAACAGCTTGATGCCTGGTGCCTGTCTGCCAAGGATGGTGCCGGTCCAGACTGCCAGTCCTCAGGCTTTGGCACGGCTGGCATTCCTCCTAC[C/A]CTGATGGTCGTCTGGCTATTCCTGGCAGCTCCGGCTTCATGCCCTGGCTGGCGGCCGCGGCACGTGCGCTTCCGTATGTTATTTTGGTGAGAAGCTGAGC
Pal5	PalAyuSNP3-970	14.88	A	C	CCAGAGGCTGTTTAATTAATCAGAGCCAGGACATGGCCACCATGCAGCAGCCTGTTAAACATTGGCCTGACTGGGCAAGCCTGCCTGGACAGAGCCTTGC[A/C]CCTCTCCTCACCTTCTCACTCCCACACACAGTTGTTTGATTATCTTACCAGCTCCCTGCCCTCCCTCTTTCTCTGTAGACTGTGTGGCATAAACACACAA
Pal5	PalAyuSNP3-1191	14.88	G	T	CTGCCCAGGAGTGGGAGAGGGTGCTGGAGGTGACCTGTGAGGCCCAGCAGAGCTCCCAGTCCACGGTCACTCAAACCCTGAAGAAAAACCAGTGTTGAGA[G/T]TAGCCCCAGGCTCACCCAGCCCTGTGGAGAGGGGCTGCTTCCTCTGCTGGGACTCTGCTCTGTGTTCAGCTGTTCTCTGTCCTCCTGCTGGCTCACATGC
Pal5	PalAyuSNP3-963	14.88	G	A	ATGGTAATTAATAGGACAGTTTCCATTTGAGCTCATCTGTTGTCTAAAAGGATTTCTGAAGATGAAGTTCTGCAAACATGTTTCTTGAAAACTGCTACAT[G/A]GTGTTGAGACAGATAAGATGGGGAGGCTGGGACTTCATTTGGTCTGAGAACAACTGAACCAAGGCTGGCATCTGACCATGAAATAAGCATGATGGAAAGT
Pal5	PalAyuSNP3-964	14.88	T	A	TTCCCATATAACTGCTGACACTTCTCATAGTCACGAGACAGAAAGACAGAATCCATCCTGACAAACACACAACAAACCCACATCCACAAAGCATAGTCTC[T/A]TTCCCTTTCTATTCTCCACCTCTTTGGCTGTCAACCCCCTTTCTCACAAGCTCAGCACACCCAATCCACCCCCACAGATGGCAGAGAGGGGAGGGGGTGA
Pal5	PalAyuSNP3-968	14.88	A	G	TCAAATGTGATTAGTGACTCTTGTCTCTTGGCCAGCATGATGTCATACCGTCGGAGCTGCTGACTTCACATTAACGCGAGGCTGAGAGCAACTCAAAGGG[A/G]AGACAGAAGAGAGACGAGAGGGAGAGAGGTCTGTCTACAGACAGGCTATCAGTCTTTAAACGGGTCTGGTCCTGTTTCAATCAAGTCAGGGCTGTATTTG
Pal5	PalAyuSNP3-962	14.88	C	T	CCAAAGATTACTGCCAGAGGGATAGTTAACAGACCGTGACCCCTGACCCTCAACCCCCAATCCCTTCACCTCCCTGTGTGCTATCCAGAGCAGACATGGA[C/T]GGCAATCAGCTGATAGACGAGGGTGTGTCAGGAGAGGAAACAGTGTGTGCTGTGCTGGCCCGCTACGAAGGAACCCTGAGGGACGCTGTCAGGAAGATTC
Pal5	PalAyuSNP3-967	14.88	G	A	TATCTCCCAGCATGGCATCACATTGAGGGTGAGCAGAACATCTGTCAGAGCCTTGAAGCAGCTAGTTATGCTGGGTTATGAAGACAGAGGGGGGGTGGAG[G/A]GATTATTTGAAGTGGGGGTTGGGGTAATCCTCTTGAGTGGTACATTTAACACTTGGTTCTTATCCTCTTGACTTAAAGGTTAGACGGTATTGTAGTGATT
Pal5	PalAyuSNP3-956	18.59	C	T	TCCCAGTGTTGTTGGTCCAGGATGAGGCAGCAGGACTTAAACCTCTGAGCCGCAGTGACACAGTCCTGCTGGAGCTGAAGAGACAGTACATCTCCCAACG[C/T]CTAGACCAGCTCCACTGCCTCCTGGCCCAGATCCCTCACAACCAGCCAGGCCTGGCCAACCCAGACTCCCAGCCCAGGGAGCATACAGGCCCCACTAACC
Pal5	PalAyuSNP3-960	18.59	G	A	CAGTACTTGTTACAGAGCAGAGACAGACACGGGGAGAGAGGCTTGGGGCCTCTACAGAGTTCACCACTTTACTAAGGTAGCACACCACCCAGACACACAC[G/A]TGCACCACTTAAAACCCAACAACACTAATGTAGTTGTGTATGTGTGGCTGTGTGTGGAGCAGGTGGAGATGTTTGGAGTGTCAGCTGATGAAACAGGAAA
Pal5	PalAyuSNP3-961	18.59	G	A	AATTAAAATAACAGGAAATGGAAAAGACAAGGACAAAAAAAGAGGGGAATGTCACAAAGGGATAGAAGAAAAGATTAGGACAGGAGACAGGGAGAGAGAG[G/A]AAAGTGTCCGAGAAAGGCTGAGATAGAGAGGCAGTAGCTGAGGGCTGAGAAAGGAGAAATGATGCGTGGTCTAACAGGAAGCAGCAGATCTTAGCAGCAC
Pal5	PalAyuSNP3-959	18.59	T	A	CAGTCTGTAGTGACCGTGAGTAGATCCAATGAAGATAACAACGAATGTGATGGCAAATGCGTACTTTGAAGTTACCTCTTGAAAATACCAGTGTGTTGAG[T/A]TATTGCATGGATAGATAAGCTAAGTTGTAGACAGTGGGCTACAAAAGAGGCATAGCCCCATATTGATTGGCTGCTTGTGTCAGGGATGGTAGCCGCACCA
Pal5	PalAyuSNP3-957	18.59	A	G	ACGCCTAGACCAGCTCCACTGCCTCCTGGCCCAGATCCCTCACAACCAGCCAGGCCTGGCCAACCCAGACTCCCAGCCCAGGGAGCATACAGGCCCCACT[A/G]ACCCCCACACCCCTGTCCTGCTTGGACACATCCTGGACCAGGAGGGATACAGTGAGGCCCTGTCTCCTCAGAGGTCCACCCAGGCTGGAGACAGCACAGA
Pal5	PalAyuSNP3-958	18.59	C	T	TGATTATCATATCAATGGATCAGGTTTGACATGATTACTGCCACATTGTTATGCTGATCAAATGTCTTGTTGTGGTGTTAGCCCCCCCTGGTGATGAGGT[C/T]CTCAGGGTCTTAGACATGCCTTTGCTTCTGTGGTCCCCCCCGTGCTGTCTACAGGACTAACTACCTAGCCCTCCCCTCTGAGCAGAGAGACAGCCTGCCC
Pal5	PalAyuSNP3-953	22.3	C	T	TGCACATCTCTGAGCCAGTGTGAAGGCTGTGGGGGAAGGAGTTTGTGTGAGGAGTGTGGGTGTGAGGGTTGTGTGTGAGCAGAGCCATGTCTGACTGTCA[C/T]ACTCATTTCCAACTCTCCCCAGCTTCACTGCTCCAGACTACCGCTGACTCGCTGCCAACACACCGCATTCTTGTTTGTGTTTCTGCTCCAACAGCACAAG
Pal5	PalAyuSNP3-951	22.3	G	A	ATTGTCCTGCAGCATTCAAGCTACGTCTTGGCAGTGTGTCTGTGGTGGGAGGAGACCGCCGGGTGGTCCCACTGGGCCGGAGCCGTATCCTGAGGTGGGC[G/A]GGTGGAGGAGCGGAGAGGGCGGAGGGGGTTGGCGGGGCCATGGCCCACAGCGCCCTCTGGCTGTTGGAGGGGGGCACGTGCGCCTGCCCTGGCCTGGATG
Pal5	PalAyuSNP3-128	22.3	A	T	AATTGGACAGCGTGTTGGCAGTTCAGAAGCGCCATGTCACTTTGGCAGCTAAATTAGCTTGACGTGGTAAAGTTGACCCAGCGGTCCACAGCTCAGCCGC[A/T]CACCCAAGGGAGAGGAGAGGAACGTCATTAGCTACTGAGAAGTGTCTTTGAAAGTTATATAATTTATGGGTCGCTCAGCTGGTGCCTTTGACTGGCTCCC
Pal5	PalAyuSNP3-952	22.3	T	C	GACAGGCAGCGTAACTTATCTCAGTTCCCTTGCACACGCCTCTTTGCAAACCTCACCGCCGACATGCGAGTCTCTGCCACAGCGGGCAGGGAGACCTGAG[T/C]GTCCTTCATGAAATCAGGGTGTGACCCCTGAGTTACTGCCCACCTGATGGCGGAAATTGGCCCCTGGCTCAAGAGCAGAGACACGCAGGGTAATCTATGG
Pal5	PalAyuSNP3-954	22.3	C	A	ACGACGAGGTGTACATCACGTCCCTCTCCGCTCCCTCCGCGGCCCCAGCCGGGGTTAAGGTTGCCGGCGAGGCTTCAGAGACCGACAGCGAAGAGGAGGC[C/A]GAGAAAGCACGGAAATGTGTTATTGCCTCCAGTTCTGAGAATGCGCGGACACTGCATAAAGAGCTGCCTCCGCTCATTGTGATCAGAGATAACCCAGACT
Pal5	PalAyuSNP3-955	22.3	C	A	TAGACAGAGCAACAGACAGGCAAAAACAGACAGACAAATGCACAGATGTGTGATTATAGCTTAGCTCAGCTGTCCAACAGGATAGAGCATATCCTGACTG[C/A]GACAGTTCCAGAGACGTTATTGATCTGCATGTCTATCAGTCTGTCTAGTGGAGTTGAATAAGCAGCTTTCAGGAACAGTACCTCAAGTTACATACCTGGA
Pal5	PalAyuSNP3-950	22.3	C	T	GTGCGTGAGAGAGAGCTTAATTGCACCCTATAACAAATGGTGGCCTAACGATGTTTAATGGTCTTTTAATTTTCAATTCCCAACAGACAGGCAACTGCTC[C/T]GGGCAAGGAAACAGAGGCTCACTGACGCTGTTGTTCCGCTCCCTGATTGATCATCCAATCATCGGTCTGTCTTTCTCATGGCGACAAACTTGAGAAGAGG
Pal5	PalAyuSNP3-966	26.01	C	T	ATTGACAGAGTCGGACACTGTGTTTAAGAGTGATAGCTGATCGTAGGCTAGTGGTGATGTCCAATTTTATTTTGAAGCCAACGATTCATAAATAGACAGA[C/T]GAATGTGGATATACGTGTCATAGGTGACTATCTGCCTGTCACTCTTGAGCATTTTATTTTCCACCTTACAGGATGTCCGGGGGTGATGTAGGGTATGGAA
Pal6	PalAyuSNP3-1000	0	C	T	GCGAGATGAAATCTGTGATCCGTCTCGATATGATTTCTTGCTGTGATTTTCGATTTCAGGCCGTTCCATTCTATTCTACTGTATTGTACTGTTTTCCACT[C/T]GATTCCACGCTAACCCTTGTACTCTGTTCTCTTCTATTATCGGACCCTGTCCACTGTCAGGAGATGATTCTGAAGAGGGCAGCGGACATCGCCGAGGCTC
Pal6	PalAyuSNP3-994	3.71	C	G	CCCTGCTGCTTTGCGGGTGTTGATGGTGGAGAATATCTTCTTCACACTGGCAGCAGACAGGCACAGGGGCTGGTCGTGCGGAGGTGGCGGAGCTTTCTGT[C/G]GACGGGTGTTGTTCTGCGCTTTGAAGCGTGCAAAGAAGCTGTTCAGGTTGTTGAGCAGAGTGCTGTCGCTCTCAAAGCTTCGTGGCGTAGGCTTATAGTC
Pal6	PalAyuSNP3-1009	3.71	C	G	TAGAGGTGTGGGACATAGATCTCCTAATGCTTTTTTCATGTCAGTAAAGCCTGATGATTTGACATGAGAGATGTTGACCACTTATGCTGCTCTTGCTGTC[C/G]TTGGTGCGGACTAGATCGTGAAGACAATTGGGCTGAGGGAGACCTGGTTCTTTGGTCTACAGTACCAGGACAGTAAAGGCTTCTCCACCTGGCTCAAACT
Pal6	PalAyuSNP3-1007	3.71	G	C	TGGTCCCTCAGTCTGGCCAGCCTCTGAGACAGCTCGTCCTGAGAACGACACACAAACGCACGCAGAAGCACCGGAGGTAAGACGAAGAACATTTGAATTT[G/C]AATGTACAGTGGGGAGTTCTTTGTAAAACGTCTGTCTGTTTTGCTGTGTGTGTGTGTGTGTGTGTGTGTGTGTGTGTACCTGTTCTGTTGATGCCACGCT
Pal6	PalAyuSNP3-996	3.71	G	C	AAGAGATCGACAGGAAGCTGGGAGGACGAAGAGGAAGTGGATGTTGTAGGAGACTACAGTTCGGTCCCTTTGGTGGCACTTCCTGGAAATCTGGGGGAGG[G/C]GCTTTTCTGTGAGGATGAAGATGAGGAGGAGGAGGAGGATGGCGAAGAGGAGATTGATGTCACCAGATGATATCTGATCATGGTTCTTCCACTAGCCCAC
Pal6	PalAyuSNP3-998	3.71	C	T	GGAGAGGGATGGAGGAAGAGAGATAGTGGGAGGGAGGGAGGACACAGGGATAGGGAGGTGCTAAACTGTTTGAGGAGTAGACAGCTGTGGAGAGAGAATG[C/T]GCGATACAAATGTGAAGAGTGGGACAGAGTGAGTGAGTGCAACTCTTTCTCTCTCTCTCTCTCTCTCTCTCTCTCTCTCTCTCTGTCTGTCTCTCTCTCT
Pal6	PalAyuSNP3-1010	3.71	C	T	GGGAGATTTAAGCTGTACTGAGCCAGGGCCCAAGCACTAGCAGGTCTAGGAGGCTCATAGCCATGGCTCAGGGAGACAAGCTTTGTTTGTATCTAACTCT[C/T]ATCATTGATTATGGTACTGGTGGTGTTTGTGATATACGCACGTATACTTTTTGCCTGGATCTGTGTCCATGCTTGTGTAGTGGACCCAAATATATGTTGA
Pal6	PalAyuSNP3-995	3.71	G	T	TATTCCTTCCACTGTTCAATGTCTCCAGTTGAGGTCACTAGCTTCCCACTCGCATCGTAATCAGTGTTGGTGAAGCACTGCTTCTCTCTCCTGAGTCGGC[G/T]AATGGTTTGCCAGAAAATTTATTTGAGGCCGTCTGATAGTCCTTCTCCGTGGATTTCCCGAATTCCTCCCAGACCCAAGTGTTTGCCCCTGCTACCACCC
Pal6	PalAyuSNP3-997	3.71	G	C	GACAGAGGGAGAGAGAGGGGGACAGAGGGAGAGAGAGGGAGACGGAGGGAGAGAGAGGGAGACAAAAGGCAGGAGAGGACTGATTGGAAGGGGGACAGAG[G/C]GAGAGAGGGACCGTACGACAGATTCGCAAGGAAGAGAAATGGCGAAGTGAGAATGGCAAAAGGAGATCGAACGAGGAGAGATAGGAAAGAGAGAACGAGG
Pal6	PalAyuSNP3-1192	3.71	G	T	GGCTAGGTATATTGTCGGGGCCCGCAGCCTTGCATAGGTTGATCCTAGATAGGGTCGTCCTTATGTCAGCTGGAGACAGACAGAGTGCCTGGTCGTTGGG[G/T]GTGGTGGGTAGTATTTGTGCAGGTGTGACATTCTGCGTGTCAAACCGTGAATAAAAGTGGTTGAGTGTATCTGTGAGGGATATGTCATCATCACAGGCCT
Pal6	PalAyuSNP3-1001	3.71	G	T	AGCGCCAAGTGTCACACCTGAAAAATCCAAAAGAGAGAGAGAGAGGTGGAGACTGGGATGGGCTGAGCGAGAGGGAGACTGAGAGACAGAGAGAGAGAGA[G/T]ATATGATGAGAAATCTGATGAGAGAGGTGAAGAAAGATATGCCGACCGCTAAAACAAACCCAGGCTGCTTACTAACATTGCTATGGCACCCAGTCTGTCA
Pal6	PalAyuSNP3-1003	3.71	C	T	GGGCTCGTTGTTGATCGAGGGGTCGAAGGGTAGCGTGTTGAGCCCTGTGAGACGCAACACAACAAATGTGCTGTTAGACAAAATGCAGCACGTCTATCAG[C/T]TGAGGCATTGACACACATCACTGCTGGATCTAACACGTGGTGTTGGGTCACGTAAGGGAAGCCCAGTATAACCATTTCATATCATGTATTATACTAACAA
Pal6	PalAyuSNP3-1002	3.71	T	C	CTGCAGGGGCTCGTTGTTGATCGAGGGGTCGAAGGGTAGCGTGTTGAGCCCTGTGAGACGCAACACAACAAATGTGCTGTTAGACAAAATGCAGCACGTC[T/C]ATCAGCTGAGGCATTGACACACATCACTGCTGGATCTAACACGTGGTGTTGGGTCACGTAAGGGAAGCCCAGTATAACCATTTCATATCATGTATTATAC
Pal6	PalAyuSNP3-1004	3.71	C	T	TAGTCCATGCCTGTCTGTCAGAGTAGCAGAACTATCTATCCTTTTGGGAGAATGACACAGCCATAAACCATCTTCTCAAACCAGAGGATAGGTACTGACT[C/T]GCTTAATAATACACTATTTTTGTCATCAACAGGAAACTGAAATTCTCAATTGGTTTGTGCATTCGTTTCCATTTCTGTTTCTTACCTGAAGTCTTCGTCA
Pal6	PalAyuSNP3-1008	3.71	T	G	CCATCCTGCCCAGCACCACTGGAAAGCAGCTCTTTGACCAGGTGAGATAGACCCCAATGACCCTTAGACAGACAGATAGAGGTGTGGGACATAGATCTCC[T/G]AATGCTTTTTTCATGTCAGTAAAGCCTGATGATTTGACATGAGAGATGTTGACCACTTATGCTGCTCTTGCTGTCCTTGGTGCGGACTAGATCGTGAAGA
Pal6	PalAyuSNP3-1006	3.71	C	A	CAGACGCTAAAGACTTCGGGGAATAATATGGTGAACAAACAGAAATCGACCAAGGCTAAAAAGGAATGAGTCAGCCAGGTGTGTAGCAGGATCACAGCAC[C/A]CTCGTTATTAGATGTAGAGCGAGACATAACAGCAGTACGCACAGTCCTCTTATGGAAACCTGTGTTTTGGCAATGATTTCATTTTCGTCGCCAGTCCTGG
Pal6	PalAyuSNP3-999	3.71	G	C	AAAGAGGCTCTGAAATATCTTCTAGAACGTTCTCATCTGTATCAGACCAAAGTTTCAGCTGGTACCTTTCTCACGGTCGTGTTCGCTCTCTCAGTCTCAT[G/C]TGATGTCTTGAACATGTGCCGTTGTTCGTTTGTGTTCCAGGCTACGTGGCTCGCTGTCTGGAGAACTTCCTGTGCGACCAGTCGTTCTGGTTAGACCCGG
Pal6	PalAyuSNP3-1005	3.71	T	A	GAATATCCTTTAGACACAATCAAATCATTGTATAGAGGTTGCAACTGAGGCGCAGATACTATGGGCTACAGAAGACAGACATAGTGAAAGAGCCAGACGC[T/A]AAAGACTTCGGGGAATAATATGGTGAACAAACAGAAATCGACCAAGGCTAAAAAGGAATGAGTCAGCCAGGTGTGTAGCAGGATCACAGCACCCTCGTTA
Pal6	PalAyuSNP3-1015	7.42	C	T	CTCTCCTGAACGTATAAAGATGTCGAAGTAGGTCATTAAAATACAACTAATCATACAAGGAATGTTATGACACCAAGACACCGAAAAAGACAGCTGGGAC[C/T]AAATAAGTAAAGCATTATCAGAAGTTCAAATGGGTTGGAGTGGGTTGAACCATGATGACGCACGTAACCTTTAACTCAAAGTACCGGTTTACACTGACTC
Pal6	PalAyuSNP3-1014	7.42	G	A	AACTATATAGAAATTAGGTAAATCTGACAGCCAGGTACAATAAATGTGAAAGTGCTCTTAGATTAATCAAATAACTCCCACCTTCCCAGCACAATGATCT[G/A]AGGTTTATTCTGCCCTTAGCTGAAGAAAAAGCTTTACAGTCACTCACAAAGTCCACCCTGTCTTCAGCCAGCCAGTGGAAGCACTTGAGGAAGAGCAGCA
Pal6	PalAyuSNP3-1013	7.42	A	T	TTGACAGATGGAAAGAAAGAAAGAAAGAAAGGAGAAAAAGGACAAGCTCAATTTCCATTTCCCTAACAAGTGGATGGACAGACACAGTGTAAGAGGAGAA[A/T]ACAAACAGTGAGAAAGCGAAGTGGACAGTAAACTATTACTTCTTAATCTGCCCTTAATTCATACCGACATGTGTCATGACCAACACTATAAAACTACCTC
Pal6	PalAyuSNP3-1016	7.42	G	A	CTCTACCAGCTCTGGGAGTCTGTGAAGACTAGCTAGGCCAGACAGCGGCCTCTCAGCAGGTGAGAGCTATTATAGACAGACACTATTAAATCTCTTTACA[G/A]CTCTGCCCTGCCTGTTTGTCTAGCTGCTGCCCTGCCTGCCTGTTTGTCTGCAGGCCTGCCTGCTACCTGACTGTTTGCCTGCCTGCTTGCCTGAATGTTT
Pal6	PalAyuSNP3-1017	7.42	G	A	TTTATGCTTTGCGGTGATGTGATTGGATGAAGCAGAGTGAAAAGGGGCCGGGTCTCAGGAAACAGAATTAGTTTCAAGCTGGGGAGAGGGAGCGACAGGC[G/A]ACCTCAAGTCGAATACTAAACGTTATTATTTCGGCTCACTAAAGTCTGATTAAGCCCTCGAGTATCGCGGCCATCCTTCACTGCTGGCTGTACAATATCT
Pal6	PalAyuSNP3-1012	7.42	A	C	CCATATCATTACCCACATGTTATAGAAAACTACAATTCCCTGGAAAAACGTTGTAGGAAAAAGACTATAACTATGCATATTCAAACTTTACAACAGCTAA[A/C]ATGACTCCATGATAAACTACTTGAACTGAGCATGTAGGGAGAAGTGTAACATGGGTAATGCAGTACCTTGGCTGTCTGTTTGATCTTTGGCTTGATGCTG
Pal6	PalAyuSNP3-1011	7.42	C	A	GACAAGACCATATCATTACCCACATGTTATAGAAAACTACAATTCCCTGGAAAAACGTTGTAGGAAAAAGACTATAACTATGCATATTCAAACTTTACAA[C/A]AGCTAAAATGACTCCATGATAAACTACTTGAACTGAGCATGTAGGGAGAAGTGTAACATGGGTAATGCAGTACCTTGGCTGTCTGTTTGATCTTTGGCTT
Pal6	PalAyuSNP3-1018	11.13	T	C	GACACAGGCACCATCTCAGCAGCTTGGATGCATTCTGTTCAGAACCAAACAAGAAAAACATGACTGTCATCCTTTTCAAACAAGCCATTTATCCCCTCCC[T/C]CTCTCTCTGTCTGTTTCTCTGTCTCTGTCTCTGTCTCTCTCTCTCTTGGTCTCTCTGTCTGTCTGTTTCTCTGTCTCTGTCTCTGTCTCTCTCTCTCTCT
Pal6	PalAyuSNP3-1019	11.13	A	G	AAGCGAACGCATACACACACAGACAGGCGTGCGAGCAGGACTACTCAGTCATACACATATACATATTCACAGCATTTCCTTGTCCTCTGGGCTCCAGTGT[A/G]CTCATGTTAACCTGTCAGTGACATGTGGGTCTTATCTCTCACCCTGTGGAGAAAGATTGTTATTAATTAAAACTGTCGCTTTTTCGTCTGTCTGGCCCCC
Pal6	PalAyuSNP3-1020	14.84	G	A	CATGTAGGGATGTCCTCCAGGGTAGGAGACAGTCCTGTACAATCACACACCGTGCGAGCTTTGATTTATGTGTGTGTGTTTGTTTCTGTGTTTGTGTGTC[G/A]AGCTTGTTGCCAGGTTTGTGGCGCAAGTTCAGTGGTCTCTCATCCACACGTCTGGTGTTCGTCACAGATTGGCTGATTAGCTCAACAGAGACATTCTCTG
Pal6	PalAyuSNP3-1287	18.55	G	A	TTGGAAGACAAAGCAGCAGGGAGCCACTGCAGAAGGGTTAAAGAACCAAATGAGGCTCCAGAGCCGCAGGTTGCCGACACCTGACCTAAACTCATGTTCA[G/A]TACGTACCAACATCCAGTCTTGTTCCATTGCCAAACAGTATCTGTCCACATGTGGTTACTGCACAGTAGTAAGTCCCAGAATCAGAGCGGCTGACGTTGT
Pal6	PalAyuSNP3-1022	18.55	G	T	AGAGCAGTGGCGTAACGGCCCTCGACTCCATACAGCTGGATGGGGGGCTGGAGAGAGACACGGTGTGAAAAGCGTATTGACTGATCCCTCCATTGACATA[G/T]GACACAAAGGGATTGCATTGTCCGTATATTGACTGTCTCCGCTGAATGTATCCATTATCGTTTACATGGGTGCAGTTTTACATTTATATATTACGGTAAA
Pal6	PalAyuSNP3-1021	18.55	C	T	TTGCACAGGGAGTAAATCGGAAGTGTGTGTGTGTGAGAAGGAGACAGAAGGAAATAGAGGGGGAAGAGCGTCACCTGTGTATGCGAGTCTCGTAGTCCTC[C/T]CTCTGTCTGCCTATCTGCTGGTGCAGGCTAGTGAGGAGGCTGCGGAGAGCGCTGGCTGAGGGGTCCGCAAGGGGCAGGGGTGGGGGCACGCCCAGAGGGA
Pal6	PalAyuSNP3-1024	26.01	C	G	CAGGGAGAGATTGAAGCCCCGTTTAGGATTGCGGTTGAACAGGGGATGACTCGCACTTCTATCACGAGCCGATGACAGAAGCAGCTTCAAATCAAACTTC[C/G]AGGCGTCTTCGCTAATTTCCCGTCGACCCCAGCTGTCAGCCGTTCTTAAAACGCCTAAAAGGTCAAATGTAAAACGTTCCCCTCCGCAACCAAACTCTCC
Pal6	PalAyuSNP3-1023	26.01	G	A	GCAGTCAGACCACAGTCGCCAGGGAGGTGACGGAGGTCACCTTGTGGTCGTCGGCCCAGGGCTGCAGGTTCTGCAGGGCGTAGAGGGAGGAGTTGTGCAG[G/A]CACAGGGGGTCTTGCTGGAGGGGCTGGCTCAGGGTCTTCTGGAAGGCTTCCTGCTGAAGTTGCAGCATGAGACGGTTGGCCTGCTGCCTCTCAGCCTCCC
Pal6	PalAyuSNP3-1165	26.01	C	T	AAATGGAGAGGGAGAGAGAGAGGTGACAGAGAGAGGCTCTGTGTATCCCTTCCATGACACACTGAACTCACGGTATAGTGTCTATCTCCATGCAGCGGGT[C/T]CCAAACCCTGGGTTCTCCGTCACGGCTCTGAGCAGGGCTTGCATGTTCACGTCCTGGGGGGCGTCGTCACTGTCGACAGGGCGGAGAACAATCGTCACAT
Pal6	PalAyuSNP3-1025	29.73	T	G	GGGCACAGCCCAGTGGCACCACATGCGACTGACTATGGATAAAAGCGTTAAATAAATACATTATTGTTAATATGGGTAGGAGCCAGCGTGGTTGCTCAGA[T/G]GACAGAAGGTGACAGATGGGGGTGTGACCTTTCACATGTTCAGATGTTCAGATTTGTCGTTTTCCAAAACGTCTCTGACTTGATTGCATCTCGGGCTGGT
Pal7	PalAyuSNP3-1038	0	T	C	CAGGATAATACGCAAACAAACTGAACGTTAACTGAAACTAAAAGACATGTAGGCCTACACATGCGTTAGGTGGGAGGTTACCTTCTCACATAGAAATGCC[T/C]GTTCAGAAGCAACTCACTGGAAATAAAGCCATGAAAGAGGACTCCAGTCGAAGGCTGGAATCCTGCTGCGAGCCTGAAAGGTCACACTGACCCACTGTCT
Pal7	PalAyuSNP3-1057	0	T	C	GAGGATGCAGTCACACAATACAGGACTCAATGTCACGAAAAATACAATATTTACAAATAGCAACACCGGGATCAAAAAAGGTTGTCATAGAAGCGGTTTG[T/C]CCAGTGGCTGTTCCTGTCTTGGTCCACCACCTACCTAACCTCCCGCAACAGCAGCAGCTTCTCAGGCCTGTCCAGGACCGCCAGCAGGTGGCGCACCAGG
Pal7	PalAyuSNP3-1036	0	C	T	CCCACACGCACTTGAAATATTCATGGAGGCCCGTGTTGTTGGGTAGCTGTTCTGTTCCCTGGTCACTTCCAATCAGAACATCCTTAATGAGAACGTAAAA[C/T]GCTGCGCTTTTACTGTCAGACGCGAACGCATGTCACGTGCACGCACACACATATGGCTACCAGACCCACTGTGTCTTAGCTCTTGTGCTGTGCTCAAATG
Pal7	PalAyuSNP3-1032	0	G	A	TGACATAGGGCTTTGTTGTGGACAAGACAGGGTGAAAAAGCGCTGTGTTGTGGACAAGACAGGGCAACAGAGGACTGTGTTGTGGACAATACAGGGTGAC[G/A]TAGGACTGTGTTGTTGATAGGACACCACCCTGGCTGACCTCCTGGAGCTGAACCTCCACTGCTTTGAGGAGGAGGTGAGGGGGATCGTGGACAAGGCTGT
Pal7	PalAyuSNP3-1028	0	A	G	GTGAGAATGGGGAAGAGATAGAAGCCATAGGGCTCAAGGGAGAGAGGGAGAGAGACAGAGAGAGAGGAGGATGTTGAGGAAAGAGAGAGCTCTAGGGATA[A/G]AGTGAGAGAGACAAAGAGAGAGGAAGATGCTGAAGAAAGAGAGCTCTTGGGATAGAGAGCTCAGATGGTGTTCTTGTAAAGACAGGTTCTCAGCTTCCGC
Pal7	PalAyuSNP3-1029	0	C	T	ACAAAATGAAAAAGTCAGTGAGAAAGCGACAGAGAGAGAGCAACAAAGAAAGAGAAAGAGAGAGACATCGTGTTAGGATAAAGACAGGCAAGAGTTGAGT[C/T]ATGTCTGTTTTTATTTAGCCGTATTGTTCAGGTACAGAAACACAGACATTACACATATTTTTCTAATATCAACAACTAGACTTATAAACTGCCCCCCCCT
Pal7	PalAyuSNP3-1056	0	G	A	CTGGCACTGTTACGCCTCCTGACAGAGTGGAGGGACGTATCATCAGGCTATAATTTAAGCCAGTGAGGATGCAGTCACACAATACAGGACTCAATGTCAC[G/A]AAAAATACAATATTTACAAATAGCAACACCGGGATCAAAAAAGGTTGTCATAGAAGCGGTTTGTCCAGTGGCTGTTCCTGTCTTGGTCCACCACCTACCT
Pal7	PalAyuSNP3-1189	0	A	T	TGAGGGACTTCAACGCCCACGTGGGCAATGACAGTGACACCTTGAGAGGAGTGATTGGGAAGAACGGCCCCCCTGATCAGAACCCAAGCGGTGTTTTGTT[A/T]TTGGTCTTCTGTGCTAGTCACAGTTTGTCTATAACAAACACCATGTTCGAGCACAAGGACATACATCAGTGCATGTGGCACCAGGACGCCCTAGGCCAAA
Pal7	PalAyuSNP3-1034	0	C	T	TCCTGAGACAGTGAAGAGACATCACAGAGATAGTATAGAGACGTCGTAGTCATCCGTTGTGTCTCTGTCCCCCCCCCCCATCAGGCATGCGTCCCCTGCA[C/T]TACGCTGCCTGGCAGGGGAGGTCTGACTCTGTCCTGCTGCTGCTGAGAGCCGGAGCTGCCGTCAACACGACCGCACACGACGGCCAGATCCCCCTGCACC
Pal7	PalAyuSNP3-1035	0	T	C	TGTGGCGTGTCAGTCTGGGAGATGAGTCCTTATTCTGAAACCTGCCTTGATGGGTTGTTACAGCCGGGACAATCCCACGCTTTGTATGAATGAGAGACAA[T/C]ATTATCACTGTGCATGTGTGCCTGAGAGAATGGGAACAGTGTACAGACTGGCTCCAGAACACAGTCAATGTGCTGGACTGTGTTTCAAACTAAAGCAGGG
Pal7	PalAyuSNP3-1030	0	T	C	CCCAGCTCTTGGCCAGCTGAGCAATCAGGTCACCTCTCTTTTCGTGTCGCTTCTGGTCAATTGTTCTCGCTCCCTGTCCTCTCTCTCTCCCTCTCTCTCT[T/C]TCCCTTTCTCTGTCTGTCTCTCTCTCTCTCTCTCTAGCCCTCCCTCCCTTTCTCCCCTCCTCCCTCGTTCTCTGTCTCTCTCTACCGCAGCCTGCAGCTG
Pal7	PalAyuSNP3-1031	0	C	T	AGGGGTGGTAATGTCTCCTTCTCTAGCTACCACCACCCTAACCAAGCCTCTCCCCACCCCGCCTCCCTCTCCCCTCAGCTGGGGTGTTGGAGAGCTTCGA[C/T]AGCCACCCCCCTCTGCTGCTCCCTGGAGGGGGCTTCCGCCTGGAGCTGGGCCGGGTGGTGGGAGACCCCGCCCTCCGAGAGCAGCTCGACACACTCCAGG
Pal7	PalAyuSNP3-1033	0	G	A	GTTAGCATAGGCAGCCATGCCAGCTGACAGGCCACAGGGGAGCAACAAAGGACGGCGAGATTTGTGTCTTTGGCTCTTTTTCTCTCTATCCACTCTCTCC[G/A]TTCCTTCCCTCTTTTCTCTCTGTCTTCTGCCTTCCTCACTGTATCCTTGTCCACTCCCTCTCTCTCCCTCAAACTCACCCACTCTCTTATTAATCCCCTC
Pal7	PalAyuSNP3-1037	0	C	T	ACAGGAAAACACCAGGCCGCATCTCAAGGACGGAGCCAAATATGAGCTTCTTTGAACATTCAGGATGGAGTTGTGCAAGACTCCCTCTCCCTCTCCTCCA[C/T]CCTCCCCAGTCATCTTTGTTCAGTCTCTCCCTAACCATCTGGCTCCAATTTGGGATGTCATCTGTCCTGTCAGACCCGCAGGGTAGAATTTGAGCAGGCA
Pal7	PalAyuSNP3-1048	3.71	G	A	ATAATGAACTACCTTTTTAGTGTGATTTCTCTCTTGAAGAGACGAGTTAATGTCACCCTTTGCGTTATGTTGCTGGTAAACTAACAGGATTTGAGGGAGG[G/A]GATGAATCAATGAGAGAGAGGTGTTGCGTCGCAGTTGATCTATTTCACCTTAAGGTGTCTCTGTCTCTGATTACACTACGCCATGCACGTGAGATCTGCC
Pal7	PalAyuSNP3-1043	3.71	C	A	GGACCACGGGGGGCTTGCTGGGGCCTTGGGAGTCGTTCCCGCTGCAGACAGAGCCAGACCGCTCACTGGGGACCTTGGAGACGTCTTCCTCCGTGTCCTC[C/A]AGGATAGCAGGGTTGGACAGAGTATCCGTGTCCCCTGTGTCTGCCGTGCTGGCCGCCTGGCTCTCCATCCCTTCTGAGGAAGGGCTCAAGCCCAGGGCTC
Pal7	PalAyuSNP3-1040	3.71	G	A	CGGAGAGAAACAGAGAGGTAGATGCAGAAAGTGGCATAGAGGCAGAGACAAAGAGAAACAGGAAGGTAGAGAAAGAAATGAAGGTGGAAAGACAGGCGAT[G/A]CAGATACAAACTGAAAGAATCAGAGAGACACAGAAAGCAGGGTGAGACAGAGACGTGCAGACAGAGAGAGAGAGGGAGAGAGAGAGGAATCTATAGAGGG
Pal7	PalAyuSNP3-1042	3.71	C	G	GGCTTTTCCCTATACCTCCCTCTGATTAGAGCCAGGCTGTTCCCTATACCTCCCTCTGATTAGAGCCAGGCTGTTCCCTATACCTCCCTCTGATTAGAGC[C/G]AGGCTGTTCCCTTCACCTCCCCCTGACTGGAGACAGACAGCCCCCTCCCCTTCCCCTTGACGACCAACCAGGGAGGTGCAGCTCTTGTCCCCCTGTCCTC
Pal7	PalAyuSNP3-1052	3.71	G	C	TCTATTCTCCTAGTCACCCTCAGTCCTGGCCCCTCACGCTCCCTTTCATCACTCAACATGATCACTCTCTGCTCTTTCTGCTTCTCCCATCACTCAGTCT[G/C]CTGTTTCTCCCGCTCGTCTCCCTCCTCAGGCGGAATGCTTAGTATCAAAGTTCTCAGTGCAGCAGAAATAACACACCTACTAACCCAGCTTGGCCTGGCC
Pal7	PalAyuSNP3-1045	3.71	T	C	ACTGACAGCGACCCACTTTTACAATTCCCTTGTCTCCCTCTCTACTCCTCCCTTCTCTCTCTCATTCATGTGTGTTCCGTTGCAGGAGAAACGTGGTGTG[T/C]TGAATGCAGCAGGACACCAGCTCCTTCTTACCTGTCTAGAGACACTGCAGAAAGCACTGAAAGGTGAGACTGGCAGATGTGCAGAAGAGGAGATGAGCTC
Pal7	PalAyuSNP3-1041	3.71	C	T	GGCACACACACACTCAGACAGACACTCACACATGCAGACATGCATACATGCACCGACAGAAATATAGGCCTCTAATGAGTTCTAACAACAACTTGATCCC[C/T]TTTCTCTGCACTGTGTCTCTGACTCTGTGATGTTGCTGATGTGTGTTCTCAGGTAAGTACGTAAAGCACAGCCGAGCTCAAGCACATCGCACCGATTTGC
Pal7	PalAyuSNP3-1046	3.71	C	T	CAACAATCAACACATTCAGAATGAGTTCAACAGCGACTGGCAGTTGCTGTTACATTGAAGGTAAAAACAGTCGTTTGAACAAACAGGAAGCCTCACACAG[C/T]GATCAGAACTGTTGGTCTGCTGTCACTCGATACATCGCTGCCTATACAAGAGAAGAGTTGGGACACAAACTGCACAGTAGATGTCAGCAATGAGCTACCA
Pal7	PalAyuSNP3-1054	3.71	C	T	TCTGGAAACATCCCCCCGTGCTCCTGTGGCGACCGTCTCACTCATCAACCACTGGTCTCTGGGCTGAAGCTAGCCTAGCCTCCTAGCGGGCTTTCAGGGC[C/T]GGTGTTTTTCCGCATTAGCCACTGACGCTAAAGACAAATGAGCCTGCTGGTCGCCCTGTCCTCCCTTCGCTCTGGCCAAATCCAGTGCTAAGGACCCCCC
Pal7	PalAyuSNP3-1039	3.71	C	T	AGAGTGAGAGGGAGACAGTAGGAGAGACAGGGAGAAAGAAAGGGACGGAGAGAAAAAGGGAGATGAGAGGCAGAGGGACAGAGAGATGAAGAGGAGAGAG[C/T]GAAACAGAGGAGTGAGGGCGAAAGGGAGAGAGAAAAGGGCGAATGGTAGAACAAGGACGGAGAGAGGGGGGGAAAAAGGGGTGAGATAGGGGTAGGAGCG
Pal7	PalAyuSNP3-1047	3.71	G	A	TCTTGATCTTTGATGCATCACCCATCTTTCACATTCTATTCAATTTTATTCATTTTTTCTCTCTTCCCTAAACTGCATGTTTCAATCCCACTGCCATTGC[G/A]AGGTCCATCGCTGCGATGTACTACAACAACATCCTCACACTTCTGTCTCCTCTCTCACACACACACGCACACACATACACACACAGTAAATCCCCAGAAG
Pal7	PalAyuSNP3-1049	3.71	G	A	TATGGAACGTTTGAAGCAGTTCAACAACCCAGACAGCAAAGCCTCTTAAAAAAAATGTCTACCTCTACATCAACAGTTCGTTTTGTCAGCCAATTCTCTT[G/A]GTCCTGCTGCCCTTACATTCCTGTGGCTCTTCCTTCCTGTGTGTCCTGTCTCGCCCTTCTCTCTCTGACTCAGCCTCAGCTAGCTCCCTCAGTTAGCTCT
Pal7	PalAyuSNP3-1055	3.71	A	G	GGTACCATATGTTAAAGCCACCCTTGGTTTCTTTGTGCCTCTTAGCGGTGAGAAACGACCGAAACAAGAAGAAGAAGGATGAGAAGAAACAGGAGTGCAC[A/G]GAGAGCTACGTCTTGACTCCCGACACGGAGCAGATGATAGAGAGGGTCCGCAAGGCCCACCAGGAGACATTCCCCTCCCTCTGTCAGCTGGGAAAATACA
Pal7	PalAyuSNP3-1051	3.71	G	A	GATGAAATCTGAGTCATTCATGCAGTGTTTGAGTTTATTTGTTCTACCTCTGGCTACGACACAAAACAATGAAACTGAGATGAGTATGATAGGAGTGCCT[G/A]GACGGGTCAGGCCTGGACTCCAGAACCACCTTATTTGGACTGGACCTGGCTGGCTCAGAGAGGTGTTCTGGAAGCATACATTTCACTGAGCGACAACTTC
Pal7	PalAyuSNP3-1053	3.71	T	A	CGAGGCTGAAGACAGCAGAAAACGCCAACATCCAGCCCAACCCAGGCCTTATCCTTCGAGCTGAGCCAACAGTCACCAATATCCTCAAGGTACTCATTCC[T/A]TTCTCACTAACTCATTCTTACATGACATGTACATGATTCAGGAGAACCCCATTTTTTTGGTCAGAGATGCAAAGTAGGGAGTGTGAACTCGTAGGGCCGA
Pal7	PalAyuSNP3-1044	7.42	G	A	AGGGGCGTGTGAATGCGCTCCTGGAGAGACTCCATGCCAAGCACAACGCTTCACGGACATGGCAGGAGACCAGCAAGGTGGTGAGACAGGCAATGGTAAG[G/A]CTGTGACACCAGATATCATGCTGAGTGGGAAAAGACTGACAGCGACCCACTTTTACAATTCCCTTGTCTCCCTCTCTACTCCTCCCTTCTCTCTCTCATT
Pal7	PalAyuSNP3-1050	7.42	A	C	CTATTCTACACACACGTTCTATTCTACAGACAGGCGCGTGGGTCTGGAGTAGAGACGTCATCGTGGCGTAAAATATGCATCTCTTGCTGGCTCTAAGTGA[A/C]TACATAAAAGACACAGGAACCCTGGATGGAAAATTAATGCAGCAATTAACTTGTGGAGATCCTACAAGTATCTCTGTTTTACATCTAGTTCAGTGAGCAA
Pal7	PalAyuSNP3-1059	11.13	G	A	CTGGCATTATTCATGAGACAGATGGGAGGTGCGACTGAGCTCCTTCCACCGCCACATTTGGCACAGCGGTACTTTGGATCACTACCATGACTGGTGGCGT[G/A]CTAATTGTCTCCATCATCAGAGATTTAATATACCCGATAACACTTCGAAAAAACACCAACCAAGATGAGAGCGTGGTCTGGCTCTGGCTGCTTCATGCAG
Pal7	PalAyuSNP3-1058	11.13	T	A	TGAAAAGCGACACAGACCAGCCGTGGTCAGGAAGTAAAGAAGTAATGTTGACCTTCTGTTCATTTTTCTGGTCACTGAATGGGCGCTGGCTGTAACTTAT[T/A]AAATGCTGACACTCAATAAGCACTGTTGATATAGGACTAAGACAAAGGAAAACAGTCAAATTGTGCATGGCGAGAGTTGGTCCAGCCTATATCCGGCCCG
Pal7	PalAyuSNP3-1060	11.13	G	A	GCGCGTCTCCTTGCTCGGTGTTTTCCGAGACAGTCGCGCTGCGTGATCTAACCTCCACCGTGTGAGCCAGCCTGTGCGAGATGTTCTTCCTCCTGTCCTC[G/A]CGCCTCTGTAGAGGGATCGCTTTCTCTCCTCCCCTCCATGTGCGAGCCCACTTTTTGGCTCCATGAGTCATCCTCGTCTGTCAAACCCTGGGAACGCACA
Pal7	PalAyuSNP3-1061	14.84	T	C	TCTTGTTGCTGACAGGAGAGGTTTTGTGTAAACTCTCTATTGTTTCTGCGACAGGCTCGCGGACATATCCATTTATACCCTGTTTTCCACTTCATTTCCA[T/C]GCTAATTTGGGGACAAAACTCAAATCCTATGTGCGTCAGCTATACGGATCCAGCTGTATCATTGAAGCCAGGGGAAAACCAATGGGGTTGGCCTTGGGGC
Pal7	PalAyuSNP3-1063	14.84	C	G	GTCTGGTGATAAGGTTGAGCTCATCTTACACCCAGGTAGCTGGTTGAGAGGTATCTGCTGTGTAGGAGCTGCTGCAGGGCGGGGCAGAGAGCTGGAGGGG[C/G]TAAAAGATCCAATGGAAGATGTGCTTGTCTCACTGTCACGCTCACAGTTATCACCATTGATCACGTCGCCTGAACAGGCTGAGGGAGAAGAGGTTGTGGA
Pal7	PalAyuSNP3-1062	14.84	A	G	GTGTGGTTCCACATAGAATTGTAACACTCTTATTTTAGCCATTATCGCAGACACACAGGGCATCGCAACGTTAATGTAGCATTGCAACCAGAGAATATCA[A/G]AGGTCGGTCCAGGACTTTGCGTTTTGCAAGGTGTCTGAGTAGCTTAGTCTGTCTCTGATGGAAGATTAGCAGCATATCCAAGACATCACTACTGCCAGCA
Pal7	PalAyuSNP3-431	18.55	C	T	TGCATTCCCTAAGCTGTCATAAAGAGACAGTCCTATAAACCCTCCATAATCCTACTAGGTCTCCCCCAGGTCTCTCTCAGGTCTCCCTCTGGTCCCCCCA[C/T]GTCTCTCCCTGGTCTCCCCACGTCTCCCCCTGGTCTCCCCTAGGTCTCTCTCTGGTCTCCCCCTGGTCTCCCCACGTCTCTCCCTGGTCCCCCCACGTCT
Pal8	PalAyuSNP3-1109	0	G	C	CAGTACTTTCTCATGTCTGCTTGAACATGTCTTATGTCTCCAGGCCATCCTGACTGAACAAACTCCATGACTTTTTCCAACTCTTGATCTTCTGCTGTTT[G/C]TGTTCTGAATGCATTCAGCTTTTCCTTTGCGATCAGCAGACAAGCTGACAAAGTATGAACTTGTAACTCATCTTCCAGGGGTGGTTTGGTCTGCTCTTAC
Pal8	PalAyuSNP3-1247	3.71	C	T	GAGACAGAGAGACAGAATGTTTCCTTTATCATCCTCTCCATCTGTAGAAGCCATTATCCCAGGGAGGGGAGGTCTGGGTAGGTTGAAACAGACAGGGTTC[C/T]CCCAGTAGCACACTCACTAACCCTGCTGGTGTCACAACCAGGATGTGCTGACAGATACTGGCAGGATTCCTCTCTCCTTCACTCTCTCTGTCCACCTGTC
Pal8	PalAyuSNP3-1151	3.71	A	T	GGGAGCGGGCCCAGGACAGGGGCTGCAGGCGGGGGAAGCTGGGGGTGAATTGATGGGTCTGGCTGCTCTGGTTCTTGGACACGTCCTCCAGGTGGAAGGC[A/T]CGCTGCAGGAGGATGTTCCACTGGACCTGAGTCTGGCTGTGTCTCTGGACCCACCAGATCACCTGGCACACACACACACACGTTATTACACACACACACA
Pal8	PalAyuSNP3-1107	3.71	G	A	ACATCGGTCCTGACACCCGGACTCAGCGCCTTGCATCAGGGGGTGTGCGGGGGAGGTTGGTAGCACCCGAGGCAGGGACAGGGGACTGACAGGACGGCAG[G/A]CAAACCCTTGAAGACCCGTCATTCGCACCGGGTGGCTTCTGAGGATCATCCGGAGAAAATTGACAGTAAGCGTAGTTAAATAGCTGGTACGTGTGTAGCT
Pal8	PalAyuSNP3-1108	3.71	T	A	GACTCAGCGCCTTGCATCAGGGGGTGTGCGGGGGAGGTTGGTAGCACCCGAGGCAGGGACAGGGGACTGACAGGACGGCAGGCAAACCCTTGAAGACCCG[T/A]CATTCGCACCGGGTGGCTTCTGAGGATCATCCGGAGAAAATTGACAGTAAGCGTAGTTAAATAGCTGGTACGTGTGTAGCTACTAAGACTAAGAACAGTC
Pal8	PalAyuSNP3-913	3.71	G	T	GAGACATAGAGTGTGAGACAGATACAGTGAGGTGTAACAGCCAGTAGACTCATACAGAGAGTGAGACATGTAGACACAGAGTGAGACATGTAGACACAGA[G/T]AGTGAGACAGTAGACTCACGTCTTCAGACTCGAACACGTGACAGATCATCTTGTACTGCCGCTTCTCCTCCTGAGCTGGCTCCGCCTCCTCAGCGCTGTC
Pal8	PalAyuSNP3-1228	3.71	G	C	AAACCAGGAAGACAGCACAGAGGGTCAGTTGGTGTTTGAAATGGTCTGTGATGACGGTAACCTCATTAAATATCTTAATCTGGTTTGATGTGATGGAATC[G/C]CATCAAGGGTTAAAGCTCTCTACCTCTGTCTCTCCCACCATCTCCCTCTCTCTCCCTCCCCCATCTATTCCTCTCTCCCTCTCTCTCCCTCCCCCATCTC
Pal8	PalAyuSNP3-93	3.71	T	G	GCCAGCCGGTAAACCTAATTACACAGCCACTAAAACCATGTCGCGCTCGCTGCCTTCGGTGTCACTTTTCTTTCTACTTTTGACTCGTCGTGTTTCGGAG[T/G]GAAGGTGATGACAGCAGTTACCGGGAAGCAGCGGTGTCTCGCTGGAGGTCTCAACCCAGCTCAGTCCTCTAGCCAATCAGATTACAGAAGTCACTCTCTC
Pal8	PalAyuSNP3-242	3.71	T	C	GAAACCGCTTGTTCTACAGCGAGGAAGAGGAGGAGGAAGAGGAAGAGGCGTACCGCAGACAGCTGGAAGAGCACACCAAGCGTAGCTACAACCAGCAGTA[T/C]CAGGATACGGAACTGTAGGGACCAGCCCTCACACACGATGCTGTGCCCTCTGATTGGCTGGCTCCGTCTGCAGACACGCCTACCTGCGCATACACTTGTC
Pal8	PalAyuSNP3-1238	3.71	C	T	TCTCAGAAGCTCCAACCCCCCTCCCCACAGCTGTGGTTCCTCCATCAGGGAGTGAAGTCCTTCTGAAGAGACTGCTGTGTTTGGTCTTCCCTGTTCTGTA[C/T]TTGGGTCAGAATGTCCTGCCTCTGCTGCCTCTGTCGATCTTCATGTGCTTTTCTTACCCACAACTTTTATCTATGTCCCCTTCCCTCTCTCTCTCTCCCT
Pal8	PalAyuSNP3-1223	3.71	G	T	CTCTCCCTCTCTCTCTCTCCATCCCAGCATGCAGTTCGACAGCAGAGACAGACCAAAAACCCCAGCATTGTCGTGGCAACAGAGCGAGCTGTCCCAGTTG[G/T]GGACTGCGTCCTTTTCTTCCTGACAACCCCCTGCTGAGAGTGTGTGTCGGTGTGTGTGTGTCGGTGTGTGTGTTTGTGTGTGTTCGTGTGTATGTCAGTG
Pal8	PalAyuSNP3-1302	3.71	A	G	TCCTGGCTCAGGGGCCACTTCCTGCTGAACACGCCACACTCCTCTTCTACCAGCTTCTGAGGGGGTTAAAGTTCATCCACTCGGCCAACGTCCTCCACAG[A/G]GATCTGAAGCCAGCTAACATCTTCCTGGACACGGAACAGCTGCTTCTGAAGATAGGAGACTTTGGCCTGGCTCGCATCGTAGACCCACACTACTCACACA
Pal8	PalAyuSNP3-1105	11.17	T	C	CAGTCACGAGCCTCCGAATCGTCAGGAGAGCCAGCCAGTCAGCTAACCAGCCGGAAAAAAAACAGCCAGCCAGGAGAACAACTGCCACATTTCTCTGCCC[T/C]AACCCCTAGGACACCCCATCCACACAAAGCGACTCAACTCTGGTTAGTAATTCTCTCTCTGTCTCTGCCAACATGCACAAGCTCTAAATCCTTTATTCCG
Pal8	PalAyuSNP3-1158	11.17	T	C	CTACGTCAGACTGGATGGGTCTACTCCCATAGCTGACAGGTGAGATGCTACGCTACACTACTCGGTACTATGCTACGCTGTGCTTTGCTACGCTATGCTA[T/C]GCTAAGATACGCTATGCTACGCTATGCTATACCTCAGTCTACATTACATTACACTACACCAACATGGCTCTCCTCCTCCAGAATCGTTCTGATCGACGAG
Pal8	PalAyuSNP3-1106	11.17	G	A	CAAATCTATCAGCTTTGTAATGGGGAGCTGTACAGGACGGCTGGTGGAGAGCACTGCTTTGGGGCTGCGCGCTGGACACTGGGGCATCTTCAGTAGCCGA[G/A]CCATGCGGCCCAGAAGTTCATCCATAATTCATCAGCAGAATTGGCTGAAAGAGACTCGTTCAGTCTGAATGTCTTTTGAAGGACGACAAAGTCAAGCACA
Pal8	PalAyuSNP3-1101	14.88	C	A	AGGCTGCTGAGCAAGAAGGCTTAGAAGACACAGCCACACTGGAAAGGGGTCTCTGAAACGCAGCTCTGATAGGAGGCGAAACTGATTTGTTTCTTAGTTT[C/A]CCCGCTGTGATGAGGGAACGTGTAGCGTCAGATGCATGAGAGCCACAGGAATGATACGCAAGACGAGTCTGTCTCTGCTCTTTCTGTCTGTCCCACTCTC
Pal8	PalAyuSNP3-1102	14.88	A	G	CAGAAACATGCGCACACAAGCGTGCACCAACACAGGTACACAGACAGAGACAAGCACACGCGAAACAAACACAAACGCAGAGAGACGAGCAGGTAAACAC[A/G]CAAGCACAAACGTCATCACAAAACCTGTCAAATGAGAAGTGCCTAAGACTTACAATACCTACAAAGACACACTTTTACTACACAGTCAAGTATGACTGCA
Pal8	PalAyuSNP3-1104	14.88	C	T	AGGTGGTGTGTGTTTGCAGGACAGGTGGTGTGTGTTACCAGGACAGGTGGTGTGTGTTACCAGGACAGGTGGTGTGTGTTAACAGGACAGGTGGTGTGTG[C/T]TTGCAGGACAGGTGGTCCTAAAGGACCACTCCTCCCTCTCTGTGTCATAGAACATTCTGTCCTCATGCTGTCATCGTCGTGTCAACATGACAATCGAAAA
Pal8	PalAyuSNP3-1103	14.88	C	G	AGATTTAATAAAAGAGCATCGTCAGACAAACGCCAGCCAGGCAGAAGATGGTATTTGACGAGATGAGAATCCTTCATATTGTAATCCAGGGAGGGTGAGC[C/G]AGGTCTGGTTCTGCGGTCTCTGGAGCCTCTGCTAGACGATGGCGTGCGTCTGCTAGACGATGGTGTGCGTCTGCTAGACGATGGCGTGCGTCTGCTAGAC
Pal8	PalAyuSNP3-1100	18.59	A	G	TAGTATCATGAATCCCTCTGGCAGGGCATCCAGTGGGTGTACCTGTTGACACTGTCAGCTGCCTGGCTGTGGGGGGGTTCTCCTGGGAGGGAGGGAGTGC[A/G]CTGGGCCAGCTGGCCTGGAGAGAAGTCACTGTCAGGGTACAGGCTGTCTGTGAAGAACGGGTCCTCCTCCAGCTCTCTGGACGGACATGGACGGACACGC
Pal8	PalAyuSNP3-1099	18.59	C	T	TTCAGCTGTAAGAGCAACTCAAAGGCTAGCCTAATAATAGCTGGCCTTTGGGCTGGATTGGAGTGGACGGCCCAGACAGACGGATGGGGAGCGAGGACAG[C/T]GGTCGTGTGACTGAGTTCCTGCCTGCTTCCTGCTAATAATAGACTCAAGGGATCCCGGCTATGTGACCTTGCCCAGCTGGCAAGCTGGTATCCTGGGCCT
Pal8	PalAyuSNP3-1096	22.3	A	G	AGGAAGTACAGACAGACAGACAGACAGGCAGACAGACAGACAGACAGGCAGACAGTTAGACAGACGTACGGAACATGGTGTCACATGTTCCACAGGTAAC[A/G]ATGCATCCGACGTTCGGAGGTATTCCAGTGTCCGAGCTTACTTCACTACATACATGACCAGGTGCTGTTAGACACGGCTAGTACACAACACAACACACAG
Pal8	PalAyuSNP3-1094	22.3	G	T	CCACTCCCTCCCCTTCTGAGGGGGGGGTCCCAGTTCAGGCCTGACAGTGGGAGATCACAGCCGTGTTGGCGCTCACCTCAGGGCTCCGTGTCCTTCTCAT[G/T]CCTGCAGCTCAGGGGCCGTTTGTCTCACTGCTGCTGACGAGAGAGTCTGAGGTGGCTTTCTCGCTCTGTCTCTCGCTCTGTCTCTCTCTGTCTCTCTCTG
Pal8	PalAyuSNP3-1095	22.3	C	T	CAGCCAAACATCACTCAGCCACACACACCAACAACAGTACGTCGGCATCGCAGGAGCGCAGCGCGGACTTGGTGAAGACATCTACCCTGTCGGTTAACGC[C/T]AAAGAGTTTGTCCCAACCACCTGCCCTGTCAACCAGTACGAGGTAGGCCTAAAAGATGATATCTGGGAAACAAAAATATCGTGATTGTATAATGCGATTG
Pal8	PalAyuSNP3-1092	26.01	G	A	CTGAAAAGGCATCGTGGGACCACCTCCCCACAGGCCCACTACTCGCAGGAAGGACCATAAGGGGCCAGTGCAGTGCATTTAGGGCAGTGGTCAATGGGCA[G/A]GTGCCTGGACGACCAAGGCCGTCCACGCGGTCTCTAGCGCTGGGAACATAGGATGTCACCTCACTGGAGGGGAAGGAGCCCAGGCTTGTACGGAAAGTCG
Pal8	PalAyuSNP3-1093	26.01	G	A	TCTCCACCACCCCACACTCCAGACAAGGAAGAGCCAGACACTGGAGACACACACCTGTGTTTACGTTACCCTGGAAACGGGGGGGCTGAGATAGAAACAC[G/A]GCACAACACCAGTTCAGCCGTCCTTACGGCAGCCGATCACATGACCTACCTGCTGCAACCGAAACCCGGGCTGTTTGCAGGGCTGCATTACGTCCCAAAG
Pal8	PalAyuSNP3-1091	26.01	G	A	AACCAGCGCCCAGTCCTTGTGAGGAGCCCGACACTTCCACATCCGCTCGTCCCCTCAACCCCTCGTCCAGCGACAGGCAGACACAGACAGCTGTGAGGTC[G/A]GAAATAGGAATTTGACCACCGCGCTAATCCTAACTCCTAACACAGCTCACATAGCCCATTCTAATCCCGCACATTAAACCCAGTCATATTTCACCAACTT
Pal8	PalAyuSNP3-1090	26.01	A	C	GAGGAAGGAGAAGAGCCACCAGAGGAAAGAACAGAGAGAGACAACAGTGAAAGAGGAGAGAGAAGCACGTTCGTTTGAACGACCGTGGAAATGTGTGCTC[A/C]AACACATTGTGTGTGTTAATGGCTGCGTGTCTGTCACGTCGTGTGTGTGTGTTTGTGTCAGAGCACGTGCTTGTGTCTGTCTGGTAATGTGTATGTATGT
Pal8	PalAyuSNP3-1257	26.01	A	G	TTAAAATTTCAAGCGCAAGTTAGGATTTGACAGGCGCGTCGTCTGTGACCTATACAAAGGTCATTTGGGTATTTGAGGAAGTGAACCTTCCCCTTTCCTT[A/G]GAAGGGTGGGGTGACTGACTGAGCTGCCTAACCAAGCTAAGCTCACAGGCAGAGATCTGTCTGTCTGACAACTCTCTCGCTCGCTCTTTCTCTGTCTCTC
Pal8	PalAyuSNP3-1087	29.73	C	A	TGTGCTCCACAAATCACGCTGCGTAATTAATGGCGGCAGTACACTAAGTGACAGGCAACCGCCAAACTACAATCCTCTTTTGTACGCGTCTCATTGACAC[C/A]GAAATGGGCGTTGCTGTTAGCGATGTCAAGGCAAACTTCCACTTCACAGGCGCCTGAACGTACTTTCAACCTCTTCCAGTTCTTTTCTTTGACACTTCTT
Pal8	PalAyuSNP3-1089	29.73	C	G	TCTTAACCACCCTTCCCCCACTCTCAGATGACGCGCACACACGCACGCACACACACACAGACACACACACGCGCATGCAGGAGAGACACAGGCACACACA[C/G]AGACGCATACACAGAGGCGCAAACACACACACAGCACATGCAGGAGAGACACAGGCACACACACAGGCGCACACACACACACACACACACACAGGCTCGC
Pal8	PalAyuSNP3-1088	33.44	G	C	TGACGAGGTATACCTGGGGGCGACAGGTACCAGAATAAGCTGCAGCAATGTCTCTCTGTCCATTCGCCTTCCAGAACCCTGGAAACTCATGTCAGAGCCA[G/C]GAGGACTTCTCTACCTTGGGATATGGATCCCCGGATGTGGTGGGCATCCTTGAAGGGGTGTGGGCTGTCTCTCTCGTGAGGCATAGCTCTGCCTATCAGC
Pal8	PalAyuSNP3-1098	37.15	G	A	GTCCGTTCCAGAAGGGGGTCAACTTTGACAAGTTCGATCACATCCTGGTGGACGTGCGCGGGAGAGACCCTCCATCTCCCATCACGGTGAGTGAGAATGT[G/A]GAAGAGTTAAGCTCTCACGGCAGCGCTCCAGGGTTGGATTTTAGCCTTGGCTATTCTCTGCATGTCATCCTCTCTCTGTTCTGCCTTCACCTGTCTCTCT
Pal8	PalAyuSNP3-1097	40.86	C	T	CTCCCCCTCCTGAAGACGAGACCGCCATCTTCTGTCCGTTCCAGAAGGGGGTCAACTTTGACAAGTTCGATCACATCCTGGTGGACGTGCGCGGGAGAGA[C/T]CCTCCATCTCCCATCACGGTGAGTGAGAATGTGGAAGAGTTAAGCTCTCACGGCAGCGCTCCAGGGTTGGATTTTAGCCTTGGCTATTCTCTGCATGTCA
Pal8.2	PalAyuSNP3-1286	0	T	C	ATGAGTAGCCAGTGGAGGGAGATGAAGAGCAGGGTATCATGAAAGCGCCTGGGTAGGTTGAAGATCAGGTGGGCTGCTGCGTTCTGAATCCTCTGGTGGG[T/C]TGTGCATGCTGGGAGACCGGTGAGAAGCCAGTTGTCCGACTTGGAGAAGACAAGTGCTCTGTGTATTTAGGCTCCTGTTTTGTGACCAGTCTTTGTGCTG
Pal8.2	PalAyuSNP3-1073	7.46	T	C	TTTAGAGAAAGACCAAACCATGATCAAAACACCCAACCCACAGAGTCAGACAGGAAAACACCAGGGGCAGGGAAGACCAGGAGAACTCAAACAGGGGCTG[T/C]GGCTGTGACGGTCTGTGTGTGTGTGAGTCTTACCTCTTCCATCTGTACCATGTGATGTTCTGGTGGCAGTGGTGTTAGCAGTGGACACCTCGGGGCTCCT
Pal8.2	PalAyuSNP3-1070	11.17	G	A	GAGTCGGCGACAGGCGACTGGGGTCAAAACACCAACGGGGCACCCTTAGTGTCTTTCCCCCTCTGCGGCTGTGGAGACCTGCGGTCTAACCTCGACCCAG[G/A]CCTATCCACTGAGAGTGAGGGCTGGGATGGAGAAGGGGCCCCCGTGATGCTGAATGCTAGCGCTGGCTCCTGGCGCTTGTGTTGTACGACCGCTGCTGCC
Pal8.2	PalAyuSNP3-1075	14.88	T	C	CAGCTGGTCAGCGAGCTCGCAGCGAAAGGAAGTGAGAGACATTAAGTGACCTGAACTTCACAGGGTTCATTTCAGCCTCTTACGTTCTTACCTTCCAACC[T/C]AGAATCGCTGGAGGATCCACCATCACCTCACTGTGACCTCTTCCGGTTGTTGCTCTGCCTCTCTGCCTTTACTCTCTCTCCCTTTCCTTCTCATCCACTT
Pal8.2	PalAyuSNP3-1086	14.88	C	G	CAGACACAAAGACGCAGACGCACCGCGACAGAACCTGCCTATTGCCCAGAAAACCAGCTGCCTTCCTCGCTAACCTTCTCTGTCATTCATCCCCTCACAT[C/G]GCCCCTCTTTGGCTTCCCTCTGTGTGGTGCGAGCCCCCCCCAGCAGTGGTGTGAGCCCCCCCTAGCAGTGGTGTGAGCCCCCCCCCAGCAGTGGTGTGAG
Pal8.2	PalAyuSNP3-1074	14.88	G	C	TCATACAGCTCACGAGTCAGGCACCGAAGGGAAAAGAGGAGACGACAGGTGGGGAAATGCCTTCTGTCACTCCTGTTGTTTCAGTGGAGGATGGATCAGG[G/C]GAGCAAGACCCTCAGATGTCCCCTAGCTTCTCTGTAGCACCACCTCGCTCCACTGTCCAGAGTTCAGAGATAAGCTCAGATGCTGCAACTGTGTCTCCTG
Pal8.2	PalAyuSNP3-1078	14.88	T	C	GAAGCTTTTTGGTCACGGGAGTGTACGAACAGGTCAGGTCTCATTTCATTTTAAGTCTACGGTGCGATTCTCCCAATCAGTCAAACTCGGCAGTGCATTT[T/C]CCCGCAAGTGCACTATGTCGCCATGGTGTTCCAATGTGGAGCCCATGGTAACCTGCTCTCCTCACAGCAGGCTCCTCTTTCACTGCAGCCCTGTCTTGAG
Pal8.2	PalAyuSNP3-1068	14.88	T	G	TCTCCACAAACAAAGACATGGACATTTATGTGCGAACGAAAACAAACACACTCAGGTGCGTGTACACCCAACCTTGGCACCCCTTGATTTGCTGAGTGCG[T/G]TTACAGAGGTTGATTCTCCAGAGTTTGTGTTTAATGCCTCTTGTAAAGCTTGTTTACCAGCTGAGGACTTGTGTGGAACCCCAACTGTCTCGCAGACAGC
Pal8.2	PalAyuSNP3-1077	14.88	A	T	TCGTGTTAGCATGCGCCCACAAGCAGCGCAGGGAGAGCCAGGTGTCGGCAGATGGAAAACATTGCCAGAGCTGGAAAGGGATTCCTCGGCGCCCTCGTCC[A/T]GAGAGTGTGACTTTGTCGAGGCTAAACTTAGCGCTGTCGTTGAACGCCCAAGAGTAGAGAGCGAAAGAGAGAAAAGGTCCTGGAGTTAAACTCATTTAGA
Pal8.2	PalAyuSNP3-1076	14.88	A	T	CAAAAGGCTACTAGGTGAGGTTTATTGAAAGGCATCTTGATATTTAATATTCTCTTCTAGTTAGCTCCAGGCTGCAGAAGAGACACAGCTGATGAAATGA[A/T]GCCCAGGGGGAGTTTGTCTCTTTGGACGAAATGATGTAAGACTGTCCGTGACCCAGACATGCTGTGACATTGCCAGAAGAACCAGACAGTTAGTTTTTTG
Pal8.2	PalAyuSNP3-1069	14.88	A	G	CAATCTAAAGGGAAAATATGATTTAAACAGTAAACAGTAAACAAAAGCAGGCTTTTGGCCCCCTGTAAATGTGCTGTGCAAGCTATTGAGATCATATGAG[A/G]GTTGTTTAGTAACACAAACACCTCAGTGCCAGTGGAACATCAAGGAGCATTTTTGAAGCATGTCGCTACTTTTCAGTAATCTCTGTTCCACCGATCTTGT
Pal8.2	PalAyuSNP3-1079	18.59	G	C	AGAGATGGAGAGAGAGAGAGAGAGAGACAGATGGAGAGGGGGTTACAGAGAGGGAGGGGGGGAGACAGAGAGAGTGAAAATAGAGAGTTAGAGAGCACTG[G/C]ACAAAGCTACCATTAACACCTTGTATTGAGTACTAGAGGATAATCAGTAGGTCTTTATTAATTCTATAAACCACCCTCCATCTCTCTACCCAGCAAGCCT
Pal8.2	PalAyuSNP3-1080	18.59	G	A	GGTACCCTGAGCAGTGTCGCCCCCTGTGGCGTGGGGGGTGAAAAGGCAGGCCGGTTGAGGGGGGCTTCTACAAGCAGTAGCAGTGCTCGCAAATCTGTCC[G/A]TTACTGTTCAGTCCACTGTCTTCTCCTGTGCTGTGGTGTAGGAATACAATTAGCCCTCCTTTCCTCCTGTTTAAAGTTCAGTTGATTCGATGGAGATTTG
Pal8.2	PalAyuSNP3-1083	18.59	G	A	GGAGGAATTTTTAACCCCTGATTTTGGAAAAGCTGCCATAATCGAATTTCCTCTGCCTGTCAGCGCAGTTGGTCTCAAGTGCTTTGGTTTGTTTGAAAAC[G/A]CGACGGAAAAGTGTACCTGTAAAGTTGGTACTGAAACACCGCTTATATGTTTCAAACGTTGTCCAGAACATGGCCTGTTTGTCTCCACAAACCACGAGTT
Pal8.2	PalAyuSNP3-1085	18.59	T	C	CAGCTCCCTCATCAGCCTGGATTCGATTGCCTTCAAGGACAGTGCAGAACACGTCTTCTGATCACGGTTGCCCCGAGTTAGCTCGACATCCTTCACTTCG[T/C]TTCGAACTTGTTTTGAATGAGCTATTTGATAGAGGGATATTTCTTATTGCAGATTGCTTTATGTCCCCTTTTCTTTGCGGTCTCGCGGATTGTTTGGTCG
Pal8.2	PalAyuSNP3-1081	18.59	A	G	TGACGAGACCCACAGGCACACATGTACAGTGTCCTTTTTTTCTCTCTCCGTGTGCGTTTAGCCCCTGAGCTAAGGCGATTGATGAAGACACACGCAGGAA[A/G]ATGGAGGTAGAGCAGGGCTGGCCCTCGCAAATGTCACACTTCCCAGCACGTTTGAAAGGCGACCTTAGAATGGTCTGCAGCCAACCCACACCGTGAGGTG
Pal8.2	PalAyuSNP3-1082	18.59	C	T	GTGTTTCGCATGTTCCGACGGTGTTTCGGGGGCCGACCGGGAACTCCAGAAACACTCGCAAAGAGATCATGTGTTTGAGACTGTGCCAGCGTCCCTGGAC[C/T]TTGTCCCTGGTTGTACTGTCTCCCTGTCCTCCCACCCTCTATTGTCCCCCCCCCGTGTGGGTGAACGTGCCTGAACACGTGCTGTTAGGAGACGAGCCCA
Pal8.2	PalAyuSNP3-1084	18.59	G	A	CCTGCTCCTGAATTGCTGTTGTTTTCCTCCGTCTGAACGTGTCGTTAGGGACAGAGGAGCGAGAGAAAGGGCTGCTGCGTCATTGCTCTGTGTAGCACAC[G/A]GTCATTATCTGATTGAGATATTCCACGCAGGTACAAGGTTGTTCCTTTATTTATTTATCGCCAGGGTAATGTGCATTTGTCCTCAGTCGATATGTGTGTA
Pal8.2	PalAyuSNP3-1071	22.3	A	G	GCAGAGGACTGGGTGTTGGGCAGCGCAGTCAGGGGACCTCTGGGCAGCAGTGCTGTAACAACCATTGCTGGGCAGGTGGACACAGCACAGGCCCTGGGGA[A/G]AACAACATGACTCTCTCAAGGCCTTTCTCTCAATCACTGCGTCATCTGAAAACTCAGTTGATGAGGTTCAACATTACAGAGGTTTACTACAGACCTGCCA
Pal8.2	PalAyuSNP3-1072	22.3	C	T	GCAGCAGTGCTGTAACAACCATTGCTGGGCAGGTGGACACAGCACAGGCCCTGGGGAAAACAACATGACTCTCTCAAGGCCTTTCTCTCAATCACTGCGT[C/T]ATCTGAAAACTCAGTTGATGAGGTTCAACATTACAGAGGTTTACTACAGACCTGCCACATTCTGTCTCCTTTTCAGTGCAGCCCTGCATCACCTCTGGGC
Pal9	PalAyuSNP3-1136	0	C	T	CTGTTACCTGGACACAGGGGGGGATGTAAGTTTGTTACACTGCATGTATGGCGTGTGTGTTGCGTGTATGGTGCGTGTTGCGTGTATAGTGCGTGTTCTC[C/T]TCCTACCTGCCACCAGTGCTGATCATCTCCCTGAGGTTTCTTGGCGGTGACTCCTGTCCTGAACCACAAGCTGCCGCTTGTGTCGAGAGCCCAGACTGTG
Pal9	PalAyuSNP3-1131	3.71	T	A	TCCGCTGATCTGGAGGGGGGTGAGGAGAGCATGTGATTAAAGAGCCTCCAATAAGAGAAGGCCGTGTCATCATCAGGAGACAGGTGGAGGAGTATCAGGG[T/A]TGAAAAGATAAGGGAACTTGTGACATCATCATAATGCGACATCATGGTTCCACCACGTTTTTAACAAGCACACTGACCCAAACATCTCTGTCCACTGGCA
Pal9	PalAyuSNP3-1119	7.42	A	G	TGTTTCTCTAAGGGATTGTGGCGTGGCCTTCTAATGACTAGAGACAGTGCTGTGTAATGGGTGGCTGTGATTATTGTCGTCTTCATGAAGGAGAGAAAGC[A/G]GCATTTCTCAATGATATCAGACAGCTCGTTTGGCTTTGCTGAAGACCATTGGATAGTCATGTGATTGTTTTGACTAACAATTATGTTTGGGCTTTGATGT
Pal9	PalAyuSNP3-1130	7.42	T	A	CACAGCACACCCCACACTCCATGATCCCTTGATACTAGCATATTCAGCCCCAGTATGATCAGTTCAAAGTTGCGCCAGGCTAAGCTAGGCTAGCAAAATT[T/A]ACTGGTTGAGGACTGGTGGGATGGTAAGTTAAGATAGGTTAGCAAGACGACTGACTCAGGGCAGCCAGACAACCTCAGTCCATTCAGCAGGGGGATGATG
Pal9	PalAyuSNP3-1135	7.42	C	T	GTCTGTTATCTGTTACCTGGACACAGGGGGGGATGTAAGTTTGTTACACTGCATGTATGGCGTGTGTGTTGCGTGTATGGTGCGTGTTGCGTGTATAGTG[C/T]GTGTTCTCCTCCTACCTGCCACCAGTGCTGATCATCTCCCTGAGGTTTCTTGGCGGTGACTCCTGTCCTGAACCACAAGCTGCCGCTTGTGTCGAGAGCC
Pal9	PalAyuSNP3-1118	7.42	C	T	CTCAGGGCTTTAGATCAGGTCCCACAATCCTCTTAACTGTTGCTGTTTTATTTTCCCTCTGCCAAAATAACACACTCCTCCCCTCCTGCTCTCCGCCACA[C/T]CTCCTCCACCCTCGGTTTCCCTCCCGTCCCGGCTCACCTGCCCACCCACCTATACTACACCCTTCCTTCCTTCCTTTCCTCCTACCTTCCTCCCTCCCTC
Pal9	PalAyuSNP3-1120	7.42	T	G	AAAGGAAAGAGGGTAGCTGACATGCACACACATGGCTGGTTGATTGGCTGACAGACAGGAAGGCTAGCTGGTTGGCTAATTGGCTAGGGGACAGACAGCG[T/G]GGCTGACGGCTGATTGACTGGCCAACTGGCTGGCTGGCTAAACAAACAATGTAAACCTCCTACACCTAATCTGGTTCACATCCTCTGAGATTGCTAACAG
Pal9	PalAyuSNP3-1123	7.42	A	G	GATTGTGCCAAAAAAGAAAAAAGAAAAGATGGAAGCAAAATGGAAACAGGAGATTGGGCCGCACTTGATCTTCTTCTAAACCCCCCCCCCCCAAGCACAC[A/G]CACGCGCGCACACACACGCATACACCTGACCCGGATCGTCCCCTGCCTGTCCATCTCTGTCCCTGCCTCGTCCTACCAACCGGGCAGCCTTGCCATATAG
Pal9	PalAyuSNP3-1140	7.42	G	A	CTTTGTTGTTCGCTGTGTTTTTTTTTTCCAGAAACTAAATCTGCTGTGACAGCAGAGAGCGACGCAACAAAGAGCCGAAGAAACAGGGATATCCACTGAG[G/A]TGCTTCTCCCACACCGACACACAATACCGTATCAATTCACCTTCTTTTGTCCACTTGGGAGTAAGGTGATTCTGCCTGTCATCTTTGAGCAACAATGGCT
Pal9	PalAyuSNP3-1142	7.42	A	G	GTTGGAAAAGGCAGCCTTAAAGCAGGCGGGAGGCTGGCTGGCTGGATGGAGACAGACAGGCTGCAGGAGGGAATGCTGGCTGGCTGGCTGGCTGGAGGGA[A/G]GGAGGCTAACTAGCAGTCTGGCTGGCTGGCTGACTGGGTGGGTGGGTGGGTGGACGGGAGGCAGGCAAGCTGGCTGGCTGGCTGGCTAGCGGGCGGGAGG
Pal9	PalAyuSNP3-1141	7.42	C	A	GTTCACAATTCGTTTGAAAATGCCAATACTACAAGGTGGGCTCATCTTACCCGAGGCGAGTTCACGTTCTCCACTTTCACCTCGTCAACGGCCGTTGCCA[C/A]GGCAGCAGGGTGTGACTCCTCCCCTGGTTGTCTGTTTGCAGCGACATGCCTCCTCTCTTGCTCCTCCTCCGCTGTCCGCTGTCTGTCCGATGGGCCAGCC
Pal9	PalAyuSNP3-1127	7.42	C	T	ACACCCACACACACACATAGACACACACGCACAGAAACACACAGACAAGCACACTCCCCCTTTCACACAATCTATTCAACATAACACCATATGCTCCCTA[C/T]TCCCTTCTCTTGCTCCTCTTTCTCTACCCCCCCTTTAGCCCTCTCCTCTCCTACCTGCCTCCTTCTCTCCATCTAACTGTCATCTTCTTCCTCTCCCCCC
Pal9	PalAyuSNP3-1129	7.42	T	C	CCCTCCTCTTCTGTCTGGGGGACTCTCCCGGGGGCAGGGGGATCTCCGACAGCAGGTTTGTAGATGGTTACCGCATTGACTTTGGTACACAGACCTTCTC[T/C]TTCCCCTCTGCCATCTTGGCCACCAACACCATGGTAGGTGACATTGCTTCGGCGTCCGCCTGCGACCATGCCAGTCCGCAGCTCTCTAACCCCAGTCCCT
Pal9	PalAyuSNP3-1122	7.42	C	G	CCTGGAGAACAGAGCCAGAGCAGCAGGGGTTACAGTCAACACACAGCCACTGACAGTAGATAGTTTGACCTGGACATCAAGGAGAATTACTCATTAAAGG[C/G]AAAGACTAAGGCTGTCAAAGTGATAACTCGACTGTCATGTTTTTTTTGTGAATGTCCCTTTAAGATCAATTTTGAACAAGTCAAAAATTTGCCTTTGATC
Pal9	PalAyuSNP3-1138	7.42	C	A	ACAGAGAAGGAGAGAGAGGGATAGAGAAAGAGAGAGGGATAGAGAAAGAGAGACGGAGAAGGAGAGAGAGACATAGAGAGTATAAATACTGTACGTCTGT[C/A]TTCCACTCTCTGCCATGGCTCAGGTTCCTCACGGTGCTGTCTGCCTCAGAATGTGGCCCACACCCCAGAGACTCTGCGTCTCCACAGGAACACTCTGACC
Pal9	PalAyuSNP3-1113	7.42	A	G	AGTGAGGGTGGGGGTGCTAGATTCACAAGGGAACCAGAGAGGATCGTTTGAGAGCACGGATGAGGGATCAAACTTTGGATCGTACGAGGGGTCAGTAGGC[A/G]CACCTGGAGGCGTGGCGGTCTCAAGTCTTGGATACCTAGTTGTCCTGGCAATACCTGAGCAGAAATGTGTGTCGGTTCATTCACGTGATGGCTCAAAGCT
Pal9	PalAyuSNP3-1134	7.42	C	T	ATGGCATTTGGCATGTCGAACATAGTCGTAGTTTCAACAGCCGCCTGAATGAAAATACCCGGAGGGCAATAAACTAGGATCACGAAAATGTATAAATGTA[C/T]ATTTTTTTACAGTGATTTGCGATGTCTGTCTGTTGAAAGCCCCACAATGGATGTTTGAAATTACCTCATCACTAGCTTGGTTTGAATCTCTCTCCTCACA
Pal9	PalAyuSNP3-1115	7.42	C	G	AAAGACAGAGAGCGACCAAGTGGCCAGAAAAGAGACCAGAACAGGGGGATAAGAGAAGGAGGAGGGTTGTGGGAGGGGTTTGAAGTGTGGCATGGCAAAA[C/G]AGGACATTCAGCTTCAAACCTGATCCTAGCCACCAGTCTCGTGTGGCGGAAGCAAAATGAGTGAAGGGGGCCTTACCTTTCATGGCCTCTGATTTGGCGC
Pal9	PalAyuSNP3-1137	7.42	G	A	CGGTCTTGCAGTGAGAGACAGTGTTCTGGGAGCTGTCGAGTTACAGGCCCGTGCTGCTGTGGAGGATGAGGAGGATGAGGAGGATGAGGAAGAGGCCTGG[G/A]GCTGTAGGGGCTTCTTCAGCGTCCACGCCTGGCCCTGTTGCAGCTCCGCCGTCCTGCAGAGGGCAGTAGAGCCCCTTTCATATCTGAGGACTTCCATGCT
Pal9	PalAyuSNP3-1124	7.42	A	T	AGTTCATCTACAATGTGTGCTGCTACTGGGAGATCCGCTCCTTCTACACCAACGCTCTCAAGATGACCATGGTGAGAGAGACGCCCGACAGATGAAACCC[A/T]AGCATCCAGCCGTCACCAATCCTCTCTGACCCTTTCTCTTCTACCCCCGGCTCCTCCTGTCTGTCCCTGCCCCCCCCACACCCCCGGCCCTACAGGGTGA
Pal9	PalAyuSNP3-1112	7.42	A	C	ATTTGGACACTACATTACGTAAGACTATTTGCTCCCTGTTTGCAGGCCTGGGCCAGGGCAAACACGCTACAGCTGGAGCAGAGGCAGGCTGGAGTTGTGG[A/C]GTGCACACATACCAATCTGTGATATACAGGCCTGTATGGCTCCCATTCGGTTCACAAGCTGTAGTAACACTCTCTGGACTTATCCTTTCTCTTCTTTACT
Pal9	PalAyuSNP3-1126	7.42	T	C	CTGGTCACTGATATGGTCACAGTTTGATTCTTTGTTTGAAAGGCTCACTGAGGCAAAGAACTGAGGATAGAGTCAGGCCATCCCAGAATATCCTTTGAAA[T/C]GCCATGGTTGCGATAAGAAACATCCTTCGTATTAGCATTTGGTGAGGTGGTTGTATACTGATGCGGTTAGACGGCTATTGTTTCCTCATGGCCAAAATGT
Pal9	PalAyuSNP3-1128	7.42	C	T	TTAGCGATAGATGAAACAGGTGAGGGACTTTAGGGACAGGTGAGACAGGTGAGGGACACTTGGGATAGTGTGAGTTCGCGTTACAACTGTTCATATGTTA[C/T]CTTGCATCACTCAAGATTGTAGTTAACCAGAAGACCATAAAATGACATTTTGAGTTTCTGCTCTTTCCTGTCTCCATTCTCACTAGCATGTTATCTGTCC
Pal9	PalAyuSNP3-1139	7.42	C	T	CCAGAAAACCAGACACAGATGACTGTTCTGTCTAGTGTCCCTTTTTGTTTCTGTAAGCAACCACAGTCACCCTTCACCAATGTTCCCCAATTTGAGGACA[C/T]GTGCAGAGGGGCCGCTGTGTTCCCGAGTCTGAGTGAGTCATGAGTAATCTCCAGGCTGTGTGGGATTATCTTTCCCCTCTCATCGGTGATGGTAATACCA
Pal9	PalAyuSNP3-1125	7.42	G	A	TTTGGGGGCAGCCAAGATGTGCAGCAGATGGGTATGTTTACGACTGGGGAATAAGGGGGGAAAAAAGGTTGGATTTAAGGATCTCTGATGTTGACCCCCT[G/A]TGGTTGACCCCCTGTGGAGGGAGGATGGAGGCTGATTGGATGTCTGTGTTGGTGTGTCTCCAGGAAACGCGTCTGTATCGGAGGTCTCCGTGGATGACCT
Pal9	PalAyuSNP3-1117	7.42	C	T	GGCCCAGACAATATCACACAGCACACCTTATTGTAACAAGTTAGGGGATTTTAAGATAGTCTATTCTGGCCTAGGCTATGCTGAGCAAGGTTCTGGTCTC[C/T]GGGAAGGTGTTATGGTGCCAATGTAACACACAGTAGGGAACATTGTATATTTAGCACCTGCTGTGAACGTCTGTCTCTCTAGGCTCGCAATTTCATGTGA
Pal9	PalAyuSNP3-1116	7.42	G	A	CAGCTGAGCTCAGACACAGTGCTGCAGTTCTCCATGTGAACACAGCACATTAGACCACTGAAACATAGCCTAGCATTTCAGGGTAACCTTGTGAGTGTGC[G/A]TACAAACGGTGTGCCATGCGCGTCCACTGTCCAGTCGTGACACCAGAGTTGTCTCCACTTCCAAACTTAATTAAAATCCAGCATTAGCATCAGTTTCAGC
Pal9	PalAyuSNP3-1132	7.42	T	C	GGTACACACACACACACACACACACAGACCCAGCTACTCACAGAGACAGACACACACACACAGACCCAGGTACACACACAGAGACAGACACACACAGACA[T/C]ACACACACAGACCCAGGTACACACAGAGACGCACACACAGAGATGCACACACACAGAGAAACACACACACACTTCTGTCAGACAGAAGTTCAGGTGTGCA
Pal9	PalAyuSNP3-1133	7.42	T	C	TGTCGATGATGCTGATACTCTGTAGCACTTGGTTGGGCATCTGGGAACAAATAAACCTGGAGGGAAACACAGAGACAGGGAGAAAAGACAGAGATGTTTA[T/C]GTTTATTTTGGGGGAAAAACAAACAATACATTTTCGGACTTTCAGACACCCTGTTGGCGTTCTCTCTCATGATAATGAATGTGCGTCGTGAGGCAGAACC
Pal9	PalAyuSNP3-1114	7.42	G	C	CGGTGTTGGAGGTCTCGAAGGCACAGTGAAGCCATTGTTTGGCCGGTGACAGACCTCAATAAGGCCCCGCTAATTTATTTTTTCGAGACTCTCATTACTT[G/C]AGTTAGCCCTCACAGGTGTTACTCTATTAAAACCTGATGCAGTACGTTTGCTGGTGGTGGGGTGCTCATGCCTGTCTGTTGAGAAGATTAAGAACGAGAC
Pal9	PalAyuSNP3-1111	7.42	C	T	CGAGGGTGGGCCCCGCCACCCAGACATCCCTCCTGCCAGGAGGACTGAAGGATCGTCGGGCCTTGCGGAGAAGAGCAGTGCGCCTGGGGAAAGCGAGCAC[C/T]ACTGCACCTGTTTGCACGGTCTGGAAGCACTCCACAATGCAGACAGAAAGACCAGACCCCATTCAAGTAGTGGGTCCACATCTCCAGAAACATCCTCAAG
Pal9	PalAyuSNP3-1121	11.13	G	C	CATGCACCACCTTGCAGTCCACCTCGGCACAGATGAAGGCCAGGCTGGGCTCGTCGGCAAACTCCACCGTCACCTGGAGAACAGAGCCAGAGCAGCAGGG[G/C]TTACAGTCAACACACAGCCACTGACAGTAGATAGTTTGACCTGGACATCAAGGAGAATTACTCATTAAAGGCAAAGACTAAGGCTGTCAAAGTGATAACT
Pal9	PalAyuSNP3-1145	14.84	A	G	AGCAATAAGAGTTTTTAGTACGGACCTGAAATACATGGAGTCAATCCCTAGGTTACCGTGTCGATGGTGTTGTCTCACCTTGGTGATACAGACAGATGTT[A/G]CTGGTGTGGAAACAGATATGGTGTTGATCCTTGTAGCCTTCGTACTGCGTGACGCTGAAGAGAACCCCGTTCTTCACCTCCAGCCAGAACTCCCCATGTC
Pal9	PalAyuSNP3-1143	14.84	T	G	GGAGTCTTTTGGAGTTATCATTAATATCATCCATTTGAAGTAACGATTCAATAACTGCTGTGTGAATGATAGAGGTTCTCTATCATCTCCCAAACCACAT[T/G]GTGTATTATCTTAACAGTCCATCTTATTTCCTAATGAATTCAGGAGGTGATTAATTGCGAGGAAAATATGAATTTCCTTCCAAAACACCTGTCGATATAT
Pal9	PalAyuSNP3-1144	14.84	A	G	GGTTCAGGGGGCAGGTTACCTGGGAGCCCGTGAGGATCACAGGCTTGCCCTGGTGTTCACACATGAAGGACAGTGCGGAGGCTGTGTACGCCATGGTGTC[A/G]GTGCCATGGAGAACCACGAAGCCGTCGTACTTCTCGTAGTATTTCTACCCCAGAGACATGGAGACAGAGAAGCACATCAACACAAAGAGGACACGCACAC
Pal10	PalAyuSNP3-829	0	G	T	AAGCCGGCCATGTGACAATCTGCTGGTCTGGCAGCGAGGGAGGAACATTTGGTTTCAGCAAAAAACACGAGGTCGCTAGCATAGCGGCTAGGCGGCCAGG[G/T]TCATGTGACCACCATGCTGTCACAGGTCGCCAGCTAACACACTCACTCAGACAGATGCTGACCAGACAGACACACGTGGACAAAACAGACAAAGACAGAC
Pal10	PalAyuSNP3-828	0	T	G	AAGGCAGAGTAAGTCATGTTACTGTGAAGCACGTTTTTCCTGAAATAAACTTTCACATGTTGATTTGGACACAACAACTCCAACTGATACATCGAAATGT[T/G]TAACAGCAGAATGAAATCAACCGGATATCTGAGGGCGTTTCAGGACTGTGACGAACACGACCAATCGTGTGAGGTCAGACTGGCGCTGATGATAGGACGG
Pal10	PalAyuSNP3-76	7.46	C	T	AGAGAGACTGATACAGAGGAGATGGCCACTGCAGTGGAGGGTTACTACGACTACCACAACGACATATTACTACTAATGTTCTGTTTTTTAGGTTAATACC[C/T]GACCCCACCTATAGTGGCAGCTTTCTTCTTCCTCCTCTTCTGAGGTGCACCTTCGGGGTCAGGGGTCACAGGCTTGCTAGCTTGCGACGCCCGGCGACTG
Pal10	PalAyuSNP3-1276	11.17	T	G	AGGAGAGAGTAGAGAGGTGAGGACAGGTGAGGACAGGTGAGGACAGGTGAGGAGAGTAAGAGAGAGAGGTCTCCACACTGAAGTTCCTGCACATGCTACA[T/G]AACCACCCCACAATGCCTCAGATGCCCCAGATGCCTCAGATGCCCCACAATGCCTCAGATGCCCTAGATGCCCTAGATGCCCTAGATGCCCCACTGTCCT
Pal10	PalAyuSNP3-1064	11.17	G	A	AGGGTAGGATTACCTCCCAGTCAGAATTCGACAGCCTGTGTTCAGACCACCTTCTGCCCCCTAGAAATCCGCTCGGATTGAAGTGGACGAGCTGGAGCAA[G/A]GGACAGTATGACTCATGTTCCTGCTCACTCTGTCACCTGTCACTGACTCTGTCTCAGACAAACCTACCACACCCTCGACCTTTGACCCCACCACAACCGC
Pal10	PalAyuSNP3-75	11.17	G	A	AATAATTGGGAAGAGGGAGAGAGAGAGAGATCCGAGTTATGGTTGAACATTTAGATCACAGCACTGTGGAGGCCGAAGCGTGAGCCAGGCATAAACCCAA[G/A]GAGTCATAATCAAGGCTGTTCCGGAATGAATCCTTCTTCAAGATCAATGGATAATCAAAGGACTAACGCGGCCTTAAAGACGTGTAATTGTTCCGTAATG
Pal10	PalAyuSNP3-72	14.88	C	T	TGTCTGCCCAGGACAGGGAGGTGAAGAGCCAGACGTCCAGGCTCCAGGAGCTCCAGGGGCAGCTGGATCAGGCCCGCAGAGACCTGGCCGAGAGGGACCG[C/T]GCCCTGGGCAAGAGCCGCGACGACGTCGGCAAGGCCACCACGCTGCACGAGCAGGCTGTCGCCAAGGTAACAGAGAGGGTGACTGTAGCGTTTAGGCCGT
Pal10	PalAyuSNP3-74	18.59	A	G	AACTACTGTATTTATGCGGCAGGACTTATATACTTGCAGACCGTAAGCGGGAAAAGTCTAATTAGACAACGCCATGACAGGGGGCGGGAAGGCGGATCCA[A/G]GGCAATTAGGCAACTGGACTGAGAATGATGAGATCGCTGACCTTTCACCTTCTGAACAAGTTCTTCTGGCTCGTGGAGGGAGAGGAGAAGGTAGGATGAA
Pal10	PalAyuSNP3-73	18.59	T	A	ATAAGGCAATAATCCCTGTTGACATTATTCAAACTCACACTCAGTCGCAGACATTTATTTATTTATTATGAGTCTGTTTACGATGTCCATGTTTACATGG[T/A]ATTCCGCAGTTCACGGCTGTCCTTAGCTGCAATATTCTGTAGCCTAGTGGCGAAATTACTGTCATCGTTATGTCTGTAATCTCATGCAGGTTCGTGTTCT
Pal10	PalAyuSNP3-68	22.3	A	G	ACACAGAGACAGACCCCGTGAATTCTACTATTTAAAGGGCCACATCTGAAGTTAATTCATTATGACTTTCGTTAACTTCAAGATCTTTATTGATGCCCGC[A/G]GGCCATAACAGACTTTTGTTTATCTTAGTGGTGAAAGACAATAAAACGCTGCTCACTTGCATGATCTGGACCGCTTATGTGGGTCAAACCCTGTTTCACT
Pal10	PalAyuSNP3-69	22.3	C	A	GAGAGAGACAGAGACAGAGACAGAGACAGAGAGAGAGAGAGAGACAGAGAGAGAGAGAGACAGAGACAGAGAGAGAGAACCCCATTCTTCAGATCCACCC[C/A]CACACCCTCCATGGCCTGCCTCATGCCCACTCAGGGGACACCCTGTCTGGGCAGCGCTGTGAAGGATACCCCCCTCTGCCTGGAGCTTCTGCAGCCTAGG
Pal10	PalAyuSNP3-66	29.77	C	T	TGTTGTCTTCTGCCTTAGAGTGTCAATAGGAGAAACTCTTATTACACAGACAGTTAAGTGTTTTAATTTCCTAATTTCTCAAAGCATTTTATGAGACTTC[C/T]GCTCGGTATGATATCAGCGGACCTGATCCAGGCACAGTCATTCTACCAGGGTTTACAGTCTGTCACTAATGTGGCCTGTCTAAGAGCAGGAGAATAACCT
Pal10	PalAyuSNP3-70	29.77	G	A	GTCTCCTCAGATGGCTGTCTAGAGAGAGAGAAAGAGAGAGGGAGGGCAGGGAGATAGACAGAGCGAGAGAGATGGCAGAGCGAGAGACAGACAGAGGGAT[G/A]ACAAGTGTGGTACCTGTTCCCCTGGGTGTCTCTTGACTCCCTTCCCTATCTGCTGCTCCTCCCACAGCTCCTGGTCTTCTCTCTCCTGGGAGTCGCTGTC
Pal10	PalAyuSNP3-1167	29.77	G	A	CTTGTATGGCTGATTAGTGCGAGCCTCAGCGTGTGACAGCGCCAGCCCCTTACTGCCATATCTTATTCATCCCTCCATCCATCCCTTCATCCTGCCCACC[G/A]CTCCTATCTCTCGCTCTCTCTCCATCTCCTTATCCCTCTTGCCATCCACTTCCAGGACAGTCTACTGTTGAAATTACCTCGCTGCGTCAGCTCAATCAGT
Pal10	PalAyuSNP3-71	29.77	A	C	GACACTCGTCTGCAGTGGTGGACACCAGTGCCTTCTCTCCTGAGGACCCTGCCTCTGACCTGCATACACGCAGGCCCACGCACACGCACAAACACAAACA[A/C]ACACAAAGACATAAAGACACACGCACAAACGCACACAGACACACAAGCACACACATATAAGCACACTGGCTCTGTCTCATACGTGTCGACAAACTCCTCA
Pal10	PalAyuSNP3-67	29.77	C	T	ACAGGGAGACAGAGAGACAGGGTCCTGGGGGGCTTTTATTAGACTTTCTAGTCCTTTTTTTCTATCTTTACTTCTTGCGCTTTTTATTTCCCCAAAATGT[C/T]TTTATGTATTTATCTCTCTTTATCTCCCATTCTCACTATCTCTCTCTATCGCTTTCTCTCTGTCTCTTTCCATCTCTCTCTCCTGCTCTTTATCTCTCTC
Pal10	PalAyuSNP3-65	29.77	G	C	TCAATGCTAACAGCTCGCCGCGGGTGTTACCGTCTCCCGTGAACCTGGGATGTGAAAAGAAGAGAGCTTGGCACAGTGGAGCGTTCGAGTCCTCCTAGCC[G/C]GTTGTCTCTCTCCTCGCCTCTCCCGACCTCCCTTCTTCCTCCGGTCCTGCTGCTCCTCTCACATGTACCCTGTCATCTAGCGAACCCAAGCCCAGCAGGG
Pal10	PalAyuSNP3-63	37.23	G	C	CCACCAGCCCTAGCAGTTCACACCCCAACCCAGCGAGACACCAGGGCACTCTGGAGGACATGTTTGGAAAAGTATGACTCAGTTTGACCTTTGGAAGGCT[G/C]ACATGTGACATGCCGCATGTTGTACACAGGTGTCTAACCGATACCGTTTATATTTGACCGATCAATATATCAACCTGGACCTAGCTCTTCAAGCTTGACG
Pal10	PalAyuSNP3-62	37.23	A	G	TTAACGACAGCCATGTTCTCTAGGTGATCCTACAGTGTCTCCATAACTCTCTGTCCTTCACTGCTGCCCTCCCTTGGACAATTTCATTTAATCCTGGGCC[A/G]GTGGGCATCGCTCCTCTTTCATCAGAAGAGTCCTCTCTCGGGGGATAAATATATTTTTATGGAACTTCGCTCTCACTCTCCCTTCTTCTCTGTTCCTGTC
Pal10	PalAyuSNP3-64	37.23	C	T	ACAAGCAGGTGGTAGGGCAGCAGAGGGGATAGAGGCAGGAACAAACAGGGATCAAAGTTCAGATAGACGAGAGTGGAAGGAAAAGCTGAATCATTTTGAG[C/T]TCTGTCAAAGCAGATTTGGAGAGAAACTGTCACAGCGATAAAGAACAAGGTGATTTTGCATCGGTCCCTGTGCTGTGTATGTACTCCTGTCAGCATGCAT
Pal10	PalAyuSNP3-61	40.94	T	C	GACTTTCCTGACAGAGACAGAGACAGAGAGACAGAGAGAGAAAGGATGTAGCTGAGAGTGATGTGCCACTAATAGTGTTGGCCACTAAATAAATACGCAT[T/C]GGCTGAGAATGTGCGACCTGTCGAAACCCTTTAACCCACCAGTAAGCGATCCTTTAGAAAAAGATTTGGTTAAAAATGAGGTGATGTTTGAGTGAAGGGG
Pal10	PalAyuSNP3-60	40.94	A	G	ATGTGTCAGGAATGATCATTCAGATGATGGCAGGAGTTCACTCTGTGATCTACAACAAAGACTTTCCTGACAGAGACAGAGACAGAGAGACAGAGAGAGA[A/G]AGGATGTAGCTGAGAGTGATGTGCCACTAATAGTGTTGGCCACTAAATAAATACGCATTGGCTGAGAATGTGCGACCTGTCGAAACCCTTTAACCCACCA
Pal10	PalAyuSNP3-59	40.94	C	T	CTGTGGCAGTGGTTGTGGGGGGGCCGGGAGGCACACAGGACACAGGTGGGGACACAGGGGCCGTGGAGACCTGTGGAGCACTAGGGGACATCGTCTCTGC[C/T]TTGGTTTCTGACGTTGGTTTTCCATCTCCTTCCGACATGACTGCAGCAGGACAATACTACGCTCCTCTCCTGCGGTAAGATTGCCTCTTCACCTCCCGGG
Pal10	PalAyuSNP3-58	44.65	C	T	TCTCCTGTCAGCCAGCCAGGCAGCAGTGTGTATCCTACCGGGCAGCAATGAGCTTCGAGGCCAAGGCCCATGTGACCTCAACGGTGTGGTAAGAGAATGT[C/T]CCGGTCAGTTTGCTCTGGTTCATTCTGGAATTCACGGAATTGTTTGCACTGTCTCCGCGCTGCTTCTGACGTGACCCACTTCGATACTTCCACCCTTGGG
Pal10	PalAyuSNP3-55	44.65	G	A	CCATCTTCCTGACGGAATTGCATATTACTAATCGGACGATGTTCCTCTTGTGTTTGGTTGTCCGGGTGATGAGACAGCAAACATGGCCTAAAGAAAATTC[G/A]ACACAAAAGTATGTCCTATGCGATGGTGAGTTTGCAAAGCAGACACTGGTGTAGACGTGCATACACGCACAGGTGCCGGGAGTAGAGCAGACTGCATGTT
Pal10	PalAyuSNP3-57	44.65	T	C	TATCATTTCTATTCTGTCTAGACCTCTCATCACTCTATAGACAGGTAACTCTTCTGATGTTTGAGGTGTATCTCCTGTCAGCCAGCCAGGCAGCAGTGTG[T/C]ATCCTACCGGGCAGCAATGAGCTTCGAGGCCAAGGCCCATGTGACCTCAACGGTGTGGTAAGAGAATGTCCCGGTCAGTTTGCTCTGGTTCATTCTGGAA
Pal10	PalAyuSNP3-54	44.65	G	A	ACCTAGACAGGAGGACACAGGTTAACAGGATGTAGACAGGACGACACAGGTCAACAGGACCTAGACAGGATGACACAGGTTAACAGGACCTAGACAGGAT[G/A]ACACAGGTTAACAGGACCTAGACAGGATGACACAGGTTAACAGGACCTAGACAAGACAGGTTAACAGCACTGCAAAGGTTTGAAGAGTGTATCCCACTAA
Pal10	PalAyuSNP3-56	44.65	G	A	TCCGAGCCATCTGTAGAGGGGGACCATGCCCGTATCACCACCAACGCCTTCCACCCTCTAAAGGCCAGGCGACAGAAGGCTCAGCCTGGGGGAAGGGAGC[G/A]TAGAGCGGCCACCACCCTCGGCCTCATCCTGGGGGTCTTTGTTGTGTGCTGGCTGCCATTCTTTCTTAAAGAGGTGGTTGTTAACATCTGTGAGTCTTGC
Pal10	PalAyuSNP3-51	48.36	A	G	ATACGTCCTGTTGTAAAGGGGAAGGTTTCTGTATTGTTGGTCGATAAACCTTCAGACTCAAACACAGTGAAGACAGACCCAGATATGTCATCCCCTTGAC[A/G]CGTTCAAGTTCAGTATTTAGAACTCAAAGGCAGAGTCGAGCCCTGATGGCAGATCATTTGCTGTCACAGTGTCCTTCTGTAGTGCGGCCTGTCACATTGT
Pal10	PalAyuSNP3-47	48.36	G	A	TGACAATGTCACTGAAACTAGGGGCCCTCCAAAGACAGGGCTACCATACCCCAGACAACTACACCCCAGACTATGGTCTAATGATGGATCACTACATCTA[G/A]AACAGAGACTAGGGACACAAGACGATCGCATACTTGCCCAGTACAGTTTCCTGTCCACTGATTGATGGTCCTACGGCTGTCAGTCATGGGTAAAAACCAC
Pal10	PalAyuSNP3-53	48.36	G	T	CAAAAAAAACATTGCGGTATTTTGTACGTATGATACGTGCGACAGTGGATCGCAGCTTTATTTGAAAATCTCAAACCGGTTACAAAAGCACTTACATTCT[G/T]GTGTTGCTCGTTTTGTTGATGATGACCGACTTCCCCGCTGGATCGACATTGTGATCCATCCCAAAGTATGCTGCCACTCTGTGTAGGAGCATCCTGTGGT
Pal10	PalAyuSNP3-48	48.36	G	A	AAACACTCACACAGAGGGCTCCCATGTCTATTCAGTGCCTATGACCTCATATAATTACCATCGATACAGTTTTGGCAGCATTGGAGAGCCCGGGTGCTAA[G/A]ATAAAGATGGAGGTGTTCTTTTTAGCAGAGCAGGTCTGAGGGTTATACAGGGAGCCAGGCCAACTGTCTCTGTTAGTTCTACAACATCTCTAAGAACTGA
Pal10	PalAyuSNP3-50	48.36	T	C	GCTGCTTTGTGTGACTTCCGTGCATGCACACTCACAAACAAAGGCAGGTAGACAGAGACAGACAGATGGCACACAAGTACCTAAACACGCTTATGACTGG[T/C]ATAGAATCAAACACATGACATGGTCCGACTTCGAAGACTTAAGAGAGAAGGGTCAGCATCTCAGCTCTTTTTTGCTCCTGTGCTCCTGTGTTTGCATTGT
Pal10	PalAyuSNP3-52	48.36	A	G	AGGTCACCAGGGGGTACGGGGCTGCTTGGACAGACGATTGCTCACTGGGAGGTATACGGTGACCTTTGTGAAGACCTCCAAGGAACGATGTTAACAGCTC[A/G]ATGAGCCAGCGCAGACCCTTTCACCCCCAGCCCCCCTCGCACTGTCTTGCTTAATGAAGCCGTGTCCCTGCAGTGTAGCTTGAAATGTGTATCAGGCCAA
Pal10	PalAyuSNP3-49	48.36	A	C	CACAACAGAATGGTCTGGTCCAGAGAAGCCGTGAGCAGCAGGGAGGTCAGCCCATCTGTGCAGAAACAGGAGTGTGCAACTGGTCAGAACTGCAGTCAGA[A/C]CATGAGAAGTACAGTCATGCTTCCGTCCTCCTCACCTCTCTTGACCCACGCCACGTCCTTCACCACATCTGTGTGTCCTGCCACCGTCATCACAGCCTTG
Pal10	PalAyuSNP3-42	52.07	T	C	GTTGTTGTCGTTGGCGACAACACAGAGCTTCAACTGTTCCCTCTCCTAAACATTAAATGTAAAACAAGACAGCTGTTTACTGAGTAAAAACAAAATGTGG[T/C]TAAGCTTTATTCACACCTCAGGCTACAACGACAGTGGATCCAGCTTGTGCAGCAGTGCAAACATGATTCAATAATAATCATTTCTGAGGTCAGTCTAACC
Pal10	PalAyuSNP3-45	52.07	A	G	CTCGCCTTGTTACCACAGTGTAGACCTACAGTACATCCTAGATGTTTCTTGGCCAAGAATACAAGTATACCAGCTTCAAGAAAATCATTCCCACAGCTCC[A/G]ACAATATTAAAATATTAAGCTTGACTATAGTAGACTATAATGATGTAACATGAAGACATAATTGTGAATGAAGTGCTGTTGGTGATCTGTAGAAGTCTGA
Pal10	PalAyuSNP3-46	52.07	C	A	AATATTAACTTTGACAAAATATTAACTTTTTAAAAAGAACTATAAAAAGGGCTTTAGAGTTACCTATGACAGTGGGCTCCAGGTCTACAAAGACAGCACG[C/A]GGCACATGTTTGCCAGCTCCAGTCTCACTGAAGAAGGTGTTGAAGGAGTCGTCCCCTCCTCCAATGGTCTTATCACTGGGCATCTGTCCATCCGGCTGGA
Pal10	PalAyuSNP3-41	52.07	G	A	TATGATACCTCAATATCAGGAGCAGGAGACAGCGTGGAAAGACATGACATGGAACCAACATAAACTGTATCCAACGATCCAAGCTCTGGTACTATCATGG[G/A]AAAGATCAAGTCTCACTGAAGTAAATGGATTTCGGTAGAATGGTTTCACAGCTTCGCCACGTCACTGTCGAGGGTACTTGAAGGGTATGTGGGCAATCTA
Pal10	PalAyuSNP3-44	52.07	T	A	ACAGCTGCATCCTGGCACTATACCATTATGTTTGGCTGAGAGGACTACAGACAGGGCATTAAGGTCATGTGGTTTCTCCTCCTTCCGGAACTTTTTTTTT[T/A]AAAGCAGAGAGCCATGTTGGAGAGCAAGGCACCTAGGCAGCTTTTCTGCATGCCAGGTCACTGCTGTGCCAATCTGTCCTGACCAAACTGTCTCCTGACA
Pal10	PalAyuSNP3-43	52.07	G	A	CACTCCCACAATCTCAGATGGAAGACCCTGCAGACTGCAAACAGTTCAGACAGTGCGAAGGAGTCAGATAGTCAGATAACCATGGAATATGTTTTGAACC[G/A]CACGGAATCCATCCAGTTCATTTCAATTATCACTGCCTCACTCCCACCTCTCTCACATTCTCTCTTTCCATCTTTCTCCCTCTCTCTTTCACCCTCCCTT
Pal10	PalAyuSNP3-39	55.78	G	A	CTTCTCTCTCTCCTGCTGCCGCTCCACATCCTCCCTCAGAGCCTATGAAAGGGAGAGAGACAGTGGAGGAGAGAGTAGAGGAGAGGGTGACAGTAGAGAA[G/A]GTAAGGGCAGAGGAAGCAGGGAAGGGAAAGAGAGGAAACAGGAACTGTATCAAAGCGAGTACACTGCTGTACCCAAGCTTCCTCACTATGTCATCCTGAA
Pal10	PalAyuSNP3-38	55.78	G	A	CTGAGGGGGGGAAGGGAGTTAGAGAGGATAGAGAGATGGAGAGGAGAGATGAGACAGATGGAGAGGAGAGTGGGGAGGGACCGAGTGGAAAGGAAAGGGG[G/A]AGAGAAATTAAAACCACAATTGTCAACCGTAACTCGTGTGCATGTTGACATGTGTTTGTGCATGTCACAAGTGTGCATGGGTATGTCTGTGTGTGCATAT
Pal10	PalAyuSNP3-40	59.49	T	C	ATAGTTCTACACATGTTGATGAATCCATCACAGTTAATGATCAACATAAGTGTAATTCCCACAGATGTTGATTGATACATTTAAGAATCGGACTTGAATC[T/C]GTTTTTGCAAAAAGCTGATGCAGACCAGTGTTTCCCCTGGGTTGGTCTGGCTGAGTTCACCCCTGTCTTATCATGTTTTGCAAATAGAAACAAATGTCAT
Pal11	PalAyuSNP3-465	0	G	C	GCAAGACCTGCCATCGGGGCCGTACACCAGCTCTGGCCGACCGGAGACAGCTAAAGGAGGGTGGGGAAGACAAGAGCTTGGAGGGGGACAGCAGCGAGGA[G/C]GAAGACGTCCTGGTCAGCCCCCTGACAGACCGCAGCCCGACAGGCGTGGCGAGGAGCGTGAACGTGTTTGCCTCAGCGGAAGAGCTGGAGAAGGCTCGGC
Pal11	PalAyuSNP3-466	0	C	T	CCTGCCATCGGGGCCGTACACCAGCTCTGGCCGACCGGAGACAGCTAAAGGAGGGTGGGGAAGACAAGAGCTTGGAGGGGGACAGCAGCGAGGAGGAAGA[C/T]GTCCTGGTCAGCCCCCTGACAGACCGCAGCCCGACAGGCGTGGCGAGGAGCGTGAACGTGTTTGCCTCAGCGGAAGAGCTGGAGAAGGCTCGGCGTCTGG
Pal11	PalAyuSNP3-78	0	A	G	AAGGGCTTGAGGGGGTAGGAGATCTCGTTCCCCATGTAGGAGTAGGACAGGTAGAGGCAGGTGAGGAGTGTAGCCTGTAGATCGTGCTCTGAGCCCACCA[A/G]CTCCCCGTCCACCACCTCCCTGCACAGCATGTACACAAACACCACGTTGGCTGGCGTGACGAAGGCCTGGTCCTGCCAGCCCTGGAGCAGCAGGGAGCGA
Pal11	PalAyuSNP3-77	0	C	A	AGATCGGTAGAACGATGGATGGACAGATAGGTAGACACACACACAGACAGACAGACAGACACAAAAATAAACACTCTACTCACAGATCTCTTTCACAATC[C/A]CGTACACACGCACACACACACACATCTACATGCATAGAGAGTGTTTTGCTGATCCTTGTTCCCATGCATGGGAGTCCTGCACCATCTATACACACCACTG
Pal11	PalAyuSNP3-79	0	A	T	AGTTTCACCTGACCGTGGAAGGTCAAAGGTCGTATGGGCGACTTGGACGGCGTCCATCTTTGCTCCTCACTCCTGTCGTGGGGTTTTAGACAAGCCTTGG[A/T]GGACAAGGGCGACCCCTGGATACTTGGAGAGATGCTTGCCTGCTCCTGAGGAACTACAGTGGGTGGTTCGCTGCCAACCCCAGTGCTGTCTGGAGACATC
Pal11	PalAyuSNP3-468	3.71	A	C	AAGAGAGAGACAAAGAGAGAGAGACAGAGACAGAGACAGAGAGAGACAGAGACAGAGAGAGAGGAGGACCAGGAGTTAGTGAAGGAGAAACAATGTAGAA[A/C]GTCTCCATACAAACACATGCACACATTCCCATGTCACATAGCTGGGAACAGACACCACACATGTCAGGAATGAGGCAGGTATGTGTTGCCACCACAGCTA
Pal11	PalAyuSNP3-469	3.71	A	G	ACTTCATGGAGGGCAAGTGTCTGAGGACAACATCCACTGCATGGACAGGGTTGGTGCTGATTGGCTTGTCCAGATCCAGAGGTTCCGGAACACTGCGGCC[A/G]GTCAGAACCTCGTGCAGCATGTGCCAGCTCACCAGGGACACAAACTTGATGGAGACTTTAAAGGGTCGATCCTTCCCTCCCTCCCCTGGCAAGGTGACGT
Pal11	PalAyuSNP3-467	3.71	A	G	GAGAGGAGGCAGATGGACACACATTCCACAAGTCATGTCACATGAGGGCTTCTTGTCTGTCCTCTATACATACTATAAATCACCTGATAGATCTGTAATA[A/G]CCAGTCATCAGTTATTCCTACACTCAGCCAAAAACACACACTGACTTTCTTCCACTATTAATGTTAGTCACTTCAGAGCACTGACACATGCTGTCTCTCA
Pal11	PalAyuSNP3-470	3.71	C	G	CCCCCACACACACCTGGTCCATGCAGAGTTCCTTGTTGGGCCTCTGTACCAGGGTGTCCAGACGGGTGTGGGCGACCTGTTGCTCAGAGCCAGAGGTCAT[C/G]ACCTGCTGTTCCACTCGCTGCTTCTCCCTGACCAGCCCCTCCACCGCATCCTGCACCTGGGCAGCACAGGTAGGTTCATCGAAAGGTCACGCCAAGGTCA
Pal11	PalAyuSNP3-82	11.17	G	A	GCTGTTGATGGTATGGTCCAGACAGGCCAGGTGTGCTGTACTGTGCTGTGCTGTGCTGGGTGGAGGCTGTCTATGAGCTGTGTGCTGGTGGTTTGGCCTG[G/A]CTGTTGGTGCAGTGACTTCAGCACATCTTCCTGTCCCTGGCTCCTGACCTGACTACGCTGTTCTGCTCTGCGTTGGGCGGCTGGGCTGTGGGTTTAGCTG
Pal11	PalAyuSNP3-836	11.17	A	G	GATGACAGCTGCGATCAGCGACGACCACAGACGAGACCGGCAGCCGAGACCGCCAGCCCCCCAAAGTAAGCTCTCCTCCGCAGATCTGAAACAGGCTTGC[A/G]GAACGCTGGGAACTCCCCAAATAATCTGCTCCCTACCTCCCTCCGTATCAGCAAAGACTCACAGAGACACACACATCCTGGCCCTCGCCCGCAAATCTCA
Pal11	PalAyuSNP3-472	11.17	A	G	CGGAGAGAGAGACAGAGAGAGAAGGGCGACGTAGGAGGCCTGGACAGAGGGATGAGTTGACGGCGGAGGGTCTGTCAGAGAAGAGAGGACCAGGGGTCGC[A/G]CGGGGAAACACAGAGACAAAGCGAGTGATTGTGGGAGGTGCAGCCGTTTTATATTACAGCGTGGCCCACACCAGGGGGTAACCAACCAGGCACACTGCGC
Pal11	PalAyuSNP3-471	11.17	T	A	TTTCTTTAGCAGCAGGAACGAAAAAAAGAAGTCAAAAGCTGGTGGTGTTTCTCAGGAACCCTGAAATGAGGATGGAAGGTGGGACAGGGCGCAATTAGAA[T/A]GAACATAAATTGGACCCTTGGCATTCTCCTTCCTTTGAAAAGTCCTAATGACAAATCACCACTTTGCTTTTCACCTCCTAGAGCTCCGTTTCGGCTCTAC
Pal11	PalAyuSNP3-752	11.17	A	G	GAGCCCAGATCTCTGTGGATGTTACTCTGCCTGTCTGTATGAAGACTGCTCCATATTTAGGAGAGGCCGACCCAGCCCAGAATAACATAGCATTAGAGGA[A/G]CGTTTACTGGCTCTTCTGTCTGAACGCTACGACTTTTCTTCTTCCACGTTATCCTTTCACAACCTTTGTCTTTGTCAAGCGTCAGGTCTCTGTCTGGCTG
Pal11	PalAyuSNP3-753	11.17	C	T	GCCTATTCCACTGCCAAAGGATTTTTATGAATTCAAATGAATTAAGACAGTGAATTAAAGACCGATGAGAAATCAAATTTAGTAAGAAATGACGGTGATT[C/T]ATGTGTATGGGATTTCTCTGGAACTGGCTGTTCATTAGAGTTCCTCTGTTGCATCATGCTTAGAAAAATATGATGAATCTGAATTAACATAATCTTTGAA
Pal11	PalAyuSNP3-80	11.17	T	G	TACAGATACCTGTGTCAGTGTGTAATGTACAGGTACCTGTGTCAGGGTGTGTACTGTACAGGTACCTGTGTCAGGGTGTGTAGGAGCCAGTGTCCCAAGG[T/G]GTGTACTGTACAGATACCAGTGTAAGGGTGTGCTGTGTACATGTACCTGTGTCAGGGTGCGCTGTGTACACATACCTGTGTTGCGCTGCGTCATGTAATG
Pal11	PalAyuSNP3-81	11.17	A	C	ATGTACAGGTACCTGTGTCAGGGTGTGTACTGTACAGGTACCTGTGTCAGGGTGTGTAGGAGCCAGTGTCCCAAGGTGTGTACTGTACAGATACCAGTGT[A/C]AGGGTGTGCTGTGTACATGTACCTGTGTCAGGGTGCGCTGTGTACACATACCTGTGTTGCGCTGCGTCATGTAATGTCATACCTGTCCTGTCCTGAGTTT
Pal11	PalAyuSNP3-88	14.88	G	A	CAGGCAGACAGGCAGGGAGACAGGCAGTGAGACGGGCCAGCGGACCGGTGTGCCCTGTGACAAACAGGGGGAGGATGGGCCAGGAGCTGAACATTCCAGC[G/A]GTGTAAATCTGTTTGTGTTCTCTGTCTGAACAGGGAAGAGAGAAAGGGCTCAAAATGCAGTTTCTGAGTCAAGGCTGACGATGTGATAAAAGCCCACCTT
Pal11	PalAyuSNP3-837	14.88	A	T	GAGGTCATCCGTCAGCCAGATGACAGAGACAGATAAGAGGGGCTAGGCTAGCTGCTGAGCTACAACATTAGCAAAGTGTGAGCAGAGCCTAGCAAGCTGC[A/T]TTGCTATGTCGTAGCATTAGCATAGCAAGAGCAGGGCCAGGCTAGCCTTCATGCTACGCTACAACATTGGAGTAACATCCCGGCCTATTGCACTGTGGGT
Pal11	PalAyuSNP3-89	14.88	C	G	TCCTTTCATTACAGTTCTGAGCGACTATTACCATACATAGTCCAAGAGACAGAGATAGGACTAGGGTTAGAGATCATGGTATTCATTTGCAATCAACAGC[C/G]AAAGTCTCACTGAAGTAGGTTATGTCACAGTCCGGCTCCAATATCAAACACTAGACAGCTAATCCCAGAGATAACGCTTGTCTAGATTACACTAAATATG
Pal11	PalAyuSNP3-110	18.59	G	A	ATTTGAAGAATCGCTGCTGAACTTTTGTGAAAGACAGCGCGCCACATCACAAATAGTAGCTGAGCTGCCTGAGGTTGTTCACAGAGCAAAACACATCCTC[G/A]TCCCAGTTGAGTTCAGGGAGTTCACTTCCTGTGGACTGTTTCTTGAGGGTTCACACCAGCACAAAGCAGGGTGTGACTCACTGGAAGTACGATGAATGAT
Pal11	PalAyuSNP3-100	18.59	G	C	TGTGTATATAGTGTGCGTGTGGGTCATGGCTCTCTGGCTTTTATACAGACTTGTCTGTCAGCTCTTGTGAGGGATGACAGGGGTGACTTAGCGTGCGTCT[G/C]TTCTTTGTCTTTCTACCTGTCTGTCATGTGTCTGATGTCTGCCTCTCTGCATGCCTGCATTTCTGTCTGTCTGCCTGACGCATGTCTACCAGTGTTGATC
Pal11	PalAyuSNP3-102	18.59	C	T	ACTCTGTGGCAAGTGGAGAATACTGATGAGACCGGTAGGCGCAGACAAGCCTCAGACACACACGTTCTACTCAGACGCGCACCCTCCGACGCACTTGCGA[C/T]GCACACGCAGACAGACACATCAGTGCTGCTCAAACGCACGCTCGTTCACGTTTGTGCGCTCCCAGATCCTCCTCAAACAGACACTGGTTGCCTGTCTCTA
Pal11	PalAyuSNP3-92	18.59	T	A	ATGGCCACGACAGCGCCTAGAGAAGCTGACATTTATATTTAACCTTCTACGCAAGACTGAGGATGTACTGACAGACACCATAATATCTCTCTCTGCCTCT[T/A]TGTCCCTCTCTCTCCCTGCCTGCCTCTTTTGTCCCTCTCCCCCCCTCCCCCCCTCCCTCCCTCCCTCCCTCCCTCCCATCAGACGTGGTTGTTGTTCACC
Pal11	PalAyuSNP3-111	18.59	G	A	ACAGAATGCCACTGGGTTTCATTCAATCTGATTGAACTTGTCATTTTTCCCCCTAAATCCTCCATCTCTTGTTGCCAGATCATCAATACTCTTTCAGGCT[G/A]TGCCACTGTTTGTTCTTTCCATCCCTCTTTCTTCCTCTCGTCTGTCTCACACTTCTTTAAGACTGCAAATCTCATTAACTCCTATTCTCCATCACCATTC
Pal11	PalAyuSNP3-118	18.59	T	C	GCATGCTTGTGTGTGTGTATACGTGTGTATACGTGTGTGTGTGTGTGTGTATACGTGTGTATACGTGTGTGTGTGTGTGTGTATTAATAACGCCGTTCTG[T/C]ATTTCATCCGCAGGATTCAAAAGGAGCTGGCAGAGATAACCTTGGATCCGCCTCCCAACTGCAGGTAGGCGCCCGTGGTGGCATGTGTTTAAACCGCCGG
Pal11	PalAyuSNP3-127	18.59	C	T	GAGGAACAGATGGCAAGGCAATGTTGATGATTGCAAACTTTGATCATTTTGCCACCTCAGGTTTCAATAACTTGAGCAAATTAGAGTGTCTCAGGGCTCT[C/T]CCGAAGCCTGGCTGTCCGATTGGTTAGGCAAACGCTGAAGGTCGACAAGTGGGCGTGTTCCTATCCACGTGTGTGCGTGTGCGCATGTGCCTGTGTGTTT
Pal11	PalAyuSNP3-108	18.59	C	A	CCTCCCTTCCGCCTTTCCCATTCCAAACTCTCATCTCAGTCTGTCAGTCAGCCTGTCTGCCTGCCTGCCTGCCTGCCTGCCTGTATGTCTGTCTGTCTGT[C/A]TGTCTGTATGTCTCCTCTATCTGTCTCTGTCTCTGCTGTCTCTCTTTCAGTCCATCTCCTGGGGCTGTGCAGGGGAAGAATGGGGAATGCAGCATGCAGA
Pal11	PalAyuSNP3-126	18.59	T	G	GGAGGAACAGATGGCAAGGCAATGTTGATGATTGCAAACTTTGATCATTTTGCCACCTCAGGTTTCAATAACTTGAGCAAATTAGAGTGTCTCAGGGCTC[T/G]CCCGAAGCCTGGCTGTCCGATTGGTTAGGCAAACGCTGAAGGTCGACAAGTGGGCGTGTTCCTATCCACGTGTGTGCGTGTGCGCATGTGCCTGTGTGTT
Pal11	PalAyuSNP3-105	18.59	C	T	CAGGCAGGACAGTACATTGCTGCTTACCTTAGCTCAGCCTAGCCTAGCCACGTTCTGGTCTAAAAATGCAAAATGAGAATGGAAAATATCAATATCTGTC[C/T]CTTCCCAGTCTGCAGCTTATCATGGAAGCAGAGGCAGAGGCTGAGTCCATCAAGGTAGGACAGGAGCTCTTCCAGAATGCACCGTGCGGAACGTTTCCAT
Pal11	PalAyuSNP3-1175	18.59	T	G	ACGTGTGTGTGCGTGTACGTGTGTGTGCATGTACCTGTGTGTGTATACGTGTGTGTGAGTGTGTGTGAGCATGGGAGAGTGTGGGAGAGCATATGTGTGT[T/G]GTACGTGTATGTGTGTGCATGCGTGTGCGTGTGAGAGAAATCTCTCTTTCTGTCTCTATTTTTATCCCTCCCTTGGCTCTGTATCTCTGTCTCGCTCTCA
Pal11	PalAyuSNP3-115	18.59	G	T	GGGGGGAGACAGGCCAAGGCAGAGGGCAATGTTAGTTCTCTGTCCTGGACATGCAGCAGTTCCTCTGATAGCCTGCCTTGCATCATTCAGTCTGGTCATC[G/T]CTGCAAGTATATTACTCCGCCTGTCAGTCACTGCTCTCTCTCTCCTTCATCATGCTGTACACCTGACAGAAGCAGGGAGAATTTGCATGCGAAGGTGGGG
Pal11	PalAyuSNP3-123	18.59	C	T	CTGTGCCCTCAGAGTCAACATATTGCTGGTCCTGAGGTTCAGACAGACTGGTGGTGACACAGTGACTCAGAAAGCCACCTCTCACATGACCATCAAACCC[C/T]ACAATCTGCTACACAGCAGACCTGAATCCTTCTGTCATCTTCCTCTGTACCTTCCTCCACCTGCTCCTCCAGCTCTGCCTGTCTCACCACCTCTCTGTCA
Pal11	PalAyuSNP3-106	18.59	C	T	ATTTCTGTACAGTAAATTACAAACCATTTCACTCCAATTTTGGTCACTTTCCAAGTGGCAATAGAAGGTTACACAATTGCCAAGACTCACATGTAAACAC[C/T]ATACACAAACAAATGAGTATGTTCATATTCTGTCCCTGTCTTTTTGATTGCGCGCACACCACACACACATACACACACACACAGACACACTATCTTTCGC
Pal11	PalAyuSNP3-91	18.59	A	G	GCATGGCGTGTGCTTGGCGTGTGCTCAGTGTGTGCTTGGCGTGTGTTCGGCGTGTGCTTGGCGTTCAGCTGTGGTGAGAGACAGCTGGAGCAGGAGACCT[A/G]AGGTCTTGCCCTCGATAGGGGAGGGGCCTCACCCTTGATGGCGCCCTGGTCTAGACCTCCGGGATCAGGTGGTGTAGTTCACTCTTACATGCAGGAAACA
Pal11	PalAyuSNP3-109	18.59	G	A	GACGATGTTGAAGCAGCAGGCAGCTTAAGGACACGGACAAACTAAACGTAAGACTCCATTATCCCAGAGATGAAAGAAAAATGGAGAGACAGAGACGGAG[G/A]GAAGCACGGGTGGAGAGGTGGTGGACAAGAGGGTCAAGGTGTCTCGCTGGCTTCACATCAACACATGGAGCCGCTGTCTCTCTGCCTCGTTCCTTTGTCG
Pal11	PalAyuSNP3-125	18.59	A	G	TTCAAAACAAGTTCTTAAATGCAGACAGGGTTAAAGTTGGGAACCTGAAGATACCTGGATGTAGTGTCTTACCTGCTAATATCAACACACAGTTCGCTCC[A/G]TACGTATGTGTGTGTTCATCCAATATTGGAAACCATTCCTAGAGATGGCATCCAGGAATACTGCCTTGCTTGTCATCTGTCTCCCTGTTGCGAAACACAG
Pal11	PalAyuSNP3-117	18.59	G	A	GACAGGGAAATGGAAATGAAGGGCTGATGGTGGTCTCTTTGAAATGGAAAGCATCTTCATATCGTCTCACCCCATCTGTACCAACTCTGCCGTAGTGAGT[G/A]TGTGAGGCTGCACCCAAGTGTGTACACACCTCACCCGCTGTCTAGGGCTGATTAGACAGACACACACATACAGCAGCCTGCCTTCTGGAAGCAGGTGTCA
Pal11	PalAyuSNP3-107	18.59	A	G	AGGAGGCCTCATCCTCCCCGTTCTCATCCGCGTCTTCATCCTCTTCCTCCTCCGAGAAGTCGAAGGTGTACTTGGGCTTGGCGGCTGACAGGGGGCATAA[A/G]ATTCACTGTCAAATTGATTGGCTTTTCAGTTGGATCTGAGTGATCTGGGGTGGGATAAAACCCGTAGAATAATCTCTTCTATTGCATGGAGGTTGCATCA
Pal11	PalAyuSNP3-101	18.59	T	A	CTCCCTCCCTCCCCTCCCACCACCTCATCGCCCACTGCCGCATTGCTAATGGTGCGTCGGAGTATGTGTTTTGATGGGAATACTCTGCGATGCACGCCTC[T/A]CCGTGTTCATCCTAGATAGACAGCCTCATAGGCAAAATGCCATCTCTCCCCTCCATCTCTCCTGTCTGCCCTCTCTTCATCTACACCTTCTTCCTCTCCC
Pal11	PalAyuSNP3-90	18.59	T	C	TTGGCACAAGTCAAGTTGTTAATCCATCATCATCATCATCATCATCATCATCATCCAGTTGCCAACATTCAGAATACTTACCTTGGTGATAAAAGACAAA[T/C]TTAGGCCTGGAGCCGTCGATGGCAGCAGAGATGGGACCGATAATGGCCAGACCCTCCTTCATTGCCTCCTCGTCTCCCATGGGTAAGAACTCATAGCCAG
Pal11	PalAyuSNP3-116	18.59	A	G	GTTTTTTTCTCCAACACAAATATTCATAAAGAGACTTAATGAGATCTGCCTTACCGCCTTAGGAAAAGACCCAGATAAAACACAGCCAGCCAGCCAGCCA[A/G]CCAGCCAGTCAGCCAATCATTCAGTCATTCAGTTATCATTAGAGCTCATTCTAACACCTGCTTACTCCCTCTGCTATTTGCTCATTTTCAACAAAGTCCC
Pal11	PalAyuSNP3-124	18.59	C	T	GTTCAACCAGCGTTGGAACAGAACTCCCTCTGGAGATCTCTATAAGCCCCTCCGAGCAGGTACACACATGCATACATACACACACATGCATACACACACA[C/T]GCATGCATACACACACACATGCATGCACCGACACACACACACACACACATGCATGCACAAACACACACACATGTATGCACACACACACAGATACACACGC
Pal11	PalAyuSNP3-121	22.3	G	A	GAAGATGGAGGGAGAGATGCAGGATGGAAAGACAGGGGAAAGAAGGAGGATAGTTTGTGTAGTGATGGGCAGAAGAAATATCCGTTTGAAGTGAATAAAC[G/A]ATAGTAGAATCAACTATTAGGATACGGGGGCAGAGAGGGTGATTCGACAAAAAATCTTGATGATATAATTATGCTTTCTCTCTCCTCTCTCAGCCCGGCA
Pal11	PalAyuSNP3-122	22.3	C	T	ACAAACTGAGAGAGAGAGACTGATAAATACAGAATGAAAGAGAGAAAGAGACAGATGGAGCCAGATAAATGAGGCTGACATATTGGCCGGTTTTATTTAC[C/T]GGGAGAGAGAAGATAGACCTTCAGCCTTGCATACTGCAAAAAGATTGCAGAAAGACGCCGTCATTCACGGAAATGAAAGCTGGTGAGGAAGACAAAGGGG
Pal11	PalAyuSNP3-119	22.3	G	A	GTCATGGCAACGGTGGCTGCCGGGGGCGACTCCAGCAAAGACGACATTCGGTTGTTCATGTTGGTACAGAGGAGCAGGGTGGGTTTGGTTGGGGGGGCGG[G/A]TGCCCGCTTCGAACCACACTCCTCCTCCTCTCTCTCTTCCTCCTCCTCCTCTCTCTCCTCCTCTGTCTCCTCTTCGTGTATCTGGTTGAGGATCGGTGCA
Pal11	PalAyuSNP3-120	22.3	T	A	TTGGCCTGGAGAGCCACGCCCACACCATCCAGATCTCCAAACTGTCAGGTAGCAGCGCTGCAAAGACCTGTTGTTGGTCCACTGTTTGGCTACGGTCACG[T/A]CGCTCACAGTCGTTGTTTGGAGAGGCCGGGTGATGTATGTCTGTGTGTCTGACTTCCTCTTCCTCCTCAGGAGGTCAGAAGGCCAGGGTGGTGTTCGCTG
Pal12	PalAyuSNP3-130	0	A	T	CAGCCCACTGAGGCAGAGAGCCAGACCATGACACCCATTTCAGGAATGACTTTTTGTCCTGCTCATTTGATCTATGATTTGATCTGAGTCGAGTCCTCCC[A/T]CGGGGAGGCTGCTTTCCATCTACCATGGTTCCCTCAGTCTCGGTGACGTTTGCAGTGACAGTCTCGCTGTAAAGCTTTAGGTACCCATCATCATCCTTAG
Pal12	PalAyuSNP3-1236	0	G	C	TGTTGCTCTGATAGACATGTGATAATCTGGGAGGCGATGTGTTGCTCTGGGGGGTGGGGTGTTGCTCTGGAAGGTGGTGTGTTGCTCTGGGAGACAGTGT[G/C]TTGCTCTGGAAGGTGGTGTGTTGCTCTGGGAGACTCTTATTGGTCCTTAGTGTGGTGAGGGGACAGGTGTCTTACGGTTCTTGTCTGTCTTAAGGGGACA
Pal12	PalAyuSNP3-219	0	T	A	GCAGAATTCATATTTCCCTCTTCTGTGGTTGAAATGTGCTTCAGAATTCAGTATTTGTATCATAATTTTATTCAATTTGAACTCCATCCTGATAAAAAAA[T/A]TTCCCCCGTTTTCACTTTCTCTTAGCTAAACCATGTTCACGACTCGTTCCTGGCTCTGACTACTGATGGCATTAACTTCATCATGAACAGCCAAGAGATC
Pal12	PalAyuSNP3-129	0	C	G	ACAGGCTGTGAAGCACAGGTATAAGGTGTTGTTCCGTGAGCCAGACACCTGGTGGAAGCACAAGGCCAGAGAGCTAGTGAGGTGAGCAGATGGAACACAA[C/G]AGACTGTTAGAATCATCATTATTAGCATTGTCATCATCTTGCCTGTCTGTAATTATGAACCAATGAAGTTGGAACCAAGTTTTTAAACGAATGAAGTCAA
Pal12	PalAyuSNP3-132	0	G	A	ATCTATGATTTGATCTGAGTCGAGTCCTCCCACGGGGAGGCTGCTTTCCATCTACCATGGTTCCCTCAGTCTCGGTGACGTTTGCAGTGACAGTCTCGCT[G/A]TAAAGCTTTAGGTACCCATCATCATCCTTAGCAAGGACGCCCTGCAGCAGGAAAGCACAGATGATCAAGACTGACAGGTTCATGTTTGGTTCTTCTGTCT
Pal12	PalAyuSNP3-1198	0	C	A	ACTTTTCCCCTCATCCTCTGGCAGAATGAAGACCATTCTCAGTAACCAGACTGTCGACATCCCCGACAACGGTAAGCACCCTAAACCCCTGTCCTGTGGC[C/A]AGAACCCTGTTTCCAGACTGTCTCGTTATTAACCCTCTACTTGGTGTAATCAGATTGTAACTTCCTTGCTCTGTGTTATAGTCGAGGTGAGGCTGAAGGG
Pal12	PalAyuSNP3-131	0	G	T	GGAATGACTTTTTGTCCTGCTCATTTGATCTATGATTTGATCTGAGTCGAGTCCTCCCACGGGGAGGCTGCTTTCCATCTACCATGGTTCCCTCAGTCTC[G/T]GTGACGTTTGCAGTGACAGTCTCGCTGTAAAGCTTTAGGTACCCATCATCATCCTTAGCAAGGACGCCCTGCAGCAGGAAAGCACAGATGATCAAGACTG
Pal12	PalAyuSNP3-1235	7.46	A	G	ATGTCGGAGGTCATCTACTCTAATTCAGACATGACCCAGAAGGTGAAGTCTGACAGGGGGGAGATGGAGGAGAGGATGGTGGACATCTACGTTAGTGCTG[A/G]CCCCCTCAAAGGTCATGACCCCTGCTCTTCGGCCAAGGACCCTACACCAGGTAACACACACCGAACACCCACGGGCACGCCTGTGGAAAAACACACGCAC
Pal12	PalAyuSNP3-137	11.17	G	A	CAGGTTGGTGTAGGTAATTATCAGGGTTACTGCCGTACCAGTACCTACAGGGTTAAATAAGAACACACAAACACACACAACCAGACAGTCACACACTGAG[G/A]TCCACGTCTTGGTCATACAGTACGAAAAACGATTTTGTATCATAGTTGTATTAGTTAGATATATTTCTCATATAGCTTAATGGTGATGCTGTGGTTGGTT
Pal12	PalAyuSNP3-133	11.17	G	C	GTAGAGGGACAGGTGACCACAAACAGCATGGAGGAACAGGTGAGAGTCGCGTTCAACCAGAATGCTTGGAATATTTGGACTAACAGAGAGAAGTATGCTG[G/C]ACCTATGTGTACTCTTTTTCACTTCAGTTTGTTATTTCACCCTGTCTGCCACTACATTGAACTAACATCCTGGTAATTAATGGATGAGGATTGTAGATAC
Pal12	PalAyuSNP3-1262	11.17	C	T	AGAGACAGACAGGATTCGGTTTTCTTTAGGGAACTGATTAGCATGATCCCAGTCACAGTCTGAACAGGAGGAAGAACACACAGCATCACGTCGCTCGTTT[C/T]TGATCATCATGATAACTGTCTCGTTTCAGGATCATCATGATAACTGTCTCGTTTCAGGATCATCACAAATCGGCCTACTTCTACTTCGAGCACGTGTTCT
Pal12	PalAyuSNP3-1230	11.17	G	A	ATCACATCACTGATCAGACCTGATTATGCCAAAGCAAAGAGCTTCTATTTTCGCTTTGACAGGAGAGACAGACAAGTAAGGTGTTTATGGGTGATAATAG[G/A]TCATCTTAACCAGGTAGAGTTAGTGACGGGTGTTCTGGAATCATGAAGAAGAGTTCCCATTGGCTGTCTGACCCTGGTGCGCATGGATGAGCTCCAGTGT
Pal12	PalAyuSNP3-1229	11.17	T	A	AACATCACATCACTGATCAGACCTGATTATGCCAAAGCAAAGAGCTTCTATTTTCGCTTTGACAGGAGAGACAGACAAGTAAGGTGTTTATGGGTGATAA[T/A]AGGTCATCTTAACCAGGTAGAGTTAGTGACGGGTGTTCTGGAATCATGAAGAAGAGTTCCCATTGGCTGTCTGACCCTGGTGCGCATGGATGAGCTCCAG
Pal12	PalAyuSNP3-1245	11.17	A	C	GATTATTCCCTTGCCTGACTGACTTTGGTGCAATAGAACCAGAAGCTTTACCCTTATTAAATACCTCCAGACAGACTCAACCAACCACAGCATCACCATT[A/C]AGCTATATGAGAAATATATATAATGAATACAACTCTGATACAGAATGGTTTCTCGTACTGTATGACCAAGACGTGGACCTCAGTGTGTGACTGTCTGGTT
Pal12	PalAyuSNP3-138	11.17	A	T	TTCAGGATACATAGGTAAAGGAATGCTAGGTAAACTACCAGTGACGTGAGGTGATGTCATGAATACCAGATTACCTAATTTATGGATACTGTACACATAG[A/T]TCTCCCTCTTGCTATCAACTCTTTAAAAAAAATGTAAATCAATCTTGGAGAATTTTCTCACCGCTGCTGTCATTTTGACTTTGAATTTCAAGGAGATTAC
Pal12	PalAyuSNP3-134	11.17	A	G	AAAGAGAGAGAGAGAGAGGGAGGGAGGGAGGGAGGGAAGGAGGAAGAGAGGAAGACAGGGAGTGGGAAGGAGGGGGAAAACCAGAGGGGAAGAGAGGAAG[A/G]GGGGGGAAGTGTTTGAAGGAAACTTGCGAAAGTTTAGAATCCTGTCTCATAAGAATGTTGGCTGTCGTCTGTCTCTCTCTCACTTTCTGTCCTCTTCCTC
Pal12	PalAyuSNP3-136	14.88	A	G	ATGTTAAAGAGCAAGTGAATTGTTCCTAGAAATGCAACTGTCATTTCCTGTTTCTCAACGAAATGTCAACAATGAACAAGGCCAATGTATTTCAGTGAAG[A/G]CGGTGGGCCCCTCGCTGGATCCTGTATCTATTGTCTTCGCAGGGGCCAAGACGGACACCTAGCAAACCAGGAAGAGAGAGACGGGCAGGCAAGAAGTCAT
Pal12	PalAyuSNP3-135	14.88	T	A	GGAGCTGTGACTGCAGCAGTCTGGGGGCGTCTCTCCCTCGCGGTTCTTCAGGTTCACATCAGCGCCGCGGTCTAAGAACAATCTGAAAGCCCGGGAGAGG[T/A]GGAGAAATTCAGTCACGCTCGCCTGGCTCTGCTGGATCCCTCACTGACCTCTCATGTAGCCATGAATGACAGGCCTTCACTCAATGCCTTGTTTAGGTTT
Pal12	PalAyuSNP3-140	22.35	A	C	TGTGAACGCATGAGAAGATTTGCCATTTAAAGCAAACTAAGGGATTGAACTATTTTTCTCGCAGCTGTTACTGTGGGTCTGATTTGATTCAAGAAGAAAC[A/C]ATATCTAACTGTTGTGTTTCCAGAGGTTACTTCCTGTCCTGAATGCTGTCTGCTGTTTAGTTGTAGCTGTTACTACTGGTAATCTATTAAACAAATCTCC
Pal12	PalAyuSNP3-139	22.35	G	A	AGTTATGTCTGGGTAATGTTGTGTTAATGTGGCGTGTTCAACTCAGAAGTATTGCTATTGTGAACGCATGAGAAGATTTGCCATTTAAAGCAAACTAAGG[G/A]ATTGAACTATTTTTCTCGCAGCTGTTACTGTGGGTCTGATTTGATTCAAGAAGAAACAATATCTAACTGTTGTGTTTCCAGAGGTTACTTCCTGTCCTGA
Pal12	PalAyuSNP3-141	29.81	G	C	TCAGGACGTCCTCATCACCAACTCCTACGAGACGGCCATGAGGACGGCGCAGAACTTCCTGTCCGTCTTCCTCAAGAAGTAAGTCTTCCTGTTCCGGCTG[G/C]CTGCGCCGCTGTGTGTCTCTGTCTCTCTGGATCAGGGGCCTCCAGTCCTTCTGAAGGGGATCCTGGCTGCACTAACACCCCCTGGCTCCTCTGTCTCAGG
Pal12	PalAyuSNP3-148	33.52	G	A	TAGGTGTGGAAAGAGGGGCTCTGCTGTGGACAGTTAGGACTCCTGAAGAGAAAAGACTCACTGTCAGCCCTGTTGATAGCAGCTTATCACTTACCAAGCC[G/A]TACCTAGCTAATGGTACCACACCTCACTGTCTTTATACTGTGTGTGTTGTGTGTGTGCTGTGTGTGTGTGTGTGTTGTGTGTGTGTGTGTGTGCATGTGT
Pal12	PalAyuSNP3-145	33.52	C	A	ATCCCAATAGAGGAATCGCCCCAACTGATGGAGCAAGAGACAGAAGGAGTCTACAGAGTTCGAGAGATGGCTGTGGTGGATGTCTCAGGGGAGACAGGGG[C/A]AATGACAACGGCTCCCATCCCCAAACCTCCTCAGAAGAACAGACCCAACCTCATGCTCAAGGACCCAATGGTGGGGACCCAGGAAGGTCCAGACACTGAA
Pal12	PalAyuSNP3-147	33.52	G	A	AGACTCATCAGAGTCAGTGATCCAAATGCCTTAGCATACCCACCTCCTCTTCCTGGAGCTTAGCATGGCCAGGTCAGGAGGAGGTGCTGGCCTGACAGCA[G/A]ACAACAGCAAACCTCCCATGTTCCAGAAGCTTCATCATCCTCAGGGGACCAGGCTGGCCCGAAAATTCACTACATCTATCTTAGGTGGTCATTTAATGAC
Pal12	PalAyuSNP3-142	33.52	C	T	TGTGTGTGTGTGTGTGAGCTGGGATGTGTACCCTGTGTGTGTGTGTCTCCACAGCTCCACAGAGACAGCAGCTTGCAGCCAGACTGAACACACTGAAGTT[C/T]TGAGCTCCCAGCCTCCCAGTCACACAGAGACAGAGATCCTCTAGAAGACTGGCCTGTCTGCTCTGCTCTCATTGCTTCTCCTCTTCATCTACCCTCACCT
Pal12	PalAyuSNP3-168	33.52	G	A	GAGAGACAAACAGAGAAGAGAAAGGAGAGCGAAGGAGCAAATGAAAAAGAGTAGGAATCAGCAAATGGGAGTTTGCAGTCCCCTAGCTTGGGGGTGAAGG[G/A]GGAGGGCAAGAGAGAGATCAATAACTAATTTCAGTCCTGAGCCGCAGTCAGACTGTTTTCCAATAAGCCTAGGACATAACGAGTTAGTTTGAATAGCTGT
Pal12	PalAyuSNP3-146	33.52	T	A	TCTTGATGGACAGAACATATCCCAGTGGAACCATCTGTCTGGAAGGCTTGAAGCTCTCCACCAGCATGGCTTGGGACTAGACAAGCAGGGTGGAGGAGGG[T/A]GGAGGAGGGTGGAGGAGGCGGCCCCTGTCTGCCTCGGTCTGATTGGGGTCAGCGCAGTCATCATGACTGCTTCTCCTCCTGATTGGTTGGCTCAATGGAA
Pal12	PalAyuSNP3-144	33.52	G	A	TTTGTTTTGTTCTGAAACGTGCCAAACTAGAGCATGTGTTTTAAAGGGAAGTCCGTTCGTGGCAAAACAACCAGAGTGAAGGTGCCAGGCATAACTAATC[G/A]ATCCGAATCAAAGTGCAGCCATAACTAATCAAATTCATCCCTTCGTGTCCGGCGCTGTCGCATCATCCCCTCTGACGAGCCAGCCCACGGCTCGTTTCAA
Pal12	PalAyuSNP3-149	33.52	G	A	GAGTGCAGAGAGAAGAGAGCCAACAGCCAGTATTGAGATGTGTTCAAGGATTAAGCGACATAGTGTGGGAGCTTAATGATCAGAGAGCAGTCTAACATGA[G/A]ATAATCCACCTCTGTGTGTGTGCGTGTGTGTTTGTATGTGAGCGTGTGCGCGCGTGTGCGTGTGACAGAGACGGAGCTCAGGTGATTGTCTCTCTCTGGT
Pal12	PalAyuSNP3-143	33.52	C	T	CCCTGAAATTGAAAAGTGGAGACAGTGCTGAGATTTGTAACACTTCCAATGTGTGTGTTGTCTGGCTCAACCCAAAGACGAGAGAGAAGTTGGACGTCTC[C/T]CTCTGTTCCTTTTTTACTCCTTTATCCTGCGTTTCATTCTTCACTTCGTCCTCCTCCATGCTCAATGATTGAGTTGGAAACATTGTGTGGTGTGTCTCCC
Pal12	PalAyuSNP3-174	37.23	G	C	TCTATTATTTTTCTCCTGGTGCAGTTTGGTTGCTTTTCCTTTTGGAGCGACAGTGGAACGCAATGTCTAAGTTGTATGTAATTCAACAAACACTAACTCG[G/C]AGCAAAGTTACCCTGCTGTCTTGCTTTCCATGACCAACCCCCCCCCCCCCCCCAGGACTGTGCAGAACCAGTTTGACTGCTGACTACTAATATTCTCATA
Pal12	PalAyuSNP3-175	37.23	A	G	AGAGACACGCGGAGTGGCATACTAATTCAACCATTTTGGAAATCACACTTATTTTCACTGGGAACCGTACCCCAGTGAAATACTTACACAAGAGGGAGGG[A/G]AAAAAAGGACAAAGGGGAGGAGGAGAGCTCCTCTCCTGCTGACGTGGCTTGGTGGTTCTGAGGAAGGCGGCAGCAATCTCTTTTTCTCCCCTTCTTTGCC
Pal12	PalAyuSNP3-152	37.23	G	A	TTGGGAGTCAATGTTTCAAGGATTTGCAGTCAGATCCTTGATGCAAAACGATTAAGGACAGCTGGCATAGAAAGTGTGGTACTAAAACCACATGTTTTGA[G/A]TCGTTTAATAGAATCAGAAGTGTAGGCACATTGTGCTGTCTGTCATGTCAACTAACCCTTATGAGGGCGTCTGTCCTGTCGTTGCATTCCCAGACTCTTC
Pal12	PalAyuSNP3-172	37.23	C	T	GCCAGACATATTTCTGGAGACATGGAGTGGAGTTTTATTGAAATAAATAAACTATACGATCAGTAGGCATATTGAGTATTCATGAACATAACACATTATT[C/T]AAAACAAGAAGGCTATTTAGAGACCATTTAACTGGCATGAGTTTCTCTCCGCGCTTTAGTGTACGTCATTATTGTGCGCCTCACAAGCGTGAGCAGGCGC
Pal12	PalAyuSNP3-167	37.23	C	G	TGTTGCAGTTATGCACCCATATTTGGGTGCTGCTTCCATGCTTATGGCAGGTGTTTGAAATGACACATTCTCACATCTCAGAGGGTTTTCTGAACGATGA[C/G]TTCAATAGTGTACACACATTAGAGCCTATTCTACACAGTTGAAAGGGATTGGCTCATTGTCGAAACAGTTCCTTCAGTAACAGTTTGAGTAAAAATGTCT
Pal12	PalAyuSNP3-173	37.23	C	T	GAGGGAAGAGGTCTAAAACAACTACATGTCAGCAGTATTATTTATTCTCTATCTCACAATGTTTTCAAATAGAATACAGACGTCCACCCACAGACTTAGC[C/T]TACCTCTTCTCATAGTCCAGTGGGCCCTCAATCAGCAATTGCTGGTTGCCATGGTTGCCGACTTCTCGTCTTAGGCTCTCATGTGGAAGGTCTCTTCACT
Pal12	PalAyuSNP3-162	37.23	A	G	AGTGTTGTTTTAAACAGGGGAGGGAGACAGAGAGGTGGACAGAGATCAGAGGGAGGCATCCCCAAATGTCATGTCGCTGTCACATGTGAGGATCAAAGAA[A/G]CTGCCATTCCTGGCTACCTCTGTCCCTGACACTTCGCGATTCATAAAAGCCAGTTTAGAGGAGTAATTTGGGGACATTAAACTTAATAGAGGAACTTATT
Pal12	PalAyuSNP3-160	37.23	C	T	AGTCAAATAAAATTATAATATGATGGGTATTATTATCAAAATTCTATAATTCTAAATATAAAATATATTTTGGAACCGTTGCTTTACCGACAGGGGGCAG[C/T]CTTACGCACGACTAGTGTTTGCATACTTAGGGCCCAATAGTAGAAGAAGACACTTGCAGTGGACGAACCACTACCAGCTGTCATGTGAAAACAGATGTAC
Pal12	PalAyuSNP3-177	37.23	C	T	GGCTTCTCATCATTGCACCTGTCAATCAAAGAGCCACCCACACTTTGGAGGACAAAACTACTGCTCAACTGCCATCCTCTCGTCTCCTGTTTACTCTCCA[C/T]GTCTCTCTCTCCCTCTTTGCCTCCTCCCCTGTCCTCCCTTGTCCTCTCCTGTCCTCTCCTGTCCTCTTCTGTCCTCTCTGCCTCTTCTCTTTCTGTCCTG
Pal12	PalAyuSNP3-156	37.23	G	T	GAGCTATGAGCTGACATTAGTATGCTAGCTGGACGTGAAGGCCACGATGTTGGAGCCAGCCAGTCTACCGAGACCAGAATAATATATATTGAGGTAACAG[G/T]TTTTGGAGCACTAAATATGTATTCAGTAAAACATTAAATGGAAAAATATTGATCTCATGTATGTACAGCAAAACATTTTCACCAAAAATATATTTTTGCC
Pal12	PalAyuSNP3-153	37.23	G	T	GAGGCAGAGGAGGGGCTTGGGTTGGAGGCAGAGGAGGGGCTTGGGTTGGAGGCAGGGGAGGGGTTGGGTTGGAGGCAGGGGAGGGGCGGGACACAGAGGA[G/T]GGGAGGGGCTGGAGGCAGAGGAGGGACTGGATGCAGGCCGCTTGGCTTGGCAGATGGTTCAGTGATGTGTCTGTCTGTCTGTCTGACTGACTGTTGGGGC
Pal12	PalAyuSNP3-151	37.23	C	G	ACAACCAGACATGGGTAGGAGAGAAAAGAAAAACATTCAATTAGACAAACTAGCAAACTAACTTAAGACAGCAAAATTACAATGTAGCGCCCATCTGCCC[C/G]CACCACTATGTCTGTCTTTTTTGCATTTTATTAAATGAATAAAAGGTGTAGTAGAGACTGGACAAACATGTTTATTTTTCAGCATCAACATCAAAATAAT
Pal12	PalAyuSNP3-155	37.23	T	C	AGACTCCAGATACATCCTCCACTTGTGTCTCCGCCTCTGACCCATCTCGGATCTCCCACGGGACGCCCCGTCTTGACCTTAGTCCCCCTCAGCAATGACC[T/C]TCTACCTCCTTTGGGGGGCTTCCTGTCTGGCTTGCCCAGCTGATAGGCACACTCTGTCGCTGATCTTGGAGAGACGGAGAGAGCGAGAGAGGCTGAGAAA
Pal12	PalAyuSNP3-154	37.23	T	G	TCATTGGCCTCACATCAAGGTGTAGTCAGGTGTAGTAACTGTACCTTACAATGAGATCTGTGGAGCTTGACAGAAGAAGCTATAAGGAGCGACGCCACGT[T/G]TCTGGCTGCTTGTCCATCAGTGAATCGGTCTTCAAGTCAGTTTGTCGTTCCTTTTTAAATTTGAGAATGTTCACTCTCTGTCTCTCAACATGTCTGTACA
Pal12	PalAyuSNP3-165	37.23	G	A	GGTTCTCCAGCCGGCCGACACGCCCAGGACTCAGGCTGTTGCTGGGGGTCTGATAGATGCTGCGGTCCCAGGCCAGTCTGCTGTGCTCCAGGGACGGGCT[G/A]AAGGCCTCCTGCACCTCCTCATCATCTCCCTCAGTGCTGTCGCTGTAGCTGTCCCTGCGGCCTGGGCTCTTCAGGTGCACCCTCTCCAGGGCTTCCTCCA
Pal12	PalAyuSNP3-176	37.23	C	T	TTCTGGAAGGAGAGAGGACTGACAGCAGTGGTGCAATACTGGATCTCTGCCAAATGACAACGACAGTGCAACAAGCCTACCTATGTACTTAGATGAAGCA[C/T]ATCGTAGAAATAGCATCACATGGAGTTAGGTTTCAGTTCAACACTTAGCTGTCTGTTCTCATAAGACTCTCTTCCTATACACGAATGACATAGTACCAGA
Pal12	PalAyuSNP3-169	37.23	G	A	AGAGAGAGAGAGAGAGAAAGAGAGAGAGAGAGAGAGAAAGAAGGACAGAGAGGGTGAAGAGGAAAAAACTCAAGCCCAGGCCCACACAGCTCAAGCAGAG[G/A]AAGAAGGCCCAGCACTGTCTCAGATCCTGGCCTCAAAGTCCCCTCCGCCTCCCTCTGCCTCCCTCCACCTCCCTTCTGACCTCCATGACAATCCTTTCTT
Pal12	PalAyuSNP3-157	37.23	T	G	ATACACACCCTCACGCTTTACAATAGATTTGACATCTATTGATGCCACATTTTCATGGATATTTCATGAACTATTTTCTATTCTGTGTGTTTCAGCATGA[T/G]GAAAAGCCATACTGCACCAACTGTTATATGAAAACCTTTGGTCCAAGAGGTACGTCTTCTGATGTCTCTGTTTACGAATAATCATTTCCACCTTCGTCAG
Pal12	PalAyuSNP3-163	37.23	G	A	TCACCGGCCTTTCATGCTCCAGAATGGAGGACTTCCCTGGCTCATACTCGAAGATGCTCTTGGGTTCGGCTCGGTACTTCCTGGTGTCCACTTTTCTATC[G/A]GGAGGACCCCACTGGTTCCTGGAAGGGAGACGGGAGCAAAGCCTCAGTGTGTGTTTGTGTGTGTGTGTGTCTGTCTGTCTGTCTGTCTGTCTGTCTGTCT
Pal12	PalAyuSNP3-170	37.23	A	T	AGAGAGAGGCAGAGAGAGGCAGAGAGAGGCAGAGAGGCAGAGAGAGGCAGAGAGAGGCAGAGGTGACAGGGAGTGCCACAGTGGGTGTCAGAAGACGACT[A/T]CGTGACCAGAGTGGGCTGGGCCTTGTTCTGAACATGCCGCTGTATTTCTTTTCAATTCTCTTGCACACACAAACACTCGTCATCACTCGCACACTCACAC
Pal12	PalAyuSNP3-161	37.23	C	G	GCATAATAGCATAGCAGTGCAGGGCACAACAGAACCAAATAAAAGGATGGATTGGTAGACTGAGTAATGGAATGTGAAGAGCTCATGTCTGCGTGTTTGA[C/G]TTTGTGGTGGTCAGGGACAATGCAAGTGAGTGATGTGTCTTGTGTGTTAAGTTGTGGTTCCCCTGCCTGCAGTGTGTCTGTGCTCTGGTCCTGGTCTTGT
Pal12	PalAyuSNP3-158	37.23	C	T	ATGGTGTTCCTAATAGCCTTCCATCAGATGGTAACTGGCATGTTACAAGTAAAAACTAATGTGAGCCAGTAGGTTGATGGATCAAGAAGTGGTCCTGTAA[C/T]TACAAGAGCAGAATCCACTGCTACCTTGTCCATAGGGTCGACTTCCGGCTGTCTTGATGTTCAGATTGACAGGCGTTGCACCGTAGGTTCTAAACATCAA
Pal12	PalAyuSNP3-159	37.23	G	C	ACGCTCCCACCTGAGGCAGCTGCACGTTCAGGGCTCCGCCAGGCTGCTGCAGGAACATCTGTCACCATGGAGACAAGTCAGTCAAGTGGCCAGCGTGAGC[G/C]TGTGTAGATGTGTGTGCGCGCGTGTGCGTATCGTACCTGGATGCCCTGTCCTTGCACCTTCTGCAGCTGCTCCTGGATGTTCCTCAGCTCCTCCTGCTGC
Pal12	PalAyuSNP3-150	37.23	C	A	GTACTTCAAGTCTAAAAGCTGGGTGGGTGTGTTGCTGGCTTGAACAGTAATCTAAATCTAGCTGGACAGCCCGTAGCTAAGTATGTAGCCTCATTAACTA[C/A]AATTTTCTGCAGCCTGTCGAAGTTGCACTAATTAAGGAGCCCACCGTAAATCCCTATGCTGTACTTGTTACCGCAAAATGTTACTATCGGCATGCGTTGT
Pal12	PalAyuSNP3-171	37.23	C	T	ACAGAAGGATCCTTTCAGCACCACAGCCAGGTAAGGAACAGAAAAACATCCACTTCCACCCGTGCTCAAGCTGACATGTGTGGACACGTGAAACACACAA[C/T]GGTGCCTATGGCTGAAATGTGATGTGTTAGAGATTCCACTGTGCACAGCAGGGTTTAAAGGCGTTTAGATGATGCTGGGAGATTAGCAGAACATGTACCC
Pal12	PalAyuSNP3-164	40.94	G	C	TGAGGATGAACTTGATTCCTCTTTACCAGTGAAAGCAGAAATCAGGAGTCTGTCCCCTGTCATGTTTGAATGGGGGTTTGACCAACTATCTCCCTTGCCT[G/C]AGAACCAACGTCTCTCCCCTGAATCTGTCGATTCAGACAACAATGAAAACCTTTTACATCTCAACCACTTGTTTACTGACATGAGGCCTTCTTCACCTGA
Pal12	PalAyuSNP3-166	40.94	T	C	ACAGTAAGTTTGTGTGTGAGTGTCTCCCAGTAAACACCCTCTTCTGTGTTCTGTTTGTAAGGCCGCTGTGTGTAGCCTTCTCAGGAAGTATATGTGTTTA[T/C]GGGCAGAAGAGGTCATCATTCAAGTTGGTTGCACAAATGTGTACGTGTGTGTAAGCATGTACAGTGTATGGATGTGCCTGTGTGTGTATATGGGAGTCCC
Pal13	PalAyuSNP3-189	0	C	T	GGTCTCATACCTGTACAATGTGGACCGCTGTTACAGCTAAGAAAATAAACATTGCATTGAATTTTCTTTCAGCTAACTGTCAACACACACTGGGTCATCT[C/T]GTACTGCAGCTTCCTGCTCCAATCCAAGGTCCAGACGGTTGTGTTGGAGCTGGAGCTGCTCTGCACTTATCCAGCCCTGAGGTCTGTCTACCACAGGGGA
Pal13	PalAyuSNP3-187	3.71	C	T	GACATGAAAGAGATTGCGTGGAGACGTCGCATGTATTACTAAATTGTGAAAAGAGTTTAAACTGCGTTCTGATTTGGAGAAAAAAAATACAGGCATGCGT[C/T]AGTTGGATAGCATCTGGTCTAGTCACTACTGTTCTGTAAACAACACCGAACGCTGTGCGATCGCCACAGCCTCTGACTGGTGTGGGCGGTGGTCTCCGAC
Pal13	PalAyuSNP3-191	7.42	T	C	GCACGCCCTGAGACTTGCTCAGACCAGCGAGACAGACAGACACGCTCAGACCAGCGAGACAGACAGACACGCTCAGACCGGGTGGAGGTGATAAGGAGGG[T/C]AAACTCCCAGAGGAATGGCAGGATCGAGGGAACACTAACGAAAACATAATGTCATTATGAGATCACCGCCGTGAGCAGGCATGCTTTACATTAGCTGACA
Pal13	PalAyuSNP3-188	7.42	C	A	CTGGTCTCATACCTGTACAATGTGGACCGCTGTTACAGCTAAGAAAATAAACATTGCATTGAATTTTCTTTCAGCTAACTGTCAACACACACTGGGTCAT[C/A]TCGTACTGCAGCTTCCTGCTCCAATCCAAGGTCCAGACGGTTGTGTTGGAGCTGGAGCTGCTCTGCACTTATCCAGCCCTGAGGTCTGTCTACCACAGGG
Pal13	PalAyuSNP3-186	7.42	T	C	CAGAACCTAGTAACCCAGGAGACAGCACAAGAACAGGCAGGACAATGTGATAGACAGCTGTCATGTGGGGTAGAGAGTTCATAGAAGCTGTAAGCGCTCG[T/C]TTCGGGCACATATGTGGAAGATCGATCTGAGGATCTGAACTTCCTCTCACTTCCTTCTTCTGTCTCTGCCTCCCCCTCTTCATTCCCTCTCTCTCTTTCT
Pal13	PalAyuSNP3-190	7.42	T	C	GTCTCGGAACACTGCCACTGAAAGATCCGACGAAAAAAACGGCCTCCAGATCTTGAGGAAGCCTGGCTGTAAGGAGGACAGGCGTGGAGAGCCAGATTAA[T/C]ACACACATCATTTAAATATCAAGCTTAGTCCAAGCACAAGTTTGGGGCATCAACTAATTGGAGTGTCTGTTTCTAGGTTTCATTAATAACTCATCTCAGA
Pal13	PalAyuSNP3-185	7.42	G	T	TTCTCCCACACGCCAGATGAACTCTGGACACACAGACAGGTATCATGCGTCACGACAGCAGTATCAGAGGGTTACAGGATGTTTAGCAGGACTAGAGTCA[G/T]GCCTAAGCTCTGGTTCAATACCACAGCTGAAGCTGCGCAGCACTGAAACACTTCTTTCAGAAGACTCTTCTCTTTCTCATTCCATCTCTCTCTCACTCCC
Pal13	PalAyuSNP3-192	7.42	T	C	ATAGACGGCCACGCCAGATTTGAAAAGTGGAGAGCTATAGACAGATCAAACGTTCAAAAGAATTGCTGACACATGAGAACGATATTTTCCGGTTTAGCTG[T/C]AGAAGCTAAACCCATATCGTGCCATCCAACTGTCCTTGTGTTGTACTGCAATTCCGGAGCACCAGCCTAATAGAACAATTAAATACTGAATTAATTATGT
Pal13	PalAyuSNP3-193	11.13	T	C	GGCAGGCGAATACACAGGGTCTCTCACACACAGCCACACACTCTCACACACACAGGGAAAGCAGTCAAACACAAACACACAAGGAAATGCAAACACTTCC[T/C]ATGTAACCAAGCCACTCAGTTACATGCCTTGTAAGTGTATACACTACATTTGAGGCATTCAATATTGACTTCAAGCGAAGCGTGCATCTGGTTCTACACT
Pal13	PalAyuSNP3-196	11.13	G	C	CAGAACATGCTTGGACAGTTGGTCGTCACGCTGTAGGAGACAGCCTGATTACGATTCCAGGCCACTTCTGCATCCGTGTGAATTCCTGAGTTATCATTAG[G/C]CTTCATCATCACAGTACAAATACATGTCTGTGTCCAGTTTATTTCAACAGGATCTAAATGGGCAACGCTTGTGTGATGGCTCGGATTAGCAGTGGCTACA
Pal13	PalAyuSNP3-194	11.13	C	G	GAGGGGAACCAGAGCGGACCTGAGGTTCCAAACCGCATCTTCTCCTGTGCCACCAACCCGGAGCCGTCAGATTCAGCCGTGGAGAGAGACGAGATGACAA[C/G]ATCCTTTAACTGGTTCCCATATCTGATTCTCTTCCTAACAAGGAGCTTATTTCCAAACGGATGCTACAAACTGCCTTGCTGCACTTGTTCTGTCGCTAAC
Pal13	PalAyuSNP3-197	11.13	G	A	CTCATTTGGGTCCGGCAGCAAACTGATTGATTGGTCATGTGGGGTAGAGGAGATGATTGATTGATTGAGGTTGGTGAGGTGACAAACAAAGCAACGCCTT[G/A]CCCATCAAGGTGCTGGCCTGTCACTGACAATAACCTCTGATCGCTTCTGCACCTTCTCTCCCTCTTTCTCTGTGGGTTCTGTCCACCACGCCATCCCCTC
Pal13	PalAyuSNP3-195	11.13	G	A	GAACATGCAGAGACTGTCCAGGCTGCACAGGGATCAGCCAATGAAACCACTGGACAGAGCTCTCTTCTGGATAGAGTTTGTCATGAGACACAAAGGTGCG[G/A]CTCACCTCCGTACAGAGTCCTACAAAATGCCCTGGTACTCCTACCACTCTGTTGATGTTGTTGTGTTTTTACTAGCAGTTTTGCTCCTTACTCCGCTGTC
Pal13	PalAyuSNP3-198	11.13	G	A	CGCCTTGCCTCCTGCACTGGAAAACACCTTCAGGTCTGACATTTAGAGCGAAACAGCCAAGGCAGCGAGCGACACATGAAAGGCCGTTTAGCGAAAGCAG[G/A]CGAGACCGAAGGAGTCAGTCAGAGATGAGGAGAGGATGAGGGAAGGGTAGCGATGCTTCTCTGGTTCCCTGTCTGCTCTCTGCAGGTTCACACATAGGAT
Pal13	PalAyuSNP3-200	14.84	C	T	CAAAGTAATAGACAGAGCGAGCGAGCGAGTGAGAGATAAAGCCAGCCAGTCAGGCAGACTTGAGATGAGAGAGGGAGCGAGAGGGAGCAAGATAACTCCC[C/T]GGTTCTCCTGTTGCATATCCAGCACCACTGGGGGACAGAGGGCTCACCCCAGATCATGTTTTCTCCCTTTTTACAATCGCACATACACCTGGCAGGTTTT
Pal13	PalAyuSNP3-201	14.84	T	C	GCAGAATGGGGAAGGAGATGGCGAAGGAGGAAGAGGAGGAAGAGGAGGGGGGAAGAGGTGTAGGAGGGAGGAAGGAAGGAATAGGGGAAGAAAATGGTAG[T/C]GGTGAAGGAGGAGAGGGAAGTAGAGAGGGAGGAAGGTAGCTAGCTGAGGAAGAAGACGAGTGCGTGTCCAATGTTCTGGGCTGTCAACTCAGGACAGGAA
Pal13	PalAyuSNP3-199	14.84	G	A	GGACTGTTGACAGCAGGGCTTATGTCACCTAGTGGGTAGCCTAGTGTGGAGCACTAGGTGTACTTTGTCTCTACTCCTGATCCAATCAAATGACTGGAGT[G/A]GAGAGGGGAACACAGCTTGTTGACAGTGCTGAGGTAAACATATTGGAGACAGATAGAAAAAGGACAATGCAGACACAGCATGGCAAGCTTCTCTCCTCCG
Pal13	PalAyuSNP3-202	14.84	C	T	CTTTGAAGTAGGACAGGAGACTCTCTGTGGCTTTGTTACGTACACGGGCACACACGCACACACATGCTCACACACATTTGCACACACACATACACACATC[C/T]TAGCCCTGAAGCCTCAGCATTGGTCGTGGGTGGCGTTCTGTTTCACGGTCACTGGCTTCTTTCAGAGGACAAGGAATGTTGCATTGTGGTTAAGAGGTCT
Pal13	PalAyuSNP3-214	18.55	A	G	GAAAAGCTGTACAACGTTTATCTGAATAAAAATGTCACGCCTGCTTAAATTTACATTTCTCTGTAACGAGGCACTCCCTGACAAGGCGTGAAGAGGGGGG[A/G]AAAAAAGCAAAGCAAAATAAAGTGTCCCAAATTAATATATATTTTTTTCCCCTGTCCAATGTGTGGCACAATTCATCACAATTCAGCGCCTGGGCACCTA
Pal13	PalAyuSNP3-1166	18.55	T	C	AAAGCTAGGTCTGCTACCATCATTAGGGCCACACTTTGATTCAGTGTAGAGCGCAGAGCCACTTCCTGTCCATCCTAAGAGATGACTGGTGAGCCCAGGC[T/C]GATGTGAATATCTGTCGTCTGTTGTCTGTCTGTCCTGTGTCTTTCTTGGCTTCACTGAGCCGGAGAGATTGACTCTGTGGCTGAAGAGAATCTGGTAAAA
Pal13	PalAyuSNP3-206	18.55	T	C	GCAAATTAGAAAAGCAATTTAGTAATGGCGTAAATTGTACACGTGGTGGCAGTGTGGACGTTTGTGGCTATGCAATTGCTGAGACAGTCCTAACCATGTG[T/C]ACTTGGGTAGCACAGGGACCGAATGCACCAATGTAAGCTAAATCAACACTTCGAAGTTGCTCTGTATGTTGATATTTGGTAGGCTACTACAGAGCACTGT
Pal13	PalAyuSNP3-205	18.55	T	A	CACTCAGTATGGCTGGCTTAGTCATCCCATCACAGACAGTCTACACAATACCCTCCCCTCTCTACACAACACCCTCCCATCTCTACACAACACCCATTCC[T/A]TCTCTACACAACACCCTTTCCTTCTCTACACAACACCCTCCCCCTCTCTACACAACACCCTTCCCCTCTCTACACAACACCATTCGCCTGTCTACACATC
Pal13	PalAyuSNP3-204	18.55	C	T	GGACATAACAGCAGACAGAGTAAACAACCTGCACTCAGTATGGCTGGCTTAGTCATCCCATCACAGACAGTCTACACAATACCCTCCCCTCTCTACACAA[C/T]ACCCTCCCATCTCTACACAACACCCATTCCTTCTCTACACAACACCCTTTCCTTCTCTACACAACACCCTCCCCCTCTCTACACAACACCCTTCCCCTCT
Pal13	PalAyuSNP3-203	18.55	G	A	ACACGTATATATGCTTAATGAGTCCCTGTAGACTCCTTTCCGTGATCCGTACTATCCTGTGCGTACAGACACACACACATACACGCTCCCTCCTCTGCGG[G/A]CCAGTTCCCACTTGCAACACACGCCTATCCTATGATGTAGCTGTCCCTAAACCTGGCTCCACACCCTGCCTGTCTAACCACCTACCTGCTCTTCTAACTG
Pal13	PalAyuSNP3-211	22.26	T	G	AAGGGCAATTTGGTCAAAAGAGGAGGGGGGGGGTAAGAGGGGGTATGAGGACAAGAAGGGGACAGCGGAGAGAGGTTCAGAGGTGGAAAGAGATACCAGA[T/G]ACCAAGCTACATTTGAAGGTTACAATAGATACACGCTATCCCTCAAAGACGTGTTTTGATCCTCTGTCTCAAGTCCACATCACACAAAGCGCTACAACTC
Pal13	PalAyuSNP3-209	22.26	T	C	ACTGACAACTCAATCTTTAAATTGTCTCTTTTTACACCGACAGTCCATCACAGAGTACAGAAAAATGTACAGAATGGTCACAATATTCTGGAATAGAATG[T/C]GACTCCTGTTAACCCTGCCTGTTTCGAGGGAGCTAGGAATTAAACTATAACATTTATAAAATGGCAGCTTCTATCAGTTGTCTACCATGTAGTGGTAGCC
Pal13	PalAyuSNP3-212	22.26	G	A	AGTGTTGGTCTTCTAATGGTCACTGATATTTCGAATATTTGACCCAATGATGAAGCACACTCAACGTCTACCAGCCAACCACGTTGCACCATTTTGAAAC[G/A]TTTCTCAATGTTATTCTAATCTCTTTCTTGCTCTCTTTCTTTTTGCTCTGTCTATCTCAGGCGGCTGGCAGGAAATGATCTCTCCTTCATCCACCCTGAA
Pal13	PalAyuSNP3-216	22.26	A	G	TGACTCACTCAGCTGCACCGTTCTACTAATGCACAGAGCCAAAACACCAGCGAGATACGCTGAGCGAAGTCTCGCCAGATCTGTATCACGATGGAGTCTT[A/G]TCATCTTGCTGCTTATCTCTCACTCTGTCTCTCTTTCTTTGCCTCTCCCTAGCTCATCTTTATCCCCCCCACCCTCCTCCTCTTTCTCTCTGTCTCTCTC
Pal13	PalAyuSNP3-207	22.26	G	C	TGTTGAAACACACTGCTAGACATGTGCGAGTTCCTCAAATGGTTTCAGAACACACACAGCTAGAGAGCAAGTATCAGACAGCACAAGAGCAGAGCTGTAT[G/C]ATTAGTATCAGTCTAGATTCGTTCAAGCTCTGCTTGACAATTGTGACCGCATGGTCCTTTTTGTCCCCTGTCCTACTGTCTATACAGTTTTTCACGGTCG
Pal13	PalAyuSNP3-208	22.26	T	A	TGATGTAGGGAAAAGAGACACGGGTATCATGGAACGAGAGGTATGTCAATAGCTCTTCACCTTTGTCAATACCACTTAGCCATTCGCTGGCACTCAGGGC[T/A]GGTTGTGTCCCTGCTGTCATTGGATAGATGTCCTCCTGGTAGGTCTCCGACTGCAGCACCAGAACAAAGTCACAATGAGACTATCAAGTTTGATTAATGA
Pal13	PalAyuSNP3-210	22.26	A	T	TCAAATACACCTTCCAGGTGAGATGGAAACAGCTGGTGCATCATCTCTACTGACACAGACTGGAGCACGCACACTTCCCACTTCCAGAGTCCCATCCAGA[A/T]TGCTTTCTCTCTGCTCCTCCCCACAATCCCATTCAGAGGAGTGGTGCTCCTAACCAGGAACCATTTCCTATAGTCTCCCAAATACGTCAGTTCATCTGAT
Pal13	PalAyuSNP3-215	22.26	C	T	TCATGAAAAGCTCCAATTGGATATGTCGTCCAGTTCTTTGGCACGGTGTGCAAGGGGGATAACGAGGCAGGTGGCGGCAGGAAGGAAGGAGGCAAGGCTC[C/T]GTCACTCTGGTATCCTCTTTTTCACTGTCCTGTGTCGTTTTCAAAACAAAGTCTATGGGGCACCAGATCTGGGTGTTTTGGTAAATAATTAGGGCCTTCT
Pal13	PalAyuSNP3-213	22.26	T	C	ACATTTGTACAAATCAATGGCAATATGGACATTATTTAATTGGTATGTCAGTGTGTATCTCTTGCGTTAAACATGACGATAAGGAAGACTGACAGTGGCA[T/C]AAGAAAGCTAGTGATCCCTGCGTCCAGCCCACGACAGCCCAGCCTGCTGTTATCGTCACAGTGCTGACAGATCCTGGCTCAGAGCTCTCCGGACACCAGG
Pal13.2	PalAyuSNP3-178	0	T	A	GCTGTTTGCTAATGAGTTCCAGAAGTACTCCTACTGCCCCAGAGAGAAGGGGGAGACACAAGACAGGTGGCAGACCAGGTGAGTTACCTGTACCTGTTGG[T/A]TACTGTATCTGCTGGTTACTGTATCTGCTGTCTACAGTATCTGTCACACTGAGACCACATCATGAAATGTAATTGAGAGGTGACTAGAACCACTGTTGAT
Pal13.2	PalAyuSNP3-1294	0	C	T	GGCTGACGATGACAATCTCCCTCCCCCAGGACACACACCGCCTGCTCCTTCTCCCACCCACGCACCCCTGGCAGAATGAGACAGCAGAAAACCAAACAAT[C/T]GTCCGGGGAAACAGTCTGACATGTTTTGACTGCCAGCATTATGAGGCTTAATCAGAAACACCGATCAATACAGCTGACATCACTGAAACAATATACAAAG
Pal13.2	PalAyuSNP3-1164	0	T	C	AGCACACACAGTACACACACCACACTACCTGTTGATGAAGGCAAGGCTGAAGAACAATGCAAGGTAGAGAATGTTTAAAGGAGTCTAAATTCAGACTTGA[T/C]TTGAATCCTACATTTGACGGACTACATACATGCAGAGTTGACCTTATAGAATATAGAATTACAAACTAATAACGGCCACTAGGAGGCAGTCAATCCCTTC
Pal13.2	PalAyuSNP3-179	0	A	G	GGTACAAATATCCTACTTGTGTAGCTCAGGCTCACCTGAGAGGGTCAGAGGAGCAGCTGAGCTCCAACAGCAACAGTTTAGCACACTCAGACAGCAGAAG[A/G]ACGTTCAGGTGTTAATGATTGTTGTGCGGCTGCTGGCTTCAGCCTCTAGTGTAGCAGCGACTGCTCTCAGTCTAGTCTGGAGGATTAAACTATTCAGCGT
Pal13.2	PalAyuSNP3-1301	0	C	A	AGAAAGAGAAAGAGAGGGAAGAAGGGGGGAAACACAGACTATCTGTTGTCTTCCAGTACAAAGAGCAACAACACAATCTCAAGACTTTCAGTTTTAGTTC[C/A]GCTATTAGATGAGCTATTCTATGTTGCTCTCTGATTGGCTGTTCTATATTGCAGTCTGATTGGCTGTTCTATATTGCAGTCTGATTGAATACTGCGCGTC
Pal13.2	PalAyuSNP3-112	0	G	T	AATCCTCTGGCATTCTTATAGTGACGAGATACCGAGCGCACTAGTTAGTTTTCAGATAAAACTAGTATTGTCAACATCTTAAACCTCGCATCCCATTTCG[G/T]GGCATTTAATGTTGAATGTCCCTCCTCTGTCTACCTGTGTCCCACCGTAGTATTAGAGAGACCTGCAGACTCACGAAATTGATAAACGATAAGTCACGTT
Pal13.2	PalAyuSNP3-217	3.71	T	C	GCAGCGAGACCCCTTTGCGAGTCTCTGGAGGTGTATTTCATCTCACATAGACGCTGTGTGTGAGGAGCTCGTGGAAGACTTGAGCCCAACCATCAATCTC[T/C]TCAGCACACGCTGATCTCCAGAACTCTCCATCGCCGCTGTTCCTTCTGTCTAGGCTGTTGTGGACGTCCAAACGCATCCGTCATGAACACTTTCCCAATC
Pal13.2	PalAyuSNP3-234	3.71	C	A	GACCAGCGGACATCGAGACCAGCTTTGAACCATCACCTTCCCATGACAGCGAACGAGACAGCTGGCGGAAATGTTCGCGTTATGACATGTTGAAATACAC[C/A]GACGATATAAAGTGAAAATACGCATGTAGTAGTATGTCATCTTATGTGCAAATAAACATGTGAACTGTCAGGGGGTGGATGTATGTGTGTTTGTTCATGC
Pal13.2	PalAyuSNP3-1177	3.71	C	G	CTGAGAGACAGGCAGACTGACGGAGAGACAGCCTCAGAGAAAGACTGATAGACAGGCTGACAGACTGAGAGACAAGCAGACTGACTGAGAGAGAGACAGT[C/G]TCCTCTACATTATCCTCAGCCAGTATCTGGTTCTAAAGTCTCTACCTTCCTCTGCCGTAACCTTCATCAGATCCCTCTCTCTCTCTCCCTGTTTCTTTAC
Pal13.2	PalAyuSNP3-1168	3.71	T	C	CTGACTCGTGGCTGCGTGATGTCACCGCACAATGGCAAGGCGACAGGCCGTGACATGGCTTTGACCCTGAACCGCTCAGCTTCCTTTTATAGAGCCCTGT[T/C]ACCATGGGAGCTCTAACTCACGCTCTGGACACTTGCCAACACTCCCAACTCCGACTCTCTCTCTCTCTGTCCATCTCTGTCTGTCCGTCTCTGTCTGTCC
Pal13.2	PalAyuSNP3-1157	3.71	A	G	ATGCCTTCCTGTTAAAGAAAGAACCTTCTCGGCTCCTAAATTTAGATTTGAAGTACAACAGCGCGACACGGAGGAAAGCGAGACCAAGACAGCTGGAACC[A/G]GACCTTTTATCCACCACATCATCATCATATCCCCTCACCAGACCCTCTCTCCCACCAGACGGTCTCTCCTCTACAACATCATCATCATATCCCCTCACCA
Pal13.2	PalAyuSNP3-1260	3.71	A	G	CGCTTTAGCGTCTATAATCCGAGACCGGCTTGCATTGTGAAGATCGGTATTGTGTGTCACTTCTGACGATGAATGACGTGAAATGTGTCTCAGAAACTGA[A/G]TGAAACCTTTCGCTTTGAGACTGAAAGGAGGATGAGATCAGCATCTGTTTCCATTTTGACATCCTCTCGGTCCTTCTGGTCCTTGTTTGGAAGAACTTTG
Pal13.2	PalAyuSNP3-1065	3.71	T	C	ATCCGTCGTACGCGCGGCAGGGCCAGATCGAGGTGGGCATCCTGGCGAGGCTGAGCGGCGAGAACGCGGATGAACACAACCTGGTGCGGGCCTTCGAATG[T/C]TTCCAGCACCGTAGCCACACCTGCTTGGTGTTTGAGATGCTGGAGCAGAACCTGTACGACTTCCTGAAGCAGAACAAGTTCAGCCCGCTGCCTCTGAAAG
Pal13.2	PalAyuSNP3-218	3.71	G	A	ACCAGGTGATCCATTCTGACAGCATACAGGTGGACGCATCTGAGGAGAGGGGGAAGGTCAGAGGTTGAACCACACAGGCTCATCTATCCTGACGATGATC[G/A]TCTGTTCACCCCTGTGTTTGAGGGGATTTGAGGTATCGTATTCTGGCGCTAGTACGGCCCTGTTCGGGTCCTTGTCTAGCCCTAGTATGGCCCTGGTTTG
Pal13.2	PalAyuSNP3-184	3.71	A	C	TCCCCACCTTGACTCACCTGCACAACTTCGCCAGCCGGAGAGCCAGTGAGGGTTGTGAGCAGTGGTTACCTGTCCGCTTGGTTACCGACAACGTCTACAT[A/C]TCACTCCTTCCAGGTGCCCAGATTACGCATTCTCTACACCTTGATACACCTTCACCTGTCGCTCTGCTCAGTTACTAGGGTGAAGAATGGGTCAAGTGGG
Pal13.2	PalAyuSNP3-1066	7.42	C	T	CCACATCAGGTACATGAATCTCTGGGACGGCAGAGGAACAGAGACAGAGCAAAGAGGACAGGCTGGATTGCAGGTCGATAGAGGTAACTGTGACCATGTT[C/T]GTAGCCTGACAGGGTCAGCAAAGGGTCACTACTGCTGTGGAGTTTAGGGGGAGGGGCTGTTTCTCCTCCTCCACGGCAACAGACAGACCTGCTTCCTCAT
Pal13.2	PalAyuSNP3-181	7.42	C	T	TCTGCATCATCCCCCAGTGAAACGTGGCTGTTTCCTGGGGTTTCCTGGGACACCGGGTAGCCCAGCGAGATGTGGATCTCCAGAGCAGGGGGTCCCAGAC[C/T]GGTGCTGATGGCCCTTGGATAAGGCCCTTGGATGCGGCCCTTGGAAACCCCTTGGATAAGTGCCCTCTGTGGTGTTGTTTTTGTGCGGATGCTATCTGAT
Pal13.2	PalAyuSNP3-182	7.42	G	A	CTGGGGTTTCCTGGGACACCGGGTAGCCCAGCGAGATGTGGATCTCCAGAGCAGGGGGTCCCAGACCGGTGCTGATGGCCCTTGGATAAGGCCCTTGGAT[G/A]CGGCCCTTGGAAACCCCTTGGATAAGTGCCCTCTGTGGTGTTGTTTTTGTGCGGATGCTATCTGATCCGGTCAGTCTCTCATCTCTGTCTCTCCCCCTCC
Pal13.2	PalAyuSNP3-180	7.42	C	T	AAACACATCTACGTAACTGTTCTGTTGTGGACTGCTATAGTGCTGGGTTTCCATGCAAAGCAGAGGAGTAATGATTTGCAGAGACAGGGGAGGATATAGT[C/T]CTTGGTAAACAGAATATTTAGTCACGGTTCAGCTGCAGACGGGCCTGGCTCTAGGCTGTTTTCCTACCTTCGCAGTCTCACAGCAAAACCCCAAATAAAT
Pal13.2	PalAyuSNP3-183	14.88	A	G	CATTATCGTTATACAAGAGTGTGGAAGACAAATCACTAAGACGCTCACCCACAACTCTGTAGATCCACTTGGGCTTGTTCTGCCACTGGACACCCAGGAA[A/G]TAGACAGGTACCCCTGTGAGCATGATAACCATGCCCAGCCCACACACCACTGGCTCAGAGTACAGGCTAAAACACAGCAGCACGGCCCAGAACACCATGT
Pal14	PalAyuSNP3-227	0	G	A	AGATGGAGAACAACAGGAATCAGAGATGTTGTCAAAGCTCTAGCAACAAACTTGAGATTCCCTGATCACATGACTCACCCCGTGGTCCTACACCATCTCT[G/A]GCGTCTCCTGCCGTATCTCCAGACTCAGGCTGGAGCTGGCGACTGAAGCTAGCTGGTTTATCCTGGACTTTCCTGGGCTGTGGTATCAGTGCAGCTACTG
Pal14	PalAyuSNP3-231	7.46	T	A	ATAGTTCCTCCTCCTCCTCCAAGCTGAGCATGCTTGGTCCGTCATCATTAAGAGTGAAGATGTAGATGGACAGACTGCAGTTCTTTAGGTCCATAGGCTG[T/A]ATATGGATTCCAAATAAATCACAGGTTCAACATCAGTAACATGTCTAGATAATAATTTAAAGACTACTGTCTATTGTTACAGAAGCGTCTAAAACTTCAC
Pal14	PalAyuSNP3-221	7.46	T	G	GAGGACACTTGAATATCTACCATTACAGGTTCACCTCCTGGCTCTTCTCCCTAGTTCCACTCAGAGCTCCTTCCCCTCCTCGTTGCCTTTCCTCCTTCCC[T/G]TTCTCGTTCCCTTCACTCTGTCTCCTCCCTCCTTCTCTACCTATCTCCCACCTTCCTTCGCTCTATCCCTTTATCTCCTCGCTCTCCTCCTTCCATCCCC
Pal14	PalAyuSNP3-226	7.46	A	G	GTGGGAGACTGACACAACACAGACACACTGTATTCAGGACAGGCCCAATGGGGACAATCCTTTTATTTAGCCATCGCAGAAAGTAAACAAGGAGGGCAGA[A/G]ACAAACATGGCCGCCAGAGGGCTATATGGTGAAGGCGATGTTTGTTGGACAGTAATGGACAAGGGGACCACTTTTACCTTTAGTTTTCTTCGGACTTTTT
Pal14	PalAyuSNP3-230	7.46	G	A	ACACGCTCCTGGCCTCCAAACCCCAGCATGCCTCTCCCCCATCCAGATGCTTCCCTGAGTCCAGGCTGTTCAACAGCTCCTCCAAGTCCTGAAGACAGAC[G/A]TCTCCCACCCCCTGCCCCCCTGTGGGACCTGGGGTCACACAGGGGGATAGCTGTGGAGGACAGCTCACTGACACCTCGTTCAGCTGTTTGTTGAGGGGGA
Pal14	PalAyuSNP3-1155	7.46	C	T	GACAGACGAATGGCCATACTGCATCCCGTGCTACGACACGCTGTTCGCCAACACCTGTGACGAGTGCAAGGAGCTCATCGCCCATGATGCCAGGGTGAGG[C/T]TGAGTCAGAGCATGATCCTATAGTGAGGCTGAGTCAGAGGCAGCCATTATTAGGACCCTTCTAAGCTAGTTAACATCAGGATGCTGTCTTCTAAGATAGT
Pal14	PalAyuSNP3-232	7.46	A	T	CTCTCTGCCTCTTTCCCCACCTTTGCTTTTGTCTTTCTCTGCTTATGTCTCTTTCTATACTTTTGCATCTGCCTCTTTGTCTCAATCTCTGTCATTTTTC[A/T]TTCCATCTCTGCCTCAATCACTCTGTCTCTGTCTGAGTATATCTGTTTCTGCCTCTGTCTATATTTACTGTACCTCCTTGCTCTCTGCCTCAGCCTCCAT
Pal14	PalAyuSNP3-222	7.46	G	A	GACTCCCCCAAAATTTCGAGCCAGCCAGGAGTCGAACCTAGAATCTTCTAATCCGTAGTCAGACGCGTTATCCATTGCGCCACTGGCCCATCTCCCCAAC[G/A]CCCTGCAACCTAGGCCACTAAGACTGATGTCGTTTCTACGTCACCTGGTTGTCTGTTAAGTGCAGGACTGTCTTCTTGTATGATATTACGTCAAACTCCA
Pal14	PalAyuSNP3-485	7.46	A	T	AAGAAGACAGACAGACAGACAGACAGACAGACAGACAGACATAAAGGAGATGAGAAGAGACAGATTTTTTTCAATAGAGAAAGACAGAGAAAGAAAGAGT[A/T]ATAGCGAGATATATAGAGCGAGAGAGCAAAAGAGAGATGGAGAGAGAGAAGAGCGAGGCAGTGTGTAGGAGGTTTACGCATCATTAGCAGTGCTTCATGC
Pal14	PalAyuSNP3-223	7.46	G	A	TGATAACATGTTAGCACAGAATGATAACATGCTGCTTCAGGAGCCATGCCGACGCCACAGGATCCCAGAGGTCAGATGAGGTCAGCGGAGGTCACAGGCC[G/A]GAGGAGGAGGGCTGCAAGAGGACCCTGACTGGCCAGGGTCACCCTCTTCCCTTCGGGAAGGACAATGGCAGGAATGTCCAGAATGTTCCTGGAGAGTGGA
Pal14	PalAyuSNP3-488	7.46	A	G	CACTCTCTCAATCGCTCTCTCTCTCTCTTCCTATCTATATCCCTCTCGTTCTCTGTAAGTGTCTTTGCCCTTTTCTCTTCCACACCCGCTCACTCCCTCC[A/G]TCTCTCCTGCCCCGTCTCTCAACCGTGAACACTCCCTCTCTCCTGTTGTCTGTCTGTCCCTATCTCTCCATCTCTCTGACTCTACCCACCCACTCTCTCC
Pal14	PalAyuSNP3-229	7.46	C	T	GTGGAGCCACGAGGGAGTGCTGATACACAAGGCTGAGGAAGGCTCAAGAGACCAAGGAAACTAGACTGGACATGACACAGCTGACACTTCCCACATGTTC[C/T]CTCAAACACACACGCTGAGAATCCTGTCTGTCTGTCTGTCTGTCTGTCTGTCTGTCTGTCTGTCTGTCTGTCTGTCTGTCTGCACATCTGTCCTGAAGTC
Pal14	PalAyuSNP3-487	7.46	A	G	CCACGCCTCCACACCACATCGCAGCGAGGAGCGATGAGGAGTGACCTCCCTCCTGCAAAACCCTCAGGAGAGACCAGAGGGACGCAGGCAGACAGCAGAT[A/G]AATAGAGTTATCCATGCAAATACAGGCCAATGTCCCTGACTCTCTCTCTCTCTCTCTTTCTCTCTGACTCTCTCCTTGACTCTCTCCCTCCCTGACTCTC
Pal14	PalAyuSNP3-228	7.46	T	A	AGGACATCTGCACGTTTCATATTGAGTGTGTGGACGTCATGGAAGACTAACTGCACCCTGGACCAAGTAGCCAGCAGAGCAAGAGCATGTATCCTTTGGG[T/A]TGGGGTATTAGGCCCCGGGTTTGATTCCGGCCAAGGACAATTTCTGCATGTCATCCCTCTCTCTCTCTCCCTATGTTTCCTGTCTCTCTCGGTCACTTTC
Pal14	PalAyuSNP3-220	7.46	G	A	GTGTTTGCGTAACTCTCTCTCCGATCTCCAGCTGACAAACACTGAGAAACCCCTGCAGGCAGCTGCAGTCCTGCTCTGCGTTGGTGTCGAGACAGACCCA[G/A]ACGTGTGTCTGGAAGTGATCCACATGTTCACTCAGTGGACGTTTTCATCCAACGAGACATAAAGAGGGGGATCTGAACCTGCGACTTTTTGATTTCCCAC
Pal14	PalAyuSNP3-224	7.46	C	T	GGTCGTCACGAATCCAGTTCAGAGAGGTGTTACTGCTACTACAGTGCCAGACAGTGGTTCAGTGCTGACCTATCAGATAATGGCTTCTTGTTGGGACTTC[C/T]TGTGTCTGTTAGCTAGTGTCTCCTACAGGTCTGTGTCTGTTAGCTAGCGTCTCCTAGAGGTCTGTGTCTGTTAGCTAGCGTCTCCTAGAGGTCTGTGTCT
Pal14	PalAyuSNP3-225	11.17	T	G	GGAGAACACAGTCTATTATAGAAGACAATAAGCCAAGCAATTGGAAAAACGAAATCCTTTCAAAAAAAACGTTAATGACTTAAAGGATTGTTCCAAATCA[T/G]TGTGTGAACGGGTTTCGTGCTGCTTTCAACATACCAAACACTGTGGTGTCATCTACATAGCAGACTCCACACCTGTGGATGGTGAGTGGTGAGTGATTGG
Pal14	PalAyuSNP3-237	11.17	G	A	ATGACTGACAGCCACACAAAGGAAGCAGCTAGGCTGAGCTTGTGACTTCACGTGCACATAATCCTCCATGGATAATAAGAAGAAACTTGGAGAGATGTAT[G/A]ACAGCAGTGTGTGGGTAGTGTGTGTGTGTATGCTCATGTATGAATGTGCAGATGCAGCTGCATCCATTCTATGCGCATTCCCTTATACTGCTGGCTCCCT
Pal14	PalAyuSNP3-243	11.17	C	T	ACGCGCACACACACACACAAATACAGTCGCAATCAATACAGAATGAGGACGTACAGTATGAGCCACAGCTGCACATGGGGGTCACGCTAACAAAAGTGGT[C/T]CGTAAATACGACCTCACTCCACAAGCGCTGTCTGATTGGTCCACACACCATTGGAAAAGGCCTCCTCCGTGATCTCATGATAAAGTTCACCATGCATGGC
Pal14	PalAyuSNP3-241	11.17	G	A	CAGGAGGTTGTGGTTTTAAATGGACATCCGTCTGCAAAATCAAGACAGCAAACAAACTTAGGCGCAACAAAAATCACACTTGTACTTAGCGGAGCTCTAA[G/A]AGACGATCCTAATGCCCGACAGGCTGTAACATTATGAAACATAAAAACGTGACATTACCCGACAAATGAAAAACACAATCTCACACCTTCAATACATAAG
Pal14	PalAyuSNP3-235	11.17	A	G	AGGATTCTGAAAAGCTATGAAAGTGCTGCCTGGGCCCAGCAGTACCAGCAGAGCCAGCCAAGCCTCATTCAAGGGCCCCAACCTGGACTTAGCCAGGGAG[A/G]AGGTGATGTCATAAAGCCAATGGACATCCTGGAGGTGGACCACCTGTCCCTTAACCCTTCCTGCATAAAAACACAGACACACTATCACATCCACACACCA
Pal14	PalAyuSNP3-238	11.17	T	C	TCCCACACTCACTACCAGGTGATAGTTTGGGGGCTCCTGGACATTTCAACTCATTTCAACTCACAGATACAGACAGCCAGACGCGAAAATAATGAAATAT[T/C]GGGCCTTTAGCTTGAAGCCAAACCCAAGCAGATCTACATTTAATTATACGCCCTCATACTCTCATAGTAACCACAGGGATATGCACACACTAACACACAC
Pal14	PalAyuSNP3-233	11.17	C	T	GGGTCGTTGGGGGGAGTGGGTAGTTTTTGTGCAGGTGTGTCATTCTGCATGTCAAACTGTGAATAAAAGTGGTTGAGTGTGTCTGGGAGGGATGTGTCAT[C/T]ATCAAAGGCCTGTGGCAGGGGCTTGTAGTCTGTGATGGTCTGAATGGCTTGCCACAGACTCCGTGTGTCCCTGCTGTCTGTGAAGTGATTGTTGATTTTT
Pal14	PalAyuSNP3-236	11.17	C	T	TTAGCAACCACAAACGTCATGCTTACGCAAACACGCAAGTCAAAACAGGCGAGCCAAGAATGTGGCATCACTTTCCAGGGACATTTAACAAAACAATGGA[C/T]TTGACAGATCGATTTTTAATAGGAAACAATGAATCTTAATCCAAGCTATGATAACAATTGAATGCAGGTATCTTTGTTGATGGTCTGCTGTCCCTGTCCC
Pal14	PalAyuSNP3-486	11.17	G	C	AAGCGGAGGCTGCAGTGACAGAGCTGGCGCTACTGCCTGTGACAGTGTATGTGTCTGCGTGTGTGTGTCTGTGTGTGTGTGTCTGTGTGTGGCTGTGTGT[G/C]TGTGTCTATGTGTGTCTGTGTGTGTGGGTGTGTGTGTCTGTCTGTGTGGGTGTGTGTGTCTGTGTGTGTGTGTGTGTGTGTGTGTCTGTGTGTGTGTGTG
Pal14	PalAyuSNP3-239	11.17	A	C	TTGAGAGGATGCGTATCAAGCTGATGTAGCAGAAGCAGCAGGTGATGAAGGGGAAGCAGAAAAGGACCAGGAACATCTCCAGGCGCACTGAGAGAAGGAC[A/C]CGGAGCTGCTTGTCAGAGAACTCCTCGTAGCACTTTGTCTGTGCGTGGCTGGTGTTGGCTGTGTTGGAGTAGTGCATTATAAAGACCACACTGCAGTGAG
Pal14	PalAyuSNP3-240	11.17	G	T	AGTTGCACGCGTAATAGGGAGACAGGGTCCTTATCAAATAGTGGGAGAGGTCTGTGTTGGCATGTATTTGATAAGAACTGTATGTTGCTTGCAAGCACCA[G/T]AGTTAATGTTATTTTCTCAACTGTGTATCAGTCTGTCTCAGTTGTTTTTTTGAATGAAAACATACAGGTTGACAGGGATGACAATATATGACCTAGTGTC
Pal14	PalAyuSNP3-254	14.88	G	T	GGATAAAAAAAAAGGTATTGCGTAAGCAGTATGCTACGTTGTAAAATGAACTAATTATTGGGACAGAGTGACACAAACTAGCCTACCCCTCGTAAGTTTG[G/T]CTGTAACTTTTATTGAGAATACCCTCTTATGTTATGATTTTCTCTCTAGAAGTCTCTAAAACGATATGCTGTCTCTACATGTTGCTAATATATTTTCCAT
Pal14	PalAyuSNP3-251	14.88	T	G	CAGACAGACAGACAAACAGACACACATACAGACACACACAGACGCATACTTAGGCACACGAAAACAGACTCATAGGCACGCACCCACACTTAACACACGC[T/G]TGACACACATAAACACACTTAAACACACACACGTCAGCTCTCAGCTTGTCTGCAGCCCTGGGCTGTGTGTGACTGTGCGGTTGCGGTCCTGTGTTACAGG
Pal14	PalAyuSNP3-253	14.88	C	A	TGCAGACCGTGTTGTTCATGTCGGCCCTGAACTGGTTGCAAAGGCACAGGTCTTTTTTTTTTGCGTATTTCTATATTTTCACGAGTTAATGCGAGGAACC[C/A]AGTGTTAAAAGAAACAACCAAATTGGCGATGAACTGGGACGTCCTTTCAGCCCTGCGTTCGGGTGAAAGATCAGGAAGCCGAATCCGATGCGGAAGCGAA
Pal14	PalAyuSNP3-247	14.88	C	T	TGTGTGTGTGTGTGTGTGAGAGAGAGAGAGAGAGAGAGAGAGAGAGAGAGAGCGAGAGAGAGAAAAACAGAGAGTGAGACAGAGAGAGAGAGAGACAGAG[C/T]GAGAGAGATAGAGACAGAGAGAGAGTGAGTGTGTGTATGTGTGTGAGTGAGTGGAGGTGGTCTGGGATGGATGGGGGGTGGACAGGCTTTTGTTCGGTGC
Pal14	PalAyuSNP3-249	14.88	C	T	CGGGCTCAACAGAGACAGCGCCTATCCAGAATCCATCCAGCACAGAGAAGGGTGGATTCTTTTGGAAGTAGTAAATGCACGTTGCACACTCGCGTGCGTA[C/T]AGCCTGCACACACACGCCTGCCCACACACATACGACGTCGTGTGTCTGTTGGGTGTTGGTTGGCTCTGCGTCCGGCTCTTCTGAGCTAATCACATGAGGA
Pal14	PalAyuSNP3-255	14.88	A	C	GTGACAGGGACGCAGTGATGGGGCAGCAGTGACGGGCTAGCAAGGACAGGGATGCAGTGACAGAGATGCAGTGACAGAGATGCAGTGACAGGGCAGCAAG[A/C]GAGTCCAGCTGTGTCCTGGCCCCTGCAGGACCCTGGTCTAATTCCTCCACTCCCTAGCCTGTCAGGGACCAAACAGGAGGTCAGACTTTAGACCAGCCCT
Pal14	PalAyuSNP3-246	14.88	C	A	GTCCTGGTGAAGGACAGCAGAGGGGTGCAGAATGCCCAGTTTGGGATCAGGAGGGACGGAACCCTGGTGTTCGGGTAAGGAGGAGTCACACCGCGTCTGC[C/A]TCTCTCTGGGGTGATGCTCTCTCTCTCTCTTTCCCTGTTGTATCTCTCTCGCTCTCTCTCTCACTCTCTGTCTTTCTCCTCGTCCTCACTCTCTTTCTTT
Pal14	PalAyuSNP3-248	14.88	G	A	GGAAGGCTTTCTGAGCCAGGTTAATACGGTCAACCATGATTTTATCTACAAGTCCTTTCTCTGTGGCATCAGTAACAGAAAACTTCTCTCCTGTGGTGGG[G/A]TCGATGATGCCACCTGTGCAGGCCTGAGCCTCTAGCAGTCTCTGACCGGTAATGTTGTCTACTAAGTTCCTGTGCATCGCCTCGGTGATGGACACTTTCT
Pal14	PalAyuSNP3-250	14.88	T	G	GAAGGGAAGAAGAAAGGACTACAGAGAGATTGGAAGGAGGAAGGATGCCTGCTAGGAGGATGCTGGCTCCTGCCAGCGTCAGGAGCTGCTCACTTCACCG[T/G]TGTCTGGGTCAATATTAATGGCTGCTCGGTTGACTCCGGGGGAGGTACTGATGGTGTCCATTAAACCGGGGGGGTGAATCACGGTAACAGCCTCATACTG
Pal14	PalAyuSNP3-245	14.88	G	A	ATCCTACTATACCACAGCTGCGATACCTTTGGCAGCTTAGAGCAAAGACATCCTTTAGTAACGACAGGTCACAGCAGGAAAAGACCCAGTGAATGGATAT[G/A]GGAGTGGGCACAGCTATCTAACTGCGCTTTCATTCTCAGCTGGCGACAAGGTGCAAAAAGATGCCTGCTATTGAACACGAAGATCTCCTTCCCTCCGTCA
Pal14	PalAyuSNP3-244	14.88	A	G	ATTTAACAAAACACGCTCATAAGAGAAATATGTCAACAGTGATGTAGCCATACACCGTATTGTACGATGAAACATGCTTCACTGCTGAAGCGCTGTTCAC[A/G]GCCCGCTGTGATATTTATCTTACACACACTTCGTACAATAGTAACTTACCCCCAGAGCCTTTGGATGTCCCCCACGGAACTTCTCCATCACAGACGACAC
Pal14	PalAyuSNP3-252	14.88	A	G	ACAGAGGGTAAACGGAGGAGAGAGGAGGAGAAGGGAAGGGAGTAGGAGAGCGAGGGAGAGAGAGAAGGGTCTGAGGGCATTGTGTTTTAGCTTTTCATCC[A/G]TGGACATATTGCACTCTGCTCTGTCCCACTACGAAGTCAGCAGGATGAGTTACCTTATCGGTAAAATTTTTTTTTGCTGATATCTGACACTGTGCCACCA
Pal14	PalAyuSNP3-256	18.59	G	A	GTGTGTGGGTGTGTGTGTCTGAAGGCAGCAAGAGGTCTGCTGGGAGGGGAGTTTGGTCTTTGCAGTGAACGTACAGAGACAGAGACCAACCCATAAAGCA[G/A]ATTCTCTTTAAGATTCTCTTGAATTTCCTTCCCAGGAATTTTGCCACAAATTCATTTTAAAATGTCTGGATTGATTCATTGACTAAGAATAATAGACCAA
Pal14	PalAyuSNP3-257	18.59	C	G	TGACAGTAAGCTTCGGGCTTTATATATTCAGGCAAAGCAGAAGGAAGATCCAGGCGTATGAAATTCCAATGAAGTATTCGTTTAGGAGGGAAATAATGTG[C/G]TTGCATTTTTGAAGAGACATTGTCTTGGATGTAGAATTTGAGGCTTGAAGGCCAGAGTGTGCATGTATGTATGTGTCCTGCTTACCTTCCTTCCTGTGTG
Pal14	PalAyuSNP3-259	22.3	A	G	CCGCGTGCCTCTCAGTCGTTGCTCCGACTATGGCTCCTGCAAGACGTGAGTGTCATCATGTTCAGAGAGCTGTTACTATTCCTGTTAGCTCTAACACTGT[A/G]ATAATGCTGTAGTGAAATCATGTCATGGGGTTTGTGTCACTGTCGCACCGGGCTAAACTCTGATGCTGCAGGGTTCATACTTACAAAAATCTTACGATAC
Pal14	PalAyuSNP3-258	22.3	T	A	AACAGTCAATGTCACAGTGTGGTTTGACAACCTGGCTCCCAGGACTGCCACAAAAGACTGTAAAGACAGCAGAAAGAAAAATCAATGACACAGAGCTACC[T/A]AACGTTTACACCACTTGCTGCAACAACAAAAAACAACAGAATCAGGAAGGCAACAACCACTGTCTTGTTCTCTGTCCACTTCTTCCCCAAAAAAACATAG
Pal14	PalAyuSNP3-261	22.3	A	C	GTATATCAACACTGACGTCAGATGTAAAGAGATTCTTCCTTAGTTTGAGGTAATGTGAGGAGAATTGCTGGCTCGTGGAACAGACAGTCGATGACCCTGT[A/C]GAGTAAGCTATCTCGGCTATCTCATGTCTAAGTACTGTCCCTGTAGGCTTGAGGTGGGTTCCACGACCACTGTCTGCACTAGTCCAGACAAGTCTGGATC
Pal14	PalAyuSNP3-260	22.3	G	A	GCCCGGTGGTTGTGGGTAAGGGTGGTTCAACAAGCCGCCCTGTGCCCATCCACGTGGAGCTCACCTTTGCCTTGGTGGCGGCAGAGGCCAGGGCGGCGGC[G/A]GCTGCTGTGGCGATGTTCCCCTCCCCCACGTCTGGCTCCAGCTTCTTCCTCTTCTCGTCGTCCTCCTCCTCGGTGGGGCCTTCCTGCTCCTCCTTCTCCT
Pal14	PalAyuSNP3-264	29.77	C	T	GGAGGGAGAGTGAAAGTGAGAGAGATTGATTGTCCCCGATGCACTCATAAGACATAGTGTGTTTGTGGGTGGGTGGTTGTGGGTTGCGGAGAGATTTATG[C/T]GAATGAGGGTTAGCGTAGATGAATCATTGGCTCTGTCCACAATGTCTCTGTAATGGAATGAGGTGATTAGCCTCGCCTCCACACAATCCTCCTAGTGTGT
Pal14	PalAyuSNP3-262	29.77	T	G	TAAGCATCAACTGGCTACACAGTGTAGTGCTGAACTGCTATCACAGTATGTCACGCCAGTGTGACAGACCAGTGTTAGACTCAGTTAGCGGCCATGTGTC[T/G]GTATAGACACACTCGGGTCGAACGTCGTGCTGTTCTTTAACTGCGAACTTAGCGTTGCATGTCTTCCTTCAGATGCCTGGTGTCACAGTGAAAGACGTCA
Pal14	PalAyuSNP3-263	29.77	A	T	CCTGCAATCAGAACTCCCTCTCCTTCTTTACCTGTGGGAGCTTCACTTTGAAAGAGACAAGCAGAGGGCTAGAGTTACACAGGAGTAGGTCATGTTCTCT[A/T]CCAAACGTGTTCGTCTCGCTCTCTTTATCGCTCCTCCCTGTCTGTCTGCCCATCTGTCTGTCTGCACGTCTGTCTGTCTGTCCGTCTGTCTGTCTGTCTG
Pal14	PalAyuSNP3-265	37.23	A	T	TTCCTCGTCTCCCACCCTCCAGAAAAGGAACAAGGAACCGACGCAAACATGGACCCCTGATCAAACATCGCGACACCTGACACCCGCAGACCAGATACAG[A/T]CGCCCTGTATTAATCCCACCCTGTCTCCGCGCTGGTGTGGCGGCGCTCCGAGACGATGCATGCGAGGGGCAGGCGCCGATCCGTCAAGCGCGCCGCGACG
Pal14	PalAyuSNP3-267	37.23	A	G	CGCTTTATGCAAAGTAAGGAAAGACTTAAGAGTTAGTGACAGAGAGAAAACAGAAGAGAAGAGGAGAGACAGACAGACAGACAGACAAATAGAGAGAGAG[A/G]GAGGGGCGTGTGAGGTTTACCTTGGCTGGTGTAGGCACACAGGGCAAACCTGAGGGCATCTGTCCCACACTCAGGGATGCCGCTGGGGTAGTCTTCCTTC
Pal14	PalAyuSNP3-266	37.23	T	C	GAGAGAGAGAGACAGAAAACAGCCAGAGAACAAGGACGAGGAATCGCAAAAGAGAGACAGCGATGAAAACGCGCTTCTTTCATGTTACATCCCAGTGTTT[T/C]GGCACCTAAACCAAACCATGCTCTCTGCTCCCTTCACTCTGTCATCCACCTCAACCTGATGTACCCCCCCCCGCGCCCCCTCTCCTATGCCTGCTACCCT
Pal15	PalAyuSNP3-271	0	T	C	TGGGAGGAAGTGGCCTGTAATCTGTACTGTCCTTAGGGTTGTTTGACTACACAGTAACTATCAGGCTGGTAAGAGAGACAGTAAACCACACAAACATTAC[T/C]CTGTTTGATTCCCTTCCTGTGTAGCCTGACTCTTCCTGTCTGACTCTTCCTGTCTGACTCTTCCTGTCTGACTCTTTCTGTCTGAATCTAGTCTGACTCT
Pal15	PalAyuSNP3-272	0	A	T	ATAGCAACAGAGACAGGTGGTAGAGATGGGCTGTCATGGAAGCAATGGTAAGAAACCCTATTGTCCCTCTGTAACCCTGGCAACCCCATCCTTCCAATAA[A/T]GTTGTCGGCTGTGTCTGTCCTTGATTAGAATATGCATCAGGGAGATATTGATACTGTACATGTATAAAAATATGTCATTTAAAATTCTGCTAAACCATCA
Pal15	PalAyuSNP3-269	3.71	A	C	CAGGGCGCCCCGCCTCCCCAGGACGCCCCCCCCGGGGAACACACCTACGACCCTCACGCACATGTGGCCGTGGAGGTCATTGTAGGTATGATCTCGCGTG[A/C]GGGCACACTCGCTGTCACACACTAGCTGTCTCACACACTAGCTGTCTCACGCTCGCTGTCACACACACACACTAGCTGTCTCACACGCTAGCTGTCTCAC
Pal15	PalAyuSNP3-270	3.71	A	G	TGACTAACAATGAAACATCACTTGTCCATCTCCTGGACAGGCTGGCGACGTAGGGCGAAGAGATGGAGAGCACCTGAATGCAGTGTGGATCTGAAGAGTC[A/G]CTCTCAGCCAGGCAAGGCTGACTAATGTCCAGTCTAATTGACTGTGGTTCTTGGTGCCAGTCAGCCAAGCCTATTAGACCATATCCCTTCACCTGCTGCT
Pal15	PalAyuSNP3-1210	7.42	C	T	GGTGTACTGTCATGTCCAGATAGAAGACATCAGGCAGGCCCTGAGCCTGAAGCAAACGGTGGAGGCAGACAGACAGAAGCGCATTAGCAACACCCGGCGT[C/T]TGATCGAGGGACTGAAGGAGGAGCTAGCGAGCGCGGGGGACCAGCCGGATGTGGGGCCGCGACTGGACTCCGTGAACGCTGAGCTGCGCAGGATCCAGGA
Pal15	PalAyuSNP3-1211	7.42	T	C	GTTTTGCAGAGTTAAACATGAATAGATTGAGTGTGATCCATGGTGATCGCTGCCAACTCGCGCTGCCAGCTTCCCTGGCGATTATTAGGTGTTTAGTCGG[T/C]GGAATCAAATCACAACTTCCCTTTCTAACGGCATAAAGGACTTCTGTATGTGTGAGTTTAGTTTATCACGCTGTCTCCACACTCTCTCTCCCTCTCTTTT
Pal15	PalAyuSNP3-1212	7.42	A	C	ACAGAGGTGCTCTATGACAGGACAGAGGTGCTCTCTGACAGGACAGAGGTGCTCTCTGACAGGATAGAGGTGCTCTATGACAGAGGGACAGAGGTGCTCT[A/C]TGACAGAAGCACAGTTACATGATAGTTCATGTAAGCTTCATGTAACGTGCAAGTGTAACGTTATTACTGGGGATTTGACTGTATAGCTAGTGTGTCCCGA
Pal15	PalAyuSNP3-1278	7.42	T	G	GTGCTGACAGGGTTCTCCACCACACATCTGTAGGAAGTGTTTGAGTCTGAAACCAGGACCAGAGACAGGACCCTGGAGAGATCAGCACTGCTGGTGTGGT[T/G]GAGTCTCTCCTCTCCTCTGTACCAGGACAGGTTCACATCTCTCCCGTTCTCCACAGAACACTCCAGCCAGCAAGGGGCAGCAGGTCTCAGCTGGGGTTTG
Pal15	PalAyuSNP3-1279	7.42	G	T	CTGTAAACTGTCAGGTGAAACATTGAATAGTTTTGCCTTTTTGAATCCTTCACCACATACGTCCCTGTGTCATTTATCTTGAGGTCTCTGATGGTGAACA[G/T]GCCAGTCTGTCTGTCCCACTCAAGTCTGTCTTTGAAGTCTTTATTATCGATGTCAAGGTCTTCTTTCATCACTAGAGCCATCATATTGTCGCTGAAGTCT
Pal15	PalAyuSNP3-274	7.42	T	C	CTCCTCCTCCCCCCCATTGGTAGAACAGGATTGGTGAGAGCCACAGGGTGTCCCACACATAATGACTAAAGCTTTTGGAAACCAGTCCAACACCTGCAGG[T/C]TTCCCCAGGTGTACTCATCCTGTTCAGCCACACCTGATGGTTGTCAGTCGTCACAGTAGCACAGCTCTGAGCTGCTCTATTCACCTGTCACCTGTCACCT
Pal15	PalAyuSNP3-268	7.42	T	G	GCTCAGACACAGCTTAGGGGTTAAAGCTTCAGACTGCAAGTCGACAGGATCCCAGGTTCAAATCCAACCTCAGGGATTCTTTGCTGTATGTTTTCTCTCT[T/G]GTTCCCTGCCGGCATTTTCTGTCTCACTTCAAACTGTCCAGGACAGCATGATAAAAACCAACAACTATCCTTTTAAAAAATCATAATAAAACGAGAGCAG
Pal15	PalAyuSNP3-280	11.13	C	T	TCCCACTTCCTGTCTCCCTCGACCCTCATCTGAATCCTTCCCTCTTTGCCTCTCGTATCTCAATGACCGCCTGCCACTTTGTCTTCCTCTGTTTGTGCCT[C/T]GCTGCCTTCCTAACCGCCTGCCTCCCCTGTCTGCCTCTCTCTTCCCTGCCTCTCTGGTCCCTCCCCAGTTTACAGACACGCTCCAGACCCACTCTAAGCA
Pal15	PalAyuSNP3-281	11.13	G	A	CCGGGTCCAATCCCCGGTCCAGCTGTCGTCATCAGGAAGAACAAGAAACAGAAAGTAAAGACAGCGTGGAATCTCGGAGCTTAGCAACTACAAGTGGTTC[G/A]TGGAGGACACCTGTAGGCCAGGCCTTGAGAGAATGCTTCCCTTCAGTATCAGGAACTACAAATATGGCTTCTTCAAAACCAGTACAACTTCCTGTCCCCC
Pal15	PalAyuSNP3-277	11.13	C	T	GGGGCAAGGCGGAGCGATGCCGTTGGACCATGGGAGTCACTAAAAAGAGCCACGCCACTTTGTCTGGCTCTGGAGGTTATGCAGATGAGACAGAACCCCC[C/T]CCCAGAGCACCATCTAGCCTGCTTCTCCACCTCCGAATCTGTCCCCAGTCTTTCCCCAGTCTGTCCCCAATACGTCCCCAGTCTGTCCCCTGTCTGTCCC
Pal15	PalAyuSNP3-282	11.13	T	A	GCGTGGAATCTCGGAGCTTAGCAACTACAAGTGGTTCGTGGAGGACACCTGTAGGCCAGGCCTTGAGAGAATGCTTCCCTTCAGTATCAGGAACTACAAA[T/A]ATGGCTTCTTCAAAACCAGTACAACTTCCTGTCCCCCTGATCCCTAGCTGCATGGCTGGATCGTCCTCACCTTGTCGGAGGTGTCCGCTAGGCCGCGTTA
Pal15	PalAyuSNP3-276	11.13	C	T	GAGCCAGGATGTGAGATAGCAGCAGAGAAGGGATGAAGACTTTGAGGAACTCAGCAGAGAAGATTCCTCCCTTCTTCATGGCCCCAGTCTTCCTCATGCT[C/T]AGGGTGACGGGGCGTCGCGGGTGACGGAAGTGGAACTCCCTGAGGGAGGGGACACGGAGGTTAACACACACACGCGCACGCACACACACACACACACACA
Pal15	PalAyuSNP3-279	11.13	T	A	AGTGAATGGGAAAGAAGAGAGCTTTTAGTCACGTTGTAGACAGCACCACCCTGTGGACATCCTCACAGGATGCAGGCAGGACCAAGGCCAGACACGAGAC[T/A]ACAGGAGCGGGGAGCAAAGCAGGATGTGTGCTGGGGGGGAGAGGGCAGGCTCTCCTAAAAGCATTATTACAGTGTCCCCAGCTGCACTGTCTGCCAGGGG
Pal15	PalAyuSNP3-1162	11.13	A	T	GGGGAGACAGAGGGGAGGGGAGAGAAAGGGGATGGGAGAGGGGGGGAGACAGAGGGGAGGGGAAGAGGTGAGAGAGGGGAGGGTTTGGGGAGGACAAGAG[A/T]AAGTCAAACAGGTTTGCTCACTCAGTTCGTGTCCAGATGTGCGGTCATGTTTAGTCAGGCCTTGCTGAGTCAGCAGGAAAGATATTTCGGTCCGATTTTT
Pal15	PalAyuSNP3-369	18.59	A	C	GAGCGCAGTTTGGCCAATTGTAATTTCAACAGCTGATTCTCCAACACCCGTGTTTGTGAGTCCCTCACTAAGCACCGCTATCGGAGTCTCTAAATCTTTT[A/C]ATTTATGTGCTTAGACCGTCTGAGATTGTTTCAACCCTCTTTCTTGTCTAGAAATATCGGCTGCCTCCCTCTGAGGCGTTTGTGTTGCTGATTCTCCTCC
Pal15	PalAyuSNP3-278	18.59	G	A	TGCACGCGGCCCGGCGCCTTCACAAGGCCATTCCTCCTCATCTGCCCCTCAGAGGGAGAGCGAGGCTGAGTCAGCGCAACGCCGATAAATATGTCGCTGT[G/A]TGGCCTCCCCTCTGCTTTACTCTGTTCTTCACTATGGAGAAGGAGCGAGGGAGGAGGGGGGAGAGAGAGACGCTCTGTCAGTGACCACCTTCATCCTTGC
Pal15	PalAyuSNP3-659	18.59	T	C	ACCTGGCAGGGGAGACACCATGATCAAGAAGGTGGTTCACCCAGGGCGAGGCTCAGCCATTGCACTCCGGTTGTGCTGACCCCTGCGAATTTCCCAAATG[T/C]GGAAATCTCGACTGCATAATTTGTGGTAGTGGGGGACTGCGTTCGCGCTCTCCCCTGATGAATTGTTAAGTGACAACGATAGGTACATCATCGAAGATTT
Pal15	PalAyuSNP3-275	22.3	G	T	TGTATGGGACTTTAGGTGGGCTTTTCCTGAACTGGTGAAAGATAATTGACCGAAATAAAAATGATCCAAGTGGGTGTTCAACAGTGACAGTTGTAGAGAA[G/T]GACGCAAGCACATCATCATCATCATATACGTCATTGTTACAGAACTGTTACCTTATCTTGAAAATGAAGTTGACCAAACGTGATCTTTCTTATTAAATAT
Pal15	PalAyuSNP3-283	26.01	T	C	GCTGACCGGCGGGTCAAGAACCAGCGGCGCCGGGTCCACATGACTCTGGAGCTGCCCTGGAGCGCAGACAGAGCCATCCAGCAGTTTGGTTAGCAGAAAC[T/C]TCCAAGTCCCATGCTTGTGTTTGGCTCGTTTGATGTGTAGCACTGTGTGACTGTCTTGACTCTCACCTGGGACCTATCCTGCATCTCTCTCTCTGTCTCT
Pal15	PalAyuSNP3-284	26.01	G	A	TCTAGAACATGCAGGACAGTGGACCCCGACGACGGGGATGGAACACCCCTGTTCTAACACTTGGTTCCCGTACAGTCTGATCCCGGATCTGCGATTGTGG[G/A]TCACTGCCAGCCCATTGGGTGTTGCTAGGCAGGCCACTGCTGCCCTGGCAGATTTATCTGGTATGTTCATTGATATGCAACATCAGATCATCATTACATT
Pal15	PalAyuSNP3-285	26.01	G	A	TAAAAGATGGGATCCAGCCCTCAGTTAGGACACAGTGTACTGGGGGATAATTGATGAAAGAGTCCAAGCACACCAGGTTGATACAAATGGGATCTGACAC[G/A]AGTCCAACAGCATTTACCCGTCAGAATCATATCTGATGGGATAGTTTTGTGTTTGTGTGTGTTTTTTTCTGACATCTCGTCTGTCTGACATCCTTTTCTC
Pal15	PalAyuSNP3-288	29.73	T	C	CTGTTGCATTCAGATAGTTCTTTGTGACGATGAACCAATTATGACCCTCACTGGATGAAACCTGAGAGTATTAGTGACTCTTAGCGTCAGACAGCTGTGG[T/C]ACCCTGAAGGCCTATTATAGTACTTAGTCAACAGGCAACAGATATAGTTAGATCTGTAAATGTCTGATTCACCAAGCACTTATTTGGCTGTATTTCTAAA
Pal15	PalAyuSNP3-310	29.73	G	A	TAGGCGGGGAAGACAGAAGAGACAGACTGGCATGTATGTGGGAGTGTCTGCCGCAACCTGCACGTTGTGTGTTTGTGTGACCGTATAGTGAGATTAATAA[G/A]GGATTGGTCTGTTTGGGTTTGCTGTCTATTGTTAGTGGCTATCATTGAATGAATTCATTGAATTTAATGTTTGAGCATACTGTGAGCTGTTGATATGGAT
Pal15	PalAyuSNP3-291	29.73	A	G	GAGGGCAGAGTCAGGGGGCGGGTAAAGGATCGGTTATGTGTCTGACTGGGACTGTGTCCCCCTTCATCAGGTTTCATCTGGTCCTGTCCACGTGTGTGTG[A/G]CCTCTGTTGTTGACCTCCTCTCCTCTGTCTGCTCTCCTCTTCTCCTCCTCCCCTGAGCGCAGCAGGAGCATACTGACACCCTGCAGAGGCTGCGCTTCAC
Pal15	PalAyuSNP3-286	29.73	G	C	ATGCTGGGAATCAAGGTCATCAACCTGGAAACCAACAGGTACAACAGGAAAGAGAAAGATCCGGAACACATCGCTAACCTAGCGCTGGTTTAGCCCCAGA[G/C]AGGTTTCGAGGGAAAAAAAACAAACATCCATGATTTGAAATCCACCATGGGAAGTTTGGGACTAAAGGACGGTTTGTCAACGTGAAGAGTTGACATCGTT
Pal15	PalAyuSNP3-309	29.73	G	C	TTGTGTCCAGGCTGAGGGGCCCACGGTGACCAACTGGCAGCTCAATAACTGGATCAGGGTGAGCCAGCAGAACCCCAGCACAGAGAGCCAGGGTGAAGCC[G/C]CCCTCCACAGCCCCACCCCCAAACCGCCCCCAGGCCTGGAGCTGGAGGAGGAAGGGGCCGTGGGAGCCAACCGCAGCCTCCAGTTCAGCGACAATCAGGC
Pal15	PalAyuSNP3-287	29.73	C	T	GACACAGGAGGACATCTCCCTGGCAACCTCCTTCCTTATCCCCTCCTGGATCTTGTTGCTCAGCGGACAGGTAAGACTGTGAACATCATCTCTGTCATTA[C/T]GCTCCTCTGAATGTAACCGACGTCTACGACCTCTTGTTGCGGCAATCTCTTCGGACCCATCTTGTGGGCGGGGCAATCTCTTTTCGGCTCGTTCGTAACA
Pal15	PalAyuSNP3-290	29.73	G	C	GATGAAGCCACTTAAAATCCCCACCCACAAGCAGAAGGTTTACACAGATCAAAGCTCACTGGCGAAGACACAGCAGACAGACTGCAGCCATGAAGCAAGA[G/C]GTTATTTAACCACAGCAGCACACACAGACGAAAAGAATGATGCCCTTCCAGCTGAAGCTTGTCCGACGAGTCGTTCTCAGTGAGTACTATTTTTTTTCGA
Pal15	PalAyuSNP3-289	29.73	G	A	TCCGTTGGATTCCTTCAGTTTGGACTGTCACGACTTCGAAAGACCCTAAAACACCGGCACCTGAGACAGGAGGTAGAGGCGACACGACAGACCACGCCAC[G/A]GTCCGAGCACAGGGATGGATGGAAAAGAAAGAAGACAAAAAAAACAAAACTGCAGAAACACAAGCGATTATTTTGCGTCAAATAATAAGGCGGGTCTGTT
Pal15	PalAyuSNP3-1222	33.44	C	A	TGTGCACACTATTTCACAAACTGGGTCCAACCTTATAGTCTGACATCCTGTACAATGAGTTGTAGTCCATGGAGACAGCGGAGGCGTAGGGGCTGTTGAA[C/A]ACTCGTGGCGGGCTGTCGATTCCACCAAACTGCAACACGCAAACAAGCAACGTTGAATACAAAAACGCATTTGTGGGATCGTCGGTCATTTCCAGCGATG
Pal15	PalAyuSNP3-308	33.44	C	T	GGGAGAGAAGAGACGAGATGAGGCCCGGAACCAACACGGGGCCGCAAACACAGCTCGGTCGAGGGCGCCGCGTCTCGCCCGTTTACGCGTCTGCCTGCCT[C/T]TGTGTCTGTCTCACTGCCTCGCCTGTCTGTCTGTGTGTGTGTTTAGAGGCTAGGAGGGGCGGTGAGGGTGGATGTGGGTCTACCCTGTAACACACTGTGT
Pal15	PalAyuSNP3-306	33.44	T	G	AGTCAGCGAGTGTGAGTGAAGTGTGTCAGAAGCGTGTCAGAGAGAGCACCAGCCCTGACAGAGGACTCGGTGACACGCCCCTGGGGAAGGAGGAGGATAA[T/G]GATGACAACATGGCTCTGCTCAGAAGTCTAACTATGACTATGCAGCATGACGTAGGGACAGCACAGCACAGCCTCAGCCCCCCACCCCACCCCCACACAC
Pal15	PalAyuSNP3-307	33.44	G	T	TTACCCAGACACATGGGACTCGCATGTCAGCCCTGGTGTTTCATAAATTAGACCGGCTCACTGCAGTTCACGACGTGTAATTCTTACATTCATTCAATGA[G/T]AATCCTACCTGCCCGTGCCGGTGTTGGATTCGTGACTGGAGTTCGGTAACGTTACTGGGCCTGGATCTTCACTGTTCGCAGCAAACACGAAGCTGCTGCG
Pal15	PalAyuSNP3-305	40.9	C	T	AGGTCACCTCCTGCACACACACGCACGCACACACACACGCGCGCACACACACACGCATGAGTCAGCACGACAGCGATAAGATCGTCGAGCGCCTTGATAT[C/T]CAATCCGCTCCCTCCTGGAGACGGCGTTGCGACGGCGAGCGAGCGTTAACATGCTACCCGTGGCTGTCCTATCGTTGAAACCACGTTTCATATCCTGCCC
Pal15	PalAyuSNP3-304	40.9	C	A	AGACAACAGAAATAAGGCACTGCTCAATGATTATATCATCTGTAATTATCTGCGTGAGACAGGAAGAGAGAGCGTCAGTGAATGTGTGTGGCATGGACGG[C/A]GTGATGCTAGCCCCGCCTCCACAGGGACCATGTGACCCGCACACCTCTGTCTTCTCATGTTCTGTCATGGTGGGCTCTGCTAGCCGGCCCTCCGGTTCCT
Pal15	PalAyuSNP3-303	40.9	G	A	CCAGTGGGTGTTGGTAGGGAGAGAGGGGGGAGGGAGGGAGGGAGGGAGGGGGGAGACAGCAGAAAGAGTGTGTGTACGATACCTGTAGAGCAGGTTGGTC[G/A]ATAGAGGAGACCACATCTGCAGGACTGCCCTCTGGACACTCAAAGTCCACAGGTACTCTCTCCTGGAGGACAAACGCAACACGCAGCTCGTCAGACCAGC
Pal15	PalAyuSNP3-302	40.9	T	C	AGCACTCCAGCTGCAGGGCCAGCTCACTACCTACAAAGGAGACAGGGGCGAGGACAGGGATGAGGACAAGCACCGAGATGACAGGAAGCGAAAGCCCGGA[T/C]GAAGGAACAGACGAGTGGAGCGTCCGATCGCGCCTGCAGTTCACAAGTGTTCGTCTTAAGGCGGCAGGCTCCTTGAGTGTCGGGGAAAAGAAGGAGGGTA
Pal15	PalAyuSNP3-300	44.61	T	G	CTCCCCACCCTCTCGTTCGCTCGCATCTGGTCGAGCGGTAACGATCACGAGAAGGCGGGAACAGACAGGGCGACACGAGCGGGTCCTTCCCGATAACCGC[T/G]CCGCGTGACAAATTAGAAGTGTTCCAAACGAGGATGACAAACACAGGGGCCGCGCGGCCGTGACCACCCGGCGGCGGTTATCTCCCCCCCCGGCGTTTAT
Pal15	PalAyuSNP3-301	44.61	C	G	GCACACCGCACAACCCATGTCTGATGACCGGGTGACTGGCTGTCTGGCGTTTCACGCAGGATCATTTTTCCCTGTCACCGTGCGGGAGACAGAGGGAACG[C/G]GGGTGAGGGGGCGAGGAAATGTGCGGAGCAACCTCAGCGTGGAATGTTGATATTTCGCAAACAAAATTATGTTTTCAACATTGTGAGAGATGGCTGGTTC
Pal15	PalAyuSNP3-299	44.61	A	C	GTGCTAACGTTAAACTAGGTGCGAATGTAAACCTGTCGGGGGAAGGGAAAGGGGAAGATCTCTTAAAGCACTAATTCAAGCTTTTGATGCCCTCCCTGTC[A/C]TACGATGCGGTGATGTCCAGCTGCTGTCAATTTCTGTCAGATGAATCGAACACTTCAGGAAACGATCTCCAAGCGCGCGCTGTCAATCAATATCATCAGA
Pal15	PalAyuSNP3-297	52.07	T	C	TCAACTTTAGCCTTATAATTTCTGACACAGCGCTCACCAGAACAAGAGTGGTTTTATCAACAACTCTGAGACATCTCTAAGAGAGATATTAACTGGATAA[T/C]ATTTCACAAGGAGAACACTCCTACTTGTAGAAGCCCTTCTCTCTCCCCTGTCTCTCCTCCACATATTCTCATCCCCTCTTTCATCTTTTCAGGGAGGGGA
Pal15	PalAyuSNP3-298	52.07	T	C	CCAAGTAGAGACAGTGTAGTGGAGACAAACATGGGGTGACTCAGATATACTAATAGAACTGGCATCTTGCAGTCATTACTCACACATTTGTGTCCAAATC[T/C]TCAATGCCTTGCTGTGTTTTCTCTGCCTGTTTCACTAACCGAAGTGTTCGGAAAGACATCTTTTGTGAACTTTGAATCCCTTTACATTTCAATGCCTTGT
Pal15	PalAyuSNP3-292	55.78	G	A	GGAACACATTTTCATTGATGTCTATCTCTCTCAAGGCCGATATCATTGATATAATATCAGTGAAACCCTCAATATGATGTAATTTATTTCTGAATTGGCA[G/A]TTTCCTCCATCTCTTCTGTAGCAAATGAATCCGCACTGGGTCAGCTGTCTTGAATTTATCAAAAGCTGTCCACTCAAGTTGATGCACCAATCAGAGGCTT
Pal15	PalAyuSNP3-294	55.78	G	T	AACTACTGACACTTGGCTCTCGTTTTCGCAATACTTCGACCCCGTCCTGACAATAGATCAAGAATGTTACATGTTTTGCCAGGTTAACTGGATCTAATTA[G/T]ACCACTGAATGTTTGTGATGTCCCTGTATCTTTATACTTTTGACTGGGGACAACAATGCAATTCAGTGAGGAGACTGAAGGAGTTGATAATGATAGGATA
Pal15	PalAyuSNP3-293	55.78	T	G	TCCCCACCGGTCAAGTGTATACAAGTGCAGCAACTTAACAGAATAAAAACGGTATTTGACGCAGCCCTAGACATCAAGACAGCAACAGCCCCCCTCACTT[T/G]GAACATAAAATCTGTTCTAGGGCAGGGAAACTAAGATTATAATTTAGGAATGTTGCCTCCCCTGTCGTCACCAGATAGCAACAAAATCAATACGAATAAC
Pal15	PalAyuSNP3-296	55.78	G	A	TTGACAGCTCCGCCCCTCTCTTCACCTGAGTGTCTGAGACACGCGGCCCCAGGTCAGAGGACACCATAACAAAGTCGATCATCGACCTTCGGCCTAGGGC[G/A]TCCTGGTGCCATGCCCTTGTGCTTGAACATGTTGTTCGTTATGGACAAACTGTGACTGACACAGAAGTCCAATAACAAAACACCGCTCGGGTTCAGATCG
Pal15	PalAyuSNP3-295	55.78	C	T	GAGTCCTATGGAGACTTTTGAGACTTGTAGGACTCCAGAGACAGTTCATCATATCGGCAGACCAAGCGTGCTACGGCTTCATGGTCGAAGAGGAAAAACT[C/T]AGGTCTGGGAGAAGTTCGGGAAGGCATTGGAGGAGGACTCTCAGAGGAGGAGCCCTTAAGGAAATTCTGGCAAACCGTTTGATGTGGGAAGCAGTGCCTC
Pal16	PalAyuSNP3-312	0	A	G	CTGTGGGCATCATTTATGCTACACAACTGAATTCCAGTCTCTACAGACGTCTATCAAGACAGCCATTTTAGTACAACCCAGTACAATACACTCACACAAC[A/G]ACACAAAGACAGCAATAGTCTTCTATCAGTCGTTCATTTGCTACAACAAAATATAGCTTCTCGGTCCAGATCCCTCTCTGTGTCCGCCTAGCTCTCTCTC
Pal16	PalAyuSNP3-313	3.71	A	G	TCAAGACAGCCATTTTAGTACAACCCAGTACAATACACTCACACAACAACACAAAGACAGCAATAGTCTTCTATCAGTCGTTCATTTGCTACAACAAAAT[A/G]TAGCTTCTCGGTCCAGATCCCTCTCTGTGTCCGCCTAGCTCTCTCTCCCACCCCTCTCTCTCTCTCTCTTTCTGTCTGTCTCTCTTCTCATCCATGGCTT
Pal16	PalAyuSNP3-311	3.71	A	G	GGAGTCAGCACAGCACCCAGACATGCAAATCTCACAACGCTACACCGGCTAGGAGGTCTCAAGGAGAGGAAAATATTCACTGTTGGTATTACCAGTTGAC[A/G]TGTGTCCTGTTGGGTGAAATGAGCCATGGATGGGGTAGTGTGGATTCCTTCTGTGCCCCCCGAACGGTTTTCCTTTTCTTCCCCCCTGAGCGGTGGTGTT
Pal16	PalAyuSNP3-317	7.42	G	C	ACCTAGCCACACGGGGTCTTCATTCCACTCTGGTGTCAGCTCTGGAAGTAAGCATGTCCAGGTGTCCGGGCCTAGACACAGGCCAGAGAGGCTGCAGACA[G/C]ATATAGAGACATCCAGATAGGCAGCTATTCTTCACCCAGTCTTTCGCTGTCATCATCAGACCCAATGAGCCAAGGCATGATAGCTTGACAGCGTGTTGGA
Pal16	PalAyuSNP3-315	7.42	T	C	AAACAGCTGGCGGGAGCAGAAGGACAGACAGAACTTCTGTCCTGGGCTTTGGTATACAAGCGCGCACAAACACACAGTGTTAGCCTCATGCTATCTTCTA[T/C]ATGGTGTCTCCCATCTTGAAAGCTGCCTCTTGACCTGTCTGGGAGTGTGTGCGCACACCCAGAGGGAGTTGCGAGGGATAATGAAACAAGAGTTCATATT
Pal16	PalAyuSNP3-314	7.42	G	A	AGAGACATACGATGAGGGAATAGAGGAATCACGAATCAGTGATACAAGTACCTCTGTGTGTGTGTCAACTCGGAGGTTTACCATTTCTATCCAGGTACTC[G/A]ACCATGTGTTGCAAGACGAGGGGAACCCCACATTCAAGCTGGCTGTCCTCCCTAAGTGTTTCCAAGGCAACGCCAAACACAGCACAGGCGTTGGGCCCCT
Pal16	PalAyuSNP3-316	7.42	C	T	AGGAGAGAGATAGAAAGAGTGATATAGAGAGGGAGAGAGAGAGCTAGAGATAGAGAGAGAGAGAGAGAGAGAGGGAGAGAGAGACAGATGAAAAGGCAAA[C/T]AGTAAGAGGCCAGTTCTCCTCCGGTTTCTCTTCTCATGCAGTTTGTGTTACCTGGTTGAGTAGAGAAGAAGAGGTAGGTGGTAGGCTCGTCTGTGGATGC
Pal16	PalAyuSNP3-318	7.42	C	G	TGTCTCAGTGGTGGAAAATCTTCACTCCTACACATACAAACAGCAGGACATACACATGTACAAACACACACACACACACACACACACAGACAGACACACA[C/G]ACACACACACACAGAGACACATAGCCTAGTCACACATAACTCTTGGTCAGGGTCACGGTGCACCTGCCTGTCTGCTGCAAGGTCAGCAGGGTCACAGGTC
Pal16	PalAyuSNP3-320	11.13	G	T	CAGCCGTGATTGCTGGATAGGAGTGGGTGGGGGGAAATGCTGCGTCTGTGAATACAAATATGGGTTGTGTTCTCGGGCTGCAGTCACCATGGTGAGTAGA[G/T]ATATTGACCAGGTTGCTTTCTTGGGTTCAATGCACAGCATAATACCTGTTCTCGGTGTAGTCTCTGTTAAGGTTCAATTAGCAATTGATCGCGCGTGCTC
Pal16	PalAyuSNP3-321	11.13	G	A	AATTGTCCTTGACATGTTTCAGAAAAAGTCAGAAAAGGCTGCGGACCCATTAACCTTGACTAATGTCCAGACAGAGCTGTGACAGACATCAATATTGATC[G/A]ACCTAATACATGAAACAAGTGAGCGATAACAAATATCAGACTATATTTCTGTACTCTACTTGGTTGTGTGTGTGTTTACCTGGTCCAGGTGGCCCAGGTG
Pal16	PalAyuSNP3-319	11.13	G	T	CTACTCCTTCCATCCCTCCAGATTTGAGATCTACTCTGTCCATCCCTCCAGATGTGATCCAGCCAGCAGGGGGGCAATCGGACCATGGATGGGTTAAACG[G/T]AACAGATCCTGGAGCTGTTCTCAAGTCTGCTTGTGGCTTGAGCGAGCTATATGTACACTTTCCGTTGAATGCTAGCAGAGCACTTGCCTTTGGGCTGTTC
Pal16	PalAyuSNP3-335	18.59	G	T	AGGTAAGAGGAGAGACAGTAGTAGAGAAACAATTGCATACAGTACATCACAAAAAGGGACAAACCAATTTCATATAGTCATTCTAACTTTAGCCAGTTTG[G/T]TCATGGCCAGAGTCATGTTTATGAAAGCATAAATTAGCACTGACTCATGCTGACTCAACAGGGCCAATGGAACCATAAGCAATGGGTCATCAGGAATGGG
Pal16	PalAyuSNP3-325	18.59	A	G	CTGGTCATCTTTTCAAACCTGGACACACACATACACACATTAATCTTAAACCAAGATACAGAGCAGTCAGAGAGAGGCGGAAGGCAGGACAGAGAAGATG[A/G]CGGCTGATGCCTTACTGTTGCTTCCCGATGTTGAGGGAGCCCTTGTCCACCTCTCTGTCAAACCTGGTCCTGATGTCATCTATGCAGCCGTCCTCTCCGA
Pal16	PalAyuSNP3-331	18.59	A	C	TGAAAGCCACCATTTTTGTGTATTCAGGTTGTCTACCTGAAGATTTTGTTCAATTGGTTTACGTGTGTATTCATCTGACAGGGGTGAGAGTGGAGAGGAA[A/C]ACCAAGCACCTAATGAGGACCCTTGACTTTTCCCAATCTCATTAATTTCTGCTTCCTTCTTCTTTGCAGACAAGCAAGTTCATTTGCCTAGAAATTACAG
Pal16	PalAyuSNP3-334	18.59	T	G	TACCTAGATCCCAGCGTCTCCTGGTGCAGGTTAGTCTGAGTCTGGCCACCAGCTGTATCATTGCTCCCTATCAAGGAAACAAACTAATAAAGCTTAAATG[T/G]AGTTATCGATGCACACTACTTGTAACTGTTTGTGTCTGTCTTTCGGCACAGTCCCTAATGTTGCTAGCTGCTGATAATAGCAAAGGTAAGTATCCATGCT
Pal16	PalAyuSNP3-336	18.59	A	T	GAAGGAGATGAGAAAGAAAGAGAGAAGAGATGTAAACGGTCAGAGAACAGGGGAAGCGTTAGCGGTGCGTTGACCTTATCATGGCAAGTCTTGTCTAGAA[A/T]AGCTTGGGCTGTACCATCACAGGCATTGTTTACTCACGACTGGCTTGATCTGGTCTTTTTCACTTACAACTGAGGAAGCCCTCCTATCATTGGCCCTCCT
Pal16	PalAyuSNP3-323	18.59	C	G	TAAGATTTACCGGAGCCAGAGGAGACAGCTCAGGTGGTTACATAATCAATTTCCTTTCCTTAGCATTTGGTGCTAATCTGGAGCAGATAAACAACCCTCT[C/G]CTTAGTCAGAGCGCTAACAGGCTAATGACAGCATGAATATCATTAACACTGTAGATTATCATACATTATCTCTCACCTGTCACTTATTCACTCATGCAAT
Pal16	PalAyuSNP3-327	18.59	G	A	TGTCCACGTTAACCAACGGTGACGTCTTGATGTAAGGCAATAAAGCCTGATCGGACGTGTGACAGTTGAAAATATGAATGAAAGACAGACATACGGAGAG[G/A]ATTAAACATGATTCTTAGTCGACGTCTGCAGATTCCGCCGAATAAGGATATGTTACATGCATACGCGTGTCTCTGTGTTGTAGACAGCTCATTGTAGACA
Pal16	PalAyuSNP3-328	18.59	C	T	GCCCGCTGTGGTCGCAGACACCAGGCCTGCTCCAGAGGAGAGCCCCTCGCCCATCTCTCCGACCGACAGGTGTGGGACCCCCGACCGTCCTTAGGCTCTA[C/T]TGACTCCAACATCACACGTTAGCATTCAGCTGGTTGATTCAGATCCTCTACATTGGGGGCGTATCACTTTACATGTCTTAAGTTCCATTTATGACTCATC
Pal16	PalAyuSNP3-329	18.59	G	C	AACAAGAAGTAGTGAAACCTGCATTGCTTGTTTCGTCTGTATATGCGGAGCGTGAGGATTCCCCCTTCATATTTACTGCCAAAATTTGTTGAACGTGGAC[G/C]GTGGGAGATGCAATTCCAATTGATCTCGGTGCGTCGCGCAGTCGGACTCAGACGCTGGTGATGCCTGTCGATTGGGGATCACCGTTCAGCTCAGGAAAAC
Pal16	PalAyuSNP3-339	18.59	G	T	CCCTGTACTTAAGCATCACCAGGAAGAACGGAGCAGACAGGTGGAGGCTGGAGGAAACATACAGAACATAACAGCGGCGCATAGTATTAGTAAGTATTTT[G/T]TAGTTCATATTAACTAGCCTCATTGATTGTGAGTATAATTTTGCACTTGGATATTCACGCTGACTCTAATAGGAGTACCTACTACAACAGAAACTTCATA
Pal16	PalAyuSNP3-338	18.59	C	T	GGTTGACAATGACACGGGTTCCTTTCCTCACTGTGAACTCCCCAAGACTGCAACACACATACACACATTGAGACTGGCGAGTGTGAAACGGCACATTGCA[C/T]GCAGTCTGTGCGTGCGTGTGAATGTGTTTACCTGGTATCAGTCAGAGCCACATGAGGGATGAGTAGAGGGGCGACGGGGCGAATGCGTAGCACCTCTCTG
Pal16	PalAyuSNP3-330	18.59	T	A	GTGTATGTGTGTGTGTGCACCTTAAGCAGCATGCCCTTCATTCCAGGTCGAATTTCAGGCTGAGTGAACAGCGGGCTGGCTGCCTTGACTCTCAGCACAC[T/A]CTGCAGCACCCTCAACCACTCCTCCAGGAGGTTAGGGGAGTCAGCCTTCAGGTAGTACACCCGCTTCCCTGTCACAATCTGACTCACGCACGCGCGCGCA
Pal16	PalAyuSNP3-326	18.59	T	C	CTGACAGGCCAGCCGCCGAGCGGGAGATGAGATGGCGCGGGTCTGGAGCTCATCTGTTCCGAGGAAGGGCCCCGTCACTCTGGGAGTTTGGGTTACCTGC[T/C]CGCAGTCTGACTGAGCGCTCATGGTGTCCTACAGCACGGAAGAACCACAGGACCCCTGTGAGCTAGCTGCTTCGCTGCAGGGCCATCTGTCTCCACTAGC
Pal16	PalAyuSNP3-322	18.59	C	A	TAAAGTCACAGCAGACAGCCCCAGATATGGATTTTGAATATCTATATTTGTCTGTAGTAGGCTACGTTATTGTTCTAAAAGAGGTACACTTATGTTCATG[C/A]ACTTTCTGAAACACCCTAGTACAAACTCCTCTGTCTCAGACAGATTCAAACACACCTTCTCTTCTCTCCTGACGGAGAATCTTCAGATAATAGTAGTATC
Pal16	PalAyuSNP3-337	18.59	A	T	GCGCTACTCGTTCCCTCAGGTTCAGCTTGTTCCCTCAGGTCCCAGGTGCCCCATGAGGCTCCTGTCTTTGAACCTGAACGCACTCCGAGCCAGATCAACA[A/T]GGGCCTCAAATGTGAACCAGATTCCAGGATTTGGGCGCGGGGAATGCTAAAGGTCCTCAGACCTCCACCCGCTGTCTGTCCACATAGCTTGTTAGCGTAG
Pal16	PalAyuSNP3-333	18.59	A	G	ATCTGCCCGTTCATGCGAGACAGTCCTGTAGCATCTGTACCTACCTAGATCCCAGCGTCTCCTGGTGCAGGTTAGTCTGAGTCTGGCCACCAGCTGTATC[A/G]TTGCTCCCTATCAAGGAAACAAACTAATAAAGCTTAAATGTAGTTATCGATGCACACTACTTGTAACTGTTTGTGTCTGTCTTTCGGCACAGTCCCTAAT
Pal16	PalAyuSNP3-324	18.59	T	G	TGTCGGTGGTCGTGATCAGTGGCAGCTGAAGGGGCCAATCAGCTGGCTGAGGAGGAGTCGTTCTTGGTGTCGGGGAGCCAGCGTGGCAGCAGAGGCATCC[T/G]AGCTGTAGTCATCATTATGGTGTTCCATCATCAAAGCTTTATTTGCCTTTCAGATGGAGGACTGCTCTCAGACACACTGGAGAGCATGTCTCAGGAGGGT
Pal16	PalAyuSNP3-332	18.59	C	T	AATCCAATCCAGCTAGTCTAACTGAGTTAGCGACGTACGAAGAACAGGTGGGAGGCTTGGATGTTTAGAGTGGCTGGGTCACATAAAGGGATGACAGGGG[C/T]CAGTAGGAGGGGAGAAAGAGGGCTTTCATTGTTGATATTGCCTTTTTCGACTTTTTTTATGTTTGTGTTCTTTGTTTTTGGTGAGGTGTTGTACAGTTTG
Pal16	PalAyuSNP3-356	22.3	G	A	CAGGCCAGCGTTCAAGTCCACCGGTCAAGGCACTTGGACACGACTAGGAACTGTCCACTAGTCAATTATCCGTTTGTCATCAACCATTGCAACTGATGGC[G/A]GGCGTGTGCGATTGCCGGCAACAGGGTGAGAGACATCGGCAATAGATCGAGCCCATCAGATGATGGCAGGAGACTGACTGGAAGTAATGTCTGCAGCCCT
Pal16	PalAyuSNP3-347	22.3	A	C	CCTGCTGTTGGCCTCTACTTCCTGGCCCAGCACAGCTCAGCATCAATGTCAGTCCCCATGTCAGTCCCCATCAGCTCCATACACACACATGCACACACAC[A/C]CCCCCGGGCAGTAAACACAGGCTGTCACGCAAACCTGGGAACACTGTTCTTTGCCACGGAGTAGTAAAAAGAATTATACACTCGCCCTACCTAAGTGACT
Pal16	PalAyuSNP3-355	22.3	C	T	ACCTCTTATCTGCAGACCACTCAGACATTTACCTGATCCTGTCCCAGCATACAGAAGCCCACCTAAATTAGCCCTACATCTATAACTCAGACAGCATGTG[C/T]GTGTGTAGTGTGTGTGTGTGTTGGCCTCCCTGTGACTGGGCTTGTATTGATTTCCAACCCTGTGATCAGTTTCCCTGTCTCTGTGTGTTATTGAGGCTCA
Pal16	PalAyuSNP3-352	22.3	C	G	TCTTGGGCGCTGCTTTCTTAGCCTTGGCCGCCTTGGGCTTGGCGGCTTTAGGCTTGACTGCCTTGACTGCCTTCTTGGGACTCTTGGCCACTGTCTTCTT[C/G]GGGGCTGCGGGTTTCTTCACCTTCTTGGGACTCTTCGCTGTCTTTTTGGCAGCTGCGGGCTTCTTAACCTTCTTGGGTGACTTCTTGGCAGCAGCGGGCT
Pal16	PalAyuSNP3-1303	22.3	A	G	ACTGGGCTCCGTCACGTCCGCTTACTCAAAGTAAAGAAGCTGGTACTTGTGCCTTTTGGTATTCTCGTCCGCTAGATTATTAGAGCAGAGACACCATGTC[A/G]GGAAGAGGCAAGGGAGGTAAAGGACTCGGAAAAGGGGGTGCCAAGCGCCATCGCAAGGTTCTCCGTGATAACATCCAGGGTATCACTAAGCCCGCCATTC
Pal16	PalAyuSNP3-345	22.3	G	A	GTAATCTGGATTAAAGGGGTTTGCGTCACTGCTCTTTAGAAAGCTCTCTGTTCTAATTTATTAAATCACTCACTTTTAACCAGAACACTGGGAAGTGGAC[G/A]CTGTCATGATGTGACCACCTCTCTCTTTTTTGCTCTCTGTCTCTTTTTCATTCCGTCTCTTACAAATACAGGCATGCAAATGACAGATGCACATTAGTGA
Pal16	PalAyuSNP3-346	22.3	C	T	GGCAAGACGTACACCCAGAATATGCTTCCCGTCCTGTTCGAGGACACATGGCCACCAGCCACGCACAGACTTCTGGGAGAAGAGTGAGTTGGGCTTTGAG[C/T]TTTTGGAGGGGCTGCTGTCTGTCATTCCTGGTACCATCTTCAGACTGCATTTCTCTGAGGTTTTAGCCGGCGGGATCAGATTGAGCAGGTTGAGTTCTAT
Pal16	PalAyuSNP3-359	22.3	G	T	CACCCCTCAGAGACACCCGGGGGAACCTCATTAGTACGTAGTTGCATGTTTCACTTACCTTCATTATTTGCTGACCTTTCAGGATCGCGTAACTGGACCT[G/T]TGTTAAATTGAAGAAAGATATGTTTGTGTGAAGTGTTTCTGTTTCAATATGAACCACTGAAGCTGTAACTGCTTAAAGTAGCTCATGCTACCAGCTTATC
Pal16	PalAyuSNP3-354	22.3	G	A	TTAAGAGAAGTAAGGAAAATAAGTGGGAAAAGCCACAAAAAGGGGATGAAAGGAGGGAAGGGAAGATTGGAAACAAAACAGGACAGAAGAAAGAGGAATG[G/A]GGATGTCTAATGAAGTCCATACGCGCTCACCCTCCTCGCCTCCTGCTCTGCCTGTCTGCTCGCTCCCCTCGCCTCCTGCTCTGCCTGTCTGCTCGCTCCC
Pal16	PalAyuSNP3-348	22.3	C	G	TTCTCCTGTCCAGCTGTGAAAAGACAGCAAGGCACATGAATGTCAAGTTTGGATTCAGCCTACATTGCTATGATAAGGGAATATTGAAGGGAGATACATG[C/G]TTACCAGAGCTGGACTTTTTCAGGCTTTTACTATTGAAGAAGTTGTCGTCCTCATCATCGTCAAACAGTCCTCCCATAACCCCAGTGGAGGTCTGTTTAG
Pal16	PalAyuSNP3-344	22.3	T	C	GACTTTGACAATTGTGGCTGTGACGATACCAGAAATGGACAGCGAGGTAAGACAAGAAGATATTTGTTTTCTCAGTCTGAATTCAAGGTAAAGAGACACA[T/C]GAGTCAAATGTGGACAAATCTTCATCAAGTAATTTGTATTCAGATGTGATGTCAGAAATCGCCAGTCACCCCAAGAATGCAAATAACTTGAAGGTTTTCC
Pal16	PalAyuSNP3-342	22.3	G	A	ACGGCACTAGACAAAATGTGCTGACGTGGTCGGGGACTTTTTCCCAGTGTCATGCGATGGTGTGGTGTGGTGTGGTGTGGCTGTCAGGACACTGAGGAGG[G/A]AGGAGGTTATCCACCAGGTTTCAGACGTGTGGTTGTAAATGTCAGCGCAGGTCCGTTCTCTTAAAACGTTTGCCTCTGTAAACTCACATCACCCAAAACT
Pal16	PalAyuSNP3-353	22.3	G	A	ACCCTCTGAAGGACCTGGGAAAAGTATTCTCTGGCTGACAGAGGAGAAGAAAAGAGGGGGAGAGGGAAAGAGAGAGAGACAGAACAGAACAGTGCAAACG[G/A]AATTGGGTGAGAATGAGAACTCTCCCGCTCCGCTCTGTCCAAACACACACACACACAAACACACACATACACACACATTGCTCCATCTGGCCCAGTAAAA
Pal16	PalAyuSNP3-340	22.3	G	A	TGCTCGTCTTGGTTAACCTCTGGAAATGGAACACGGGCTTCAAACCTAACCGAGCCAGGGCCAAGATACTTTCCTGCTCTCCATCTCCTCCTCCTCCTTC[G/A]TTCTCCACTGCCTTCGTCTTATTAAAAAGCCATGTTGGGCTGTTGCCCCCATTTGCTTTGACACTTTAGCGGCTGTATTATTTAAGGCGCTCATCTCTAC
Pal16	PalAyuSNP3-349	22.3	A	T	ATATTTCCAAAGACAGTGAAACTAAAGGAAAATGTAATGTATCCCAAAGACAAAAATAATGCCTTACACTGTCGGCCACCGTAAACCGATACTAAAATTA[A/T]ATGATCAGTTCATGGTCCCAACTGCATTACTTTTGTCCATTTGCAAACGCTCCGTTTGACAGTTCAGGCATAGTTAGGGTTGCCATCTTCAGTAGTCCAT
Pal16	PalAyuSNP3-341	22.3	G	A	TCAAACCTAACCGAGCCAGGGCCAAGATACTTTCCTGCTCTCCATCTCCTCCTCCTCCTTCGTTCTCCACTGCCTTCGTCTTATTAAAAAGCCATGTTGG[G/A]CTGTTGCCCCCATTTGCTTTGACACTTTAGCGGCTGTATTATTTAAGGCGCTCATCTCTACGGCTCCTGAGCATGTCCATCTTAACCCAATTCTCTCTGA
Pal16	PalAyuSNP3-350	22.3	A	G	GCCCTTCTTACAATCAACGTCAGAGACAGCTTCACAGATCATATGAGCACCTATATATTATATGAGGTTACAGCAGTACCATGAGCTACTTGAAGCAGTT[A/G]CAGCTTCTGTGGTCCAGCTTGTACCAGAAACACTTCACACTGAGATATCTTGCATCAATTTACCACAGATCCACTTATGTGATCCTGAATGGTAAACAAA
Pal16	PalAyuSNP3-343	22.3	G	T	ATTTGAAATGTTTGTGTGCAGATAACATGCAGACAGTGTATTCATGTTAGCAGAATGTTCTGGCTCTAACTTGCTGATGGAAAATGATCATCGACGGAAT[G/T]ACCATTATGTTTACCAGTAGCCTGTCTTTATGTATCATTTTACATCATTTCTGATATACTTGCTACTGACTTTGTACTTACCATAATGGGTAAGATACTT
Pal16	PalAyuSNP3-357	22.3	T	C	GCATGTGTGGAAAGCAGCAGATGAGTGCCACCCTGGTGCGACAGGGGACAGCGTGGCCAGAACTATTTGCGCCGTACGCATCACTCAGTGTGTGATTGGA[T/C]TACGCAGTGTGAGAGCCTCAGGATGCAGGGCTGGCTGGTGATGACGGATATTGAACATGAAGCTCAGGGGCGCAGAGAAAGACACACCTCCAGTTGGTTT
Pal16	PalAyuSNP3-358	26.01	T	G	CTATGACCCATGGGGCCGGGGAGGGTGCGGCGCACCCCTCAGAGACACCCGGGGGAACCTCATTAGTACGTAGTTGCATGTTTCACTTACCTTCATTATT[T/G]GCTGACCTTTCAGGATCGCGTAACTGGACCTGTGTTAAATTGAAGAAAGATATGTTTGTGTGAAGTGTTTCTGTTTCAATATGAACCACTGAAGCTGTAA
Pal16	PalAyuSNP3-351	29.73	C	T	AACGTCAGAGACAGCTTCACAGATCATATGAGCACCTATATATTATATGAGGTTACAGCAGTACCATGAGCTACTTGAAGCAGTTACAGCTTCTGTGGTC[C/T]AGCTTGTACCAGAAACACTTCACACTGAGATATCTTGCATCAATTTACCACAGATCCACTTATGTGATCCTGAATGGTAAACAAACAATCAAGGTGAACA
Pal18	PalAyuSNP3-378	0	T	G	CACGGAGTCTGTGGCAAGCCATTCAGACCATCACAGACTACAAGCCCCCGCCACAGGCCTTTGATGATGACACATCACTCCCAGATACACTCAACCACTT[T/G]TATTCACGGTTTGACATGCAGAATGACACACCTGCACAAAAACTGCCCACTCCCCCCAACGACCAGGCACTCTGTCTGTCTCCAGGCGACGTAAGGAAGA
Pal18	PalAyuSNP3-379	0	G	A	CAATTTATCTGCCGGTACACTACCCTCTGGTTAAATAGGCAGACAGGAGGCAAAGACAGGCCTGATGGTGAAATACTGGATGAGATGAGATACTGGACCA[G/A]CAAGCGCTAAGGCTCCTCCCGGTCGATCTGAGAGTGCCTGTGGCTTTTGACCTGTCACACCTACACGAGTTTAAAGAACTTTTTGAAAGATTTTAATCTT
Pal18	PalAyuSNP3-380	0	A	T	CAATGTCCACTCCGAGCCACTTGAATCTGTTTGACTGGTTGACTGCTCAGGATGGGCTGCCTGCTCACATATCTGACTCTAGAGGACAGCTGGAGACAGG[A/T]TTGCAAGCACAGCAGAAAAGGAGCGGGTGGGAGGATAAAAACTGGAGAGAGAATGTGATGGTAAGGGGGAGGGTTGAAGAGAAAGAGAGCGTCTGGGGCT
Pal18	PalAyuSNP3-387	3.71	G	A	CTGTCTGTGTGTGCTTGTGTGTGCGTGCGAGCGTCTCTGTGACCGTGTAGGTAAATATGTGCGCCTGCGTGTAATTATACATGTATATCTGAGTGTGTGC[G/A]TTGGTGACGGGAGGGCTTGTGGCTGTCTGGTTTGGCCGTCCGTCCGTTTGTCTGTGTGTTGTCTCTCTCTCTCTCCCCCTGCAGCGGGGCTGTGGCCAGG
Pal18	PalAyuSNP3-404	3.71	A	C	TGTCCTCCATCTCTATTTTTGGTCATCTTTCTAAGTTGGGAATTTTGCTGCGGGAGAATTCCGGGAGCTTGCGTTATCTGATGAAACTAACTCTCCCTCC[A/C]TCGTTCTCTCCCCCCTGTCTCCCCCCCTATCTCCCTGTCATCGTGACCAAACAGAAAACATCTTGAAACTGCTGAAAGGTTGTTGTTGTTTTTTTTTTGG
Pal18	PalAyuSNP3-400	3.71	T	C	ACAGTGGTCTGGAGGTCTGAGCCATGCCTTTCATGCTACTCCCTCCAAGACAGCACCATACACCTGGAAGATCAAAACAAGTGCACCTGAGCACAGTTGA[T/C]GGGACCGTAACGCTCTACGTGTAAGGTCATCTTCGTGATCCTTTTGAGACGGATGTTATCTCATCACTTTCACTTTCTACCTCATTGCTGTTCCGCCTTT
Pal18	PalAyuSNP3-392	3.71	A	T	GGGGCAGCGCAGAGGCAAGCCCAGAGCTCAGAGATCCAGAGGCCAGATGCTCTCAGCAGCTGGACGGAGAAGAACACAGGACTATGACAAGCGACAGCGA[A/T]TCAGACGAGCAGAAGGACCCGACCGAACAGAGGCCCTTCCCCGTGGACCGTCCCGGAGGGCAGGGGGATGGGGCGACTAAGCACGGCCAACAGGTGGCAC
Pal18	PalAyuSNP3-394	3.71	T	C	CAGACTTATTATCCAAGTACTCACATCCAGGAATCTACAGTGAGAAACGTCAGGATTTCATCAACTGTCAGCGGGTTTTTGTCCTTTCTGAGTGCAGTAC[T/C]GTATAACTCTGGTGTGGAGTGTTATTGCCCTCGGTCCAACAGCACCAAGCTAACACGAGTCTTAGGTCAGGTTTCACTCGGGGGTGTAGCTTTTTTCCCC
Pal18	PalAyuSNP3-395	3.71	C	A	GGTCACATGGGTGTGGCGAGAGGGAGGAGAGGAAGTATTGATACAGCGGACAAATATTTTCGCGTCATGTTTAGTTTGCGCGCACGTGTGTGTTCATTTT[C/A]TTTCCAGTCACATTGGATTCAGCTGGTATGCAGGCATCCTTGCCAGCCAGCCAGCCAGGCAGGTTTTGAACGCTGGCTCTCAGGTTACTGCTTGCTTCTG
Pal18	PalAyuSNP3-388	3.71	A	T	GCGGCCGCCTCCCCTCTTAGGCGGGGTGCGCTTCTTCTGTAAGACGAGGAAGAGGGCATGAGGACAAGAGAGAGGCAGGGGAGGAAGAGGGTTAACACAC[A/T]CACTCACAAATGACACACACACGCATGCGCATACACACCGCCATAAAGAGTGCAGATGCCGCTTCTCCTTCAATGTCGCTGTCGTCTGAGCTCTCTGACT
Pal18	PalAyuSNP3-385	3.71	C	A	ACGGATCTTTACGGCTAACGCTTCCGTGACAAAGGAACGCAGTGAAACGTACGAAGAAGGGGAGGAGGATGACCGTTTGAGCCCAGGGGGCTGGCGCGCA[C/A]GCGGACTCAGTCTCACCTGTCTTGTTCCTCCGACTCTTATCCCAGGAGTAGATGGTTGAGGAGGAGGAGGAGGATGAAGATGAGAGGGCGGCAGCGGCGG
Pal18	PalAyuSNP3-382	3.71	A	G	AGCAGGTATGAAAGACAAAAAAGGGGAGAACTGGGGTAGGGAGTGGGCTGGTTTGACCAGACTGAGTGGCTGCTGCCAGAGGAATGCTGTAGAAGAGGTT[A/G]TCGAAGAGCTACATTCATGTGTGAGAACAAATACTTACAGTACTGCCACATTACACCTGTATCTACTGTAAGAGGTAAAACAAAGCTGCTAAAATAGAAG
Pal18	PalAyuSNP3-399	3.71	G	A	GGTGGTCACCATTGCTTCCCAAGAGGGTCTGGAGGGAAGGTGACGTGTCTCGGCCAGAACACAGCTATGATGTCATCGACCGGGGGGGGACCGGGGACCG[G/A]GAGGAGTCTCTCTCTGCTGTCTCTCTCAGACGCCGTGAGGGGGGCCGGGGGACCAGGAGGAATCTCTCTCTGCTGTCTCTCTCAGACGCCGTGAGGAGAA
Pal18	PalAyuSNP3-381	3.71	A	T	GAGAGTGAGGGCATGAGAGAAGAGAGACAGGGAGTACAATCAAAGTGAGAGAGAGGGAGACAAAGCAGGTATGAAAGACAAAAAAGGGGAGAACTGGGGT[A/T]GGGAGTGGGCTGGTTTGACCAGACTGAGTGGCTGCTGCCAGAGGAATGCTGTAGAAGAGGTTATCGAAGAGCTACATTCATGTGTGAGAACAAATACTTA
Pal18	PalAyuSNP3-402	3.71	C	T	TCCATGTTGATCACAGATGCCTTCACGCTCCACAGGCCTGATATGATACAGAGCCTATCTACCGTCTGATACAGGCTGGAGGAGGGGTGACGCTGTCCAA[C/T]GCTCTCCCTGAGGATGAGGAGGCTGCAGTGGCCGCTGCTGTGCTCTGCGATGGTTGTCCCCCGTGGTGGCCGGCTGTCATGCCTGTATTTGTTCATCTGC
Pal18	PalAyuSNP3-389	3.71	T	C	CAGTAACAGCGTTAATCCTCTACACCACGTTGACGTTTGGGCTTCATTAAGAAAAACACCACTAAGTAGATCTGCTGTCAAGACGCAACAGCAACAAAAG[T/C]AATACAACTACCCAAATCCTTGTTACTAACTCTACTTATGATGTGGTTCTGTATCCGCATACCTGCTCTCTCATTGGTTTCAGGGCTGAGCTGGTCCACT
Pal18	PalAyuSNP3-396	3.71	A	T	TTAGAGAGCCAGTTAGGTAGAGCCCCAGTGAGAATGGGTGTCGTGCCCTGAAGGACGCAGGTGGTTTAGGATGTTGCTCTAAGGTCAGGGCAGAGGGACT[A/T]GGTCAAGTAGAGTCCACGGAGAACATTTGACTTGTTTTTGCAATAGGAAAATCTAGCCTCTCCCATTTGACTGCTGGCTCGCTCATCAGTGACGGGGACA
Pal18	PalAyuSNP3-401	3.71	G	A	CTGGGTGTGTTCTCTATGTGAAAGATCACGGCCGCCACTGTAGCAGTATCCAAGGTGGCTCTGCAGGTCGACAACACCAGTGTTGCGGCAGATGACTTCC[G/A]AATCAAGTGAGTTTGAAGCAGAATATAATAAGAACCGTTCTTCAGTTACAACCTTCGCATCCCTTGTAGTACTTGTGACCTCAATTCGTGGACAAAATAT
Pal18	PalAyuSNP3-393	3.71	G	A	ATGATCGTACATGGTCTAGGTGCTAAACCGCAGAGCCAGTGCCAGACAGGGTGTTCTTTGTTTGAGATCTGAGTTGGGTCCATAATGGTCACAAGCAGCA[G/A]ACCTAATGAAAACGTTAGGACATCTGAGGCAAAGACACATTACAGGTCTGAACTGCAGGGCTGTTTCAACCTGCACCAAGTGGGTGAAAATGATAGGTAG
Pal18	PalAyuSNP3-384	3.71	C	A	AGACGAGAAGCAAGAGAACAGTCGAGGGGGGGAGGGAGGGGGGTAGGGAGGGAGGGATGGAGGGAGGGAGTATTGTTGAGGTCCACAGGGAGACAGAGGC[C/A]GCCCCCCATATTGTTTCCAGCAGCAGAAGCTCTGGGTGGTAGCACACCAATGGAAAGGCTCAGTGTGTCAGTGGGGAATGAGTTCATGACACTGAATGAG
Pal18	PalAyuSNP3-386	3.71	T	G	ACTGACAGCAGAGACAGAGAGAGAAAGAGGGAGGGAGGGAGGGAGAAGGAGGGAGGGAGGGAGAGGGAGCGACAGAGAGAGCGAGACAGAAATGGAGAGA[T/G]GGGAATTGGGGAGAACAAAAAGGGGAGGAGGAGAATCCACTGCACGAAGAGCAGGAACAGAAGACCAAGACACCGATAGAAGGACTAAGATAAAGAAATA
Pal18	PalAyuSNP3-397	3.71	G	A	TGGATTCAGGGGTAATTACAAGTCAATGTATACCTACTGCAGGATATAGGGTTGATAGTACAGAGTGAAATGTTGGGTTGCATTTCCAGAGACAGGGGTT[G/A]CTGCAGTTTCCAGGACAGCAAATAAGAGCGGTATCGGTGTTGCAATATTATACAGCAATTTTGACTGTTACTTCCTGTTGTTTTCGGAAGGAAATGGTAG
Pal18	PalAyuSNP3-391	3.71	T	C	TCCTGACTGGATGTCAGACAAAGCAGGCTGCAGATCTGCCAGATACCTGTCAAATGATGATTCTTCACAAGTCTCACTTGCGTTTACTACAATAACTTGA[T/C]GTTGGACTGCAGTAGACTTTCTCTCTGGTAGTCTCTTGGACAGTTGAACAAACACTTTCGTCCTGGCAGCGAGCCTGAATGTTCACTTTCCCAAGGATTC
Pal18	PalAyuSNP3-403	3.71	A	C	TCCTCAGTCACTAGGGCAACTGCTCTTTGGGTCTCTAAGAATACTCTGAAGCACTGGTGTTGCAGTCATGAGGTACAGACAGAGCGTAGAGACCAGACTA[A/C]CAGATTAACCTGACAGTCTTTATAGACCTCCATTAATCTAGCTGTGCTGTGTTGACGACTGGGTTTAAAACGTGCGATGTCATGTTTCAGAACCGACCAG
Pal18	PalAyuSNP3-383	3.71	T	C	AAGAGGGTCCAGAGGGAACTGAGACAGGAGATAAGGACAGGCAAGGACAGCTACAGGAAGAAGTAGGAGGAACGTCTCCAACAGAACAATGCCAGGCAGG[T/C]GAGGAGAGGCCTCAATTCTATCTCTAAACAAGATGAATCTGTTGATCAACTGGTCTTCACCAACCCCCTACTCCACCCTCCATAGCACAGGCCTGCTGCC
Pal18	PalAyuSNP3-398	3.71	C	A	GGCGGGGAGGTAGTGGGGGATGAGGCTGACATGAGGAGGAGGAGGAGGAGGTCGTGGGTGAGGGGAAGAGGGAGGAGGGGGAAGCCTGTCATGGTACGAC[C/A]TCAGAGCCCCGTGGTCAGAACCATGCAGGGTGGAGATTTTAAAAATGAGTTATTTTGTCCCGGCGTCCCCCTGTCGCACTGCATATGTCTTTAGAGTAGA
Pal18	PalAyuSNP3-405	7.42	T	C	GGGGATTAAGCAAAGATCAAAAAGAAAGGTCTGGGAGACGAGTGAGATGGAGAAGGAGTGTGGAACCACAGGCAGGACAGGAGTGTGTGGGTTATATAGC[T/C]GAACAGGTGCTCTAATCTGCCCTCAGACCCCAGTGCCACAACCCCTCCTCCTCCCACCCTGTCTCCTCTGCCTCCAATCTCTGGACTGCTAGGAATTTCT
Pal18	PalAyuSNP3-408	7.42	G	A	AAAACCAGTGAGAAGAGGGAGAGAGACACCGAGGAAGAATCAGAGAGAGAGAGAACGTGTGAGAGAAAACAGATCGAGCGAGAGACTCCCGCCAGCAGAA[G/A]CCTGAAGAGCGTAACCCTCCAAAGGTTCCCACCCCTCCATCGCCGCTCCAACCTCTTGCTAGCTCCCTCTCTCTTTCCATCGTTCCGTCCGACCGCAACC
Pal18	PalAyuSNP3-407	7.42	G	C	TGGAATCAGAGCCAAAGAAACGGCGTGGCTACTGTTGGACGGGGGGAGGAAACACAAACCCTGACTGACAGAGAGAGAGAGAGAGACAGGTAAGGACATT[G/C]TACTGCATACGTGTCATGCACGCCTCCGGTGCTGTCTATTTTCAGCATGGCTGAGGCGTCAGCCAGGAGAGATGCTCTGTAACGGGGAGGGGTGGTTCCC
Pal18	PalAyuSNP3-406	7.42	C	T	GTAGCAGAGAGTTTTCGGTTCTGCCATGTTTTCTTACGTCATTGCTCCAATCTAGTCGCAGCCTCATTTGATCCACTGACCACGGCCCCTCCGCTCACAA[C/T]TCCCCGCCTCCACAGCCTCCCTCCCAGCCTCCTCCTGCCCCTTGCTGGCCTGGCTGTCTCTAACCTTGCCCTGTTTCCCTCCTTGCAGGCGTACTCCCAG
Pal18	PalAyuSNP3-432	7.42	A	C	CACCTTCAGCCAGTCTGCATGACCTACTGCCAGTCTGTGGCACAGACCTGACAAGAGGACAAGAGAGACAGCCAACAGGGGAGGAAGGAGAGAAGCAGAG[A/C]CTACAAGAGACAAGTTCAAAAGAGAGGGAGAAGGAAAAAGAGAGAGAGAAAAGCTCATTCAAACTACTTGACCACAGTGTCTCATTAGTGCAAGAATAAA
Pal18	PalAyuSNP3-409	11.13	C	A	AACCAGTGAGAAGAGGGAGAGAGACACCGAGGAAGAATCAGAGAGAGAGAGAACGTGTGAGAGAAAACAGATCGAGCGAGAGACTCCCGCCAGCAGAAGC[C/A]TGAAGAGCGTAACCCTCCAAAGGTTCCCACCCCTCCATCGCCGCTCCAACCTCTTGCTAGCTCCCTCTCTCTTTCCATCGTTCCGTCCGACCGCAACCCA
Pal18	PalAyuSNP3-412	14.84	T	C	CATCCAGAGACGTGATTGGTGAGGAATCGGTATATCTGAAGAATGACGGATATTTGTGGAATAAATCTGTCCAATTGCAGTAAGGAAATCAGTCCAATCA[T/C]AGAGAGATCTATCTTGCAGATGGGTGGGGCTAGGAATATGGAGGCCGGCTGTGTGTATGCGTATGTGTCTGTGTCTATTTGTGTGTGTTTGTGTGTGTGG
Pal18	PalAyuSNP3-413	14.84	C	A	CAACGACTTTTATTTTTCCGAAGCAATTTTTTTTTCCTCCCGTATGCTGATGGCCTTTTCCGTTCTGCATCAAAATGAAAGAAACACCCTCAGGGTAAGA[C/A]CCCTTCAGAGTTCAGAAACACCTTGAGAAGGTCGACACACCACATTGCTCCACGCAGCTTTGTCCTGCGCATCGTTATGAAGCTACACTTGACTTCACTT
Pal18	PalAyuSNP3-414	14.84	A	T	TCAACACAGTAGCTAATAACAACCGCTAATAGTAACCGTGGCGAAAACCCGAGACCAAGAGAGTGGATGGACCTCTATTTTTACGCAATATATTTTCCCC[A/T]GGAATTTGTAGCGAGAGTGATATTCAGACTGGAACCTTTCTCTTCCCCCCTGTCGCTCCTTCGCCCGTGAAAGATAAATATTTTTCTTGGCCGGCTATTG
Pal18	PalAyuSNP3-411	14.84	A	G	TTTGCATGTGACTGTTTGCTGTGTGCGCTCCTCAGGTGTGTACGGCGTGCGACCGGCCAGGAGCGACCATGGGATGTTTCCTCAAGAGCTGTCCCACCAA[A/G]TACCACTACAGGTGTGCCTGCCAGTCAGGTGAGCTTCCATCCCTCCAGTCTACCTTCCAGCCTACCTACACACTGCACAGTAACCCTAACCCCATGGAGC
Pal18	PalAyuSNP3-410	14.84	T	C	AGGGAAGTTGTACGGGCTGGATGAAGCTGTGAGGCTGGCCAGAGAGACAGTGAGTGAAACCAAACGCACCCTAGCTAACCGCTACGGTGCTGCGCGCGTG[T/C]GTATTAGTTTTTGGTGGGGATTGTTTTTCATCCTCTGAGAAATCGTTGCGGTCCAGTTGTTTTGCATGTGACTGTTTGCTGTGTGCGCTCCTCAGGTGTG
Pal18	PalAyuSNP3-415	18.55	C	T	CCTCCTCCTTCTCCTCCTCCTCCTGCTCATCCTACTTTCTCCTGCACGTCTTGGGAATCGGAGGAGGAAGCTGTACTCTGGGGGGCCAGACAGACGGCCG[C/T]GGAGGAAGACCAGACGCGCTAGGACTCAGACGGACAGCGGTGTGACAGTGTCAACGTTGCTGTGAGTACACAACTCCTTCTCTGCTGTCACTTCCAAAGG
Pal18	PalAyuSNP3-1209	18.55	T	C	CTCCTCCTCTCCTGTGTTCAGCGGGAGACAGAAACAGCGTAGGGAGTACAGGAAGTGTGGGCAGTATTCGCAGTGCTGGGAGTGGCCAGAGCACAGAGAG[T/C]AGCCACGCCCCCAACGGGGTCCATCACAACACTGCCTCTTCAGACTCCAAGGTAGGAGACCCTGTCTTGAACACTCTCTGTATCTCTGCCTGTCTCTCTC
Pal18	PalAyuSNP3-416	18.55	T	C	ATCGATACGCTCGTCAATGTTCACCTGGATGGCCTCTTCCCCCTCCAGCCAATGACAGCGCAGCGTTGGGAGATAGACATCGGAGTGAGTTTGCGGGAGG[T/C]CGTCGGACAACCCTGGACGCACGGGCGTTTAGTCGTTTAGCTTGAATGTCATCGTCTTCTGCTGTCATCATGCTGTCCTTGGTACCAGGGTTAGGGAGGG
Pal18	PalAyuSNP3-420	22.26	C	A	GGGGCAGGGGTTGAGGATCTACATATAATGACACTACACAAACACATTGCACAGTTAGAACGGAGAAGGTACTGCCATCTTGTTACAGCAGATCTACTCT[C/A]ACTATCTCTGCATTCCAGCATGTTAGTATAATCCTCTGTCTTTCTCTCTGTCCTTTTCATTCCCATGCAGCTGTGTCTTACACCACTTCTAATAAGGAGA
Pal18	PalAyuSNP3-419	22.26	C	T	CACGAGACAGAGCGGCGGTAAGACATTTTTTATTAAACTCAATTTTACAATTTGAGACATTTTGTAAAAATGTATATGGTATGAAACTGCGTGATAGAGC[C/T]ACGAAGACCCCCGCGTGCTGTGTTTCTTTGTAAGGCGATGTGAATTCGTGCGTAGGCTGCTATGGGAACGAATAGGAAATATCATGTTATTGTGGCACGT
Pal18	PalAyuSNP3-1208	22.26	C	A	AGGTTCGTTACAGAGCCGGAGGAGGAAGGTCACACTCTCTCCTGCCTACAGACTTCCTCTTCCTCCCTCCTGACAGGCCACACCCTCCTGACAGGCCACA[C/A]CCATCTGACAGGCCACGCCCATCTGCCTGCTCATCGTCTAAATTAGATTTCTCCTCTACAGAGCTGCTGTCTCACCTACACACGCCTAGACACACAGGTC
Pal18	PalAyuSNP3-418	22.26	A	G	ATCTGAGTAGAAAAGGTTTCCAGTCCCTCTGTCTGTCCGCTCCATCAGAACTAACCTTTACCAGGTGCTGACGGACATAATCACAAACAGAAACAGGCTA[A/G]AAGAGAGAAACAGACATCTGTCTATCAGTGGATCTGCCGCGCTGTTCTGCTGTATCGACTGACAGCTGTCAGACTTGTAGACACGTCTCCACACCAGGGT
Pal18.2	PalAyuSNP3-390	0	C	T	GCAGACAGGCAGACTGCCCCATCTACAGGGGCCACAGCTAAGCCAAGATGGGGGTCTCTCTCAGTCTGGCACACGAGGCCCGCAGAAACACGTGAACCGC[C/T]GTGACCCCCGTGTCAACCTTCAGGTGGCTGCCCACTGTCCATAACGGTCCAAGAGAAGATGTCTCCTGCGTGACCCAGAGGGACTCTAACCCTGTGTTGA
Pal18.2	PalAyuSNP3-368	7.46	G	A	CTTGTTAAACAGACAGGCCCAGACCGGCTCCACCCTCAATGGGTAGTTAGACAAGACTAGGTCACAGAACAGGCTGAGTAGACTAGGCCTCAGGCCCTAC[G/A]CCACTGTTTTTGTCCTCAGTATGTGATACATTGACCAGGGCTCATCACAGTGTTGGCCTTTGAGTCAGCCATCAGCCGGTCAAACAGCCAGCCAGCTGAA
Pal18.2	PalAyuSNP3-370	7.46	A	G	GTGCCGGAGAGGGGTGGGGGTGGGTTAGGCCAGACAGCCGAGCCCAGCGCTAGCAGCAGCAGATGTCTAGCTAGCTTCCTCCTGCGAGCTCTGAGCCCAG[A/G]GTTCAAGGAACCCAGGAACAATCCACAAAGGAAACTATTTCATCTTGTCTTTTGCCTGTTGGATCGTCGTAGACGGGAAATGCGATCTGGAAGGGAGATA
Pal18.2	PalAyuSNP3-797	7.46	A	G	GGTGTTGACAGTCTTCCCTGCCCCGGATTCTCCACTGTAAGGAGACAGGTCACATGTCCGAAAAGCTAATGCTAACCTCACGACTTTAAGAGAGACCACA[A/G]ACAGGTCACGCGTGTGCTGTTTTCGGATGCCGCGTGTACATACGTGATCAGGATCGACTGGTTCTCGCGATCTGTTGAGAGACGCAGGGAAATCATTTGT
Pal18.2	PalAyuSNP3-367	7.46	A	G	ACGCAGCCGGAGGTCAGAGGACACAACAACAAAGTCGATCATCAACCTTCGGCCTAGGGTGCCCTGGTGCCACGTGCACTGATGGACGCCCTTGTGCTTG[A/G]ACATGGTGTTCATTATGGACAAACTGTAACTAGCACAGAAGTCCAACAACAAAACACCTCTTGGGTTCAGATCGGGGGGGCCGTTCTTCCCAATCACCCC
Pal18.2	PalAyuSNP3-1253	7.46	T	G	AGGAGACAAGACACTGTTCTACTGAACTACTGAGTTACAGTTCTACTGAGCTACGGTTCTACTAAACTACTGAGCTTTGATGACTTGAAGCTTCTTCCTC[T/G]GGTACTTTGGGGTGGAGGTGTCTGGGGGCTGTTCCAAAGCGTCTGGAAAAGCTCTCACCCCTCTGCTGTCACCCCTGACACACACGTGTGTTCACATGTT
Pal18.2	PalAyuSNP3-905	7.46	C	T	TGCTAGACCAGCATATGTAGAAAACAGAGGAAGTGGACCATAGACAGGCCCTAAGTGAAACAGCACGCGAGGCTCCTCTTTGCAAGCCAGCCAGCCCTGA[C/T]GCTCTGGGGTCCATCCCTGCAGGGCCCACTGAGGTAGGTCTGAGCCGCGTCCAGGAGCCTGCGCTCACCTCCCAGCTAACCTCCCAGCTTCACCGTGGCA
Pal18.2	PalAyuSNP3-1200	7.46	C	T	GGACCACAAAACCACCCTAGTCTACAGTAGAACCAAGAATTACAAGCCGAACACCGACAGAGCCACAGTCAGGTCGCGCCAGAACCGGGGCAGAACCGCA[C/T]ACTTAGCCAGATGCATCTTAGGTCCAGGAATCGCCCAGGAGTCATCTGCCTGTCTTTGGGCAGGTCGTCCTCCAAATCCTCCTTAGCGGAGCACAAATAG
Pal18.2	PalAyuSNP3-1182	7.46	T	C	AGCCCCAGACCCAGCCGCAGACAGAGCCTCTTCCTCAGACCCAGCCTCAGACCCAGACCCAGCCCCAGCCCCAGCCCCAGACCCAGCCTCAGACCCAGCC[T/C]CAGACCCAGCCTCAGACCCAGACCCAGCCACCGACCACTACCCCACAGGAGAGCGGTGTGCATTGTTCTGACTCTTACAGATGCAGAGATGAAGAGACAT
Pal18.2	PalAyuSNP3-1295	7.46	C	T	CATTTTAGTATCAGAATTGCGGGGTTAGTCTTGGCATTGTGAACAACATCTTAAGCATGTTTAAAACCCCCTAGAGCTGAGAGACCCAGGGCAGCCAGGG[C/T]AATCTGAGCTGATTGCTGCTAACAGAAATCCTTCTACCAGACTGAAACTGTTACCGTCAATCACAGGCCTCGCCATGGCAACAGCGTGAAAAGACAGATG
Pal18.2	PalAyuSNP3-421	7.46	G	A	ACAGATGAGACGTGTACAGGGATGGTCTCTACCTCCATGGCCCACTTGGCCAGCTCCTCTCTACGCTGAGGGTCTCTCTGAACCAGGGCGATGTAGAGAG[G/A]GGATGGCAGGTATCTTTCCTCCAGCTGGAGCAGTCTCTGAACAACACGTTGCCCAGACACGCTGGGGTCCCAGGAAGCTCGGAGCATGGCCTCCCCCCTG
Pal18.2	PalAyuSNP3-1263	7.46	C	T	CAGAAGCAAAGCCAGACAAAAGAACAGGCAGGCAGACAGACAGAAGCGCAGACAGACAGAAGCACAGACAGACAGAAGCACAGACAGACGCACAGACGGG[C/T]GATCTGATAGCTAAATAGCATAGGCAGGGAGCAAGGGAAGGAGAGAAGGAGAAAAGAAAAGAGAGAGAGAGGGAGGGGCATTCTCTCGTGTCCAGGCGCA
Pal18.2	PalAyuSNP3-371	7.46	G	A	GAGTGTACGCTAATGTACTTTTGCATGAGTTGGAGGGTTGGATGTTATTGCGGGATATGCCACTGTGTTTTTTTTGTTGTTGCATGGGAATCGTAGTTCC[G/A]TTGGTCTGGTCATTTTGGACTACGATTCATATCTTTGTGCCCCCTTTTGTAGCCTAGCCTGCATCAGCGAAGAGCATGAATGGAGGCTTTGTTGGGTCTG
Pal18.2	PalAyuSNP3-1181	7.46	T	C	AGCCCCAGACCCAGCCCCAGACCCAGCCGCAGACAGAGCCTCTTCCTCAGACCCAGCCTCAGACCCAGACCCAGCCCCAGCCCCAGCCCCAGACCCAGCC[T/C]CAGACCCAGCCTCAGACCCAGCCTCAGACCCAGACCCAGCCACCGACCACTACCCCACAGGAGAGCGGTGTGCATTGTTCTGACTCTTACAGATGCAGAG
Pal18.2	PalAyuSNP3-360	7.46	G	A	TGCACCGTGGCATCAGTATTCCAACCCCGTTCCCATGGACACCGCGTTCCCTGGGCTGGCAAAGCCCACCTTCCTGCAGCACCCCTTAACGGCCACCAGA[G/A]GGCAGAAAGCCTTGTTCTCTCCTCCCCAGTCTTGCATCCTCTCCCTGAGCCCTGTCTACTCTCTGGCAGTTTGAATCATCTTTTTGAGCGGAAGCCAACC
Pal18.2	PalAyuSNP3-373	7.46	T	A	AAATGTTCGTTCGTCAAAGATAGACAAAGTGTTTGTGTGAGAGGTCGTGTGTGGAACGATCCCTCGATCTTCAGTATTCTTCATAAAGTGTGTGCGATCT[T/A]CCTCACAACGCCAAGCGTCTCCACGCAAAGCAACGAGCGTCTAGTCAAAAGTTCAAGTCAAAAGTTCCGATAAGCCTTCTTGTTCCTGCCTGTCTACCTC
Pal18.2	PalAyuSNP3-1254	7.46	C	T	CCACCTGTTCCTCCAGCTGGGCGATCTTGGCCTCCAGGGCGGCAATAGAGGCCTTGTACTTGCTCTTGATGGTGCCTTCCAGCTCTCCCAGTTTCAACTT[C/T]AGCTCCTTGTTCTGTCGTTCCAGCTGGGAGCGTGCCCCCTCCAGGCGCTGGGAGGTACTGCGCTCTGCAGTCAGCTCCACATTCATCTGGTCAGTCTGGA
Pal18.2	PalAyuSNP3-374	7.46	T	A	AGGAAGACAGTCGAGAAAAATGTTGACCTCAGGAGGGCCGAGTGAATACGACGGTACGCACACTGTCCCCCCTCAGGGACACAGCCCCAGGCTGTCTACC[T/A]GCCCCGAGCTCAACAAGACTACGTTCATCTCTGAGGAAGAATTCCTGCTGTCAAACAAATCGCTCCCCCTCTCCTGCTGTCCTCTGAGACTTTTGAAATT
Pal18.2	PalAyuSNP3-906	7.46	A	G	TTACGTTCAACGATAACGACAGACAGTAAGACATGACAACACACTGCGTTACTGTATCCTTGTAACAGGTTGTAGCTGTAGTACAGTAGCGACAGCAGAG[A/G]AGCCAGTAGTAATGTGTAACTATTATGGGTTAACATTGATGACTAACGATGACAAGTTCATAGCATAACATCTGTAATTCTGCACCACGGTTTAACTTTC
Pal18.2	PalAyuSNP3-723	7.46	T	A	CAGGGGAAGAGAGATCCAATCAGGAGATCCTTCAGAAGCCAGGACATGAGACAGCATCCCAAACTCAACCCAGTTTCAACCCAGGTCCCCCTCACTTCAG[T/A]TAGCTTAGCAGTCTCTATCCTATTGAGCTGAGAGCAGTTCAAAATCCCTCTGTGAAGAGCCGATCACCCTGAGTCAGTTTGTCCTCCCATGACCACCCTA
Pal18.2	PalAyuSNP3-372	7.46	A	G	CAGCCCCAGCCTCTAATGACAGCCCCAGTCCCAGTCTCTACTGCAGGAGACCCTAACCCCAGCCTTTAATGACAGCCCCAGCCTCAACCTAGACAGACCA[A/G]CTCACTCTTGATCTGAACTTGGACATTCCGTTCCCCTCTCTTTTCTGTGCCCCCCACCTCAACCCTCACCCCCACCCTCACCCCCCTCTCTCCATCCTGC
Pal18.2	PalAyuSNP3-907	7.46	C	A	TTTAACTTTCTACTAATCTAATAGTGTAATTACGTGCCAAAGTACATCATAAACCCACTGCCTCAAAATCTACCGATGTTGTGACTCGACAGAGCAGCAA[C/A]GTGTGATCTAACGCGACTGTCTCTGCAGGGAATATCTGACCGGCTTCCACAAGAGGAAGTTGGAGAGGAGGAAAGCAGCGGTCGTGGAAATAAAGAACAA
Pal18.2	PalAyuSNP3-375	11.17	C	T	CAGAATCTATTAATTATAAATGTCACATTCTTTGCCAAAAACAAACCTGACAATATTGTGTTTTCTTCCTGCCAACAGCACAGACAGGCTGGTCACATGA[C/T]GTCTGTTTAAACAACGAACACAGAAGCCTATCAGAATGAACCAGTCGTAAGAGACATTCACTTCACATGCAACATCACCAGTGTTGGAAATCAGCTATGA
Pal18.2	PalAyuSNP3-377	11.17	C	G	ACTGACAGGCTTGTGTTGTTTTCAGAACAATACTATAGTAGTATAGTACAAATGTTGCACATTTTGTCCTATGGAGACAGAGTATACACACTGCTAGTTA[C/G]CTCAACCAGTCACTGCCCAGAACCATCCCCCTGAATTTGAAGCACATGGAGGTGAACCCTCTTTCTTAGTTTAACTTGACCCATTTAGTATTGGACAAGA
Pal19	PalAyuSNP3-484	0	C	G	CAGCCACACACAGCACACAGCACCCACACACAGCACACTGCAGCCACAGACAGCACACTGCAGCCACACACAGCACACTGCAGCCACAGACAGCACACTG[C/G]AGCCACACACAGCACCCACAGACAGCACCCTGGCATGTGACGCAGGCCTCACCTGCGTATGTGTTTAAGGATGTGGTCTCGCCGGATGTACTTGATGTTC
Pal19	PalAyuSNP3-483	7.46	A	C	GTCTATGTACTGAGCAGGTCTGTGTACTGGGCAGGTCTGTGTGCTGGACAGATCTGTACTAGGCAGGTCTTTGTATGGGGCAGGTCTGTACTGGGCAGGT[A/C]TGTGTACCAGACAGGTCTGTTCTGGGCAGGTCTGGCCCTAGCCAACCATTAACACAACTGATTATACAGACTGACTTACACTGGATTCACACTTTTGTCT
Pal19	PalAyuSNP3-1231	7.46	A	G	TACTCTGAGTTGACTCCCGACTGGTCACAAGCCGTACACAGACGTCATGTGGTACACAAGCGGACAGATAAACATGGAGTCCATCCAGGAAAACCCCAGG[A/G]ATCAGTAATCATGGCCCAGTTAGACCCCCCCCCCCCCCTCCCCCCCTCTCCCCCCCACAGGGACCTGGCCAATCCGGCGCCTGTCGGATAATATGATGTT
Pal19	PalAyuSNP3-480	7.46	T	C	GAGAGAAAGGGAGACAGGGTGGGGGGGAGAGACAGGGAGACAGGGAGGCAGGGAGACAGGGTCACCTTCGACAGTGAGCACAGGGATTTTTCCGAGGGGG[T/C]TTTCTTCCGAAGGAGGCCAGACAAGCAGAGCTGCAGAACAGCTGAGGTAGCCCCCTACGCTGGTACGCAGTCTGGCCGCTCTTCAGAGACTCGCAGCAGT
Pal19	PalAyuSNP3-482	7.46	G	A	CAGGTGACACAGGTGACGCAGGTGACAGGTGTGCTGTCCGTCACTCACCGGCCATGTCAGTCTGTGGGCGCTGGTACAGCATGGTGAACTCATCTGGGTA[G/A]TTCTCCACCCAGTTCCAGAAAGCCTGCAGGACACACACATCTCTCATCATCTTTACCCCCTGCTGTGTCTAACCACACACACCTGACCTGGACCCCCTGC
Pal19	PalAyuSNP3-481	7.46	G	T	AGGGAGGAGAGAGCCGAGGAGGAGAGACAGGGAGACACCAGCAGACAGAGCGCTCAGGTAAGGCACAGCAGGGGGCCAGTCCCCAGGGTACCTTGGACAT[G/T]AGCTTCAGTCCTCGCTCTATTCTGGGTGGAGGCTTCTTATCCAGGATGCCTGCCTCATACGGGGACACGATGGCAGGGTTGATGAAGCGCAGGAACATGG
Pal19	PalAyuSNP3-479	11.17	T	A	CCTGGGTGTGGTGCGGGTGGGGATCCAGCCCTATGTCAGAGGAGTAAAGGTACAAATCAATCTGTTTACACTGAAAACAACAGCCTGCTGACTGGGACTC[T/A]GGCCTTGAGAAGGGCTTTTATGTATCCTAGCTTCGCTTTGGAGGATTGATACATGGGGGATATGGGATCCACAAGCCTGTCTTTAAACATTCACTTGAAC
Pal19	PalAyuSNP3-477	11.17	G	T	CGCGACAAGTTCCGCCGCGAGAGGAGTGATTATGACCGCTCACGAGAGAGAGAGGACAGACGGAGAGATGAGTGGAACGACAGGTGAGAAGGAGGGAACA[G/T]ACGTCATAGCGGGATACAGTAAAATCTCCGGTAAAACAAATTAATTACTGAAGCCAGTTTCTGCATGGAAGAGCATTCGGACGTGTGCTGGTTAACAGCA
Pal19	PalAyuSNP3-478	11.17	C	T	TCCGCCGCGAGAGGAGTGATTATGACCGCTCACGAGAGAGAGAGGACAGACGGAGAGATGAGTGGAACGACAGGTGAGAAGGAGGGAACAGACGTCATAG[C/T]GGGATACAGTAAAATCTCCGGTAAAACAAATTAATTACTGAAGCCAGTTTCTGCATGGAAGAGCATTCGGACGTGTGCTGGTTAACAGCATCAAACGGCT
Pal19	PalAyuSNP3-474	14.88	G	A	CAATGAGATTAACCGTCTCTGTTGCCATGGAGACAGCAGTACACCAGCATCAGCACCAGCGCAGTGGGGCTGGGAGGTTGGTATCCAGAAGAGTCGGAAC[G/A]GCTCTGCATTTAAAATGTAAATTCCTCCATGGCAGCGGCTCTAAAATGGATTTAATGTGTGTGCGTTTAGCCTCTCCGGGTGTCTCTGGAGGGGCGGGGG
Pal19	PalAyuSNP3-473	14.88	C	A	TTTCTTCCCTGTCTTGTCTTCAATATTAATCACTACACGGAGACGGCTGATGGAAGGAGGAGCAGGCTGGGGCAATGCAGAGCTCTGTGCAGACAGTACC[C/A]CTGCTTCATGTTTCAGAACTTCTCACATGACTGCTCACAGTCACCAGCTTCCTTCAACTGGTTAGAGGGTGGCCGCCTGTCTGTCTGACCACCTGTCTAT
Pal19	PalAyuSNP3-1237	22.35	C	T	CTGGCTCCTCCATATGTTCTGTTACTGCCAGAGACCCAGACTGGAGACAGAACGGCACAGTGGTCTATTCTCTAGTGCCCAGTGAGGTCAACGGTGTCCC[C/T]GTGTCTTCATATGTGTCCATTAATGGAGACACGGGGGTGATCCATGCTGTGAGAGCATTTGATTATGAACAGTTTAGGAGCTTCAAGGTCCAGGTTGTAG
Pal19	PalAyuSNP3-459	22.35	A	G	GAACAGGCGAAAACATTTCAAGGCACCCGAGGTAGATGTTGGTCATCGCGATCCTGTGCATGAAGTGTCGATCGTCGCTTCAGTAGTTCATAATCACTGC[A/G]TGTTCCATCTTTCCCACGCTCAACAGCATCAGTCTCTGGGTCTGTCGAGTCGTCGGCTAGAAGTCTGAAGTGATCTCTGCTCTTTCGTTTGTCCCGTGGA
Pal19	PalAyuSNP3-460	22.35	G	C	AGATTCCTCTTGTGGGTTCAGGGGAGGGGAGGCAGCTGCTTGCATTACTCCTCAACTACGTGACGTTAAACTTGCTCCCAGAAGCCAGCGAATGAGAACT[G/C]GTCAGACAGATTGTTCATGATATTAGCCTTGTTCTCAGAAGCATCGTGGGCTCGTTCTGTCTTCCTGGTTCATCCTGGTTTCCTGTCTCCCCTGTGTAGC
Pal19	PalAyuSNP3-461	22.35	A	T	AGAGAGAGAGAGAGAGAGAGAGCGAGAGAGAGAGCAAGAGAGAGAGAGAGAGAGTCTGTGAGATCAGAAGACGAGCAGAGAGACAGTGCAGGTAAAGACT[A/T]GTCTGTAATCTGACGGCTGGATAATTCGTCACAAGCCAAACATCTGGATTTGGACTTCAAAGTCTTTCTTTTTGGAATCCCAAAATAGCATTGTGGTGGC
Pal19	PalAyuSNP3-476	22.35	A	C	TGGGAGGTTGTCCAGGGTGGGGCAGGGTGAGCGTGGGCCAGTTGACGTGCAGATCTGGGTCTGGCAAGCATCTGCGGTCCTTCTCTGCGCTTTGCATCTC[A/C]CATGTCCGGCAGACAAAGCCTAAACTCTGGCCTGATCACGCTTAAGCTCAGTGACACGGGATTAGAGAGACTTTCATCCTCTCTCCCCTTCTCTCTGTCT
Pal19	PalAyuSNP3-475	22.35	G	A	TTGAAGCCGAACTGCGATCTAAAGAGTAGTGTGTCTCTCCACAGTCCCCATGCATTAGCACGCTAACAGAGCAGCCTGAGGGATACAGGGCTCTTTGTTC[G/A]AATCATCCACAGCTGCATTTCCTCTCCTAGCTCCTCACTTTACCCTGCCTCCCCTGCCTCATCAACCCATCTGTCCCTCAGCTGGGGGGAACGGGCAGCT
Pal19	PalAyuSNP3-464	29.81	C	T	GCATGTCATCCCCTGGTTCTGGAGGTGGGGAGGGCTTGTCTGTCGTCCTCAGAACTGTTCCCCTGAGATCCAGTGGACTAGCCCAGGTTCTAATGCCCCG[C/T]GGATGCACTGCATGTTAATATCAGCCTGCTCTGTCTCAGTCTGTCTCCCTCCATGTCTCCTTCCTCTGTTGTTCTCTCACTCTACCTCATTCTCTCAAAC
Pal19	PalAyuSNP3-462	29.81	A	G	GGCTTATTGACTGGGGCATGTGAGCGACAGAGGAGCCAGTCCAATACCTCCTCTCCATCACGCTCCCCTCTGGCAGCACATTACAGTCATTAGTACTCAG[A/G]GCTGCTCTGTAGCCTATTGCGTTTCACTAGATTCATCTCCTGCTCCTGTTCAGTCGAAGGTATCCTGTTTCGCTGTTCAGCAAATGACTCATCCCTGTCC
Pal19	PalAyuSNP3-463	29.81	A	G	AGATCATCATGGTGAGGCGTCTGGGGGCCTTTACTTACTGTTGACGTTTTGTGCGTTCCTACGTTCGTCGTGCGGTATTTCGAACTTGGCTTTCGGTGAA[A/G]CTAGCTTAGTGCTGACGTGTGATGGTGACGTGTGACGGAGACGTGTGACCGTGACGTGTGACCGTACGCTCCTGTCTCCACGCAGACTGAGCAGGTGAAC
Pal19	PalAyuSNP3-457	33.52	G	A	ATGGTGTAACCTGTAAAGTAGTCTTGATAGAGGTGATGGTTGCTTTCACAAGACAGGACACAATACAATATCGCCCCTGTGCAAACACTATGACATCACT[G/A]AGACTATCCGCTCTCAATGTTGTCTTGTTTTACTTATCTAGTTCGTGCTTCTGGTGCAGGTTTATGAAAGAACTAAATGAAGAATAAAAGTAAATTCAGA
Pal19	PalAyuSNP3-458	33.52	A	T	TAAGGCTCATAATTAGAGCACAATGCCACAGAACTGATGACAAGGATCCCTCACACAACCAATTTGGAGTCAAGCGTTTCGAGTCGTATTTCTGCGCAGC[A/T]ACGGGCTTTGTGTGCATTTTAATCGCACAGTTCTTCCCGTCTCACTTTTCCCTGTCTTTGTCTACCACCTCCTCTCTCTTTTACCATCTCTCTCTCATCT
Pal19	PalAyuSNP3-455	37.23	C	T	GAGAGAGAGAGACAGGCTTTAGACTTAGACAGACAGCCCTCGCTCTGAGACAAGGCTGCAAGTCACTGTGGGACAACAACAGTCAAGTTGTTTTTGCTTT[C/T]GTTTCGGTTAAACAAACACCAGTGAGCCTCTTTTCAGATCGAATTCTTTAATTTTGCAGCTTGTTTCCATCTGATCTCCGCTGGCTCTAACCAGGAGCTG
Pal19	PalAyuSNP3-456	37.23	C	T	CCATTTTCTCTCAGTGTGATTCACTCATTTGGTTCAATTGAATTATGTTGCCCCATGGGTCAGTGAGATGAGGGGGGAGAGAGGGGAAGTGATGTCTCTC[C/T]ATTTCCTCATTACTTGTGTTCGATCTCTCTGTCTCCACCAGGCTGCCAGGACTTTGGTCTCGATGCTGTGCTTCTGTTTGACAGCTCTCAGAGCATCATT
Pal19	PalAyuSNP3-453	37.23	T	A	AGGGGAGGGTGGCAGGTCAGAGACAACACAATGAGGTGTCACAGCCAGCCTAATGGGACAGCATGAGTGCTGGATGATGCTAGGAGGGATGGCTGTCCAG[T/A]AGACTGAGGGCTCGTCTGTCTCACCCTCACAGCTGTGCTTGTCCTCAGACAGGAGGAAGCCCTCGTTGCACACGCACACGAAGGAGCCCGCCTTGTTCTC
Pal19	PalAyuSNP3-451	37.23	T	C	TGGAACATGTGAAGCTAAAAAAATGCCCACTGTCTCTAGGCTGAAGTAGGACAGGAGCATTCAGACAGGCACCACGTGTACATTTCTGTAAGGATACAAG[T/C]AGATCAACATGTGCTGTACTCCCCAAAGGAACCCAATTAAAGTGCATCTGCCACAGCCTGATCACTACCACAATGCTGAAGCAGGGATGCTAACTGCTGT
Pal19	PalAyuSNP3-454	37.23	G	A	GCCATCGATCTCTATGGTTTCTAACTCCACCAGTGCTCAGTCCTCTGGCCACACCCCTTGGCCACTTACCCACACAGCTGTTCCTCTGGGGGTGGAGCCT[G/A]TAGCCGGCGTAGCAGTGGCAGTTGTAGCCGCTCTGCCCGTTGACACAGTCTCCGTGGCCACAGATGTTTCTGTTCAGCTTGCACTCGTCTGTCACCGCTG
Pal19	PalAyuSNP3-450	40.94	A	T	AGTGGCAGTATGGGTAGCTGGAGTCTGCCATCCTGCATTTAAGACCATATAACTTCCTATATAAACTTACTTTTCCCCCTTGCAGAACAGTGCTGTCCGC[A/T]AGACCTAACGGCGAGAACCAACCCCTAAAATAAGAAGCACCAGTTGTGGATATACACCTGTCTCATTATCTAAGTGGGCTACTGTCGCCTAGAATAAGGA
Pal19	PalAyuSNP3-449	40.94	C	T	TTGCTCTTGTTTAACCCCTCGCTGTGCCTGAGCGGTCTGCGTGGAATCTGCTGTGGAGAGCTGTGTTACGATAAACAGCCGACAGGGCTACTTCCTGGAA[C/T]GGCCTATGAATAGTCTGGCTTTGACGAGAGAGTGCTAGGTAACATGAAAGACTGGAATAACAGTCAGGTGAGGAGGCAGGCCTTGTCATTCAAGTAAGAG
Pal19	PalAyuSNP3-452	40.94	T	C	CTGAACAGACGGGCTCCACAGGGAGTATGCGGGTGTGTTTGTTGTGTATGTGTGTGTACGTGTGTTCGTGAATGTGTGCGAGTGTATTTGTATGCGTTCC[T/C]GTGTGTGTCTGTGCATGTTTGTGTATGTGTGGGTGTAAGTATATTTGTGCCTCTGTCTATGAGTGTGCCTTTGTACGTGTGTGTGTGCCCCCGTTTGTGG
Pal19	PalAyuSNP3-445	44.65	T	G	CGTCTTTAGGGCCTAGGCTGCCGTCCACCTGTAGCCTGACGTGCTGAATCTGAGCTTCGCTGAAGGAGACTGACGAAGTGAGCTGCGGCCTGGCTGACGA[T/G]GATGTGTGGCCCTTCAAGATGGAGGCATACGAACCGATGGGCTTCCTGTCGGTGTCAGTCATCACGTGAGCTGGTTCTCTGGGGACGGAAGCAGAACGCC
Pal19	PalAyuSNP3-447	44.65	T	A	AACATTTTGCCGAGACAGTGCTTGTACTGTTCGTGTACCTGCATGCTAAGCGGTGCTGTTCTGCAGACCTGGACCCAGCCGTGGTTGTGCCCAAAGACTC[T/A]GAGATCATGTATAAAGGAGAGAGTCTGACAGCCACCTGCAACGCCCTGTCCTCCCTGGAGACCTCCACTGTCTGGCTGAAGGTACCCTAGCTTAGAAAAC
Pal19	PalAyuSNP3-448	44.65	G	A	CCTTAAACACACACACTCAAGCAGACACAACACTGTCCTGAACACAGAGGCTAACTGGGGTGTGTTATGCTGTGCTTTGCTGTCCTCACCTGTGCTATAC[G/A]GTGCCCATGCTGTGTTACGCTGTGTCGTGGTCATGTCATTTTGTCCTGTCCTTTGCTGTGCTGTACTTGGCTCTGTGTTGTGTAGTGCTGTCCTGTGCTG
Pal19	PalAyuSNP3-444	44.65	C	T	AAGTACTGCGAGAAGAGAGACCCCCACCTGGCCTGCGTGGCCTACGAGAGGGGCCAGTGCGACCAGGAGCTCATCAACGTTAGTCTTCGCCCGTTCCATC[C/T]CGTCATTTACCGATTTCTTTTATCGACGCGTTGCTCGTCGCCTCCGCAGGCCACCTTTTGATGCGTGACGCTGCTTTGCTTTGCAGGTGTGCAACGAGAA
Pal19	PalAyuSNP3-446	44.65	T	G	GTGTGCACAGGAGAAGGTCAGGGTGGTAGGGGTGCAGGGTGTAGTGCTAATCCCAGCAGACAGGCCGAAGATAGGTGTGAGTGCCTACGTGCAGTGACAG[T/G]CCATCTCTGAAGAGGTTACCAGGACCGTGAGATGTAACCCCCTGTACCTCAAAATGAAAGTGGTTGACGTCTCATTTCAGATCCCTAAGGTCATTGAATG
Pal19	PalAyuSNP3-443	44.65	T	C	GGGGGATGGGGAGGAGGACTGGGGCATGGTGGCTCTCTCTCCCACTCCCAGTGTGCCTGGCCTACTTGCGTTTGTGTGGAGTTTGTGTTCTCTCCCTCCG[T/C]TTTCCAACCCCTCCGTTCTGCGCTGTCTTCCAGCCCTGGCGCGGAGCAGCCGGGGGAGTGTGTGCCAGGCTGCAGCTCTGCTTGGCACACCCCACCCTGC
Pal19	PalAyuSNP3-442	44.65	C	T	GTCACGGACCGCCAGCAACTGTCAATCGCAATCAGAGGCAATCTGGCTAGTAACGGTAACCGCGCTGACAGGCGAGTGACATAGGGGCACGGGAGGCAAT[C/T]CTGTAAATGAAACACTTCATCTAGCGCCATGCGAGCAACACACACACACACTCTATCTCTGTCTCTCCATTTGCCTCGAGCCAAAACAACAGACTGAGAC
Pal19	PalAyuSNP3-438	48.36	C	A	CATCTTCGTCCTCTTTCATCTCACACAGAGAATCGGGGCTCTTTTTAAATAAAAAAAGGGCCGCTTTTAGAGGTAGCAGAGTCTGTGAAGATATGTCTGG[C/A]TTTTCGAGGCAGCTGTCTCTGGGAAGAGGAGTCTTGTTTTATCTGAATGTGGCGACTCCTCAGGGTAAAGGTATGAAACCTTCTGGCGAGAGCAATGGCT
Pal19	PalAyuSNP3-439	48.36	C	A	GGATGCCAGACTGGATGACTGCGTGTAGCATCTCCTTGGCTGGAGCATACAGGCAGTGGAATCTGCGTCATTAGAGAGCAGTTCCACCACAGAGATGCAT[C/A]GAGTATCAACTGTGCGATGACTATGAATTGTGCGCGTGTTTATATATTCCCACGCGATCGTGTATGTGTGCGCGTGTGTGGTCGCAGTGTGTGTGTGATT
Pal19	PalAyuSNP3-440	48.36	C	T	AGGGAAGAAAATATATTATACATGAAGTCCATTATGTGTATATGTACTGCAGCCTTCACCCCAGGGCATCAGATGAGTCGACAGCAAGTGTATCATGGTC[C/T]CTGTACATTGGGGTTACAGTTCTTCGAATTGCTGTGGGTGTCCTGTTGTCTGTAAGCGAGAGGAACCAGCGTGTGACAATGGGGAGGGGGGTCTATCTTC
Pal19	PalAyuSNP3-441	48.36	G	T	CCTTCACCCCAGGGCATCAGATGAGTCGACAGCAAGTGTATCATGGTCCCTGTACATTGGGGTTACAGTTCTTCGAATTGCTGTGGGTGTCCTGTTGTCT[G/T]TAAGCGAGAGGAACCAGCGTGTGACAATGGGGAGGGGGGTCTATCTTCCCCCCACTCTCTTCCGCCCTCCTCTGTCGACTTCTTTAATTTCCCCCGCATG
Pal19	PalAyuSNP3-437	52.07	C	T	CGTGACATGGTTTGATACGGCACCGGGCCTACAGAGGCAGCAAACCCTACAGACAGACCGCCAGGAGACGTGAAGGCTGTGGCACACGCTGACAAAGTGG[C/T]AGAGGAGGGATACAACCGCGGAAGTCACTACCGATTTTGCATAATTGCAGCGTCATTTGGTGTGTGTGTGTGTGTGTGTGTGTGTGTGTGTGTGTGTGTG
Pal19	PalAyuSNP3-434	52.07	G	C	GAATACAAAAGCCCCCCGCTTTCTTTGTGTCGTCTCCTCTTTCAACCGCACAGGTGTGCTGGCAGGCAACTCCGAGCGTGAGTGTCTGTGTGTGTGTTGT[G/C]TGCGCATGCACGCGCCCGCCTGCCCGCCCGCGCGCACCTTTTGCATCCTCCTCCGCACTGTCCTTGATCACTGCAACAACCTGAATCATCAAAACCCAGA
Pal19	PalAyuSNP3-436	52.07	C	T	GGGAGACCGGGACAGACTGGGCTGCCTGGTTTGGATGGACGTCCGGGAGCCAAGGGACAGAAAGGAGAGCCAGGTGAGGTTACAGTTGTTTGGAAGCGGG[C/T]AAGCTCATTTCTCTGTCAAAGATGCGTTCAACAAGACATTGGTGTTTTGCTGCAGGTCAAAAGCGAATGAGAGGATTTATGGTTCTGCAAGTTTTTTTTA
Pal19	PalAyuSNP3-433	52.07	G	A	TGCGGGCGTCTCTCCAGCAAAGATACATGGCTGATTGGACGATAATTGAACACCTGTCACCTGTGGGCGTGGGTGCAAAGAAACGCTCGACCAGATCATC[G/A]GTTCAGCTGCTCTGGAGAAACTAGTTTGGAGTTTGAGGGGGTTGTGTATGTTGACATGTAATGTCTGTCATGTAGCCTGTCTCCACATTAACCACCAACC
Pal19	PalAyuSNP3-435	55.78	A	C	TGAGGCGTGTGTTGTTGCATGCCAGGACCTGAAAACTGTCACATGGCGCTTTTTGAGACAACCTTCACAAAAACAAGTGCATTTACAGGGACATGGTTCA[A/C]CTCTGTGCATGGTCAAGTCATCCATAAAACGGCATTATTGTGCATGCTGGCGAGAGGCTTTGTTCCTTCAACGTCCCTTGGACGCACACGGAAGGCTCTG
Pal20	PalAyuSNP3-1280	0	A	G	TCCCAAGAAAACCATCCCTACTGTGAAGCATGGGGGTGGTAGCATCATGCTTTGGGGATGGTTTTCTGCACATGGGACAGGGCGACTGCACTGTATTAAG[A/G]AGAGGATGACCGGGGCCAGGTATTGCGGGATTTTGGGGAACAACCTCCTTCTCTCAGTTAGAGCATTGAAGATGGGTTGAGGCTGGGTCTTCCAACATGA
Pal20	PalAyuSNP3-506	3.71	C	G	TCCCATCCATAGGTACACTTAACCCTGACTAAACCAAATCACCACAACAACTAATGGAAATGTTTTAATGGACCCATACTGACGCTAATCCTCAGAAGAG[C/G]GGACTCTATTTTCCGAACGTGGCTTCACCTTAGTGGGGGGTGGTGGTTCCAGCAGGCTGTCCTCTTCTTCTTCTTCTTCTTACAAACCAGATTCCTCCCA
Pal20	PalAyuSNP3-497	3.71	C	T	GGTTGGCACCAGTCCTTTTTTTTTTTTGTCTGTCAATTTCTTTTGACGTGAGAGCATTGGTGGTTCAGTGGTAGAATTCTCGCCTGCCACGCGGGAGGCC[C/T]TGGTTCGATTCCTGGCCAATGCATTTGTCCTGTAGCTTGGTCATGAAACTTTCTTTGTGCTGACTTGTTCTGGTTGGCACCAGTAACCTCCTGAGCCACC
Pal20	PalAyuSNP3-507	7.42	G	A	CCTTACAATGTCAAAGGCAGCGGGAGAGCTTCGGATGAGCGATAGAACATCGATTTGATTCGGATCTTCAGGGTCAGCAGACCCATTAGTCATGGCATGC[G/A]GCCACCTCATTGGCTGCGAGGTCTGGCAAATCAAAATCCGTCAGAAGCGTGCTATCCCAGGGGTGCTTCCCAGGGGGCAGGCCGGCTGCATTTTGAGTTT
Pal20	PalAyuSNP3-500	7.42	C	A	TTAACCTGAATGACTACAATCACATGAACAGGACAGTCGACCCGGGTGCTGTCATTGTTGTATGATCTATTTTCAAACTAAAAACATGTTTTAAAATGCC[C/A]AACCCTCCATCCACACACTATCAAAGGCATCACTGTTCACCTGATTCCTGTACTGTATTTCCTGCAATGTCCTGTCATTACAAGAATACTAGGATAACAT
Pal20	PalAyuSNP3-496	7.42	A	T	GCAGAACAAGCTGACAGTCGCCAGGCCTCATCTATGGGCCACATGGCAAAAAGAAAAGTGGAACTTTGACGCTACGGTAGATGGAGCGGGGCCTCGTCAA[A/T]GTGCCTGTCAAAAAGCCTCTGCCGCAATCAAACAGCAGCTTTGCGTAGGATGTATCTCTTGCAATTCTAACCAACCAGTTCACAGCATAGAAGGTTTTCA
Pal20	PalAyuSNP3-661	7.42	C	G	TGAATAGAATGGATGCTGGATGCACAAATGGAGCCGCTTCTGTCGCTCTAGTAGCTAGTACGCGTAGACCTTCTGTCATGCTCCTGTATTTCGAACGAAG[C/G]CTTGCGTGCTTCTAAAGAGGGCCTGTGTCCATGTGTTGGTTATGACCTCACATTAATGTTGACTGTTGAATTTTACCACTAGATGGCGCTCTGGCTCTGC
Pal20	PalAyuSNP3-503	7.42	C	A	TGCTGACATAAAACCTTTTATAAATGCATTAGCCAGCCAGAATGCAGAAACATCCCTTTACAGTGTACGGTTCACACAATAGCTTCACGGAAAAATGGAC[C/A]GATTATAAAATACAGATTCTTGTGTGTGATAGAGAGGGGCAAAAAAACTAATGCTGACCCCTTCAGCCTCACAGCATGTGCAGATTGGATTGGTTTCACG
Pal20	PalAyuSNP3-658	7.42	T	G	AGGTATGATAACAAAAAAAGAAAACTCACAAGCTTTTTTTCCTTTGACAAGTCTTTCTGTTAAGGCTTAGATAACTGAAATGAGAGCGACAGACGGACAG[T/G]AGATCCCTAGCACGACACCCCAGCTATGTAGAGATTATGAGAGGATTCCTTGTGTTGGAGAACTTGTTAGGGGTTTTGTGTTTCACAACACATCTATGTT
Pal20	PalAyuSNP3-494	7.42	A	T	TTGCGACCCAGACCCAAAGACAGCGCAACGTTGGAATACTAGGCAACAGGGTGGGTCACAACACCCAGTACACCGTGCAAGCTAGCTTTTTCATTTTTGT[A/T]CTCGGCCGCAACTACCCCATATTGTATGCTACCACGCCTGCGTGTCCGCGACTGCAGAACAAGCTGACAGTCGCCAGGCCTCATCTATGGGCCACATGGC
Pal20	PalAyuSNP3-499	7.42	T	A	GTGACCCAAACTGTAGCTTTTAGCTATTAAAATGGTTTAGCATGACTAAGAATACTGTATATCATTATTATATTACAAATGCACACTGAATCCAAATCTA[T/A]TTATTACTTTTCTTGCAGACAGTGTACACCAGTACATTTAGGCTATGGAAAGATTTCCAACATTCTGTCTGTCTCAACAGGTCCAGATGGGGCTTGGACA
Pal20	PalAyuSNP3-495	7.42	G	C	CAGACCCAAAGACAGCGCAACGTTGGAATACTAGGCAACAGGGTGGGTCACAACACCCAGTACACCGTGCAAGCTAGCTTTTTCATTTTTGTACTCGGCC[G/C]CAACTACCCCATATTGTATGCTACCACGCCTGCGTGTCCGCGACTGCAGAACAAGCTGACAGTCGCCAGGCCTCATCTATGGGCCACATGGCAAAAAGAA
Pal20	PalAyuSNP3-505	7.42	A	G	ATACTATAGATGGTTTAGAAACAGTGCTGTGTAGAATTTGTATATGCTGTCATTTGCGTTTAACTGTTGTTGATGTGCAGCTGTAACAATTTAATCTTCC[A/G]AAGGAAATGTCTGCCTGTCTGTCTGTCTGTCTGCCTGCCTGCCTGCATGTCTGTCTGTCGGCAATAATACTTTTGCAGTACTAGCAAGTCACTAAAAATT
Pal20	PalAyuSNP3-1285	7.42	C	A	GGGTCAGACAGGACTGCTATTATATTTAACAACTGAGAAGATCCCAAATATTTTTGTCATTAGATGAAAGGAAGTTTGGGAGGAAGACAGCACACTAAGA[C/A]ACCTCTGTCACTCCAATCAACTCATACACATTAGCCCAGATAAAGCACACAGGAATACGACCAAACATTCAACTCCTTGTTTTCAAGTACAAGTTCTACA
Pal20	PalAyuSNP3-501	7.42	G	C	GAGAAGACAGGACTATTGTTCAGCCATGGAGGCCCCCTGCTGGAGGTATGCTTGGCAGCCATCTGAGACAGAAGACCTCCACATAGAAAGCTCTCTGTCT[G/C]AATCTGTCTTCTGTCTCTTGCGTGAGGTGCGTCCAGTAAGTGTACAGTCTCTTGTTGGTCTCCGGGCACTCACAGACAACCACAAATAACCTGCATTCCA
Pal20	PalAyuSNP3-508	7.42	A	G	CTCTAGAGAGAAACCGAAAGATAGGCTGTGAGAGAGAGATGAAAAGAGGGGGAGAGAGAGAGGAGGAGAGAGGAGACAGGAGAGAGACTACACGCAAGAA[A/G]CTCCACTGTGAACACCACCTGCTTTTTCCAAAGAAGTTCAAACTACTACCATGTCCAACTGCAGCGGTCATCGTAGAGCTTTTGCCACACAAACATCCCA
Pal20	PalAyuSNP3-498	7.42	T	A	AAAGGAAAGATGACCATAACTTAAATGGGGATTCACTGAAATACTACAGATCCAGCACAGATTTCCAGACTAGAAGGTGACCCAAACTGTAGCTTTTAGC[T/A]ATTAAAATGGTTTAGCATGACTAAGAATACTGTATATCATTATTATATTACAAATGCACACTGAATCCAAATCTATTTATTACTTTTCTTGCAGACAGTG
Pal20	PalAyuSNP3-1283	7.42	G	A	AAGATCATTTACAGACAGATTACAAACACTTTTTTCTGCCCAAACAACATGCCCATCCCTACCTCTACCTCCTCCTCCACCAGAACCACACACAACCCTG[G/A]GACCAAGCTACAGACCTGACAGGGCCTTTTTAGTAACCACCACCTCCCAAACCAAATTTCAACAGGCCTGCCATTGTTCATAGAGAACCTCAAAACCCAC
Pal20	PalAyuSNP3-1193	7.42	T	A	TGCCACATACTAAGTGAGATATCAAACACATGTTTGTGCTTTAAGTGAGGGAACAAAGACAGCTGAACACACAAAGTCAGTTATTGTATTTGTCATTTGC[T/A]AAATCAAATGCTACGATAATAAAACAACGGTAACAACATTGAATTTATTGAGGTTGGCCCTGCCACATGTTGGACTAATGTAACATTAAAGTAAAAAATA
Pal20	PalAyuSNP3-1309	7.42	T	C	CTTCCCTTGGCAGCTGCTCGCCACATGGTCTCATGGCGTCCTCACACGGCTCTGCTTGTCTCTATTGGACTTTCACTCGTGTCTCTGGGCAGTATTTGTG[T/C]CTCCTCCTGGATCTGAGTTTTCTTGTCCTCTCATCGTCTGTCTTTGACCTGCATGAAGCCCTCATCTATGTAGCTGGGTGGGAAAGCTGTCACTCTCCTA
Pal20	PalAyuSNP3-660	7.42	T	C	GAAGGTGGTTCACCCAGGGCGAGGCTCAGCCATTGCACTCCGGTTGTGCTGACCCCTGCGAATTTCCCAAATGTGGAAATCTCGACTGCATAATTTGTGG[T/C]AGTGGGGGACTGCGTTCGCGCTCTCCCCTGATGAATTGTTAAGTGACAACGATAGGTACATCATCGAAGATTTCCATCTTGCTGCTTCGCCCTGAATAGA
Pal20	PalAyuSNP3-504	7.42	C	T	GTGTGCACATGTCACGGGTGCACACATGTACTCATCCACTCACACTTGTAGACAGCACCACGCACACACACAAACACCAAGATTCACATCCCCTAATAAC[C/T]ACACAAGCACAGACACACTGCTCTCTTTCTGTCTCTCTCTCTAATGTTGGAATAAGAGAGAGGAGGGTGTCATAATCGGCTGTCAATCACTATAACCTAT
Pal20	PalAyuSNP3-1176	7.42	C	A	CATTGAAAGATTGTGTCCTATTCCTCTCGCCGAATTCAAGTTGTTGCAACCTAGACCCAAGACGGCGCAAGGGTGGCAGGCTAGACAGTGTGGTGGGTGA[C/A]TAGGCCCTGGAAACTGCGCAAGCTACGCAGACAGCGAGGAGAGCGTAAAGGTTCAATGGCAAAGGCTTCAGCAAAGGCGTCCGTCTTTGGGATGTGAGCG
Pal20	PalAyuSNP3-493	7.42	G	A	GATCATGCATGCGTTCTTATTTGTTTTTAGTTTAAAATGTAAATAGGACACTGACCTTACACGCATGCTTTGTCTTGGTGTAAACAGCCATTGCTGTGCA[G/A]ATTTTAGAGATGCTGATGATCATCTAGTAGGCATACTTGACATACTTTGTTCTAACACTGCAGGCTCTTGTGACCTCGGCTGTGAGATCAAGGATGGAGC
Pal20	PalAyuSNP3-502	7.42	G	A	GAAAACTGATTAGAGTATCGCAGCTCCATACCTACTACAGAAGCTAAATGAAAATTGAGCGGACGTTTGTAGGATGGCAGAGCCAGGCTAGACGTTTGAC[G/A]GGTGACAGCAGATTTATTTTGCTGCAGCAAGTTTCACTGTGGATAAATAAATAAATGTGAAAACACGAAAACGTAAACCCATATATACACACAAATACAT
Pal20	PalAyuSNP3-1216	7.42	A	C	CAGAGACAGAGGTCAGACATCGGCTCTCTCCTCTCAGCCTGATGTTCTCTCACTCCATCTCTGAGGCTGTGGGCCAAGGCCACCATGGAGGAGATCCATA[A/C]GCTGATGAAGAACAGCTTCACCTCTTCCCTGGCTCCGTACGAGGACGTCCCGGTGCACAAGGTTGTGTTCAGCACCTCAGCTCTGGCCCGGGATGTGGTG
Pal20	PalAyuSNP3-509	7.42	C	T	GGAGAGAGAGAGGAGGAGAGAGGAGACAGGAGAGAGACTACACGCAAGAAACTCCACTGTGAACACCACCTGCTTTTTCCAAAGAAGTTCAAACTACTAC[C/T]ATGTCCAACTGCAGCGGTCATCGTAGAGCTTTTGCCACACAAACATCCCACAGAGACAACAGTTACATGGAGAATAACGTCAAGATTAGCCTCCAAACAG
Pal20	PalAyuSNP3-512	11.13	G	A	ATGATACTCTGGGATGAGGACACAGGGGACGGGGGGTAGAGGTACGGATGAGGTCACCGTGTGCCTCATTACACCCTAATGGTCTACCAAGAGGTCAGAC[G/A]TCAGCCCACTCTGTGGTGTGGAGCGCAGACAATCGGACCTGCCACGGTTAACTCTACGTCCGTACTAGAACGTGTCAAACATGGGTCATTTGTCCTTCTC
Pal20	PalAyuSNP3-511	11.13	C	T	CCCCCAAGCCCTGTGTCACCTGTCTGTGCACCAATGGGAAGGTGGTCTGTGACGAGGTCTCCTGTCCCACAATGCACTGCCACTTCCCATTCATCCCCAC[C/T]GGAGAGTGTTGCCCTGTCTGTATGGATAAAGGTATCTATAGCGACCGCAACTGCCTTCTTTGTAGAGATGAGACCAAGCCTCAACCTTTTAGTCACGTGA
Pal20	PalAyuSNP3-1282	11.13	A	C	ATCATGCTTTGGGGATGGTTTTCTGCACATGGGACAGGGCGACTGCACTGTATTAAGAAGAGGATGACCGGGGCCAGGTATTGCGGGATTTTGGGGAACA[A/C]CCTCCTTCTCTCAGTTAGAGCATTGAAGATGGGTTGAGGCTGGGTCTTCCAACATGACAATGACCAGAAGCTCACAGCCAGAATAACCAAGAAGTGTCTC
Pal20	PalAyuSNP3-1217	11.13	T	C	GTTTCTTTGAAAGGAGTGGAGAGAAGGTAGGTACCTCGGCTGCGACCCATCTTCTTGCAGAGTGGACAAAAAGGAAACAGCGAGATCCATATCTGGTCCA[T/C]CCTGAGGGACAACTGCTCCTGTTGTCTATCCCTTTTGAAACCCTGTCCACACCTGTCTCCTCCTCCACCCTTAGGCTCTCCTCCTCTTCCAACTCCTCAT
Pal20	PalAyuSNP3-1281	11.13	C	T	CTACTGTGAAGCATGGGGGTGGTAGCATCATGCTTTGGGGATGGTTTTCTGCACATGGGACAGGGCGACTGCACTGTATTAAGAAGAGGATGACCGGGGC[C/T]AGGTATTGCGGGATTTTGGGGAACAACCTCCTTCTCTCAGTTAGAGCATTGAAGATGGGTTGAGGCTGGGTCTTCCAACATGACAATGACCAGAAGCTCA
Pal20	PalAyuSNP3-510	11.13	C	T	GCTGCAGCGATGCAGGTCCCGCTGGGGTGGAAGTCCACGCAGGTCACGTACCTGAGACAGGCAGGAGGGACACAGGCTCTGACGGAGAGTCAAACCTCTG[C/T]GGACGCGCGGTCAGAGGACGCTCCGGTGGCGCTGACGATCGTTGGACCCGCGGTGGATACTTACCCTGCGTGCTCGTAGAAAGAATGGATGCACTCCCGA
Pal20	PalAyuSNP3-514	14.84	T	A	CACCTGCAGCCACTCGTCCACCTTCTCCCAGGTGTTTGGACGCCAGGGACAGCTCATGCAGGCCAGTGAGTAATCAAACAGGCAGCACAGGCAGCCCACC[T/A]GAGCAGGCGCCTACACTCGCACACACAAGACCTTCCTCTGTTCTCCTGAGTCGCTCCTGCACGTGTCGGAGTGGGTCCACAGTGTGCAGTGTGCGTGTTT
Pal20	PalAyuSNP3-513	14.84	C	T	TGTCAAAGAGCACCTTGAAGTACTGAGAAGGGGTACCAATGGAAATGACTCCGTAATACGTCAACTGTATCGGGAGTCAAGAAACACAGGGAATATTGAT[C/T]GTTAATCTTGTTCACCAGAAACTGTATTCTGAGCAAGATAATGAATTCAAAAAGAGAAGGAATCTTTGACTTCACCTGTGAGTCGTAAGTCATTGGTACG
Pal20	PalAyuSNP3-522	14.84	A	T	AGACAGCAAACGTACACTTATCCTTCACTCAAGTAGAAGTACCATACCCATGTTTAAAAAGACTACGGTAAAAGTTGAAGGGCTGACGAAGCAAAAAAGT[A/T]GCTATTAGTACTGCTGGTCATGCTGGTTACTGGACTCCACATCGTATGAATACATGAATACAAAAACACACAATGTACAGACAAGCAGTGCATTCGCAAG
Pal20	PalAyuSNP3-515	14.84	C	T	GCACTTTTATCTTCTACAACAGATCAATAGTTCTTTGCTTTTCATTTGACTGGGGGATGGAGGGGGCATGGTCCAGAGACAGAGAGGAGAGGGGTCTGCA[C/T]GGACCATGAATGTATCTTAGACATCTAAGAAGAAGGAGCAGCCACTTTTGGAGGAAGGGCCGTTTGTTCTGGACTCCAGGGCTGTGCGTAGACTCTCTGA
Pal20	PalAyuSNP3-516	14.84	C	G	CTGGACACTGTCTGACTCGCTTTGACATGTAAACAACATCCGCACAATACGACAGAACGACCAAAACGATGACACGTACCCACAGAAGTGTATACATGCT[C/G]CTCTCTACGTGCAATTTACGGGGATGCCACATTGTGGCCATTTCCAGGCCAGGGATCTGTCTCAGGAACCTGCTGGAAGCAGCGTAAAGGATGGGTTGAG
Pal20	PalAyuSNP3-519	18.55	T	A	CATAGTAGCACTCCCACATGAACCCTCCATAACACAGGATTTAATGGGCTGGATATGGAAATGTTCATGCAGTGAAGTCTGCATGTTTTCTTTGATATTT[T/A]ATTTGAATGTGAAGATATTGGAGGGTTAGCGCCGGTCTCACCTCCGTCCATTTGGTAATGATGCGCTTCAGCAGTACCACGCTTACTTGGTTGAAAATAG
Pal20	PalAyuSNP3-520	18.55	C	T	CCCCAGATCCCCTGATGCATACAACAGGTCTAAGATCACACAGAGGATTAAGGTCATTACGAGAGTAATGAGAAAATGGCAAACATGAATTTAGCAGCAA[C/T]ACACTTCCCCCCAGTATATGTCTTACTCTGGGTGTGTGTGTCTGCGTGCCTGTCTGTGACCATATTTTCTCTACCCTATAACATACCGATATGTCACTTA
Pal20	PalAyuSNP3-523	18.55	C	G	TGAGCCTAAACCCGTTTTGAGGGCTGCTTGTGGGTAGGGCTGCAGGTGAGACTGTCTGCTGGACTTGACAGGACCGAGAGACAGCGAGAGCTCCTGTCAA[C/G]CTGTCAGGATTTCTCTGCTTTTCTGCTGTATTTGAATGAGCTGGCCTGTCGCTCCGCTGTGTTCCGTGTGTCTCTCGCTCTACCTTCATCTCCTCCCCAG
Pal20	PalAyuSNP3-518	18.55	G	A	AAGGTAATAAATAACCGGGAGATCGACCCGAATCTCCCGGCGGTGAGAGCCAGCGTGTGATTGGAGTCCAAACACCTGTGATCCGACACTCCTCCTCGCC[G/A]TTTTACGGCTTCTCACAGCGTTCCAGGCATGCTGTAAGTTTGCCCGCTTCAGAGGATGAGACGTTGGGAGCCAGACATTCAGGCCTGTCATGTATGGGGT
Pal20	PalAyuSNP3-525	18.55	T	C	TGTGTACATCAATCAGCCATCATGTGTGTCTATCATAATGCAGTTTGCACTGATGATCAGATCTATATGCAATGTGTGTGTGTGTTTGTGTGTGCGTGCG[T/C]GTGTTTGTGTGCGTGTGCGTGTGTGTGTGCGTGTGCGCGTCTTCCTCAGGGCTCTCCAGGGAGCCGGGGAGAGCGGGGAGAGAAGGTGAATATTTCTCCC
Pal20	PalAyuSNP3-517	18.55	A	T	AGACAGAAAGAGTGCTAAGGTGTGTGTGGGTGTGTGTGCGCGTGCACGGGCGTGCTTTCCCGCGAGTGTCCATCCGTACGTGTGAACGAACATGTGTGCC[A/T]CTGTGTGTGTGTTTGTGTGTACGCGTGAAGATTGGTGTGTGTTTGTGTGTTTGCGTGCGTGCGTTAACACGTGTGCGTGCGAGCGAGTGTGTGTTTGCAC
Pal20	PalAyuSNP3-524	18.55	T	C	GGGCTGCTTGTGGGTAGGGCTGCAGGTGAGACTGTCTGCTGGACTTGACAGGACCGAGAGACAGCGAGAGCTCCTGTCAACCTGTCAGGATTTCTCTGCT[T/C]TTCTGCTGTATTTGAATGAGCTGGCCTGTCGCTCCGCTGTGTTCCGTGTGTCTCTCGCTCTACCTTCATCTCCTCCCCAGACCACTGCTTGCATCCTGAA
Pal20	PalAyuSNP3-521	18.55	C	G	GGAAGGGAGAGGAAAGTCCTCGGTGATCTAGAAAAAAGTGATTTTTCAGGTTACCAGCGGCGTTGCCTATCAGCAGGCAGAGGACTTCTGCAGATGTGGG[C/G]AGGTTTTTGTAGCGGTATATTCAGTGCCTGCTGTACTTTCACCATGACATTCCCTAAAGATGTCCCCTGTCGGGCCTCTTCCACATCCACTTCACCCTCT
Pal20	PalAyuSNP3-526	22.26	G	A	GGATGATCAAGGAAGAGAAAGGGGACAGGCAAACCTAGACATAGACAGACAGGCAGGCAGAGTGTATATCCACTGTAGATGACTGAGTAGGATACTAGAC[G/A]AAGGCGGTGCCATCCGGCAGGCTGTAGTATAGCTTGAAGGATGTAGCAGAACCCATGCACTTGGTGTTAGGGATGATGGTGTTAGGGATGATGGGGAACA
Pal20	PalAyuSNP3-534	25.97	A	G	GGAGCTGGAGACACCTGATCCCCACAGCCTGGGGAAGACACGGCGCCTCTCCTGCTCTCACTCAATACAAGCAGACAGGAGGGCACATGACCACACCTCT[A/G]TCTGTCTGTCCGTCCGTCTGTCTGCCTGTCTGTCTGTTGGTTATCTGTCCATTTACCTGTACTTACTACAACCATTTTGTCCAAGATGCACAGTATCTTT
Pal20	PalAyuSNP3-542	25.97	G	A	TGGTGGTGGTGCAAGGAGAAACCCTCCCTCTGGTGTCAAACGGTCAGGTTTCCTGAAATAGCAGTGTTTTGTGTTGGCAGAATACGCGGATGGATAAACC[G/A]CATTCGAATCGGGCTCCCTTCGCTCTCTGTTCCTCTGTACTGCCTTTTCACTTGCCATGTTTCTATCCCCTCTGCGCCCCTGTCGTCTGCCTCCTCCCTA
Pal20	PalAyuSNP3-536	25.97	A	G	ACAGGAGTACATTACCTTGACAACTGGCGAGGGAGATAATTTCTCGGAGGTCTTTGGCTTCAGGTAAGTCAACTAATTAGATGTTGGAATGACCAGATCT[A/G]TCATAGGATTATGGCCACTGTATCCTGTGTCTGTGTTTGTGTGTGTGTGTGTGGGGGGTAGTTAAGGTGTGTATGTGGGTACTCAAGGTATGCGTGTGTG
Pal20	PalAyuSNP3-545	25.97	G	C	ACTCCTGCCCGCCCGTGGGCCTTCAGAGCAGGGAGACGGACGCTCGCGAGCCAGCCTGAACATGGCTCCTTGGAACGGCTCCTGGCGAGTCCAAAGCGTC[G/C]TGGCGCGGCGTCTGCCACGCCTACACGCCTTCTCCCTGTTCGCTCTCCTGGTTTCGATCGATCGCGTATGTACAGAGAGCTATAGGTTCTCCAGACCCGC
Pal20	PalAyuSNP3-548	25.97	C	T	CCATGCCAGAACTGCCTGCTCATTACAGCCTGGCCCGGGCTTTGGCGATGTGGTGGTGGTGGTTTTTCGTCTTAGGTCTTGCTAGAGAGAGTCAGGGCGT[C/T]ACCGTGGGATACAGGTTGAGAGTGAGAGAGTGCTGTCTTCGCTCTGGGCTTAGATATTGAGAGTGAGAGTGCTGTCTTCCCTCTGGGCTTGGAGGTTGAG
Pal20	PalAyuSNP3-535	25.97	G	C	CTCCCTCGGGCAGTTGTCTTTCATGGAGCACAGGAGAGGTATGGAAACAGGACATAGTCTATGGCAGGCAACTGTAGGGATCCGGGGACTGAGTGGGAGA[G/C]ATTTCAGGTGGGAAATAGGTTGAATTATGTCCTGATCTTATTTGTCTGAGCCACAACCAGTCTGCTGGCGTCTGTCTGCTGAGAGTCTACTGTGGGACCA
Pal20	PalAyuSNP3-533	25.97	T	C	CATGGAGTAGTAATATTACATATAATGTCGATAATATTCCACCATAGTATGCATACAAATAGTACAGTGACTGTACATTTACAATTAGTTTTGACCTGTT[T/C]CCTGTTTCCCCCAGTGTTACCGCCTGTGTTCGGTGTTGCAGTAGTGAAACGCTCCAGCAAAAGTGTTTCTTTTGGGAGTCTTGGAGGCCGCCGCTCCTGC
Pal20	PalAyuSNP3-547	25.97	G	T	TCGATTTCCCAGCCAGGGGGAGCGACGCTCGTCTAATTCCTCCAGAACACACACAGCTGTTTACTGGTCAACGTAACAGGAAGTAAATAGGGAACAAGCA[G/T]TGTGGAACCGTAGAGAGGGTTGCCGTGGTTATTTTCTGCTGTGCTTGTCTTGCTGTCTTGCTTGCACCTGAGAGAGTTAACGACTCCTTGGTTTAGGTTT
Pal20	PalAyuSNP3-546	25.97	C	T	TCAGAAAATGACCTAGGAGAGACAGGTCTGGACATCAGCCGCAGGTTAAAACACAACCACTGTGAAGAACTGGTGAGTCTCAATAAAATACTGATTTCTA[C/T]TCTCTCTCGCTCTCTGTCTTTTTCTCTGTCTCTCCCTCCCCATTTTCTACCCTCCCTTTTTTTCTTTTTCGCTTTCTCATTCTCACTTTCTTTCTCTCTT
Pal20	PalAyuSNP3-544	25.97	C	T	CAACCAGTCAGTGAGTCAGTCAGCAAGTCAGTCAGTCTGTGTCAATCAAAAGGATGTGCTGTTCTCTCAGTACTCCCAGTTGCCTAGACAACAGCCTGCT[C/T]GTGTCCCCCCTGACCTTCTTCTCTTTGAGGTAGTATCCAATGGCAAAGTTCCTGTCGCCTGTTTCCTTTTCGGACTGGAACCTGAGACACAGAGTTGGGG
Pal20	PalAyuSNP3-531	25.97	C	A	CCTGGTGTTTTGCCAAAGGCAAAGAGCATTTCCATACATTTCCATTCTCCATGAGGACAGTTTTCACCCAGGGGCCCTCTCCTTTCCTCCTCCCTTCCTC[C/A]CCCACCTCCTCCTCTCACACCCCTTCTCTCCTCTCCCATTCACAAGCTCCCTTTCCTCTTCTTTGGGGCTGTCTCTGTGTCAGAATGCTTGAGGGTCCTC
Pal20	PalAyuSNP3-528	25.97	T	C	ACTCTCTGCCTACTTGGTCCTGCAGTGGTATTTTACCGGTCAAGCGCAAACTGTACTCTAATCCTGATCTATCGCTGCCATATCTTTGATCCACCTCTTC[T/C]ACCTCTCTGCTCTGGTCATGAGCTCCCCACCTGCCTGTCTCCAAAGCTGGAATGCTCTGAGTTCACATTATGAATTATATATTCCTCATCTGATTAATTT
Pal20	PalAyuSNP3-527	25.97	G	T	CTGGAGTAACAAACTCACGTCCATCTCTGGGAAGACAGGCAAAAGGTTACAACACAGGAAAATAATAATACTCATTGACACATGTATACGTATATATAGT[G/T]TGTCTTCTGCCTGATGAAGGGATCAGTCGACTACTGACCCTGAGAGAAATCTACATGTTGGGACGCAGGTGCCTCCTCGGCTGTACTTTTGACAAGAGAG
Pal20	PalAyuSNP3-532	25.97	C	A	CGTGTTGCGAACGAAAGCTCGATTCAGCGAAAAGGTAAAGACACAGATGACACCCTGGTAGAGGAGACAGGGGCCGCAGAGACGCACTGTCTTGCACTGT[C/A]AAACAGTGAAGACGCAGGAAGGAGACCAACAGTGAGTGGAGATCAGAACAGGCAGATGACAGAGCTGAGCATGAACACATTGAGCTCTTCTCAGTCCACA
Pal20	PalAyuSNP3-530	25.97	T	C	TGATGCATGTGATACAGCAGAAGCCACCGCAGTTGAAACCAAGCCTTCACTTACACATGCCCTGAAGTCATGGAGCAATCCCACTAACTGTCACCTCCTC[T/C]GTGCACGCGTGCGTGTGCACGTGTGCGTGCGCATGTGTGCGTGTGTGTGCATGGCCGTGTGTGTGTGTGTGTGCATGTGTGCACGTGTGTGTGTGTGTGT
Pal20	PalAyuSNP3-549	25.97	C	T	GACAGAGAGAGAGAGAGAGAGAGAGAGAGAGAGAGAGAGAGAGAGAGAGTGCTCGTGTTGAAGAAACGTTGAGTGCTTGTCTTGTATGTTTACTGGTCAG[C/T]CCAATGAAGATCACAATTGGATCTCTCAAGCTAACTAGAACAGGTCTGCTGTTAAACTGGTCCCTCCTGTCTCCTTGGTGTTCCAGCTCCCTACAGCCTG
Pal20	PalAyuSNP3-537	25.97	G	A	GAGACAGGCAGGGATTGGCTTTACGAAGATGAGCGATTGCTTCATTATTTTACAATTGGATAACATTATTTTGTACATTTTCCATTTAACATAGACACAC[G/A]TTTCAGCCCTCTATCGCTCTTAGTCTCACTAAGTGGGCCCATATGCAGTTTTCCTCCATAATTTATTAATGATCTTGCATGCTCTGTCCATTTGTGAAAC
Pal20	PalAyuSNP3-538	25.97	C	A	GCTGCAGACAGTTGAGCCCTGCAGGCAGAAAGGTGAATCAGGAGTTAGTATGCCAGCGAGGACAGTGGGCGGTAACAGGATCAGCAGTGCAAGAGAAGAG[C/A]ACAACCTCCAACCTTAGTAGTGCGTCTGTGCAGGCAACTGCGGAGAGCAAAAGAGTGCTTCTCCGGAGACTGGACCATCTTGTAGTTCTTAATTGGAAAC
Pal20	PalAyuSNP3-543	25.97	C	G	CTAGAAGGTTCTAGTGGTTCAGCTTAGGGATGATGCAAGCGGCATTGATGTAGGTTCTTTAGGAGTAGAAAGGGACAGTGGGCATCAAAGGGCATCATCA[C/G]AGAGTAGATGTAAGAATGTAAGAATGAAGATATCAGTGTTGGACAAAGTCCCCCCCCCCCCCCCCTCCGCCTTCCTTCCTTCCTTCCTTCCATCTCTCTT
Pal20	PalAyuSNP3-539	25.97	G	A	AAATGTCCTTCTTTTTTTTTGGATCTCTTTCTCTTCCTCTCTCTCGCCTTTGCTTTCTGTGGCTGGGCAAGGGGCAGGGCAGGAGGCAGGGCATGGGCGG[G/A]AGGAGGGGCAGGACAGGGCCATCTGCTTGTCCGCACACACAGCTCCCCTGTCTGATTACAGCGGTGGCGGCTTTGGCTGTCCGATTGATCTGGCGTTATC
Pal20	PalAyuSNP3-529	25.97	A	G	GTCACAAAGCACAGGCGTCACCTTGCTAGTGATGCACACAGTGTTATCAGCCAGTGTAACCCATTTCAGAGAGCTGAGTGCAGTTTTAGAACATGAACAC[A/G]ACGTCCTCTCAGAACTGGGTCCTGTTTTTACACCAGACACCAGGTTTACTATTGTAGATAAGGTAAAACCCTGTACAACCATATTTGTATGTGTATCACG
Pal20	PalAyuSNP3-558	29.68	T	A	TCTGGCAGGTAACATCTGAATCAGCATTTTGAAGAACAGGGCAAGAACATGAAGACGATTTCACCTTCCTTCTTCACAACCTTCTATCCTCCTCCACTCT[T/A]GTCTACATCAGTGTTTTCTCCCTCATCCTCCTGTTCTCTTCCTTAACTTCCCTTCACTCCATCTGTCTCACTCCTCGTCCCACTCACTCCTTTCTTCTTC
Pal20	PalAyuSNP3-553	29.68	C	T	CTGCAACACAGATGAGCAGCATGAGCACCGCTACCTAACCCAGATCCAGGCGATCAAACTGTATCTGACAGGTCGAAGGCCGCATCTCAAATGTGAGTGA[C/T]GCCGATCTCTATTTACCGTGTGTCATGTTGCCAGATTAAATAACCCGGATTAAATAACAACGGATGATTAATCTGAGGTTTGATCATGGAATCAGATCCT
Pal20	PalAyuSNP3-1226	29.68	G	T	GAACTCTTTCAGAGGCTCAATGCAAGAGACAGACAGGACAGGAGATGTAGAAATAAACACACACACATTCATACTGACGCATTTGTTCAGTCTGTCTTTT[G/T]CTTACACACACACTCACATGCACGTACACACACACGCACACGCACACGCACGTACACACACACACTCCACTGAGCAGTCAGTCACAAGCTCTTCAGCATA
Pal20	PalAyuSNP3-552	29.68	C	T	GCTCTACAGAAGCAGATTCTCCCCTCTGACACGCCTGCCCAGCTCTGTGGTTCCTAAAGTCCTGCAGGCCATAGAAAAGACAGTCCTCCCTTCAGCCCCA[C/T]CATCCACCTCCACCTCACCCCCTGCCTTACCCTAGACAGAGCCAACAGCAGCCCCTGTCTCTGGGAGGGCAAGTGGAACCAGGGCAGCCCCTGGAGTAGC
Pal20	PalAyuSNP3-551	29.68	G	A	AGGGTGGGGTAGATGGAGCTGTGTGTGTGGGGGGGGGGTTGGCCTCTGTACCTGTGCACATGACACCGGCGTACACCCAGCACTGTCCGAACTTGACGGG[G/A]TTGCAGTTATTCTTCCGCCAACGTCGTAGGATGTCCACACTGCCGTTCCACTGGGTCGGACTAACCCCTCCAGTATACGAGCCGCTCCAGTTACCCTGCA
Pal20	PalAyuSNP3-550	29.68	T	A	GTTGTACTGCTGTGACAGGCCTGGTAGTGTTGCATGTTGCTCAGGGAGGTAACACTAGTCAGGCAAGTCACACGCGGTGTTGGGTGTTTGCTTTCCTGCC[T/A]GCCCTTCCATCTGTTCGTCCTTTCACGGTCTTCTGTCCGTTTACTTAACTACAAGGATAGACCGTAGTTCGGACCTGCGTAAAAGAAGATAAGCACACCA
Pal20	PalAyuSNP3-1219	33.39	G	T	GAGAAGGAGAGAGAGCGTCTACTGCAGCAGGTAGAGTCCTTGCTGGGAGATCTAGATCTTCTACATCTACACCAGTCGTAGTACAAGGTGATTTAAGATG[G/T]CTAGATAGGTTAGGG
Pal20	PalAyuSNP3-556	33.39	G	A	GTGTATTAAGGATGTGTGTGTGTGAGATTATGAGTGTGTGCAGAGGATGTGCGCACACAGACACAGTGGATGACCAGACGATCCTGGCTGTTACCTTCAT[G/A]GGCTGGCTTCATTCTCATGTGCCTTAAGCAGGACAAATGAGCTGGTCCTGTCTCCTCCCTCACAGCCTGATTATTGACCTGCAGAACCAACGCAGCACAG
Pal20	PalAyuSNP3-555	33.39	G	A	TTCCACTTCTCCGGGCATACCTCACCTGAAGTCTTTCCCAGACATCCTGAGCCTGATACAGCACTACGTGGGGTCCTGTCAGAAAGAGACAGGCCAGAGA[G/A]CGGAACCACAGGAGGACTCTGTACTCAAAGCCAAACTACTGCCACCCCAGCCCACAACTATAGACAGCCCGGTGTTGCTAATGCTAAAGCGGCCCTTGCA
Pal20	PalAyuSNP3-557	33.39	C	T	AGGCTGAGGTTGTGAAGGAGAGCTGATGGAAGTTCTCTGCAGGACCTGCTGAAGCAGCCTGCTCTCTGAGCCTCAAGCCTGGGCCGGAGAGACAGACAGG[C/T]AGGCTCATAACTTATCCACAGCTGCTCAGACACCACGCCTGGTCCATCATCCACTTTGGCAGACTCATCCCCTCCCTCCTTACCTTCTCCTTAGATCTAT
Pal20	PalAyuSNP3-554	33.39	C	T	CCTCACGGACAACAAGTACATCCGTTATTTCCCGGGCCACACAGCAAGGTGAGACAGTCCATAGGTCCTTAATTAGTGATTCAGACCACCCAGTCTCAAC[C/T]CTTAAACGTTTTTATTGACGGCTAAATACGTCTGTCCATATAAATTGCAGGGTAGTTGCTCTGTCTGTATCACCAGTGGATGATAAATTCATCTCTAGCT
Pal20	PalAyuSNP3-1233	33.39	A	G	GCAGAGAGACAGGTGTATAAGCAGTGAGACAGGACCATGTTGAAGACGATCTTGTATTGAAGCCAGAGAGGCCATCTGTGGGTGTCTCCTACTCACAGGG[A/G]AGCAGCTCTCTGTCAGCTGACTCTGTGCAGCCTGGGTAGGGATAGAACAGATGCCCCTTCTCCAGGGGGTAGGGAATGATCCGGAAAGCTGCAGTAGCAG
Pal20	PalAyuSNP3-1195	37.11	C	A	TATCTTGTCTCATCTCAGCGCCCACACATCCCCACAAGACAGCCCAGAAAGGATCATCATAACTGGGATGGATCGAGCTGCTGCCGGGGTGGAGCCCCAG[C/A]TGCCTGCAGTATCTCTACATGGCCACTAGATGGCAGTGCAGCGCCGTACGGAACACGACAGCTGCATTAACAGTAACTTCTACAGACCGTAGACAGCATG
Pal20	PalAyuSNP3-1196	37.11	T	C	CATTTGAAAACATTTGTTTACGTATTCCCAGGACATCACTTCCTCTCCAGGAGCCCCGCTCTCTCAGCGATAATTCATCCGTATGAAACACATCCTCATC[T/C]CCGAGTCCTCGTCTGTCCTCATCCTTCGTCGTCCCCAGGTCTCTTGTTCCAGCCTCATGTCTTCGATGTCTCTGATGTCTCCGATCGCTTCAAATGACGC
Pal20	PalAyuSNP3-1197	37.11	C	T	CAGAGAGAGAGAGAGAGAGAGAGAGAGAGAAGGAGCGAGACAGAGAGAGAGACATTGATAGACAGATATAAAGGGTAGTCCTCCCCCCTTCCTCCCCCCT[C/T]CTCCCCTCGTTCCAAATGTTAGCAGATGTTGGCTGATAATCTGAGCATGATCTGATCATGTCTTCATGTGGTGCCGGGAGAGATCTGGTGTGGCCTGGCT
Pal20	PalAyuSNP3-1296	44.57	C	T	GTGCTCATTCGTTCTCCAGCAAAGATGAAAGATTACAGTCATCTACAGGGGACAGGGGAGACAGGGGCGCTGCAATCAAAGCAGGTGTGTGTTCTGTGTG[C/T]GGTTGCGATGTGTGTACGTGCGTGTTTGTGTGCGCTCCTGCTGTCGTCTATGTGCATACGTACAGTAATTGTGTGTGTACATATGTGAATGTGTGTGTGA
Pal20	PalAyuSNP3-1146	44.57	G	A	AGGATGGTTACAGAGGTCTGGACAGTGCAGCTCTACAGTGTTTCACTGGACAGAGGTATCAGAGCAGGAATGGTTAACCACATCATTCACAGCTGCATGT[G/A]TCAGCAGTTTTGTGTTCCACGTTACAATCACAATCATATCATGCTTTGTGATTTCACATTTGCAGATAGCTACTAATGCAATCCTTGAATGGTCATCCTA
Pal20	PalAyuSNP3-1148	44.57	A	G	GACCTGACAGTGCTGGATAAAGCAGAGAGTTTGACCAGACCAGAGAGAGACTTCCTCTGTTCCCTGCTCTTCTACACCATCAACTGGTTCAGAGAGGTTA[A/G]CACACATCCTGGGGCTCTGGGGGAGGGGCTGGGTGTTGGTCATACTGCTGGCTTTACAGATGGGGAGTTTGTTAGTAAGGGGTCTGTGTGTGTGTGTGTG
Pal20	PalAyuSNP3-1220	44.57	A	G	AGTGGTGCTTCTGTAGAGACGATACTGCCGGCTTCTGGAACAGCCACGGTCGCTTTGGCTGAGAGACATCCCTCATTGAGGACAGACGCAGGGACAGAGA[A/G]GAGCGAGGGGGCCCCGGGGCCCCAGGGCTCTGTTGACCCTGAAAGGAAACAGACATCCGCTGAAGTGTGTTTGTGTGTGAAGTGTCTGGTCGCTGATGAG
Pal20	PalAyuSNP3-1150	44.57	T	G	TGTGTGAGAGTGTGTGAGAGTGTGTGTGTGAGTGTGTGAGAGAGTGAGTGAGTGAGTAAGTGAGTGAGTGTGAGAGAAAGAGTGAGACAGTGAGAGTGAG[T/G]GTGAGAGAAAGAGTGAGAGTGTGAGAGAGACGCCCCTCCCAGCATGTGTGTAAGTTGCATGATCAGTTGCAGTTTCTTCATCAGAATGAGTAACACTTAG
Pal20	PalAyuSNP3-1147	44.57	C	T	AGGACAAATGAGCAGGACATGTATCCCAACAAAGCATCAGAAAGTGACCCAGTAACTCACTAGACAAGAGACAGATCATGTAGGTGAGGCCTTACAAAAG[C/T]AGCCTGGGTTCAAATCCTGCCTGGATCTTTTCCTGCCTGTCTCCGTCCCCTCTATCTGTCTCTGTCCCCTCTATCTGTCTCCATCTGTCCGTCTCCGTCT
Pal20	PalAyuSNP3-1149	44.57	T	C	AGACGCAGGCTGACATACGCTACCCAGTTTATTTAAGAGCACGTCACACTTACTTTAAAGGGTTTGTAAGTGTATAATTACTAGCCTACCTGTTCTGGTC[T/C]AACGATAGCCGCTGTTTTTATTAGTCAAATAACGTCACATAACCATCCACTAGATGGCAGTAACGATATGGCTTGCTGTCGCGTGGTGGGCAGGAATGTC
Pal20	PalAyuSNP3-1202	52.03	C	G	CAGCCTTACTCAGGAGATCCCACCAGCTCAGTCAACTAGGTGGCCCACAGCTGTCGATGTGACTGACCAATTTCTCACAATAGCCTGGAGGGGCTATTGT[C/G]AGTTTTACTGTCTCTTGTCTCTGCCCCTCTCTGACCTGTCTCTGTTATTCCATCTATAAGTCTCTCTTTATCATCTCTCTCCTAGTCTCTCTTCCTCTCT
Pal21	PalAyuSNP3-601	0	C	A	TTCAGTCCGGTTGTTTGATAATGAGAATCCCAGACAGTCCTATGCTGGTCTGATCCCTGTGTGGAGTCGAGACCAGTGGAACCAAATGTGTCAGAAACAC[C/A]GGGTCTCCACACGCACGGCCCAGTGGACCAGAGCCTGGTTGCTGAACCTGAAACATACTGATTCCTGTAATAATATTGTTCTGCCCTGTCTTCCTTCTAC
Pal21	PalAyuSNP3-571	7.46	G	T	AACCAACTCAGCGTAAACATGTGAATAATCAATGTTGATAACTGTTTTACATCAATGTCATATTAAGCAAAAGCTACTTCAGCCATAATTTGATACACAA[G/T]AAGTGTGTCTCAGTCATGACAAATGTCTGTTGGATGGATTTGGCAGAACGACTGCTGTCTCTACCGCTGTCGCTGGATCCTCTACTGCGAGTCTCCCTGC
Pal21	PalAyuSNP3-573	7.46	T	G	AGAAGTGTGAGGTTGCGCTGCGGGGAGTGGCAGGGAGGAGCCAGGGCTGTGGTCGCGGTCAGACCCTTAGTGATGTCCTATCAGAGAGTCTACACAGTCT[T/G]GCCACCTCACTGCCTCGACTCATGAGGACGTCGGATGACCAACGCAAGCTGTTTATCCTCAATGTGTTGCTGGGCTACCTAAAGGTATATGAACACGTGC
Pal21	PalAyuSNP3-87	7.46	T	A	TGCAGCGCAGCATCACTTATACTTGACAGAAACATGAATAAAATAGCCTACTGATAGTTTCCCCAGAGCATAGGAAAGGGCACCTAAGGCAGTGCAAGCG[T/A]AGGGGAGTGGAATTCTGGCAGGTAGTGGGAATTCGGCACAACACCGCTGTGTAACCAGTGCAAAAGATATCCGACCCCCCTGTCTGCCAGCGTTAGAGAA
Pal21	PalAyuSNP3-587	7.46	A	G	AGTAGCAAAGAGATTTCACTAGGGGACAGGGAGAGGGGCAGAGACAGAGAGCTAAATGAAAGAATGAAAATGAAAGCGAGAGACAAAGAAAAACAGAGAG[A/G]GCAGGGCAGAGGGAATCGTTTGTGCTCGGCAAGTTTTCAAGGCACTGTCCTGTCTGTCACATGATGTCAACAAAGAACTCACAGGGGTTTCCCATGGCAT
Pal21	PalAyuSNP3-575	7.46	G	A	AGAGGGAAGGGATGCCCCTTCCTCTGAGCGAAGCCTTCTGACATCACAAGGAACAGGGGAAGGCAGACGTTGTTCCATAAGAACAGCCCATTGTTCCAGC[G/A]CCATTGTTACCCTGTCAGCAAGCCCTGTCGCGCAACCTCCCTCACACAGGCAATCTCAATCCACTTTACGAGCCAGCGCCATCAGCAAAACCAAACAAAC
Pal21	PalAyuSNP3-589	7.46	T	C	TCCGGCTTTTTAATTAATGTAATATCCCAGAATAAGGAAGTTCCATAGGCAGAGACAGGAAACAAAACCACAGTGGTCACATTTTTTGCAACATTGGCCA[T/C]TGATAGTGGGTCTGCCGTACGCGTGCACACACACACACACATACATCTCGCTTCATTACCTCCAGGTTGGTCTTTGTTAATAATTGGTACGGAACTGCAG
Pal21	PalAyuSNP3-572	7.46	T	C	GAGACAGAAGAGATGGCAACCGATGACTGGTTCAGAACCAAAACATTGAACTGTGTATAAGAGCGCTACACTGAAACAGGCTTGTGTTCATAATTTTTTT[T/C]GTATGACTACAGTATATAATACCTTGACTGGCTTGTCAATAGATGATTTTTATCATTGTAATAATTGGAGATGATACGATACCACAGGGCTTGTGTCAGA
Pal21	PalAyuSNP3-577	7.46	G	A	TCAGTGGTGCCGTGGCCTGCTGAAGGGTGATGTCATCAAGGAGATCAACCGTCAGAACGTGCAGACGCTGAGCCACGCCCAGGTGGTGGATATCCTGAAG[G/A]ACTTGTCGGTGGGCAGTGAGGTCAACGTGCTGGTGCTGCGAGGAGGTGAGGTCATCCTGCTGGCTGTCCTGATGGGTGCTGGGACACAGGGTCTGTGGGG
Pal21	PalAyuSNP3-570	7.46	T	C	GTCCGAGGCGCGGGTGCTAGGTGGCTGGAGAACAGCAGGGTGTACTGACAGCAGGTAAGAGGGGTCACGAGAGAGAGACTGGGGGAGGGGGAGACAGAGG[T/C]GTAGACGTGGTGCGTGCGTCGTCTTCAGTTGGCGAAGGTCTGGCGCACCGCGGCGACAATGTGCTTGGCGCTGATGCCGTACAGATCGAGCAGCTCCTGG
Pal21	PalAyuSNP3-591	7.46	T	G	CACCTGGCCCGATCACCTAGCTGCCCTATCACCTGGCCTGATCACCTAGCTGCCCTATCACCTGGCCACCGGATCACCTGGCCCGGTCACCTAGCCGCCC[T/G]ATCACCTGGCCTGATCGCCCGGCTGCCCTATCACCTGGCCGGATCACCTGGCCGCCCGATCACCTGGCCGGATCACCTGGCGGCCTGATCACCTGGCCGC
Pal21	PalAyuSNP3-585	7.46	C	T	CCAGGGCCTTGACCTGCAGGGGGAGACAGAGGCGGTGATACACTCACCCATCAACCATCTGGAGCTACAGTCAACCTCACTACATTGCTATGTTCTGATG[C/T]TGTTGGCCTCAAAAGGACTTTGCTCTTGGCTGACTATTGTCCTCAGGAGGATAGCAGACAGTGCGACTGTGCTAGTTTGTCGACTGACCTTAGGTAGAGA
Pal21	PalAyuSNP3-588	7.46	C	T	AAAATAAGCATCTTTTCCCTGACTGCCCTTGTTTCTGTCCTCTATATTGTTGGTTCTCTCGCTGAGAAGAGGAGGAGGAGGAGGGAGAGGTTGTGCTCCA[C/T]CGCACATGCAGTGTTGCACAGTCCAACACCTCCCTGCCCAGGCTCAGAGATGACTCAGCAAAGGTCAGGACCATGGACAGCTCACTGCCATGTGCCTCTT
Pal21	PalAyuSNP3-580	7.46	T	G	TCAGGTGACTGATTAATATCGGTGGCTTCCACCCACCCTGCAGCAGACCCATCACACAGACCTCAGGAACGCTTCACGCTAGCAGAAACTGTTAGCACAA[T/G]AGTGTGTATAGCTGGTATAACCGGTATTCATTATTCATTTTCATGTAGAAAAGCTTACTTCCGCAGACAGTATATAACTTAGTAATGTGTGTTATCTCAG
Pal21	PalAyuSNP3-583	7.46	A	T	AGACTAGGAGGTAGACACCTCCTGACATACTGGACATACTGTACACTCCACCTGATAACCAGATAAGAAACATACACTGTTCCCACCTTATTATGTGGCA[A/T]ATGTTCACCAGCACCTTGGGTAGCTGGCTGACTGAATGGTTGGCTGGCTGACTGGCTGGCTGGCTGACTGTATTGGTTGGCTGTTTTGGCTAGCAATATT
Pal21	PalAyuSNP3-581	7.46	T	C	GGCACTTTCACTTGGTTGTATTCTTTCAGCACAAACATGTAGACACATATGACATGAAACACATCTCTTGCGTAACACCATTGGGCTATTTTGGTCTTTG[T/C]GACCATGTGTGTGTGCACGCATGTTTGGGCACTGTTGAGATCCTGCTGAAAATGTTGCCTACATAGTTGGTTTGTATCAGACGCTTTGCTTCTGGCTCTC
Pal21	PalAyuSNP3-590	7.46	C	T	TCATCCCAATAACTCTAATGCACATTTGATTGGGCAAGGGACCGATGCTCAGCCAATAGCATCTGTTTTCACATCAGTCTGTCCACTAGGCAAGGGAAAT[C/T]AGGTTTGCGTGACTGTCAGCTGGTCCAAACAAGCGCTTTATTGGCTTTCTCTCAATGGCGAGACAGGTAATATTCTTGTTTGTGAGATGGGATAGGGGAT
Pal21	PalAyuSNP3-83	7.46	C	T	TGCTTCTTGGTTGGGAGGGGGCGGGGCCGTACTCTACTGAAGAGCAAATTGAAACAGACATAAGAGACTGCTCTGTACAGAGAGACACAAGGCCTGTACT[C/T]TACAGCCTCAGAAGGACAGACAAACGTACAAGGCCTGTACTGTATAGATGGGAGGAGAGGGAGATCCTGTTAGCCTGTGTTAGCCCCCTGTCTGCCTGCA
Pal21	PalAyuSNP3-576	7.46	G	T	GTTTCCAGGTCCGACCTCACTGTACAGGTCAAACTCTACCAGACAGCCATCGTTCACCCAAGTCTTGCAATATTTGCTTTCTAAGGGCTAATTAAATCAT[G/T]TTTCCCTTTAGCTATAAGAGTTCCCCCTTTAAGCTGCCAGTGAAGTGTGTGAAGGGCTGGGTATTTCAGCTGTGTCAAGGCTCAGACTCTCTCCCCACAG
Pal21	PalAyuSNP3-578	7.46	A	G	ACTCTGTATTATATGGTGCGGCTAAAAGAACCCATGGAACCCACGCAAGACAGGAGGCTGGTCACATCGACAGGAGTCCTGCAGAAGCCCTGTAGTCTAC[A/G]GCCCCTTCAGCTGTCATCTCTCTCTTTTCACCATGTTCTAGCCTCCATCTCTACTCTCCTGCCCTCCACACTCCTCCCAATTCATTCCTCCATCTCCCCC
Pal21	PalAyuSNP3-85	7.46	C	T	GCGAATTAACATCAGCCTTTGTCTTTGTCATTCATTCCGCTTTTACAACAACTGAAGCACAGAAACGAAACCTCTACGTGAAAGAGGCAGAAGTTCAGTT[C/T]TATCAAAAGGCAAAACGATCTTCGCTAGCCTCGAATTGAACCGCATGCAACAGCGCAGAATGAAGAACCAATGGAGCAAGTTAAACGCAATAAAGACAGA
Pal21	PalAyuSNP3-582	7.46	G	A	CACAACATGTCACATTGAAGGTGGGTCTGTTTAGTGCTTCTGTCAGCTTGCTAGACAGGCTAAGCAGAATGTGTTGACTTGACCCTTGCCCTATGATATT[G/A]TATCGTGTCTTTGAAAATACTCAGAGTAGCTTTTTTTACCTACTGTACTGTACTGTCTGTGTGCCTCAATGATTCATGACTAATTATGTATTAAATACCA
Pal21	PalAyuSNP3-84	7.46	G	A	GGAGGCTGCTGTGTGTGTGTGTGTGTGTGTGTGTGTGTGTGGGGGGGGGGGGGGGGACTGTTCAACAGCAACGCAGACGGACAGGACAGGCGTGCAGTCA[G/A]CAGAAACTTTGTGTTGTGTCTGTGTGGGATGACAACTCTTTATGTTAAAGTGCACAGCTTGGCATTTCAGTCCTTGTCCACCTGTCCCTTTCATGCACCT
Pal21	PalAyuSNP3-593	7.46	G	T	GGGCTGCCCCGACGCACCGTCACGAAGCGGTGAGACAGCATGGATGAGGCTGGAGAACACACACACGGACAGATCACAGTCAGGTCTGACAGTAGACAAG[G/T]AGACCTGGGTGCAAAGCCTTGCAGTCACACGAAGACACCCACTGCGTCCTGTCATGGAGTTCAGAGAACATGGTGCAGATCTGTGTGTGAACATAGACAT
Pal21	PalAyuSNP3-559	7.46	G	T	CCTCACCTTTCTTAGCAGGACGCTGGGAACAACTGTGGTTGTTGGTTGCCATGGTGTCCACAGCAATCATGTTTGAATGTGGAATACCTTATAGCTAAAT[G/T]AATTAAATGGTGTTTGAGTCTTGACATTTCCACCACCTGTCAACCGAGGAAATAAATACCTTACAAAATAAATACTTAGAGTAAATATCATTGATTTACC
Pal21	PalAyuSNP3-586	7.46	G	A	CACTCAGACTGGCTCTCTGTCTGTCTATTCGGCTGAAATCAAAATCCTCCCAGGTCCTCCGACAGTGAAATCAAACAGACCCAATCCTGGATAGATGCTC[G/A]GTCTGTGTCCTTCTATTGTCCTGGCTGTTCACTGCTCCGCTGTCCGCAATTTCTCTTTCCTCTCTCATGCTCACTCGCTTTTACCCCACTCCTCCCTCCC
Pal21	PalAyuSNP3-540	7.46	G	A	AGACAGCCAGCCTGTCAGCCCTAATGTCTGGTAGTGTGAGGCCTCGCGTCTGGGTTTCTGTGCTTGTCCTCCTGATTACGTGTTCTTTGTCTAGGGGTCG[G/A]ATTGCCATCGCATGTCTGTCAACGCATTCTCTCTCCCTCCCTCTCTCTCTTGGTCTGTATCTTCATCTCCCCCTCCTTCCTGCACTCTCTGTCCCCCGCT
Pal21	PalAyuSNP3-584	7.46	G	C	TTGTGCTTCTGTCGACAGATGCAGTAAAGAGCATTGGGGTTATAACCCTCACTGTCTGATATGCTTGAGTACTCAGTGTTCCTGTCCTCCTCTTGCTCTG[G/C]GGTGTCAGCAAATTGATTGGGCTTTTCTTCAGTCACCTGTTCCATGTCTGTCTCAGCAGTCGGAGAGTCTGAGCTGGATAGCAGAATGGGGCTTTGAGAC
Pal21	PalAyuSNP3-579	7.46	A	C	TTAAGGAGGTGTAAACCAACCCAATTACAACTGCTCGACCGCTGTGAAGCGAGGATGGGGCAAGACGCCAAGCACGCAGGGGGAGACAGTGACAGACACA[A/C]GCACACACACACTTGCTGACACACGTAAGAGGACAACCTATTTTTTCAAACATTGATGTACCTTTTAGCATGTCCTGGGCAGCTGTGTCACCATGCCAAT
Pal21	PalAyuSNP3-592	7.46	T	G	GGAAAAAAAAGGTTATTATGGTTATATCGTAAGAGCGTCTTGGTGGTTACATCACTTGTTTTTGCTAAAGGTGAGTATGTAATAAAATGCCAGTGTATTT[T/G]AACATAACGTCGGCAGTGTCTGTCTCAGAGGGATCTCCTGGTACAAGAGGACACCCACTGAGCGTTGCAACAGGCTTGTGCTAACAAGCACCTTGTGAAT
Pal21	PalAyuSNP3-574	7.46	G	A	GTTGTCAAGTGTTCCCCAGACCAGAGTGTACAGAAAGCTGAATTCATGTGTGGTCTAGTTCTCTTAAATACATTTCAGATAGAAATGTTGGTGTCGGTGC[G/A]TCTGTTCTGAGTTTTGAACTGCTGTCTCAGCTGTTATATAATTTAAAAAACGTTATTGAACATCAGTGTTTCTCACTCTTCCAGTTTCACTTCCTAGTGA
Pal21	PalAyuSNP3-596	11.17	C	T	GAGTCGACGCCACAGTCACTGTGTTCTTCCTGTCAAGTGGGTTGAAAACAAACCCATCAATAACTCTCTTTTCTTTCAGGCCTGTTCTTCCATCATCAAG[C/T]CAAAAATGGCAGAGGAACATGGTGGACATAAAGATGTACCTCAGTGGGGTCGTACAGGTCTGTCGTGAATGTAAACTGCTGTTGCATCAGACAAGCCTGG
Pal21	PalAyuSNP3-86	11.17	C	T	GAGCAGTAAATGCCTGCTACTGTAAGACACGCTGGACAGAACTTTCAGATCACTCCCCCACGGCATCAAGGCCAGCGCCGGGAGCTAGCGTGTGGACAGA[C/T]GGAGGAGGGAAGAAAGGGGTCGGAGAGACGCACTCGTTTACATCCCACTATTGCCCCATGTCCACCCCCCGGTCTCCCTACGTCCACCCCCCGGCCTCCT
Pal21	PalAyuSNP3-597	14.88	C	A	TGTTTGCTGTGCTGGGAGGACCTAGTGTCTCCTGCTCAGGAGCTGTTTAGCTCAGCTGGCCTTGCTGCTCTTCTCCAGACGTCCTGAAGAAGAGCAGCAA[C/A]GGTTTAATTGATGTCTCGTCATCCGCTTTCTCTCCCTTCCTCTCTCCCTTGCCTCCGTGTGGAACCTCTCGAGCCCTAACCCCTGTCTCTCTCTCTTCTC
Pal21	PalAyuSNP3-594	14.88	C	G	GTTGACACAGACCGACAGGCCAACCGTGAGTGTTAAGGACCTGGTGTAGGGCAGATGTAGGCTTGTGTTAACTGTGCAGGCAATCTCAAGTCACCAAGTT[C/G]ACCTTTCCTATCATTATGGATTACCTAGAGAGGAGCAGGTCTAAACAGTCCTTTCAAGTAGGATATTATTGCTCACGCAGTCCTTGTTCTCCTCAGGTCT
Pal21	PalAyuSNP3-595	14.88	G	A	CTTAGAGAAATCACTAATCTGACATGACTGGATAGGTGACAGCTGTGAAGCACATGTTTCCAAACCCCCAGACATGACTGATCAGAGACTAAACTTGAAG[G/A]AAGGAAGGCAGCATTTTCAGATCATTCAAAGGGGTTCTAGTTCGGCTGGATCAGGACCTCTACAAATCAACATGACCCCTGCTTTTAACGCCACAGGGCC
Pal21	PalAyuSNP3-600	14.88	T	C	CCCTAGTGGAGGACTACAGGATGAGAGGAAGCCAGGGTCCAGTGACAGGGAAGCCCGGCCCAAACTCTCCTTGGTATCCTTCCAGTTACAATTCAGTGAA[T/C]AGATCCTGTTTCCAGCCAGTCAGCCCTGTCGTTATTCTCTCCTACCTCCTCTGTTCACTTCCTCCCCTGCCCAGACTCCCTCCTCTGACTCTCCTACCTC
Pal21	PalAyuSNP3-599	14.88	T	C	TTTTTACTGGACTCCACCAATCCCTGTTCAGAGATCGAGGGACAGGCCTGTAAAGACCCAATGGAAAGCCTTGCTCACTCCTGAGAGTTACGAGTGCCTC[T/C]ATCTCCACATTCATGTCTCCTTCTATATATAGGACTGACTTCCAGATTGGCTTCTGTCCTATCCTGCCCTGTCTTGTGCTGTGTTGTGCTGTCTTCACAT
Pal21	PalAyuSNP3-598	14.88	C	T	GGGCTGCTCTAGGAAGGTCTGAGCGTCCAGGGGAGATGACAGCTTGTCTGTCGACACTTCCGCTATTAGGCCAATCTCCTCCGCCGGGTTTGAAGTTGTA[C/T]GAAACTAATAACCTTTTTCCCCCCCTCGGCCGACCCTGCTGTCACCCATGTTTCCCATCTGGACAGGATTCCTTCCTTCCTTACTTTGTCGCTTTCCCTC
Pal21	PalAyuSNP3-602	18.59	G	C	TCCAGTAAATATCTGCAGATCTGGATAAAACCATTATTGAGGTCAAGACAGATTCTAAGCAAATACCTTTTGTCTTGATCTCCATGCTGATCCAGGGCAG[G/C]GGGAAAGGGGAGGAGGAAAGGGCGTGTTCTTAATACCCTGGTCTCTGGGGCCCCGCCCACTCTATAGCAAGTCTGTTCAGTCTGACCGTGTGGGTGTGTC
Pal21	PalAyuSNP3-605	22.3	A	G	TACATCTATTCTATTCTATATCTATTCTATTTCATTCCATATCTATACTAGATCTATACTAGAAGAAACAGACAGATGAACTCCCGAAGGAATCGCAACA[A/G]CGAGGGTCTCTCACCAATGTGGATGCCTCTGTCTCCGCACACAAACAGCAGGTCAGACATGAGTTCAGTCCCGCAGCGAGGCTTTTCAGACTTGGTGGGA
Pal21	PalAyuSNP3-604	22.3	A	T	ACATTTCAGTGCCCAACAGGCTACAGCGTCAAATTATTATTAACCTGTTTTATTTCAGGGTTGAAGATGGGGTCTTTCTGCCCCTTAGGACAGGGGGAGT[A/T]GCAGAATAGGAAGAGAGCATGAGGGTTAAACACAAGCTGTGCTCATCTCCCTCGACGTCCTCCCCAACGTACCTTAACATGGTTGCTCTCCTGTCGCATC
Pal21	PalAyuSNP3-606	22.3	A	G	GTCCGAGGAAGACCAGGAAGGACACAGAGGAAAACACTACAGACAGCACCATCAGCACCTGAACCGACTGAAGCCACTCTGAGGATGAGACGAAGACAAC[A/G]TCTCGTAAACATCAAATGCACTGAGCAAAACGTCACATACACCACCATTCAAGCGTTTGGCCACCTTTTCACATTCATTTGAAAGGGAGGGAATTCCTGT
Pal21	PalAyuSNP3-603	22.3	G	A	TCATGAGACAGGGAAGGGCTCGTTCAAGACACGCAGGCCTATTCAGAGTTCCAACTCTTCTAACTTTCAACGCCGAATCGTTACTCAACTCATTTCAAAA[G/A]CTTGTCATATAAGATCGCTGAGAAGATTTTTCCGGTTTTGAATTGACCCTGACCCCTCCATCCGAACACTCTCTCTCTGTCTCGACCACCCCCCCACCAC
Pal21	PalAyuSNP3-607	26.01	T	C	CGGCGTGTCCATCTTGCGAGCGCTACGTGTTAAAATCCTCACGCTAAGACACGAGCCAAGATAAAGCGTTCTGGCTGAAGAGACAGTGTACTGTGAAACC[T/C]CTCTTCAGGAGAACAGTAAACGTCTGTGTATGGTGGCCCCAAAGTACACACTGTGGCCCTCTGTGCGTGTCTGTGTCCCTGTCTTTGCCAAGGGATTACT
Pal21.2	PalAyuSNP3-608	0	A	G	AGACGGACATCTGTGTGCTTGAAATCGTTGTGTTCGATTCTCTGGCGTTCTCTTCCCGTAAGACAGCGCTGATCTCACTTGAGTCTTTTCACGTCTGAAC[A/G]TTTGCTGTACGATACATTTCGTCGTATTTCTTGTTCGGTGTAGCCCTGAAAATACGGACCCCTCTCTCCCGTTCGGACCGTTGGCGTTCGCCTGGCTACC
Pal21.2	PalAyuSNP3-609	3.71	T	C	CTCGCCTGGAGGAGAGAGCTGTCTACAACCGGCTATCACAGCTACCACAGAGAGACCGCAAAGCCCCTTGTAAAAACTTCTTCTGGAAAACCTTCACCTC[T/C]TGCTAACAGTGCCGTCGCGCTCAACTGTCCTCCTGTCTACCTACCCACCTGTCTACCTACCCACCTGTCTACCTACCCACCTACACAACTGCCTACCTAC
Pal21.2	PalAyuSNP3-1292	11.17	C	T	GATATACACACGCACAGAGGTACACACACAGATATACACACGCACAGAGGTACACACACACACACACACAGATATACACACGCACAGACTCACGCACATT[C/T]CTGCATTGTTCACATAGCTCTCAGCATTACGTAACACGAGCAAGACACACGAGTACACATTCTTGAAACTTTCCTGAACCCTCCACACCCTCCCTGCTGT
Pal21.2	PalAyuSNP3-1179	11.17	T	C	CACACAGCCTGTCACCCACACAGCCAGTCACCAAGACAGCCAGTCACCAAGACAGCCTGTCACCGAGACAGCCAGTCACCAAGACAACCAGTCACCCAGA[T/C]CACTAGTCACCCTCACAGCCTGTCACCAAGACAGCCTGTCACCAAGACCACCAGTCACCAAGACAGCCAGTCACCCAGACCACCAGTCAGCCAGTGATAG
Pal21.2	PalAyuSNP3-1180	11.17	G	A	GTGTGCAGGTACACAGGTGTGTGCTCTTACAGGACTGGCCGGGGGCTTAACGCTTTCCCCCACACAGGAAGTGGTCGTTTAATCAGCTGCGGGCAGGCGT[G/A]AGGTGCTCTGGCACATGGCAGGGCAGCGCATGCCAGGGTTAGAAGGGGGCAGATGGCAGAACTGGGCACTGAGCAGTGTGTGTCTGTCTGTGTGTGTCTG
Pal21.2	PalAyuSNP3-1305	11.17	G	C	GACCTCCAGACAGGTAAACATGTAAACAACCAGGAGGACAGACACATGATCATGTCTAGACCTCCATCTGTCCAGGGAACGGTGACATTGCAAGAACAGT[G/C]CCGCTGTGCTGAGTCAACACTCACATAGCAGGTATTCATACTTCCTGGTTTGAAGACCACATCATCATCTCAACAGTCATCCCAACACCATACAACAGAT
Pal21.2	PalAyuSNP3-1306	11.17	C	T	CCTCCAGACAGGTAAACATGTAAACAACCAGGAGGACAGACACATGATCATGTCTAGACCTCCATCTGTCCAGGGAACGGTGACATTGCAAGAACAGTGC[C/T]GCTGTGCTGAGTCAACACTCACATAGCAGGTATTCATACTTCCTGGTTTGAAGACCACATCATCATCTCAACAGTCATCCCAACACCATACAACAGATGA
Pal21.2	PalAyuSNP3-1184	11.17	C	T	GAAGGATGATCATGTAAATAAAGCTTTATGTCCTATTTGTGGTCAGACCAGAGATACTGATATAAAGAGACACAGCAGAACTTCACTGTTCTTAATGCTT[C/T]GTTACAACCATGTACATGTGACAATCCCTTCAACTTACTATGATTTCAAGGTCGTAATCAGTTTTATAATAACAACTGAACAAGAGGAGACATTTCTGAT
Pal21.2	PalAyuSNP3-1205	11.17	G	A	TCCCCATTATCTCTGTATCTCTGTGTCT[G/A]TGCTGGGTCAGACAAGGACAGAGATACAGCTCTCTTTAGCCTGTCTGTCTGTTGGTCTGTCGGTCTGTCTGTCTGTCTGTCTGTCTGTCTAGATCTCCCC
Pal21.2	PalAyuSNP3-1250	11.17	G	A	TTGGGCAGAGGGGCAGACAGGGTGGGGGGCAGGGGGCAGGGGAGAAGGATGCATGGGGGGTGGGGATGGGATAAAACCAGAAAAAGGGATGAGAGACAGA[G/A]GAAGGTGTGTAGAGCCATGTGAACATTGCTTGTTTAATCACTGACCTGTCTGTCTAGCTGTCTGTCTAGCTGGCTGTCTGTCTGTCTCTCTGTCTAGCTG
Pal21.2	PalAyuSNP3-1067	11.17	C	T	GGGCCTGACTACAGACACAATGCACCGCCTGTCGGCCATTTTGGCTCTTTCAGTCCTTTCTCTCCATGTCTGAAGGGGGAACACGGGGCACAGTTTCCAT[C/T]CCAGGCTGGGTGCTCCCAGACATCACCAGACATGAGTTCGGATGAGGAAACTCGGACGATCTCGCAGTAACGCTTCGGTTTGGAGTCGACACTGGCTCGC
Pal21.2	PalAyuSNP3-1243	11.17	T	G	AGACAGCAACAAATCTGAGCAGTGTAGCTTCATAAACTACACGTACCAGACTGCACATGGGCACAGTGTTAATTGTGAGAAACTGCCCTAGGTGTGCAAT[T/G]AATTCTGGGTAGTGTAGTTCAGTTCAAACAGATTCTCTCAGAGCCCGGGGAGGATAGTGAGTGGAGCTACGTTTTTGCTTTTGCGACACACTTGATCACT
Pal21.2	PalAyuSNP3-749	11.17	A	G	AGACAGACAAGCTGACATCCGTCCAGCATCAGAGCCATCAGTCATCCACATTACATTAAATTGTTTATTTTTTATATTTGTATTTTTTTATTTAAAAATG[A/G]CACTGTCCCTGTAGTGTAAACACCAGTGATATCTGCTGATTTACTGGCAATGTCTCTAACAGCAACACAAAACACAGCGATGGGAAGCACTGGAGTGCAG
Pal21.2	PalAyuSNP3-1242	11.17	T	C	GATATCATTTATCTGTTACTTAACATGGAGAAACACAGGATAACTAACCCATCTATCCGTACCACTCAGAGAGACAGCAACAAATCTGAGCAGTGTAGCT[T/C]CATAAACTACACGTACCAGACTGCACATGGGCACAGTGTTAATTGTGAGAAACTGCCCTAGGTGTGCAATTAATTCTGGGTAGTGTAGTTCAGTTCAAAC
Pal21.2	PalAyuSNP3-1289	11.17	G	T	TGGACAGCTGGCTGCTGGAACAGTGGGATCAGGGGGTTGGTCCGGGGGATGTCGATGTGGATCTGGGGAGTAAGAGGTCAGAGGTCGTGGGAGTTCACAT[G/T]GCAGGGGCTGCGAATGTATGTGTCTACCTGTCTGTACGTGTCCACCTGTCTGTATGTGTCTACCTGTTGTCTACCTGTCTGTATGTGTCTACCTGTCTGC
Pal21.2	PalAyuSNP3-1284	11.17	C	T	TTGTGTATACACAAATATACACAAAGTATATCCTACACAAAGTAGGATATATGGGGAAAGACAGAGTCAGTAAGCCAGAGACAGAAACAGTGAACGAGTG[C/T]GACAGTGATCACTTGCTCTTACCACACAGGAAGACAAAGTGACACAACCATTGAAAACATCCAGAAGTCGAAACTACTTTCTGTCTGTCCGGCTGCCTGC
Pal21.2	PalAyuSNP3-273	11.17	C	T	ATGTAAGGGTCAGCATGCTGATGAGTTGTGGCGTGTGGTTGTGTGATTCGTTGGAATGTGTGTCTCTCTCTACCTCCCCTCTCTTTCGCTAATTGCCCCC[C/T]TTTCTCTTCCTTTCTTGCTGTTTCACTGGAATACTCTTATGCCTCCCTCTGTCTCCTCCCTATTTTTTCTCTCTCCTTCCCCCCCTCTCCTCCCTCTCTC
Pal21.2	PalAyuSNP3-1246	11.17	A	G	AGACCAAGAGAGAGAGACCAAGAGAGAAAGACCGGTAGAAAGACAGGCCAGGAGAGAGAGATCAGGATAGAGAGACAGCAGGCTGACCTGACCCCGAGGT[A/G]ACAGTGATAGGGTCTCACCTCTCTGCACTGACGTACTCTTCCTCCAGGGGAACACAGGGCACCTTGCCCAGTCTCACCCCCACCTGGATGTCCCTGAACT
Pal21.2	PalAyuSNP3-1154	11.17	T	C	AGTTTAGATCATCAAGGAAATGCATGGATCCAACACTGTTTCTCTGTTGGGTTCCAAGAAACCGTGTGGATCTAGACAGCTCAACAAGAACTCATCTGTA[T/C]TTAGCAACACATGACTTAAATACCTGCTGTTTTGTCATTTCTCTGAATGTTATCTTTGAGTTTGTACTTCACCACTGTCTCATAAAAGACTGCCTCCATC
Pal21.2	PalAyuSNP3-1185	14.88	C	T	TATGTCCTATTTGTGGTCAGACCAGAGATACTGATATAAAGAGACACAGCAGAACTTCACTGTTCTTAATGCTTCGTTACAACCATGTACATGTGACAAT[C/T]CCTTCAACTTACTATGATTTCAAGGTCGTAATCAGTTTTATAATAACAACTGAACAAGAGGAGACATTTCTGATTACGATTGTGTGCTGACAGTGCAGTA
Pal21.2	PalAyuSNP3-1288	18.59	G	A	GAGACACAGAGAGAGACACAGAGAGAGATACAGAGAGAGAGACACAGAGAGAGACACAGACACAGAGAGAGACACAGAGAGACACAGAGAGAGACAAAGA[G/A]AGAGGGACCAGTCAGCACATTGGGCTTTCTAGATGCAGGACTTGGTTAGCCTGTCATGTGGGGAGCAGTTGGTGAGGTACACACCGCCTCGTAGATGGCT
Pal22	PalAyuSNP3-655	0	G	A	CTCGTACTCTCAGAAGAAATCAAAGAAGAAGAAAAAGCACAAACACAGAGACAGAGACGTACGTAAGACAGGCCGGGCTGTTGGCTTTCTCAGAACAAAC[G/A]GCAAACCTGCAACGCTCCGTTTCACTGACGCATGCTTGTCCTCTGTCCCTCACAGAGCAACGGCTATGATGATGGTTACAGTGCCGTGTCCAGCAGGGTC
Pal22	PalAyuSNP3-651	3.71	C	T	GGATCCTGCCTGGGGCAGGGGCCCACAGATAATAGCTTTGCAGACAGAGATGCAGTGCTGTTCTATAGTGTATGAGTCTTTCTCTTTTCCTCTGCTGATT[C/T]ATCCACGTTATCAGTTATCACTCTCTTTTTACTCTCTCTACCTCAGTCTGTCTCTCTCTCCGGTGCCCGTCTATCTCTCTCTCGGTCTGTCTGCCTGTCT
Pal22	PalAyuSNP3-1249	3.71	G	A	TCATTGTCCCACTGGAAATTCGATAAAGTCAACACGAATAAACATCGTTTGAGTTCACATGCGCTTCGAGACTGTGGGCGACTGTGGTGTAACTGCTCTC[G/A]ATTATTTCCGATCCCTGACCTAGCAAGCTTTTCGCGTCACTCGACAGACTAGATATTTCTTAGTTGTCCTCTGCTCTGTTTTTCATCTACGCTGTTATTT
Pal22	PalAyuSNP3-656	3.71	A	T	GCAACATGGCCCAAGCTATTACTGACAGGGGAGACGTGAGGGCTTTGGTCAGTACCGGCACACGTGATTGGCTGGTAGACTCTTAGGGGGATCAACTGCC[A/T]TGAAAGTTTCATGCTGTTGTTGTGAAGCATTCAGCTGGAGACTTCTAGACAGGAAGATGTGGTGTTCAGCCAAGCCCAGCCAGAACTGTTCTCCGGGTAT
Pal22	PalAyuSNP3-650	3.71	C	T	AGACAGCAAACAGGAATACCTCCTATGAAGTGATTGTATGGTATTATTACTGTACTACAATTCGCCTTCTGGAAATGTTTATGTATGTATGTAAAGGAAG[C/T]GTGTCGTGTGTGTATGTGTGTTGGTTTCTCTGTCTTTTTGAGCCCGTCAGTGGGAGACGATTCGTGTGACGTGACCTCTGGTTCAGGGGAGACAGGCTGG
Pal22	PalAyuSNP3-652	3.71	A	T	AGAGATGCAGTGCTGTTCTATAGTGTATGAGTCTTTCTCTTTTCCTCTGCTGATTCATCCACGTTATCAGTTATCACTCTCTTTTTACTCTCTCTACCTC[A/T]GTCTGTCTCTCTCTCCGGTGCCCGTCTATCTCTCTCTCGGTCTGTCTGCCTGTCTCTCTCTCTCTCTTTCCCTCAGTCTATCTGTCTCTCTCTCTCTCCG
Pal22	PalAyuSNP3-653	3.71	G	A	CACACAGCCAGGGAGCCAGGAGGCTGTACAGGCTCTTGAACTGGGCCCGGTCCAGTCGGTACTGGTCCTGGTAGGGCCGGGCCGGGTCGTGCTGCTGCAG[G/A]ACCACGTCAGTGCTGCCGTCCCCCCAGTACAGACTGATGAAGTGTTCGGTCTGCAGAGGAAGGAGAGAGGGGCGGTCGGGTGTGACTTACCACAGATGAC
Pal22	PalAyuSNP3-1308	3.71	C	T	CGATGTCTCTTAATGCTCCTGGTCACAGTGGAGGTTTCTACCATGCTGGAGTCCATGCTGTCTGACCAAGCCTCTCTCTGTCACCCAGGGTTCACAACCA[C/T]AACTCTGAACAGGATGGTGCTGCTCTGGCTCAGAAGATCCAGAAGGTACCCCCTTCAGTTCACATTCACTTAGAACTGAGTGTGTGTGTGGATCTGTAGT
Pal22	PalAyuSNP3-492	3.71	G	A	GAGACAGTGGGACAGGCTGGTGCAGGGGAGACAGGGCGGTGACAGGCTCCTAGACAGGTTAACACTGGAAGATTGCTTCTCCTCCTGTGATAGGAAAGAG[G/A]AGGGTGATAGGATGGGGAAGGCCTCCCTGGAGGCTTGTCTGCCTGCCTGCCAGCCTGCCTGCTGTCCCAGCTCAGCCTCAGCAGAGTGGGGGACACATAC
Pal22	PalAyuSNP3-654	3.71	T	A	GCTATGGGAGACAGCACTCTGCTAGGGAGTTAGGGTTATCTCGAGAAGAAGATGATAGTATTAGAAAGAACTTGAAAAATATGATATTTTTACATTGCTT[T/A]ACATGTTGCTGACAATCGTATGAACAATTATGAACTGTAATGTTGATCAGGGAAAATGTTGGTACAGAAATGTTTATGGATCACATCCTGATTAATATTC
Pal22	PalAyuSNP3-648	7.42	C	A	TGTGTTCTGGACCGTGTTCTGGACCGTGTTGGAAACAGTCTTTCCCTCTCTGTCCTCTTCCCTCTGCTCTCTGACTTGAACAGGAAACAGCTCTTTTTTG[C/A]TTCCTGTTTGGTTCTTCACCCTCCTCAACTTCTCGCCATGCTCAGTTCCGTCAACTTCTCGCGTCTCTATCTGTCTGTGTGTTTGTATGCCTGTCTGTCT
Pal22	PalAyuSNP3-649	7.42	A	T	TTGGAAACAGTCTTTCCCTCTCTGTCCTCTTCCCTCTGCTCTCTGACTTGAACAGGAAACAGCTCTTTTTTGCTTCCTGTTTGGTTCTTCACCCTCCTCA[A/T]CTTCTCGCCATGCTCAGTTCCGTCAACTTCTCGCGTCTCTATCTGTCTGTGTGTTTGTATGCCTGTCTGTCTCTATCTATCTGTCTGTCTCTCTCTCTCT
Pal22	PalAyuSNP3-1186	11.13	C	T	AAATAAACGTGAGCCGCGAACACCAGCAGTTGTTGGCAGGGTGGGAGACACCAGGGCCCATGAGCTTCTGGTCTGTGCCAGTCTGTTTCTCTCTCTCGCT[C/T]TCTTTTACCCTCACACAATCTCTTCCTCTCTCTCTCTCTCTCTCTCTCTCTCTCTCTCTCTCTCTCACTCTCACTTTCTCTCTCCTTTCCTAACGCCTGT
Pal22	PalAyuSNP3-614	11.13	G	A	ATCATTATTCTTATGGATCTTGACTTTATAGGTCTGGAACAACTCCACGTGAAGGCGCCCCATGTTTGAGCCCTCTTGCATTAGAGACAGGGTCTGGTAC[G/A]AGGAAACTAATTTAGGGCCAAGACTATGATGGATACTTCTGCAAAAGACTCCAGTCATCCCACCATATTGGGTCTCTGTCTCTCTGTCTGTCCCTCTGTT
Pal22	PalAyuSNP3-627	11.13	C	T	CCGTTTCCGGAGATACTGACGCAGATTGGCGCCGCTTATTTGACTTGAATGGAAAAAGGCCATCTACTAAGAGGGGTCGGTCTGAACACCGCTGGGACTG[C/T]GTCCGCTCGCGCTCAGGAGTCACGTGACGCACCTGTGCGACTGCGGCGGCCAGTCGCTTGGCCAGCTCGGCACTCTGTCTCTCGGCCGTCTCGCCCCTCT
Pal22	PalAyuSNP3-622	11.13	C	T	GTGTGTGTCTGTGAGGACAATCAGTCTGTCAGAGAGAGACGACAGCAGACTACCGCTGGAAAACAGAAGAGGAGGAACACATTGGAGGCAAATTAGTCCT[C/T]GTCACGAAGGTCACGAAGCTGAGACATGTCATGTACGTGTCTGGCTCAACGTTGCTCTGTCTGTCTGTTGTTGTGCAATTTTTGTTCACCTCCAGTACAG
Pal22	PalAyuSNP3-629	11.13	C	A	GCTCTGTGAGACCAGATAAAGCCTGAATTAATAAGGACCTGTGAGACAGAGAATTTATGATAATAGCCTAAAGGTGACAGAGCAAGAGCCAGCGAGAGAG[C/A]GAACGAGCAAGCGAGAGAGAGAGAGAGAGGGTCTCACCTGCTCATGCTGTTTGAGTGTGTGTATGCGTCGGTATAAGGGGGTGAAGGCATGAGCGATACA
Pal22	PalAyuSNP3-642	11.13	G	A	CCCAGCCCTGTCTACGGGGAGGCAGGCAGACAAGACGTGGTTGTTTGTTCAAAGCAAAACGTGGTTGATGATACACTGGACAGGTTCTTGTTTTTCAACC[G/A]GAGGGGTGTAGTTCTGGCCGACAGGTATCTGCTTCCGTGTCTGTCCTCCGCCCCTCCTGTCTGTGGGTGACAAGCGGGCAGACGTTGACCCTTCCTCAGC
Pal22	PalAyuSNP3-624	11.13	G	A	CCCCCTTTCAGAGCTCCGGCGGTATCTTACCTTCGGTCCTGATCAGCAGAGTGACAGCAGTATCCACACGGCCGCTGCTGCGCACACCACAAGTGGCCGG[G/A]CTGCTCCTCTAATCGCTTTTCAATCCCTCCGTCCCCCTCGTTCACTCGCTCTCCCTTTCTATCTTTCTCTCGCACACACGCGGGCTCTCTCCCTGACTCG
Pal22	PalAyuSNP3-541	11.13	T	C	AAGCTGTGCTTCCTCCACAGGGGGCCCTTCTTTAGAAGCTGATCACCTAGGCTGTCGGGGGGGATTAGGACCTAGAGGCAGCCTGAGGAAGAGGAGTACC[T/C]AGCTGGAACAGGAGATCCTCTGGGGAGGAGAGGCAGCAGTAGTCTGTCTGCCTGCCTCACAATCTCAGTGTCACGGTGTCACTCACTGTCTCTCTGACTC
Pal22	PalAyuSNP3-618	11.13	G	A	CATCATCTCCCCACATTAGAGTTTAATGTCCGTATACACTGGATACGCTGTATCAGACAGGCAGACAGGCAGACAGACAGACAGACAGACCTGTTCCACA[G/A]AGATGGTAGCTCCTCCTGAAGATCCACGTTGATCTCCTCGAACACCTTCTGAGCACGATCCAGCTCATCCTCTGCCTGTCAGACCCACAGATAACATTGT
Pal22	PalAyuSNP3-620	11.13	G	T	TCCCCTCTCCTGTCTCCTCTCCTGTCTCCTCCCCTCTCCTGTCTCCTCTCCAGAGCCAGGCAGAGGCCCACTACAAAGGCAGCAAACACGCCAAGAAGCT[G/T]AAAGCTCAGGAGTCCGGCAAGACCAAGCCTAAGGCCTCAGGCGGGGAGCTTTCCTCCGCCTCTGCAGTGAGATCCGGCTCCCCCCCTTCCTCCTCCTCCT
Pal22	PalAyuSNP3-1218	11.13	A	G	CGTCGCGTCGCCTCGCGGATTTGCGGTTGCGTGCTCTCGGTCGATGTGGCGTCTCTGTCAGGAGGAAGAGGTGGGCTACGTGACAGCCAGCGTTCTCTCT[A/G]AGGTGTGTCTGGGTCCTGGGTCGGGGTCGCTGCCTTCCTGTCTTTCTCTCCTCCGCTCGGAGACATCAACTCTTCACGACGTGTTCCCAGGATCCTTCAG
Pal22	PalAyuSNP3-628	11.13	A	C	CAGACAGACAAACGCATGCACGCACGCTGACACCCATGCACGGACAGTACGGACACACACGCGTCCTGTCACGGATGCTTCTGAACTCTTGTTTCTCATC[A/C]TTGATTTTCATTGGATTTGAATCACTTCTCTTGCATTCAGCCTATGGTCTTGCACCTCCCTGTCCCCAACTGTCAGAGGAGGAAGAGGTCCTTCAGCAAA
Pal22	PalAyuSNP3-1187	11.13	T	C	TAAACGTGAGCCGCGAACACCAGCAGTTGTTGGCAGGGTGGGAGACACCAGGGCCCATGAGCTTCTGGTCTGTGCCAGTCTGTTTCTCTCTCTCGCTCTC[T/C]TTTACCCTCACACAATCTCTTCCTCTCTCTCTCTCTCTCTCTCTCTCTCTCTCTCTCTCTCTCACTCTCACTTTCTCTCTCCTTTCCTAACGCCTGTCTC
Pal22	PalAyuSNP3-634	11.13	A	T	AGACAGTAGAACTGGTTAGTGGGGTGTGGTGACCCCTCATCAACGTATTACATACCACATTGTGGTGTGTTGGAGTATGCGTGTGTTTGTAGATGTATGT[A/T]TACATGTGAACATGAGCTTCATAGCTCACATGCCCTGTCTGAACCTGAGGGACAAACATGTAAGTCTTTCTAAGGCCCCAGTAGGGGTTTTAATAGTGGA
Pal22	PalAyuSNP3-623	11.13	A	G	GTGGTCAGGTACAGGGTTATGAGAGAGACAGATGGCCACAATGTCGACTAGGTCCAAACACTGGCAAGCTGGTAGGAGTCGACAGGGGTATGGGAGAGGA[A/G]CGACCAGTTGGAGATAGCGGAGGGGCAAACAATGGTCATAGTGAGGTCAGATTGAGGTTGAGGGTCATGCCTCCTCCCCTGTACCCCCTAGAGATTCATC
Pal22	PalAyuSNP3-1259	11.13	C	T	CAGGCTCCTGCCGGAGCGTCCTTCATAGGCAACGATGACATCCGCTCCATCAGCACCCAGGGCCCAGACCTGGCAGACCTAGAGAAATGGGACATGGGTA[C/T]GCTGTGCTTGTGTGCATGACTAAACAATGTTAGCTGAGTGTTTTCAATCCTCTAAGCCTGTATCTCCCTTGTATATCTGTAGAATCCGTCTTGCTGCATG
Pal22	PalAyuSNP3-631	11.13	T	C	TTGATTTAATCAAAGGTGACTTCCGCCTCTCCTTCAGCTGTGACCCATTTTCCAGCCCCAAACAGATGAGCTTCCGGTCCCGATCGTCTCCCGCCAAACG[T/C]TCCCCTCGGGGATTAGAGTGCGGAAAGAAAACACGTTTCTCAGTCCTCCTCGAGGAGTGTTTGACGGGAGCCCGTGGTTTATGTCCTGGCTCTCTCTCCG
Pal22	PalAyuSNP3-644	11.13	A	G	CACTCACACACACTCACACACACACACACACATAAGCATACACCAATATAGACAAACGCGCATTTGAAAAAACACACATTGTTGCAAAGACAGCAATACC[A/G]AACAATACCCTGATTCAGCTTAAACACTTGTGTTCAGTCACTTGTATTGTGACTTTCATGACCTCCAACTTCATTCTGTATACTGAGCCCTTCTGGGTAG
Pal22	PalAyuSNP3-612	11.13	C	T	CATGCTGCATCTCCTCATCAGACTAATGATAGTGTCTGACGTTACTGTCCCAGGTGCAGGTGCTAGTTAAACGGTGTGTCGGTGGTCCAATGTCTCCCTT[C/T]AGCGCTGCGCTAACTCACCCTGTCACTCCTGTCTCACGATCTGAGATCAGACTGAGTTGGTTTCCTGTTTAAGGTCGACTGAGTGTGAAGTTAAAGAGAG
Pal22	PalAyuSNP3-647	11.13	A	G	TCTCCTCTTGGGAGGAAGGAGTAAAGGGAGAAGGAGACTGGGCAATAGCAGAACCGCCAGAACATTCTGTCATTCGAGGTGTTTTCGCTTCATTCCGTCC[A/G]TGCCTTGGTCTTTCATTACCCTGAGGTTGTGTTAGGACCCTCCTCATCCCTACACCATCTGTTCCTCTCGTTTCCTACCTGCCTCTGTCTGCATGCCAGC
Pal22	PalAyuSNP3-626	11.13	A	T	CGACACCCATAGGGGCGCTCACCGGTCTGATGCACACACCGTGTTGGCTGGGGGTATCACAGCTGCTTGGGTTTGAATCCGGCCCAGGTATTCCACCACA[A/T]GTCGCCCCCCCTCTCTCTCTCCCTCTCTCTCTCCCCTCTCTCTCTCCTCTCTCCTACCTCTCCCGCTCCCTCTCTCTCCTCTCTCTTCTCTCTCCCTCTC
Pal22	PalAyuSNP3-633	11.13	T	C	CGAATTGCAATAACCCTTGCCCCATTGTTAAGAGAATGAATCAGTCTCAGATCGCTACGTTTGATAAACAGATGTTAAGATGTAAAGTGTGTAATTATTG[T/C]TGGATCCATGTGAATGTGTCCAAGTCTACCCTATACAAAGTCCCCGTGTGTCTGTCTCCAGGTGTTCCGCATAGGTGCGAGCTGTGCGATCATGTCTATG
Pal22	PalAyuSNP3-643	11.13	T	G	CGAGAGAGGATGAAAGGATGGCGCATCGATGCAAAACCGCCATTTACACAGGTGGGAGGAGTCTGGGCGGAGAGGTAGGACCGCTGAAGGCAGACTCTGG[T/G]GGTTGCTGATTGGTCGTTTGAGTGTGAGGGCTGTCGTCTTGGTTGTTTGTTGTTTTGTGAGTGTAAAAAGGGGGCGTGTCCCCTCTGTAACGGCGATGTG
Pal22	PalAyuSNP3-1256	11.13	A	T	GCTGGTGTGAGAGTGTGCGACGGAGAGAGAGACACCCGCGTGCTGGTGTGAGAGTGTGCGACGGAGAGAGAGATGACAGTGTGTTTTCGGTTTGTCCATC[A/T]CTCCCCTCCAGAGAGCCTGCATTGTGTGTGAATGCGTGTAAAAATTTGTGTTTTGTGTGTGTTAAAGTGGGACAGCTGCCCTTTCAAAGCCCTCTGTGCC
Pal22	PalAyuSNP3-635	11.13	G	A	CCTGGGGGAGACAGAGGAGAGAGATACAGCCTTCATCAGAGCAGTGCACTGACACAGCAGGGCGTGGAGGCATGGTGTGGCGTGTCGACGGGGGGAATTC[G/A]GTTGAAAAGGTCAAACCTTTTCCACCCACCTGTTTTTAATGTGGTAGTATATTGCTAGCGTGACGCTGCAGGGAGAAGCAGAGGAACAGGAATGATTCCA
Pal22	PalAyuSNP3-619	11.13	G	A	TGTGTGTGTGTGTGTGTGTTGGAGGCCAGTTCCTGCTCTACCCAAGGCTGTTTCAATGGCCTTGTCTCCTTATCATAGTTTTCCTTGCTGTGCCGTGCCT[G/A]GCATAGGTCCCACCCTGACCTTACCACACCTGCTCTGCTACCCCCACCCCCTCCCCCACCCCTGGCTCCAGGCCCTGGCCTCCTTCTGCTGGGAACACTA
Pal22	PalAyuSNP3-639	11.13	T	A	CCTCAACCCCTGACAGGGAGGTTGGGGTGTGTGTGTGTGTGTGTGTGTGTGTGGGGGGGGGGGTCAGAAATAGAAACAGCCGTGGACCCTCACTTCAGCC[T/A]CAGCACGACCATGCTGTGTACAGCTGCTCCCACCTTTACACACATACCTTTTGGTGCCAACTGAAGGCACATCAGGAGGGCATTAGGTGTGTATGTATTT
Pal22	PalAyuSNP3-636	11.13	A	T	AGAGAAAAATGGGGGGAGAGAGAGAGAGAGAGAGAGAGAGAGAGAGAGAGAAAGGGAGGGAGGGAGAGTGACAGGCCATGGCTCAACCATAGACAGTGGT[A/T]GGGGGAGGGAGGGCATTAGGGCGGAGCTATACAAAGACAAGATATTCCTTTTCCCTTGATACAGCTATACTCTGATGTGCTTTATTTTCCCTGTCTGTTC
Pal22	PalAyuSNP3-632	11.13	G	A	ATCTCAAACGAGTCTACTTCTGTGAGTGTGCTTGTCTGTGTGAACGTGTGCGTTTGTGTGTGTGTGTGTGAGAGAGAGAGAGTCTGTGTGTGTATACTGC[G/A]TGTCTGTGTGTGTGTGTGTGGTTGGGTGTGTGTGGGGGGGGAGCGTGTTTGTGTGTGCGCGTGGCGCGATCCTGGCGGTCTGTCATTTGTCTTTGCTGTC
Pal22	PalAyuSNP3-613	11.13	G	C	TAGCCTGCTCTGCAAGAGAGGAGCCAAGGTACAGAGGAAGAGGCAGGGCTGCACACACAACCAAAACTACCTCTATCAGGATGCCCAGATATCTGATACA[G/C]CAGACAGGACCACACTTCTGCAGTCCTAGCAAGAACGCTACAGCCGCCGCTAGCAGCGTTAGCATCGTCTGTCTGTGTGAGTCTTGAAGTGTGTGTTCTC
Pal22	PalAyuSNP3-615	11.13	C	T	TCGCTTGCTTCCCTGTGTCAATGACGGAGCAAAAGCTCCTTTTAGAGACGTGTTCATTCAAGCTGGGAAAATTGTCATTAGTCATTCTCGCATTTTGCAT[C/T]CAGTTAACTTCACACCAGTCAAGAAGCCTGGTGTGTGCTTTCAGGTCTGTCTCGTCTGGGTCGATTACATCTGACGAGTGCCTGAGGCGATTCAGTGGTC
Pal22	PalAyuSNP3-637	11.13	A	G	CCCAGGAGACACGCGAGGAAACGGCCTACAAATCACAGCTTCCGTCAGGGGGGGGGGGAGAGACATGCAGCGACCATCCCAAACCCTTCAGCGTGTGCAG[A/G]ATCGAGGGGGGCTGGGACTATCCTATGTAACAGAGCTGGTTGGAGGATGCAGCATGTGGGCTGACTTCCTGTTGAGGCCTGAGGCCCGACTGACTCTATG
Pal22	PalAyuSNP3-616	11.13	C	T	CACAGATTCGCCCAGGCCACGGATGTCATGTCAAAGTTTCTCCTACACAACGACGGGGAACGGAAAGAAGCGAATGTGCGCGTGCGGGTGCAGAGAAGGT[C/T]ACGCGTGGGTCCGGGCGCCATACCTTTGCGAAGGACTTCTGGCTGTCGTACTTCAAGTGCTTGGGGTAGACGTAGAGGTGATTGTTGTAGATGGTGAACG
Pal22	PalAyuSNP3-630	11.13	A	G	AAGGGTGATGGGCCTCATTAATCTGGAGAGAGCCGAGCTGAGCGAGAGACAGTGGCAGAGCGAGATAGAGCGTGAGAGGAGGGAGAGAGAAAGAGAGCGG[A/G]AGAGGGAGAAAGAGAGGGAGAGGAAGAAAGAAAGGCAAAGAGACAAATAGAGAGAGCAAGAGAGCGCGAGAGAGGGAGGAAGCTAGAGAAAGGAAAAAAA
Pal22	PalAyuSNP3-638	11.13	C	T	GACAGGCAGGCAGGCAGGCAGACAGGCAGACAGGCAGGCAGGCAGGCAGACAGAGACAGACAAACAGACAGACTAAAGTCTGTTTTCGGAACCCTCTGTT[C/T]TCAAGATGAGAAGCAACAATATTTCTCCAAAGCAGTGACAGTGCAGATAAATGTGCCCAGGGCGCGGTCTAAATACTGCAGTGTGACCAGGGCCAGGTCT
Pal22	PalAyuSNP3-641	11.13	G	A	TTATCTGGATACTTTTTCTCCTAAGCACAGTATTCTGGTGTGTTTTTCCTGTAGATACTAAGAAAGTCTTTTCAACGCATCTTTGTCTGCCTGCATGTCT[G/A]CTTTTCCTGTGTCTGCCTGTCTACATCTTCCTGTGCGTCCTACTATCTCCCTACCCCCAGAGCCGTCCGTACAGGTCAACACATGGCTGGGTAGCGACTC
Pal22	PalAyuSNP3-625	11.13	G	A	ATGGCAGAGGGTTACACAGTGCAGTACTGTGTGAAATGGGACGGATCTGTGTCCACAGACAGGTACAGCACAGTCCCACACTACAGCACAGTGTCTCTCC[G/A]CACCACCCCGCTCACATCACACGTCAGATAAACGTCCCTGCCGCCCGGGACGCTGCCTCCCTCATCTGTCATACAGCTCTGCTCTGACTCATTGCCGTGT
Pal22	PalAyuSNP3-646	11.13	C	T	AGAGCAAACACACGCAGTCAAACCCTGCAGCTCACATGACACAGCCAATCAGTAGGATTATGAAGGTCAAAACAAGCTTTGATTGGCTGATGTTTGGGGA[C/T]GGGGAAAGATAAACAAATCAATCAACATGACATTTCTTTCACGAAACTTAATTCAAGTCAGTTAGTATGACAGCTGTCGTCCTTTTGTGTAAACAGCTGT
Pal22	PalAyuSNP3-1255	11.13	G	A	TCCTCAGACATCCCCAGGTCAGGAGATTGCAGGGGACCAGATGGAAACGTCAGCTCCTAGTCGTCTCAAACAGCATCCATGACAGGCAGACTGACAGAAC[G/A]ATGAAGACTCTCTCTCCATGTGGATCATGTGTCCTTTTAGGAGATTCCTGTTTCTCTAGACGTCTCCCTAACCGACTGAATGGATCTTCGGCTAAATGCT
Pal22	PalAyuSNP3-645	11.13	T	A	GGTTCCCAGCCGTGATATTGGACAGGAACCACACCGCTTCCTGGAGACAGAGCAAACACACGCAGTCAAACCCTGCAGCTCACATGACACAGCCAATCAG[T/A]AGGATTATGAAGGTCAAAACAAGCTTTGATTGGCTGATGTTTGGGGACGGGGAAAGATAAACAAATCAATCAACATGACATTTCTTTCACGAAACTTAAT
Pal22	PalAyuSNP3-1194	11.13	A	G	GGCCTTTTAATTCTGCAGCATTAAATGTCTGGCATGAAGTCAGAGTCATAGTTATGCATGGCCTCACATTTAGCTTACATTTAACAAACGCACAAAGTGC[A/G]TTTAGGAGATGTGTGTTCTGTCTGCTGTCACTTGTCTCCCTGATGTTTCGAGTGGTGATGATGTCACCCAATGCTACTTGCAGGAACAAGCCCCAGAATG
Pal22	PalAyuSNP3-640	11.13	T	A	TGAAGCCTGACTATGATGGTGGCAGCATCATCAGTGACTATGTCATTGAGAAGAAACTCAACGATACAGAGGAGTGGGCAGCAGCTGGCACCAGCAAGCA[T/A]TGTGAATATGAGGTCAAAAAACTGAAGGAGCTCGCACACATGGACTTTAGAGTGTGTTCCAAAAATGAGAAAGGTCAGAGTGACTTTGTGGAAATCAAAT
Pal22	PalAyuSNP3-617	11.13	T	G	GCTTATTAAGTCTGATCGGTAGCGCATTGACGTTTGGGTGAGTTTGGTTCGGCTGTCATTAGCAGGGCTGAGGTCACTGCCAGACAGCTGGTTAGAGCCA[T/G]AGTTCAGGTGAAGACTAATTGGACAACAACCTCAAAACACCTGTACACCTGATCACTCTGTGCTTGTCAGCGTTAAACACACGTTAGTGTTCAACCTATG
Pal22	PalAyuSNP3-621	11.13	C	T	CTCTCCGTCTCCTCCTCTCAGGTCGCTTCCGGCAAATTGAGGTTCTGACCACGGTGGCCAACGAGTTCTTCACCCTGTACTCCCAGGTGTCAGGACAGGC[C/T]GTCCAGAAAATCGGCAGCCGCGACGGCGAGCGCCCCGCGCCCCTGAAGAAGAGCAACTCAGCCCTCAACGTGGCGAAGCTGCTAAAGAAAAGCTTCAGTA
Pal22	PalAyuSNP3-611	14.84	C	G	AGTCACACATTGAGTCAAATCATGAAATATCTAATATCCCCTCAATCAGTCAGTCGGTCAGTCTGTCAGTCAGTCTGTCACTCCATTGGTCAGTCAGTCA[C/G]TCACTCACTTGGTGTCTCTGTCTCACTGTCTCCTTCTGTATTACTTTCTCACTGTGTTACAGTGCAAAAAGAGAAGGGATATTCCAGCCTCCAGGACGAG
Pal22	PalAyuSNP3-610	14.84	G	T	GTATGCCACTTTATAACTGACCCTAACTATGACACCTGAACCCAAGCCTGATCGTTAACTTCATCCCTACCTCTGACCCTGAACAGCAGACACAGGCCTG[G/T]AGAGGGTCTGGGTGGTGTAGTCTGTTCAGCAATGCTAATGATTAGAAGTGTGTGGGGCAGACAATGGCTCTGAAAATCTGATACTCATGTAGTTTGCAAA
Pal22	PalAyuSNP3-1248	30.11	C	T	GTGGTCGGATTATACCGCACCGGCAAGTCATACCTCATGAACAAGCTGGCCGACAGGAAAGACGGTAAGTAAGTCGTGCAGACCGGATATAAAAACAAAA[C/T]ATGTTTCAGAAGTGTTATGCTTCAGGTAATAATTTAGAGTGTTGAGCAATTCACTTGTACTTGTATGAGTTCAAATGTATTCAAGTCCTACACAGCCCCT
Pal23	PalAyuSNP3-657	0	G	A	GCGCTGGAGGGGAGTAGAGGGTCTGATTCAGCAAGTCCTCTGAATAGCCACATCCCGGCCAGGGGTTTCCTGTGTGTTCTGGGGCATCAGGGACATTTGT[G/A]TTACACTTAATTACTTTTGCTTTATAAACAAGCTGTCTTCAGCCATATTCTTCCTACCGCCTGTCTGTCTGTTTGCGTCACTTTCTCTCAATATCTTCTA
Pal23	PalAyuSNP3-1274	3.71	A	C	TTGATTTGGAGAGTTTGGTTGGCAACCATGGATGTGAACAACATGATGAACCCTTTAGATATTGTCGCTGCTCTCTGTCTGTGCTCTGATGGTCTCCTGC[A/C]GCAAGAGATGACCTTGAAAATGTCCATGTGTCTGTTTTCAGTACCACTGTTGACGTAGTAAACATGCCTCATGCCTCTACCTGTCTCATCGAGTGAGTCT
Pal23	PalAyuSNP3-662	3.71	T	C	GTGACTTCACAGGCGGGACAGCCGAGTTGAAGCTTGGCTGATTGGTCGAATCGGAGGTTGGGGAGGTGCTCTGCTGCTGTCGGCAGATGTCAGGGCCCAA[T/C]GAGAGCGAGGAGGAGTACTTGACCCCGACCAGCGCGGAAGGTGGGGGGCGTCCGAACGGCCCTCCTCGGTAGGCATACTTCTGGCTCTCCAGCACGGATG
Pal23	PalAyuSNP3-1273	3.71	C	T	GGCAGGTTGTGACTCTTTATTCTGCACTAGCAGCTTTGATTTGGAGAGTTTGGTTGGCAACCATGGATGTGAACAACATGATGAACCCTTTAGATATTGT[C/T]GCTGCTCTCTGTCTGTGCTCTGATGGTCTCCTGCAGCAAGAGATGACCTTGAAAATGTCCATGTGTCTGTTTTCAGTACCACTGTTGACGTAGTAAACAT
Pal23	PalAyuSNP3-667	3.71	C	G	ATGTCTATAGACAGGCAGAGGTGACAAAGGCATTATTTCAGTACAATCCTTCTGACATGCCCTCACTATACACACACAGACACACGTATGCTTGTCAGTT[C/G]TGGGTCACATCTATCTCTGAGACCCACCTGTCTGTTGATGCTCCCATGAATCACAGTGCAGAGAAGTGGAGACCCTGTGGAGCTGAGAGCATTCATTTAC
Pal23	PalAyuSNP3-663	3.71	A	G	ATGACAGCAGGACTCCAACCAAGGTCTGCGCTGTAGCCATGCTATTGTCTCTGCACAGCAGCTGGGAGACATGCATCTATACACACTACCTCACACACAT[A/G]GTTATGCAACGCACATATGGTGGAGCACACACACTTCTCTCACAAACACAATGACAACACACACTCGCTCTCTCTCTCTGTCTCTCTCTCTCTCTCTCTG
Pal23	PalAyuSNP3-666	3.71	C	T	CTTTCTCCCTCCCCCCCTTGAAAGAGACATTTCTGCCCTAACGCTGGTGGGACGTGGTCGAGACAGGGAGACATTTCAGTTTCATCCCCAAGGTAAAGTG[C/T]ATGTGTGTGTTAGTGTGTTTGGTTCCTGGTTCATGGTCCACCTTTAGCCTGCACCTTTCTGATAGCCGTCTGGATCAAGTGGCTCTAAATGTTTCGAGAG
Pal23	PalAyuSNP3-664	3.71	G	A	GACAGACAGAGGAGAGAAGAGAGAAAGAGAGAGAGGGCCTGTCGCTGCTGGAGCCAGGCGAGCAGGACTCCCACACTCGTCCCTGGAGTGAGACACAGTC[G/A]TGCCGTCTCTGCTGTTGGATGCTAAATGAACGTGCCATCACACTCGAAATAAGATGGGCAGGGATTGTGTGTGTGTGTGTCTGTGTCTGTGTGTGTAGAA
Pal23	PalAyuSNP3-665	3.71	A	G	ACCAGGAGGAGAGTTATGAGACAGACCCCTGGCCGACACATCCAAACCTCGGTTCAACCCAGCGTGTCAGTGGCTTAAGGCAGGTGACATGTAAACACGT[A/G]TTCTGACTGGACACCGTTCAGAGGAAGAAAGACGAGCCAGATGAGGAAAGGTGTGTATATGCAAAGTGGCTTGGCCTTGAGAGATCCCATTGGCTGGCTG
Pal23	PalAyuSNP3-1275	3.71	C	A	CTGGCCCTCCCCTCCAGAGCCCCTGACACCAGGAGGAGAGTCATGAGACAGACCCCTGGCCGACACATCCAAACCTGGGTTCAACCCAGCGTGTCAGTGG[C/A]TTAAGGCAGGTGACATGTAAACACGTATTCTGACTGGACACCGTTCAGAGGAAGAAAGACGAGCCAGATGAGGAAAGGTGTGTATATGCAAAGTGGCTTG
Pal23	PalAyuSNP3-669	7.42	C	A	TTCTCAGAACAAGATAAAACGATTGCACAAAAGCCAGAGGCTGTAACACACGTGGGGGCCGGAATACATGCTCTGAATGTTAGCATGGGGCCGTGTTCCG[C/A]TAAACGAAGTGGTATACTGAGAAAATGGAGACGGGTTTATCTGGCCAGCTAAACGTTTCTGCGTCCTCCTGCCGTTATCTCCTCTGCCAACCCCAAGCCA
Pal23	PalAyuSNP3-668	7.42	C	T	GCCGACCCAAAAGACACGGATCAGGTCGTACGCTCACGCCGGTGGCTGCTTCTTCTATTAGGATCCCATGTCCTGTTCTGTACCCGCAGTGACTCACAGT[C/T]TCGCAGTCACTCACACGATGCACAAAGGGGCAGTCATATATGACCAGACAGGAAATGCTTCCTATGCTAACTACTGTAATCAGATACCCCTGTCTTTCTC
Pal23	PalAyuSNP3-670	7.42	T	A	GTAATTATTTGGTTATAATCCTAGTGGGAGACTCTATCTTTCAAACCACCAGAGAGCACAACATCATGACAGACAAGGTTTGGTATTATTGAAGATTTTT[T/A]AAAAGAAAGAAGAGTCTATATAAAACTGAATGGCTTCATTTGCCCTGGCGAACTAAACGGCTGTATGTCCATCCCATCAAATAGCAGTTGCAATTTCAAA
Pal23	PalAyuSNP3-1199	7.42	G	A	ACTTCCAAGGTCAGGCCCAGCCTGTAGGACAGCACATGGCAACAGAGAGCAGCCGCTGGCGTGACACACACACACACACACACACAGTTAGGTGGTGGTG[G/A]TGATGATGTACAGGAGTTAAAGGACAAAGAAGGTGTGGGATGAAGAGTAGGAACAGATGGATTAAAGAGAGACAAAAGACAGTGTGAGATTGGACACATT
Pal23	PalAyuSNP3-671	11.13	C	G	CCCACAGATTACCCCAGGTACCGAAAAAGCAACCAGGAAATAAAAGACGACGAACATCCTCAGAAAAGTAGAGAGAGACCGCACATCAAGGGTATTAGCG[C/G]TTGATAAATAATAGGACAAATAAATATTAGGGGATGGAGCAGAACCGAGGGGGAAAGCTAGACTTGTCTTTGACGGCGGACGCTAATTACCGGACAGTCT
Pal23	PalAyuSNP3-672	11.13	C	T	TCCTCTAGACACGCTCTCTGCAAAATACACCCGGAACACACGTGGCCAAACAGGCGTCAAACAAGAGCCAGAGCGCACCGTATCCACGAGCACTCGAAAA[C/T]GCAAACTCCCTTCCGTCAGCCCTGCCGTCCATCCATCCATCCATCCATTCACTCACAAACGCAGACACCAAGTCAGGATATTTACAAATTGGCATCTTGG
Pal23	PalAyuSNP3-674	14.84	G	A	CCAACTATTATCTTTTGGCCTGCCACCAGAGACAGACATGACACTAGCCCACGTTTACATTGAAGTCCAACAGTCGAGTATGCGCGAAAGAATATGCATC[G/A]GAATAAATGTTGTGTATTTCCATTTGTTACTATCCATGTATCAGCAGCCGGTGTAAATGAAAGGAAATAGACTGAAAACTCGGTTTTCACCGCGTGTTGT
Pal23	PalAyuSNP3-676	14.84	A	C	CATGACTGTACCCAGCTGTCAATCTTACAACCTTCACGCAACTAATACGCAACTCAGAATACGTCTTCCTAAAATTCGACAGGTGACTTGAACGAAGGAG[A/C]CTGTCTATGCGTGCTTAGTTGCAAGTTGCAGCTCAGCTAAACAATGGCCAACATAGTATTCAAAAGGAGGGTCATGTGACTAACTAGGATCGTGCCCATA
Pal23	PalAyuSNP3-678	14.84	A	G	TCCTGCGTTTGGTTCTCCTTTCCTTCCTCCCTAGCAGCAATCTGGTCCCTACAGGCTCAAGTGAGTCCACTCTATCTTGCTCCCCCCAACAAAGCAGCCA[A/G]ACCAAATACTGGAGAAAGCCACCTGTCTGTCCTCACTTCCTGTCCCTAGACCCCTCCACCACCAACACCACCACCAACCCCCAGCCTCCCCCTGGCCACC
Pal23	PalAyuSNP3-675	14.84	C	T	GGACAGGGGAGGACCATGCTCATGATAATGTGGGGGGACCGGGTGAACTGTAGTCTCTAACAGGGCTTTCTGTGTGTGTAGTGTGTGTATGAACACTAAG[C/T]GAAGTGGCGGGCGTGTTTGTTTCTATGCGCGCTTGCCCGCCCGTGCACTTTGTGCGTGCGGCTTGAAGTCTATTTTTAGCAGTGCGCCTGTGGTCCATCG
Pal23	PalAyuSNP3-673	14.84	A	G	CTTATGCACATGCTGGATGGTGTGCATGGGTATGCACATGTGTGTGCGTGCTCTTCCATGTGCATTTGCGTGCACGGATGCTTGTGTGTGTGGTGTGTTC[A/G]TGTGAGTGTGTGCTTCTATATATTGTTCCCCACTTGATAATGAGATGCTGGGCCAGTTTAGCTTGGAAGAAGGGCGATCAGTAATCCCCCCGGTGTGGAA
Pal23	PalAyuSNP3-677	14.84	G	C	TCTTCACCGCCAGTTAAAAAGCTTTTCAGCGAGACACAGGATAGCCTAATAGACACCCGTATGAGACAGCGTGTTGTCTGAAAGGTCTCAAATCTCCTGC[G/C]TTTGGTTCTCCTTTCCTTCCTCCCTAGCAGCAATCTGGTCCCTACAGGCTCAAGTGAGTCCACTCTATCTTGCTCCCCCCAACAAAGCAGCCAAACCAAA
Pal24	PalAyuSNP3-719	0	C	G	ATCGCAGAATGAAACCAACAGCCCCGGCTTTGATGTCCCTGTCAGGTACAGGCTGCTGGTCTCGACTCAGGTGAGACAGATCCACAGTAGCACAGCTCTG[C/G]TCCTCCTCCCTAGAACAATGTTTTGACTGGGTCGTCTTCTGCTCCGAAGACCCGGGCCTCCTGAGCCCTGACACACACTTTCCACAATGTTCACTGCGCC
Pal24	PalAyuSNP3-720	7.46	A	G	AACCAACAGCCCCGGCTTTGATGTCCCTGTCAGGTACAGGCTGCTGGTCTCGACTCAGGTGAGACAGATCCACAGTAGCACAGCTCTGCTCCTCCTCCCT[A/G]GAACAATGTTTTGACTGGGTCGTCTTCTGCTCCGAAGACCCGGGCCTCCTGAGCCCTGACACACACTTTCCACAATGTTCACTGCGCCTGTCATGGCCAG
Pal24	PalAyuSNP3-718	11.17	G	A	TAAAACGTCTTTTTACAGTAAGAGAACTAGTCTCAAAGTAATATGTAACGAGTTACGTTATGTGGAAATGCAAGCTGCGATGATGACAGGGCCTAGATAA[G/A]AGTGTGTCTGTGAAGGGCTTTTCATAACCAGACAATGTGTTCACGCTCGCTGTCGAATTGTTCAAATAACCATTCCGCTTCTCTCACTGCCCTTGACTGC
Pal24	PalAyuSNP3-713	11.17	T	G	AAAATTTACAGACTCTTCAGCGTGCTGTCTCAGTAGACAGGACGAACTTGCATAACTTTCAAAACATGTTTATACTGTCTACAATACTGACTGTATGCGT[T/G]CCGAAGCGTGGGTGAGCTCCGTTGTGTGTGTGTGTGTATATGTGCGAGAGAGATTCTCTGCAGTATACAGGGGACCATTTCACGAAGGCCTCTGCATTAT
Pal24	PalAyuSNP3-709	11.17	A	G	GGATGAAGAAGCGGAGGAAAAGGAGGGAAAGACAGACGGACCAGGTAAATAATGTTTCATCCTTTACTCTCCACTTCCTTTGGTCTGGTCTCGGTTGTAA[A/G]CCTTATTCTCTTGTTGGTTTTAGACAACATCCTGAAGCGGCTCTTCAACATGCTGAAGTTCTCCTGGGTCCTGGTTCAGGCTCTGTTGGACAGCTTGACT
Pal24	PalAyuSNP3-684	11.17	C	T	AGACGGTGGGTGGGCAGAGAGGCAACATAGTGGTCGTGCCAGGGGTGACTGGCGTGCATGACTCCGTCACAGATAGCTTGGAGGGCAGGGGCAGAAAGGG[C/T]GAGAATAGCCTGCGTCACTTAGGACCCTGAATCTGACCAGCTACCGGCGCCTGTCTGACCTGGTTTCTCAGAAGGGGTTCCAGTTAAGCACCCCTACCCC
Pal24	PalAyuSNP3-711	11.17	G	T	CAAAGACGGTGAAATGTATCGGTTCTTTATTGAAGTAACCACCAGACAGAACTGAACAGACCTTCGGAGAGCCAGGCCGAGGGCTGGAGCCAAACCAGGA[G/T]CTTGAGTTAAGCCGGAGAACTGGAACCAGAGCTTGAGCCGAGCTGGATCGAGGCAGGTAAGTAGTTTTTTTTTTAAGTAACCACCAGACAAAACTGAACG
Pal24	PalAyuSNP3-710	11.17	C	T	AGTAGGCATGCACCCAGCACAGGTGTGGAGAGAGACAGACAGAAAATGATTAAGGGAGAGGTAGAGAGGAAGGCATGTAGGACTGTGGGAGGGAAAGTAT[C/T]ATTAGACCTCAGACAAACAAACAGATGTGTTGCATAAGAAAGTATTCTAAGAGAGAAGAATGGTTTGGCTGTCTGATTAAGCAGTAATGAGGAAATCATT
Pal24	PalAyuSNP3-696	11.17	G	A	GCACAGGACCTGGAGGCGTGTCAAGGAGACCCTGGCCCATGGAGAGCCAGGCTGAGGACACCAGGCCAAGTGGAGATTAGCTGGGCCATTAGGCAGGACC[G/A]GCTCCCTCTCCCAGCAAGGGAAGTCAGTCGTCCAGGCAGCCAATCAAGCAGCTATTCAGTCTCAGTCAGCCACACCAAAGCATATGACACAAATCTCAAT
Pal24	PalAyuSNP3-690	11.17	A	T	TCACTCTCTCTTGGTCTCTCTCTCTCGCGCGCACACACACACACACACACACACACACACACACACACACACACACACACACAGAGACAGACACACACGC[A/T]TTCTTCTATTCTGCTCACATTTAATTGCATTTGAAAAAGCATTTGGGGAAAAAAGAGAAAGTAAATTGCTTTAAATTGCCTGTCACAGATTGTCTGGATT
Pal24	PalAyuSNP3-679	11.17	C	A	TGTCCCTCCCTCTCTCTCCCATCCCCCCCTCCATCACCTTGTTGTAGTCATTCTTATCATGCATGTGTTTAACAATGTAGTTGGCTCCGTCCACAGCAGG[C/A]TTCATCTCAGAGTACAGCTGCTCCGTCACCTCGCCGTCCATCTGCGCCTTCTCCACTGCACACACACACACTCACACACACATACACACACACACACACA
Pal24	PalAyuSNP3-722	11.17	A	G	TGGGAGTTAAAATCCGTGCGTGTGTGTGAGAGAAGGTACAAGAGAGCAGTGGCGAAGCAAGCTCGGAAACTTCTCGCTTCACTTCCCAATTTTTGTGCAG[A/G]AAAAAAAGTGCAAAACGATTGAGTCTTTTGAACCAATCAGAAGCGCCGGTTTCACATTCCCTGTCTCCATTCTCCCCTTTATGCCTAAATCTGGACTCTA
Pal24	PalAyuSNP3-716	11.17	C	T	TCATGGGGAGGAGGGGTTGGGGTTGGGTGGGGGAGAGGCTGTAGTTAGAACCTCTGCTGATGAGAGAGCCAGTTCAGGGCTGACCACTGGGAGCCCTCAA[C/T]GCCTACATGTCCCAGAGTTCTCTCTATCTCTAACTCCGACTATGCCTGTCTCGTACCACTTCTCCTGAAGATTCCCACCTATGGCGTCGTGCCACAAAAT
Pal24	PalAyuSNP3-683	11.17	G	C	GCCTAAGTAACAGGGGCGGATCTATTCACTTTTGAAGTTGCAATTCCATCGATGAGACATGACATGAAGACACATACATGCTTGAGTTAATGGACATTAA[G/C]GTATTTGTTTTAAATGCATAGGCTTTTATGACGCAGGTGTCGGCTGTCCTCGGTGCACACAAACACACCTAATTGACTACTTAACTGTAACGTCTGTGCT
Pal24	PalAyuSNP3-721	11.17	G	A	CCATACATCATCCAAACATGCAGATATGGCATGACAGACCCGTGACTGTCAGAAGAACACAACGGGTCACCGTAGTATGTAAAGGAATAATGACAATACA[G/A]GATCCGATCAAAGAAAATAGCTAATCTACTGATTGTTACGAATGAAAGCACATCACAGTCACTTCTCCCAGAAAACAGAACATTGTTTCACTGTAAAGCG
Pal24	PalAyuSNP3-689	11.17	C	T	AAAAGCCAGCGGTTTTTCCTTGATCAGATACCAACCATGTCTCTTTATCTCTTCCTCTCCGTCTTTCTCTCTCTATCGCCTCTCCTCGGTCCACTTCTCT[C/T]TCTTGGTCCACTTCTCTCTCTCTGTCGGTCTACCTCTCTCTTTCTCTCTTTGTCGGTCTACCTCTCTGTCTCTCTCTCTGCCTCTCGGTCTGTCTCCCTC
Pal24	PalAyuSNP3-715	11.17	C	T	AGCCAGCGAGTTCCTTTCTCCACCTGGCGGCAGTTGGATATCGCCTTCATTTGTCGGACGGCTCTCTTCTTCACACTTGTCCTCACTGGAGCTGTCATCT[C/T]CACCATTTCCTGCCTCCACCTCCTCTTCTCCTTCCTCCTCCTCCGCTGCTTGCTGTCCATCTTCGTCCAAGGACCCCACTGTCACTTGCTCTGACTGTCT
Pal24	PalAyuSNP3-685	11.17	C	T	GGGAGAGAGAGCGCCAGAGAGAGGGACAGTGAGACAGAGAGATAGGATTGTCACTTGTGATTAGCGGGCGGCTTGTGGGGCTCTAGTCTTTGGTGAACAC[C/T]GAATGTTTGATTGCCTGTTTTATTCTGTATGCATTTGTGCAATTTCATGGCTCTCAGGGCTTGCTAATAGGAGACGGTTGAGGGGAAGTTGTCAGTAGGC
Pal24	PalAyuSNP3-681	11.17	T	A	GAGAGGGGTGGGAGAGAGAGAGAGAGAGAGAGAGAGAGAGAGAAAGAGAGGGGCAGGAAAGGGAGAGCGAGAGCGAGGCAGACAAGAGAGACAGCAAGTG[T/A]TAGCAAGAAGTGAAAGAGCGAGGGAGAGGAAAAGAGAGAGATAGCCTTAGCGTGAACTGTCTTGAGTTAGGACGCCCTACTTAAGCTTACCTCAAGTCAT
Pal24	PalAyuSNP3-692	11.17	C	T	CAGCTGGCTGCGTACCTTAGTAACCCTCGCAATGCACAGATAGTCATCGTTGGAGGAAGGGCCTACCTCCATCAGATGTGTGAGCGACAAAATGTAAGCA[C/T]GCGCATACCTCCTGTCTATCCTCACTTTCTGGGTGTTTGGGACATGTGTAGGGGGGAGTCCTAGATCGAAACTAGGCTTTCTTTTAAGCTACTTAATTGC
Pal24	PalAyuSNP3-698	11.17	G	T	TCCACACACAATCTGCAGCTCAAAATAGTCCGTCTGAACAGAGATGCGAGGAGGAGTGTGTTTGAGTGTGTGTGTGTGTGTGTGTGTGTGTCTGGAGACA[G/T]AATCAAGGACCAAGGTCACCGGAGACGTAGTAATGAAATGAATCTGTCAGTCTGTCTCCCAGTGGCCCTCTGCCCCAGTCTCAGCAGACGCAGCCAAACA
Pal24	PalAyuSNP3-694	11.17	A	C	ACTTGGCCTCTATGGTAGAGGTCAAAGGCAGACAGGGAGAGCGAATGGATGAAAAGAGAGCGTTGACCGAGAGTCAGAGAAAGAGAGGATGTAAAAAAAA[A/C]CAAAGTGCTTTGCAAGTGCTGCACTTTATATATCCAAGGGAAGGTGGAGTGAGAGTGAGAAGAGAATGTTGACGAACTTTCCCAGGATGAAAGTTCCTCT
Pal24	PalAyuSNP3-714	11.17	G	T	AGAATCGGTCTAGATACAACGGCCAAACCGAAGCCAATTCAGACAGGAGTGACGGCTGAGTAGATAAGTACTACATGACATAGAAGGAGGGAGAAAAAAG[G/T]AAAAAACTAGAAGTGTACCGAAGTTACCCCAGTGTTTGACCTGTTTGCTGCCACCTGCTGGTTCATCAGAGGAACAACCACGCAACTGAGAAATATGTCG
Pal24	PalAyuSNP3-697	11.17	C	T	AAACGCGAGTAACAATGAACCATCCTCCAAGCACAGCCTCTGTGTTGATCAGCATGTTGACAGGCAAGTGTCCACACACAATCTGCAGCTCAAAATAGTC[C/T]GTCTGAACAGAGATGCGAGGAGGAGTGTGTTTGAGTGTGTGTGTGTGTGTGTGTGTGTGTCTGGAGACAGAATCAAGGACCAAGGTCACCGGAGACGTAG
Pal24	PalAyuSNP3-699	11.17	A	G	CACTAGATACGCTACATGAGAGCTAGCTGGGAAGGAAGCTACACTACTGTGTCCTTGTAAACTGCCCAGACCTAATTATTAACCTCTGACATACACACAC[A/G]CATCATTCCTCCACACATTTACACACGTACACACTGTCTCACCTCTTTCATACACACACACACACACACACACACACACACACACACACACACACACACA
Pal24	PalAyuSNP3-680	11.17	C	G	AGGTAGAAGAAAGAGATATGCAAGTTTGTGTGTAACTGCGTTCGTATGCATGAGTACTGTATGTGTGTATACGATGTGTGTCTGTGACCCTCCCCCTGCT[C/G]ATCAGGTACTCCCAGCCCCTTCACGAGGAGATAGCGCTTCACAAGTACCTGAAGCACAGGAACATAGTCCAGTACCTGGGCTCTGTCTCTGAGAACGGAT
Pal24	PalAyuSNP3-688	11.17	A	G	CAAAGTGAAGTTGCTCCACAGTTCCACGCTCCTCACTACTGAGAGGTGAGACAGATATATGTAGCCACGTATCGCACGTCACTGCCAGTCATCGGGACAG[A/G]AATAACCACAATGTGTTGGCACAGCTGTGTCTCTGGGTCATAGGATCTTGTTTGTTATGTATTGAGGCCGGACTGTTCGTGCTCCTTCCCTCTTTAATCT
Pal24	PalAyuSNP3-687	11.17	G	T	CATAGCATCTGGGCATCCATAGCATGTAGGATTGACTGATGAAGCAGCAGTTTGACAGAGAAGGACTGGGTCTCGAAGGCCTGAAACCATCTGCAGCTCA[G/T]CCTGTGTCTGCCTTCGTCTCATCTTATCAAGAAATCTGTATTTAGAGATGGGATATCACCTTTTTTTCCCCCGCTGTCCCATTTCTCACACACCCACTCA
Pal24	PalAyuSNP3-712	11.17	A	G	TAATTAACAAATCAAAACCAAACTGATAAGACTAATTTTACTTGTACTAACCCTAACAAACATCAGCTTGATAAGAACTAACAGACAGACTAAACTGACA[A/G]AAAGCATCTTTGGAAAGATTATTAGACGTGAACTTTGACTTTTATGTTTGGCTCATGTTCCATATGCTAACATGGAGGGGATGGGATTCATGATCTATAC
Pal24	PalAyuSNP3-708	11.17	G	C	ACTTGGCTTCTCTGCCTTCGTCTGGAAGACAAGCCTCAGGGCATGGACACCTCGCTAAACAACAACAATGAACGAGACACCCAGGTGAGACACACACACA[G/C]TTGTCCACTGTCTGAGGGATAGATCACAGAACCTGTCTCACAGGTCCCCCCTGTCTTCCTGTTTTCACTACCCTCCACCACTCCTCCCATTTTACTGCTT
Pal24	PalAyuSNP3-691	11.17	T	G	GCAGGGAGGGGAGGGGGAAGTGTTGAGCAGGGGGAGGGAAGGGAGGAGAGGTGTGGGGCAGGGGGAGAGGACAGCAGGCCGGGGAGAGGAGGGGGTGGGA[T/G]TGGAGAAGGGAAGCTAACTGGAGTGAACGTGGGGGTATGCAGCTGCCTAGTTGTCTCTCATTCGGCTGTCAGCCAGGTTGACGAGGGAGGATGTGGGGCT
Pal24	PalAyuSNP3-686	11.17	A	T	CCCTCCACCTCCACTTCCTTCTAGTGCAGTAGCGCTTTCATCCCTGATAGAAAGAGAAGAAGACCAGTGGGTCCTGACAAAAGGCACTGCTTCAAACCCC[A/T]TTGCAGAGAGAGCAGAATGGACCTACGTTGCTGGGTGGGATTTGAGGTAGAGGTTAGGCGTTCACCACGGGCTCTCTTATTCTGGTTTTGCTTTCGCTCT
Pal24	PalAyuSNP3-693	11.17	G	T	CTGCTGCCCAGGTGCAGCAGTCTGAGCTCCAGGTAGAACTCTCCCACTCAGACAGGCGACTCATCTGGCCGTGGACGATTGGTGCCTTATTGATCAAAAT[G/T]TTGTGAAACACAATAGTCATTATATTTTATAATGTAATAGCCCCCGTGTTGTCTGTCCACCCAATAGTACTGTTATTGGTTGTTAATGAGTAATTAAACA
Pal24	PalAyuSNP3-682	11.17	C	T	GGGCGGATGGGAAGGGTGCTGGGGGGTGACAGGCCAGGGGAGTAGATGACCTGGAGGACGGATGTTACGTGTGGGCTAAGTGTCACATCCCCGTTGCTGA[C/T]GTCCAGGCCACGTCCCAGCTGAGGGCCAGGCCTCATGAGTTACTGCGGCAGCAGACAAGCGGTGCGGTGGTCCACCATGTGGAACTCTTCACCTCTCCCC
Pal24	PalAyuSNP3-695	11.17	C	T	AATGCCACGCTTGGCTCGGAACACCACCTGACCAATCGAAACAAGCCCTCCTGTCAGACTTCAGACAGCCGAGCCTCGTAGAGCGCCAGCCCAAGGGTTA[C/T]GCATGGCATCAGACAAACATGATTCAAAGCCATTCAACAGTTCTGATTACATAGACTTTGATGGTCAGTCGTATAAGGCCATCTGTCTGTTGAAGGGCTC
Pal24	PalAyuSNP3-717	11.17	G	A	TTTAGTAGGTGGGGTCGCGACCCGGTTCCTGGCTCTGCTGACGTCACAGCACAAGCGTCAGAAAACAACGCAGCCGAGTTCACAGCCGTGTTCCACTCAC[G/A]GACTGTAACCGTGCCAGGGCGGCACTGTCGACAGTCCTGGCCAGTGCGCCTTCACAAGCATCATCCTCTCGATTGGTAAACACACCTGCCTGTCTCTGCC
Pal24	PalAyuSNP3-707	11.17	C	T	TCTGCACATGGGACAGGGCGACTGCACTGTATTAAGGAGAGGATGACCGGGGCCATGTATTGCAAGATTTTGGGGAACAACCTCCTTCCCTCAGTTAGAG[C/T]ATTGAAGATGGGTCGAGGCTGGGTCTTCCAACATGACAATGACCCGAAGCACGTAGTCAGGATAACCAAGGAGTGGCTATGTAAGAAGCATATCAAGGTT
Pal24	PalAyuSNP3-700	14.88	A	G	GCTGGACCTCAGGCAGAGTCTTCATGCTGCTGTAGCTGGACCTGCCCTTGCCTGCATTATACTGCTCCTTATACAGTTTCTGATGAGAGCAGACAGGACA[A/G]AAGAGCGGAGGTGAAGAAAGTGGAGGAGGTGTGGGTGGTGTGTATCAAGGACAGAGTGTATGTGTTTGTGTGTCTGGGTCAATGTCTGTGCCCGCAGGCT
Pal24	PalAyuSNP3-701	14.88	A	T	TTAAGCTGCTGTACATGCAAATCATTAGAGACAGTGCTGTTGGGTGAGTGATACACATTAGTGTTGGAACACTGATGGTACACGCCTACATTATGTAAGA[A/T]TTTTTGGCATATATGCACGCACCCCTCAGCTATACACTCATACACCACTACTGGTCCTGACACTCTCGTCTTTTGTTGTCATTAAAATATGATGACAATG
Pal24	PalAyuSNP3-703	18.59	C	G	CCAGCATGGACGGTACACACACACTTATTCACTTGTGTACACACACACAAACACACACGCAAAGGACACGCACACAGAGGACACAAGTCCCAGCTACTGA[C/G]CCATGTTTTGTATTGATGACTGATGACTTCTTGGACGCTTCCTTCCTGTCTGTAGAGGCAGAGCTGGAGGAGGCGTGGCTTACGGAGGCAGGGCTGGAGG
Pal24	PalAyuSNP3-702	18.59	C	T	TTCAAGGCATCTCTGCTCATTAGACACCCTGACACCAAGGTTAACACCCAGCTAACACTTACTGGCATCTGGCACAGACTCTCCTGCTGCCAACTTTAGT[C/T]ACAGGAGCAGAAAGATCAGGAGCCCAGAAATGCTTTTATAAACTCGTCCTTTATTCCTGCAGGGTCTGTAGATTTACATGTGATTGTTCCCCGTCTGTCT
Pal24	PalAyuSNP3-704	22.3	C	T	AACCACATTGTACTGGTGATTCTAGACAATTGACTATTAGTTTTTGTGTAATAAAGCACTTTAATGGGCCCCATGGGGTAAAGAGAGAGAAGGAGAATCC[C/T]AGCTGAGAGAGAAGGTCCATGTGATAAGGGCCGAAGGGGGTTTGGGGTGCAGGTACTCTCTCTTTCATCCTCCTGTCCTCCTCCCTCTATTCTGTGCTTC
Pal24	PalAyuSNP3-706	26.01	A	T	TAATTTAGTCAAAGCCATAAAGGGAGACCCCCAGAGACTGTGCAGAAACACAGGTGCAGAGTTAGGGGCCTTACGGTGTCTGTGTGTGTGGGTGTGGGTG[A/T]GTGTGTGTGGGTGTGTGTGGGTGCGTGAGTGTTTGTGTGTGCACCATCGAATAAGTCAGTGTAGAAATTTGGAGTGCATTAAATACAATGTGTTCCTCTT
Pal24	PalAyuSNP3-754	26.01	A	G	AGAGGGATCAGCGCGCGGGTGCAGAGATCCAGAGAGATCCATCTGAATCTGGGGGAACTGCTGATCTGCTGCTGCTACTGCACTACACTAGAAATGTGTT[A/G]ATCTGGTTGTACCTCTCTTTCCTCCCCTCCCTCCATCTAGCCACATTATCAGGGCCGTCCAATCAGTGCACACGCCACGCAAGTTCCCCTGTCTCCGCTC
Pal24	PalAyuSNP3-705	26.01	T	C	ATTCTCCTGGACCTCGTTCCTGCTGGAAGGACTGAACCTGTGTGTTTCAGGGACCTCTGACAGCGTGGCCCTCGCCCTTGGAAGCAGCAATAGACGACAT[T/C]ACAGGCAGCAAGGAGACATTTAGCCCCGTTTCCATGACAACCGCTCTGTCCGACTGTTAGGCCGGCTGCGGAATTCAGTGTGTTCTGCAGGGCTGCAGTA
Pal25	PalAyuSNP3-1207	0	T	C	CACACACAGAGCCAGACCTGACTAACACCTAAACAACAGAGGCATTATTGAGCCTAGGTCTGGCCAGAGCTGCTCACACAGCTGGAAGATGTTCAGAGGA[T/C]ACTGCGAGCCTTAGCATCGGACCTAGCACTGGAGCAGGCCCTAGACCAGGAACTAACCTCAGCCTACCTTCTGCAGGTCTAGACCAGGACCAATCCTAAC
Pal25	PalAyuSNP3-747	0	A	G	CGAGAGTCAGGGCAAGATAGATGGCGAGAGGCGAAGACAAACGGCCTTAAAAGGAGAGGAAATTGTGTCGCAGGAGTGAAAGGAGCAGCAGAGAGGAGAA[A/G]CGCTGGAGAGGTGGAATGAAAGAAAGAAAGAAAGAAAGAAAGAGTGAGGTGTTTTGTGTCACGTAGAGCTGTCTGGGGTCTTCCAAAAAGCATGACCTGT
Pal25	PalAyuSNP3-748	0	C	G	GTCTCCATCCCCAGCCCTGGTGAGTGAGAGAGAGACAGACAGAGAGATGCCCTACTAGCGGCCCCTGGTGGACAGACACATCCACTACACAATGCCATGT[C/G]TAGAGGAGAGCTTAAGGAATGAAATTGTCAAACAGGTTCACGTCAAATGAATTCAGATGAGCGCTGAACGAGGTCTATGAGACTGACCCTTCCTCTCTCT
Pal25	PalAyuSNP3-746	3.71	A	T	GGGGAATCGTGGCGCACCGTGGCACCGGTAAAGGGCTGGAGCCACTCCCCACTCTCCCTCACTGGAGCCAGGGCCGCGAGAGAGGACAGAGAAAGGCAAC[A/T]GACTGGAACATGTAGCCCGGGCACGAGGACCCAGAGGAGGGAGAGGAATCGGGAAGCTCCCATCCTAATCCCTCCCAAGCCACCTCACAATGGCCACTAA
Pal25	PalAyuSNP3-743	3.71	G	A	GAGACAGGTGCTCTGCTGGGAGCTTAGCAGGAGACAGATGCAGCTGGGATAGGCTGATGTTAGGAGTTGGGGTCAGGAGCAGGTCCACCTCTAGCTCTGT[G/A]GGAAGCATCAGATAGCCTGCAGGTACATACAAACCAGAATCAGCAGCTGGATGCAGCACACTCATTCATGGTTTCCTTAACTTTACAGGGGAATAGAATT
Pal25	PalAyuSNP3-745	3.71	A	G	TACAGCACTTGTAGGGTTTTAGTTAGACAGCGCGTGTTCCCGTGTTCGAGAGAGTCTGGCGAGCGTCGGTTCGGAGGAGACGAACGTCAAGTAATCACTC[A/G]CTGCTGTTGCCCTCTCTGTCTGTGTGTGTGTTTGTGTGTTTGTGTGTAAAAGAGTTGGAAATCTAAACCCCAGTTTCTTCAGTCTAGCGAGACGAAAGTG
Pal25	PalAyuSNP3-741	3.71	C	T	TTGGAGGGGGATCCGAACATATGATGTGTGTGAGTGAGAGAGAGAGACAGAGAGAGACAGAGAGAGTAGTTTAATGGGAGTTACCGCTTCACGCTGGAAC[C/T]GGGAGACGACTGAGAGCGACTGAAAGCTGCTTTGCTGACGGCGATTAGTCACAATTAAGCGTGGGGCTGCCTCGTTCTTACCTCCACTGGGACGGTGGTG
Pal25	PalAyuSNP3-742	3.71	G	A	CACGGTCCTGTCTCAGGCTAAGCTCTTTCTCCTGCTGCTTGAGCAGGAAGCGGGAGCCGTCCGGAGCCAGGCGGAGGAAGTCCTGGAAGGCAGCGGTGTT[G/A]AGGCCCATCTCCCCTGCCCTGGACAGACACGCTCGGGCCAGAACCCTCAGCTCGCTGAACGCACGCTGCTGGCTCTCTACCGCCGGGAGGGGAGAGGACA
Pal25	PalAyuSNP3-744	3.71	C	A	AGAAACGGAGGAGAAAGGAGCCGGAGGCGGAGGCGGAGGAGAAATTAAGGAGGTGGGCACAGAAAGGGAGGAGAGGGAGGGAGGAGAATTAGGAGGTGGA[C/A]ACAGAAAGGGAGGAGAGGGAGGGAGGAGAATTAGGAGGTGGACACGGAGGAGGAGGAGGAGGAGGAGGAGGAGAGGGCGGGGAAAAACAGATCAACCTAC
Pal25	PalAyuSNP3-732	7.42	C	T	ACTTCATTGTGCCCCTGAGGGCCTACTACCGCCCCAGGAAGGAGCTGAACCCCATTGTGCTGCTGCTGGACTACCCGTAAGACCCCTCCCTCCCTGCCTG[C/T]CCTGTCCTGTCTGGTTTGGCTGACTGTCTAGGTGTTTCTGACAATCTGGATGATAATCTGGGTTTTTCTGTTGGTCTGGATGATAATCTGGGTTTTTCTG
Pal25	PalAyuSNP3-737	7.42	G	C	GAGATGGGCTGGGGGGGGAGGGAGGGAGGGGGGTGTTCACAGGACAGCCGGACTGTGACGGGAGCTGGGTCGTAGGGTCAGCAAAAACCTCATGTTGTCT[G/C]TGTCTCTCGTGTTCTCTCTCCCGCCCTCTGTCATCCTGCCACCTCTCTTCTTTCTCACTCTGTCTCTTTCTCTGCCTCTTTCTCTGTCTCTCTGTCTCTC
Pal25	PalAyuSNP3-739	7.42	G	A	GGGGAGCCAGACAGAAGGTGCCACAGCGCCCCCCTCAGGGCTCTCCAGGACAGCACAGGCCTCAGCTGGCACTGGTCATGGGAAAAGCTGGAGAAGGAGG[G/A]GTGAGAGGGAGGAAACGTTTAGCACCTTCCCTCATTGGCTCTCGTTCTGTCTATCTTGTAAGCACCTGCCCTCATTGGCTCTCGTTCTGTCTATCTTGTA
Pal25	PalAyuSNP3-734	7.42	C	T	ACAATGAAATAAAGGAGAAAGCTATCTTGATGTATTTTATGCTTTCCCCCTCCTTTCGATACTTGGTTGGCCGTCTCTCTCCCTCCGTATATTTCTACTC[C/T]CCACCACTTTCCTCTTTCTGTCTCTCCTTCTCTCACTCACTCTGTCTCCCCCTCTCTCTTGCCTTAAGATATGTGCGTTCCTAGCTAATGACTGATGTCA
Pal25	PalAyuSNP3-729	7.42	C	T	CGTTGCAACCGTGTAGAGAGACAGCGTGGCGAGAGCTGTGTTTCTGTTCGTGTTCGGCTGTCCTCTCCTGGTGCGGGACGGCACTGGACGCAAGCTGCAT[C/T]GTGATTGGCCGCGTGGGCTGCAGTGCATCGTGGGTATCTGAGGAGTAGAACTATGCAGGTTGGGTTTTTTGTTTAGTTGCCTCGTACTTGTTCTTCCTCT
Pal25	PalAyuSNP3-740	7.42	A	C	TACAGTCTCTAGACAGTCGGCAAGGGCTAAACACAGACACTTAAAACATGCATTTTGGTCATTTGGTCGTCATCCAAAATGACTGTATGTACAATCAATA[A/C]CTAAACACTCCCACAGTTGTTCCTCAGATGTTCGCCGCCTGCACGCCCCTGTCCAAGTTAGGCTGTTTGTATTACACGACTCCGCTCCGAAAATATAAAC
Pal25	PalAyuSNP3-738	7.42	G	A	AGGAAAGTGGCAGAGAAAGACAGAGGTGAGAGAGAGAAAAAGGAGACATAGTGGGAGAACGTGAGGGAGGGGAAATAGACAGACAGACAGACAGACAGAC[G/A]GACAGGGAGGGAGGAGGAGAGCAAGGGAGAAGGAGAGGTTGCGAAGGACGGATATCGTTAACATATTACCACTCCAGCGTCTTTGGAGATTGGTCCGTTT
Pal25	PalAyuSNP3-725	7.42	T	A	CAGTACAAACATGTACCCCTGTGATACCAATTGCCTACGCTTCTCTCACTGATATAAACATGTGGTCCATATCATAGCATTGATATGATACGTGATTCAT[T/A]ATCCAGAGTATTATATGACAGGAGGCTGTTAGTGTGTTTCTGTCTACTTCATTCATCTGCTGGCTCGTTCTTCACAAGAGGCGATGCCACTGGAAAGGCA
Pal25	PalAyuSNP3-733	7.42	A	G	AGAAACACAGAATTCGAGGTTGCTCAGCGGTTAGCAATGATAGTCACAGTCAGAGCAACACAGGAATCCAGACAGCAGCACAGTTAAAACAGGTAATAAC[A/G]GAACCAAGGACATTTTAGGGTAGGTTCTCAAGTTGGTTGAAACGGCTCTACATCTGGCTGACGTTGAAGACAAAGCGCAGCCTGCTAGAAGACACCGAAC
Pal25	PalAyuSNP3-735	7.42	G	C	TCACTTACCAAATGTACAATTTCTCAGATACCGCTACAGGTGACCGTTTTTGACAGAAAAGCCCCCCCACAGGTATTGCAAGCAAGGGTTTCATTTCTCT[G/C]GCGGCGTGTTTTGTGTTGACACATTTACAAACACGTTTTCCTTGCACTTCTGTAGCCTGGTCTTGTGTTGCCACAATATATCACACCTGTCGTAGCAGCT
Pal25	PalAyuSNP3-724	7.42	A	G	NGTGTGTGTGTGGTGAGACAGTGTGTGTGTGGTGAGACAGTGTGTGTGTGGTGAGACAGTGTGTGTTTGTGATGAGACAGCGTGTGTGTGTGTTTTACTT[A/G]AGAGCCGAAAACGAAATTCCACACATCATCATAAATCACTGCACTGTGTAGAAATTTGGTAAGATAGATAGTGGTGTGTGTGGTAAGATAGGTAATGGTG
Pal25	PalAyuSNP3-730	7.42	G	T	GGTCTGTAATGTGAATGTGAGTCATCCTCGGACAGGTGTGTTCACCTAGCCCTGCCATGAACTCCTCAAGTTGTAAAGACAGATCAGAGAGAGAGAGAAG[G/T]ATGGAGGGATGGACATAGCAGAGAGCGAGGGAAGGATAGAAAGAAGGATGCATGTAAGGATGTAAAATTAGAGGTTGGTGTTTGTTATTGGCAACTCATC
Pal25	PalAyuSNP3-728	7.42	A	G	ACACACACGCACGCACACACAGAGACACGCAAACACACACACACGCACGCACACATACAGAAACACGCACGCACACACATAAACAGGCACACACACACAC[A/G]CACACACAAACACACACAGAAACACACATACACACACACTCCCCTGCTCTCTGCTGTCCTGGCAGCCTGTCTGTCATTGAAACAACTTTCCACTGGCTCC
Pal25	PalAyuSNP3-736	7.42	T	C	AAGCAAGGGTTTCATTTCTCTGGCGGCGTGTTTTGTGTTGACACATTTACAAACACGTTTTCCTTGCACTTCTGTAGCCTGGTCTTGTGTTGCCACAATA[T/C]ATCACACCTGTCGTAGCAGCTAACAAAACTGAAACGGACATTTCTTTCAAACTTTTACATCTAAGTTCGTAAGGAAAGTTAAAGGGGTTGAGTTTGTGGA
Pal25	PalAyuSNP3-731	7.42	G	A	CCTACGGTTTCAAGAACAAGCTGATCATTGTGTCTGCGGAGACAGCAGGGAATGGCCTGTACAACTTCATTGTGCCCCTGAGGGCCTACTACCGCCCCAG[G/A]AAGGAGCTGAACCCCATTGTGCTGCTGCTGGACTACCCGTAAGACCCCTCCCTCCCTGCCTGCCCTGTCCTGTCTGGTTTGGCTGACTGTCTAGGTGTTT
Pal25	PalAyuSNP3-727	11.13	A	G	AAGCTCATAAGGAGCGTGGAGCCAGACCTACACAACAACAACATAATCATCATCATCATGGGTCAAGAAGCCATCTTGGCTCCAAACCAGCAGGTCCACA[A/G]GCAGCCATCTTGGCTCCAGAGCAACCCCACCCCCTAATCTGGGCTAGCCACCCGACCCCACCTCGAAGTCACACAGCAGGTCCTGGAAGGCGGTGGAGTT
Pal25	PalAyuSNP3-726	14.84	C	G	CATGGGTAGAACGCTGATTAACCATCTCTGTTTCTTTGTGACAGGCGCGCCGACAGAGGATGATCTGAGCTCCGAACCATCCTCTGAACCTCCCAACCTC[C/G]TGCCTCCTCCCCTCCTCCACCACCCTGCCTCTCCTCTCCCTCCCCTCCCAGAACCCACCCCCTCCCCCAGGGTTGGCACGGCTCCCACCGACCCCTGCCT
Pal27	PalAyuSNP3-1258	0	A	C	CTATCTTCACGTCACGCACAGTCAGTCCTGCAGACAGCAGAGCTACCTGAAGTTCATTAGCTTTACAAGCTAATAGTCTCCCCAGTGCTAATTACATTCA[A/C]TTATAAACACTAAGACTGGCTGATTACTATCCATCACCAGCACAACCACAGCCCTGTCTGTCTGTTCGCACAGCCCTGTCTGTCTGCCTGCCTGTGTCTG
Pal27	PalAyuSNP3-114	0	G	A	CCCCTCCTCCTGAGGAAATTAGCACAGGGTGCACCACAACAGATGCTAGCAAATACAAACAAAGACGAAAAAGAGACAGGGGAAAAGAATAACAAGCTGG[G/A]AAGAATCTGGTTGGAATTAAGGAGGAACCGTACGGTTCTGATTAGATTTATCAGCAGTGTTCTGTCTGGTGTGGTGACTCAGGGCAGTGTTCTGGCTGGT
Pal27	PalAyuSNP3-113	0	T	A	CCGGTGAAGTCCGTTAATGGACCCTCGTTTGCGCGGTGCGTTCGAGTTAAGTCATCAAACTGTGAAAGGCGGTTTTGTGTCCACCTATGATTCTATTGAC[T/A]TTATATTATCCTTCAACTGGGGTTTCGAACGGCTGTCTGATACGAATCTGTGACACAAGGCTGCAAGCTGGAGCTCAAGTTAACAATCAAAAAGAAAACA
Pal27	PalAyuSNP3-755	7.46	C	G	TTCCCTAAAGAGCAAGACTTGAACAAGATCAAGAAAAACAGACAGACAACAATTGGTTGGATGCAAAAACGATAAACAGGAAGTGATGTCGTTCTGGAAG[C/G]TTCGACACAGGGGACTGAGGCTACGACAGGATAGGCCAGCCGTCCTCTCTGTACCACCCTGTCTTCTGCCACACAAGCCCCCCACCATCTGCCCTACAAA
Pal27	PalAyuSNP3-764	11.17	C	A	GAGTCACAGTTGTCTACGGACCTCCGACACCAAACGATTCAGGGTTCCTTTGAAGTGAGAAGATGTGAGGTGCCGAACTTCAAAGACAGAGCAACGCACG[C/A]TTAACGCTGGCTTGGTTGGAACATTTGGTCGAATAATATGAAATGTGTTTCATGCGTGGGCATTTTTTTTCCCAGAATCTCGGCTCATACCATGTTCCAG
Pal27	PalAyuSNP3-757	11.17	G	C	CGACAAGCCAAAAGCCATGGCAGAAGATGCCAGGAGAGACAGAAATAACAGCGGCTTCCCTCGCAACCTCCGATCGCACACCATCCTTGAGCTGTGTTGT[G/C]TGAACATGACGCCTGTTTGGCCTTCCTGTCTCATGGTGTACGGTACGATGCCTGTTGCTTTATAGCTTCTATGTTGACACAATGACTAACGCCAATGGAA
Pal27	PalAyuSNP3-1261	11.17	G	C	TCCGATCCAGACCCAATAGAACCGACACCGTGGAGAACTTCAGAACAGATCCTTCTGTTAAGAATACTCTGAGCAGGATGAATACTACCTTCAACCACAC[G/C]TCCTCTGAAACGGTACCACCTCCTCCCTTTCTCTGCCAAGTTGACAACTTTATTTATTCAATGTCAGCTGTCTGATTAGTGTTTCCTTAACCTGTCCTTG
Pal27	PalAyuSNP3-771	11.17	G	A	CCCCCCCCCCCCTCTCCCCACCTTCCCCAAACATGAGTCAGCACTATCCTCCATCACCATCCTCCATCACCATTAGCAACACAGTGCAAACTTGACAGCC[G/A]CCGAGGAAACAACGGCAAACGCAGCTAGCGAGGAGGCTGGCGGTGAGCCTTGTAGCTCGGGTCCTCTCTTCTCCTGTCGAAGCTGGAATCCTGAGGTGAG
Pal27	PalAyuSNP3-1307	11.17	C	T	ACGTTTATCTCACAATGAGTCACTGCTTGGTACAAGATAACCAACTTTGAAAGACAGCCATTAGCCAGTTATTTATACCAGTTATAAGGTAGTCTGTTGC[C/T]ATACATTGTCCTTGCTGTATCTTGTAAGTTTACATGTAAACATCAACCAAATAAGTCACCACTCTGAAGACCTTTGCAAAGAGCTAACCAATCAGACGGG
Pal27	PalAyuSNP3-756	11.17	C	T	TAGGCTGTCAGGAGCACACGCAGGGTTTTTCACGGGGCACGACAAGCCAAAAGCCATGGCAGAAGATGCCAGGAGAGACAGAAATAACAGCGGCTTCCCT[C/T]GCAACCTCCGATCGCACACCATCCTTGAGCTGTGTTGTGTGAACATGACGCCTGTTTGGCCTTCCTGTCTCATGGTGTACGGTACGATGCCTGTTGCTTT
Pal27	PalAyuSNP3-769	14.88	G	C	AGAGAAAGGAAGACTCTTGACCCAAGGCTTTGTGTGACACTGTTCTGGAGAATGAGACGAGAGAAAGATTGTGCCGGTCAACTGTGTCATATCTACGACA[G/C]TTCCCTTTAATATGCACTTTTCGTGTATTACAAAATTATTTACCTGCATGTGTGTGTCCGTGTGTGTGTGTCTTCATTCCTGTGCAATTATGATGAACTT
Pal27	PalAyuSNP3-766	14.88	A	T	ACAGAGGGATAGAAGGGTAAAAGAGAACAAGTAAGGGAGGAGAAATGGAGAAAACAAAGGAGCAAGGGGAAAGAGAAACACAGGGAGAGAAAGACAGCCG[A/T]CTCACCTCAAAGGCTCTGTCCAGCAGGTTCATCTCTCGGAGCTGGTTGCCCATGGAGAAGTGGAGCTCTGCCTTCACAGCCAGATCAGTGGGCTTCTGCT
Pal27	PalAyuSNP3-761	14.88	C	T	TATCTCTCTCTCTCTTCTCCTGCGGCTCTTTCTCACTCGCTATCTCATCTCTCTCTCTCTCTTGCCCTCGCTTCTTTCTGTCCTCCGCAGTAAGCCCTCT[C/T]TCCCTTTCTCTTTCCCTCTATGTCTCTGTCTCTCTCGTTACCTCACCCTCATTGCTACCCTCCCTGTACGTCCACCCTTTCTCTCTCTGTATATTGAGTG
Pal27	PalAyuSNP3-1110	14.88	C	T	AAAGCAATAAGAAGAAATAGAGAAAGAGATAAAGGGAGAGAGACAGAGACAAAGAGAAAGCGAGAGAGAGCGAGAGAGCAAGAGAGAAAGAGAGGCCTCC[C/T]GCAGTCAGCAAGCTCTAATGACTAATGGTACTGACCTGAGATCCTGTGGCAGGCATGTTGTGGAGAGCTGTGAGCTACAGGTCAGACTGCCTCAGGTTCC
Pal27	PalAyuSNP3-1232	14.88	C	T	GTGTGAGACAGGACAGTGGTTCCCATTCTCTGGTAAGACTAGGGTGTGGGGTCATCGCTCTCTCTCTCTCTCTTACGTA[C/T]ACACTCATGCGCACACACACTCGCCCACTGTCTGGGTGTGGTGACACTGTCTTATCCAATGTATGAAGACGTCTGTGTGCTTGTCGGTAGCTTGTCACAC
Pal27	PalAyuSNP3-776	14.88	G	T	TATGTGAGCAGCTTGAATAACATCTTGGACTACCCAGCCTGCTTCATCACCCAACAGACAGCTGTGAAAATGATCAGAGAGGAGGCTCCTTTAGTTCAGG[G/T]ATGAGCTGGGACCAGCTGATGTTCCCCATGCCCAGGTCATCATCCTCCAGGCCAGAAAAGCTGATGTCCACCAGGATCTTGCTCAGGCTGTCGTTCATCG
Pal27	PalAyuSNP3-765	14.88	A	C	TTTTAAGGTGCCGCCCCCTTCCTCAAGGCTAGGACACCTTGAAAGAAAGACTCCTGTGTGTGCGCGAGAGATAGTTTGTGTGCGTGCATGAGAGAAAGAG[A/C]GACACAGTGAAGCATGCATTTGGAAAGTGTGTATGCCTGTCTACGTGTGTAAGTGAGCGCATTTAATTTGGGTGCGTTTGCATGAGTGTGTTTGAGCTCA
Pal27	PalAyuSNP3-768	14.88	G	A	GTTCGCCGGCCTCCTCCACGGCTCGTCACCAGCGTGCGAGAGCCCGGACACACCCTACCACCTCTACAACTCCAAAACCTGCAGGCAGCCGGTTGCGGCC[G/A]AGCCCCGCCCTCACAGCAACTTCCTCCAGGCGCCAGACTTTGGCGCCGCGGGTCTCCCTCCTCTCCAGGCGCCTCTCCCCCCGGCTGTCACCCCCCACGT
Pal27	PalAyuSNP3-775	14.88	T	G	CAGTCTGCTGACAGGCAAGCCATGAGAATCAAATGAACCTGCAGGGCTGTGCTGTGCCAGCACCTACTACACACAAACAGGAGTCCTGTTATGACTAGAA[T/G]ATCCTTTCTTTCTCTCTCTTTGGAGTGTTTAATGTGTGGGTATTAGAAACCCACTGCACCCTTCACACACACACCATCCTCCCTCCCCACTCTCCCCTGG
Pal27	PalAyuSNP3-1221	14.88	T	G	CTCTGACCAGGGTGGCTGAACACGGGGCTTCCAGCATGTTCCGGTGACAGGGAGGGGAATTGTTCGGCATATTAGAATGACAGCAGTAAAAAAAAGCTAG[T/G]TTCAACAAATTGGTTTTCTTTAGTTTTCCCCTCGACCTGTGTCACTCTCCCCCTGCTTTTCTCCCACTCTCTCTATCTATGTCACTCTTTCTGTCTCCCT
Pal27	PalAyuSNP3-774	14.88	C	T	GCGCTGGTACGGCTGCAACACAAGAGAGAGACAGAAAGAGAGGGGAGGGAACAGCCTGGTTAGAGAGGTCTCTCTTTGAAGGGCAGAACACTTACCTCCT[C/T]TCCAGGAGAGGTCTCTCTCTAAGGGGACTGTGAAGGGCAGAACACCTACCTCCTCCAAGCTGCGGTATCTCCCCCTGTAGTCCTCCTCCTTGGTCTCTGT
Pal27	PalAyuSNP3-772	14.88	C	T	AACATGAGTCAGCACTATCCTCCATCACCATCCTCCATCACCATTAGCAACACAGTGCAAACTTGACAGCCGCCGAGGAAACAACGGCAAACGCAGCTAG[C/T]GAGGAGGCTGGCGGTGAGCCTTGTAGCTCGGGTCCTCTCTTCTCCTGTCGAAGCTGGAATCCTGAGGTGAGAGAGATGAGGTTCGCGAGGGGAGATGTGA
Pal27	PalAyuSNP3-760	14.88	C	T	ACATATAGCATTGGAAAACACGCAGGTGCACACAGGGAAATTGTTGAGCGTCAAAGTAGCTACAGCGGGAGCTGTGATATTGACAGCTGTTTTTCTCTTG[C/T]AGGCTTCTCGTGGAGCTTGCATTTCTGCAACCTGCAGGATTGAGTTGGAACTCTGGAAAACTCAGAGTCCAAAGATTCTTGGTGTCCTTTCCGTCCGGGC
Pal27	PalAyuSNP3-1204	14.88	T	A	GGGAAAGACAGCGAAGACAAACAGACAAACAGGAGAGACACTAACACTAACTAACAGCAGATCGTCTTATAGCAGATGAGAGGGCAGTGATGATGCCTAC[T/A]GTCAGACTGCAGTTCCACCTGTAGGGGGCATCAGTGAGCCAGGTCACCTGATCTATCCTGGTGTTACTGACATCCTCAGCCCTACTGTGACTGGCTGGCA
Pal27	PalAyuSNP3-770	14.88	C	G	TATATTGCTCCTTGATTCCTTGACCGTGGACAGGAAGCAGATATGCAGAGGAAGCCACGTTGACCTATTGAGATACGGCCCTGGACGTCTCTCATCAGTA[C/G]AGATGGCAGCTCCAGGCCCTCCGGCTGCTCCTTGTCACTGCTCATGAAGCCGATTGAGACACGGCCGATCCAGATCCCTCTCGTTCCGATGGCGACTGTC
Pal27	PalAyuSNP3-767	14.88	G	C	GTGTGTATAGTATGAGGACCGGGGATGTGTCATTCGAGGAATGCATGTCGATGTGAACAAGTGGAGTGTGAGGTTTTCTAGCTGCACCAGGGACCCGCCT[G/C]TACAATGGGCTCGTCCTGGCTCTTTGTACCCGAGGATGAGGAGGGTTAGAGGGGGTTAGAGCAGGAAGTGGGACAGCCATGAACCAGATGATTTAAATCC
Pal27	PalAyuSNP3-758	14.88	A	C	CCTAAATGAGAGGTTGTGATAACTAGCTGTGTGTTTGGCTGGCCTCCATGTTGTCCAGGAAGAGGCGTCTGATGCTGGAGTCTCTAGCCAGCCGGACCAC[A/C]AACGCATGAGGACTAGGATGTCACTATGCCACACCTGGCAGTGGCTCAGTATAATGTAGACTTGTATAGCCATGCCAACTTCACGCCGTGTGAACTTGCT
Pal27	PalAyuSNP3-6	14.88	T	C	GACAGGTGATTGGCAGTGACAGGACTGGGGTGCAGGTGTCTGTGTGTGTGTCTGTGTGTGACTGACTGTGCACTGTACACATCTTGTGCAGACGTTGAGG[T/C]ATGTTAAGGATAAGCTCAGGTTAAGCCAGTCATCACTGTTCGTCTGTCAGACCGCCCTGAGTTTAGAGAGACTCACTAGCTGCTCCCTGTCCCATTATCA
Pal27	PalAyuSNP3-759	14.88	A	G	TGTGTGATGGACGTGAGCGATGTCACTGCATGTCCCAGTCACATCCCAGGCTGATGTCACATGAGAGGTTAGGTTTGCACACACACACGCACACACACAC[A/G]CACACACACACACACACACATTTCTCTGAGATAGGTTTTTCCATGATTGCTTTGTCATATAACTTGGGAAGAAGGCCCAGCCGTGTGATACCCCAGAGAA
Pal27	PalAyuSNP3-773	14.88	T	A	CAACAGGACAGAACAAGGTAGTAAATCTGCTGGCGAACTGCTGAGGACAGGAAGAAAAGCTGAGGCAAAGGGAGCCACGCTGCTCCTCAGGGGAGCTTCA[T/A]GCCTGTCCAGGTCTTTTCAGCATGTCTGCTTCGTAGCATGTCATCTCTCGCCTCCAGGGAAGTTGCTGCTGTCTGTTTGGGAGTCTAAAACAATAACATG
Pal27	PalAyuSNP3-762	14.88	C	G	TAAAACAAACACAGCGTCGTTGGTGTCAAACGACTATTGAAAGTGTTATGGATCCGGAGAAGACGCGTAGAGTGCTTGTGCGTAGGTGAAATGCAGCAGA[C/G]GGCAAATAGCTTGTCGACCTAGTTAACCCTCTCTCCCCTCCCTCCCTCCCCCCTGTCTTCTTCTGTGCTTCTGGTCTGCTCTCTGTCTAGTGGTTGGCCT
Pal27	PalAyuSNP3-763	14.88	C	T	GACACACGGGCGAAAAGCACACACATGTTTCCCAAACAATCTGTTTAGCTTTGCAGACTCATGCGAGCGGCAATCATGGCACGACAAACATACGGCACGC[C/T]GGAATGTTGGAATGAAAAAGGACACGGAGGGGAGTTGCGTTTGCCTCGAGTCCTGCTGTCAGTCGTGACAACAAACATCACAGACAGTGCAGATAGAGAG
Pal27	PalAyuSNP3-777	22.35	C	T	ACGGTCACAGTGAGTCTACTGCTGCCGCCACAGATGCTGCAGAGCCCACCATTACAGAAGTCCAGGAGAAGACGCAGCCTGAGGCTTCTCAAAGCCGTCC[C/T]CACACTGAGATGCCTGTCTTATTGTGTGGGGGTGCCGCCCTGGTGGCCATTGTTGGAGTGGCAGCTTATGGAGCAATGGTCTACAGCAGAAAGTAGCTAC
Pal27	PalAyuSNP3-779	22.35	C	T	GTGTGTGGACACAAGCAGGCACAGGAAGGTCCGCTAGGCCCCAAAAGATAAGACAGCGCAGCCCCCCACCAAGCAGGCGTCATTGTCCCCCCCACCAGAC[C/T]GTGAGAGACCCTCTTGCCCCTGTCACCCACTCTGGTCTGGGGTTACAACCCATGAAAAAGAGGTGAGGCCTGGGAGGACCTCCCCTCTCCCACCCTGGTG
Pal27	PalAyuSNP3-778	22.35	C	T	CATCATAGCAAAAATTTTGCTGGAGCGTATATTGAGAGGGTTCAGAGCCAGGCCAAGTTAAAGCCATCTGGGAGGCTATTGCAGTTTTCTGGTCATTGGT[C/T]TCCTAAGGAATATTCTCAGGATTCCCTGTTCCAAAGGCTTTCTTTTATGTTTGTCTTCCTACTGCTGTGCCACTATTAGTGATGGCAGTCCCCTCCAGGC
Pal27	PalAyuSNP3-783	26.06	T	G	ACCCTGTTCTACATCTTCAAGGCTGACGACATCCCCACAGCACAGAGGTAAAGAGGGTGTTTTCCAAGGGGAGGGGATGACAGGCCAGCTACTGCAGGTT[T/G]TCATTCTTAGTTGCAGAGGATCTGAAGATAATGTTGTTTCCTCAGGTGGATAGAGGCCTTTCAGGAGGCTATGATTCTGTAACAGCCATCGTGGATCAGT
Pal27	PalAyuSNP3-786	26.06	T	G	CAACAGCCTGCTAAAGACTCTCTCACGAGACAGCCATATGCTAACAGTATGCTGCTGCTATGTGTGTGTGTGTTTGTGGTCATATACGAGCATGTGTGTG[T/G]GAGTGTGTCTGTGTGTGTGTGTGTGTCTGTGTGTGTGTGTGTGTGTGTGTGTGTGTGCGTGTTCATATGCGAGCATCTGAGTGTGCTCGAGAGGTGAGCA
Pal27	PalAyuSNP3-782	26.06	C	A	CACTGGACTGGACAGATCACAATAGACAACAGGCTTCACCAGTTACTTCACCAGACAAGCATCCCAAATAAGCTCAAATTCAATTTCTTCGTAACCATTT[C/A]GAAAATCCTCATTTGGATGCAGAGGCAGCAATGACATTAACAGCAGCTGCGTGATGGTGAGACTCACCAGGTCTTTGGAGGTGCCCAGTCTCTTCAGGCC
Pal27	PalAyuSNP3-785	26.06	G	A	GTCGGGGGACGAGTAACGTGGAGCGGCTGCTCGGTTCCGGAGAGACACGGCGGCGTGGGGAATAATGTGTCGCACAACGAGGGGCCGAGGAGAGAGCAGC[G/A]AGCTGGGGACTTGGTGAGAGAGTGAGAGTGGTGGGATATCCAGTCCTGACAGAGGAACAGCAACAGAGGGAACGAGAGAGCACGGTGAGGGGACTGTGTC
Pal27	PalAyuSNP3-780	26.06	T	G	ACTTAGAGCTAATGAGACAGAGATATGTAGAATAACATGAGAGCACAGATGAATAGCAAAGATGCACAATCGCTGCTATCTGAATGGTGCCGGTCTTTCA[T/G]CACTGACAGAAAAGTACGAGAAGGCATTGAACTGCCATTACTGAAAAGCAAACCCCAGTGATAAGTAGAGAATAACGCTACCTTGCATTGAACCAGCAGA
Pal27	PalAyuSNP3-781	26.06	A	G	GTAATCTTTAAACCTGTAGTCTGTTGTTGACAAATTTGGAGTCTGCCTCTCAACAGACCCCCAACGTAAACACAAACTGACTAGCATGAGACAGACATCA[A/G]CTAACACTAGAATAACATCTGGCACTGGACTGGACAGATCACAATAGACAACAGGCTTCACCAGTTACTTCACCAGACAAGCATCCCAAATAAGCTCAAA
Pal27	PalAyuSNP3-784	26.06	C	G	CTTTGTGTGTTCAGTATCCCCAGAGGTGCTGCTTGCGCAGAGCTAGTCTCTATTCTAGTGACAACAAGAGGAAGATATCAGGTGCTGCCAGGGAACACAA[C/G]CAGATATCCTGCTGTCATACACACACATACTGTACAACATGTGTAGGGTGCGCATCGAATCTGTTAGTTCCCGTAAAGTAAACACTGTCTCTGCTATCTC
Pal27	PalAyuSNP3-788	29.77	G	A	AGAGAGAGAGAGGGAGAAAGAGAGAGTGAGAGAGAGAAAGAGAGAGAGGGAGAAAGAGAGAGTGAGAGAGATACAAGCCACGTTTAAAAAACATTCCCTG[G/A]AGTGGATAAGAAGACGCTCAGATTCACAAGCTAGGAAGCTGGAGACACTTCAGGGAGCATTTACCTCAGGCCTGTCTCTGTGTGTGTTCACTGCATCCAC
Pal27	PalAyuSNP3-787	29.77	C	T	AGAGAGAGAGAGAGAGGGAGAGAGAGAGAGAGGGAGAAAGAGAGAGTGAGAGAGAGAAAGAGAGAGAGGGAGAAAGAGAGAGTGAGAGAGATACAAGCCA[C/T]GTTTAAAAAACATTCCCTGGAGTGGATAAGAAGACGCTCAGATTCACAAGCTAGGAAGCTGGAGACACTTCAGGGAGCATTTACCTCAGGCCTGTCTCTG
Pal28	PalAyuSNP3-827	0	C	T	CCGTTGTCCATGGGCAGACGAAAGGCGTCTGTGCAGCTGGAGAACAGTAGCCGTTCTGGGTTTGTTGTTCCGGTTCTGCGGGAAGAGAACAGAGTTTGCG[C/T]TTCTGGAGTTCCATGTGTCTGCTGTCAGCTTCACCCAGTTTAAACAGGTCTGGACCAGGCCTCTCCCCTAGGTATCCCCCAGCCTTTGCCTCTTCCCAAC
Pal28	PalAyuSNP3-809	3.71	T	A	GTCTCACTTCCTGGAGGGTCTCACTTCCTGGAGGGTCCGTCCTTCTGGATGTCAGGATATTCAGACAGTGCCCCAGTAAAATCAGTAGTTAATACTGTAG[T/A]ATAAGATTTCTGTTAAACACTATCTGTCTGACAGTCTGCCTGCTAACCTGTCTGCCTGGCTGTGCGTGCATGGCCACCATCCTGCAGGTGTTTGAGGCTG
Pal28	PalAyuSNP3-808	3.71	C	G	TGAAACAGAGCGACCACAGGCTGTGAGACTCACTAACACTCAAGACCCAAACCTATTCACCTCCACCCCCCCCACCTCCCCCAACCCTCCTGGATGGAAG[C/G]TGAGCACGAGGAATGCCAGCAGCACTACAGACTCTGCACTGTCTCTGTTCTGGAAGCTGAACACTCGCCCGTGACAAGGGCCGGTGACCCACGGCAGCTG
Pal28	PalAyuSNP3-806	3.71	T	A	CTGTTGCAGCCAGCGGCAGCAGGTGTCTCCAGACAGGGGGCAGCTCTGTTCCGGGGCACCCCCCTCCCTGCAACTCGGTTGGGGAGGGAAGGAGAGCGTG[T/A]GAGGGGTGGGCTGTGGAGGCTGGGCTGTCCTCAGTGGAGCTTCTCGCACAGCCGTGTCATTAGCATGCATCTGGGGCTCCACACCAAGACCCTGTGTGCC
Pal28	PalAyuSNP3-807	3.71	A	C	TGACTAGTTGGTTTCTTTCCTGACAGACGAGCCACTTCACGAGCAGCGACCCTTTTTCGGCAACCAGCCCCAAACCCAAAGGCCCAGGTACACAGAAGCT[A/C]CGCTCACTTGGGTTCTGTCCCTCTTGCTCTTTGTCTCTCTCTCGCTGTCTCTGTCTGTCTCTCTCTGTCTGTCTCTCTCTGTCTCTCGCTCTCTGTCTCT
Pal28	PalAyuSNP3-804	7.42	G	T	CTGAATACGACTTCCAGAGTTGTGTTTGGAGGTAGACAGGTTGAAAGAGAGAGAGAGGAGACCGAGACAGTAAGAGAGACAGGTTTGCTCGAGGGCTTTC[G/T]TGAGTCTGGTGCGTGGAGCATTGGTTCTGATGATATCAGTCAGTAGAATAGAGAGGAGCTCTATCCATCCTCACCTCTGACCCTGTCTCCCCCTTTTCCA
Pal28	PalAyuSNP3-803	7.42	C	A	AATCCCAACCTGAAACGAGGTGCACTTCCTGTGGGCGTTGACCTCCAACACCACAATCGCCTGGCAGGCAGCGGAGAGATCCTTTCCACCGTTTGCTATC[C/A]CACCCCACCGACCCTTAACGAACGACAGCATCACCAGAACCCTTGCCTGTCATGTTCCCCCATCCTTCTGTCCCCTCTCCTTCTCCCACCCTCATCCATT
Pal28	PalAyuSNP3-802	7.42	G	A	CGAAGCAATCAATCCCAACCTGAAACGAGGTGCACTTCCTGTGGGCGTTGACCTCCAACACCACAATCGCCTGGCAGGCAGCGGAGAGATCCTTTCCACC[G/A]TTTGCTATCCCACCCCACCGACCCTTAACGAACGACAGCATCACCAGAACCCTTGCCTGTCATGTTCCCCCATCCTTCTGTCCCCTCTCCTTCTCCCACC
Pal28	PalAyuSNP3-805	7.42	C	G	GACCAAGCTCAGAGAGATGGGCAGGGTGAGACCACGCGCAGACGCCATACGCAGACGCCACACCCAGACGCCAGGCACAGACGCCACGCCAGACACCATC[C/G]GCAGACACCGCACTCAGACATGCTGCCTGCCTGCTTTAGTACCGTTTCAGAAGCTTTGTTGCCAACGAGCCTTCCTGAAGGGAAATGCCCTTAAGAGCTC
Pal28	PalAyuSNP3-798	11.13	C	T	TGCATTTTGAAACTCATTCTAAAAGAGACAGACAAATCATGCCGCGAGCCAAGAAGACACATGCTAGCCGCTAGCCAAGACATCCCTGTTAAACCTGAAC[C/T]GAAAAGAATTTGGTGATTTGAGATTGCATTGAGGTTTCCCACTTCCCACAGTCAGAGAACAGAGAGGCTCTCTGAGCTAGCTAGCCATCCACAAGGGGAA
Pal28	PalAyuSNP3-800	11.13	C	T	ATGGAGAGAAGTGTCATGCGCAACAATCCCACGCCGTGGTTGAGATTGACAACTCCTGACTGAGACAGATGAGAGATGTATACCAAAATGGGATACCTAT[C/T]GCTAAGTGGTTTCCGTTAATCAGGCGCATTGACCTGCGATTCTCAATAGCCGTGTTGCATTCTGCACAAACGGCGTTAAAGAATATCCCAGCGTGGCCCC
Pal28	PalAyuSNP3-796	11.13	T	A	AAGAGGTTGTGCTGCACAAGTGTCTGGAAACTTTAGAGACAGACGAATCACTCTCTATCACTGGGGAACAGAAGTAGAGAAGAGATGTAAAAACCACAGC[T/A]AACCTCATCGTTAAAGGAATTCAACAGCTATGCTCTGTACATGTACTCCATAGGACTCTTCCATTGTTTGTGGCATGCTGGACTTCATGTATTCATCTAC
Pal28	PalAyuSNP3-799	11.13	C	T	AAAGAATTTGGTGATTTGAGATTGCATTGAGGTTTCCCACTTCCCACAGTCAGAGAACAGAGAGGCTCTCTGAGCTAGCTAGCCATCCACAAGGGGAACC[C/T]CCTCCTGTGGTTTGAGATGTTCATGCAAACCAGGAGAGTGACACTGGCTCTTTTCTCCTCACATGTCTCCAGATGAGCGCCGTAGGGATCACCGAGAACG
Pal28	PalAyuSNP3-801	11.13	T	A	CTCACCCTGCAAATGCTCCCTGACTAATAGGCGTGTCATGCTGGCCCTTGTCTGGGGCTCTGCAGAGGAGCTTATCCCTCAACCTGGGCACAACTTTTCC[T/A]GGGGTTTTCTCATTATCGCTTGCTCGCTCTGTCTGTCTGTCTCTCTCTCTCTCTCTCTCTCTTGCTCTCTGTCTCTCTCTCTCTCTCTCTCTCTTGCTCT
Pal28	PalAyuSNP3-793	14.84	G	T	AGACACAGGCAGCACACTAAACTAACTCTCCAGGTATCACATCAAACTCTAACCACCCCTAGTGGAATACCCCTCCTGATAGGGAAGTGCATCCAGCCGT[G/T]CTATCTAGTGACCCCATCACCTTCTCTCTCTCTGTCTCTCTCTCTCTGTCTCTCTCTCTGTCTATCTCTCTGTCTCTCTCTCTCTGTCTCTCTCTCGGTC
Pal28	PalAyuSNP3-792	14.84	A	C	GGGGTGGGGGTGAGGGGAATAGGCAGCATGCAAGACACAGGCAGCACACTAAACTAACTCTCCAGGTATCACATCAAACTCTAACCACCCCTAGTGGAAT[A/C]CCCCTCCTGATAGGGAAGTGCATCCAGCCGTGCTATCTAGTGACCCCATCACCTTCTCTCTCTCTGTCTCTCTCTCTCTGTCTCTCTCTCTGTCTATCTC
Pal28	PalAyuSNP3-865	14.84	G	A	CAGAGGCTCTCGAGGCCTCAGTGAGCCCCTCTCTTGTCCCTCTTTGAATCTTGACCTTGACAGTTAACACTGACCAACCCAGCAGAAGGTCTGTTAGTCA[G/A]TTAGTCTGTCCAGGGGAAACACTGAATTTTGACCTGTGAACTCCAGACCTGCCTGTCTCCAAGTCCACCTGTCTGTTCATCTGTGTCTCTGTGCCCGCCT
Pal28	PalAyuSNP3-834	14.84	A	C	CACAGGGCTGACGTCCGCAGAGCAGTTTCTGTGATGGCCAGACATGTTACTGCGTCTCTGCTGAGGGAGACAAACTTCTTTTGAGTTGCAGACAACATGC[A/C]AATCATTTACCGTATGTTATCGTTGCGTGAGTTCTGATAGATGAACTGCCTCTGAATTAAGTGCTGGTAAACAGTTCTGTTTTGATATCCCCACTTGACT
Pal28	PalAyuSNP3-864	14.84	G	A	AACACGCTGGGCTTTAGCTTGAGGGGCTAACACTGTCTCCAGTCAACTACCTTCACCAGCACGTGATACAGCGGTGGAGCAGAGCTGGAGGAACATGGCA[G/A]CGTAGAAGGTGCGTTTGATTTGTCTGAAAGCTCCCATTTCCGGGACTGCTCTGTGGGTTCCGATGCTGTGGGTGGATTAAATCAATCGCCTCCCCCAGAG
Pal28	PalAyuSNP3-794	14.84	A	C	GAGAGAAAAGGGCAGGCACTTCCAGTTGACTGATTGGCTCCTTTATCTAAATCACCATGTGGTATTTATCCTGCATGGAGTCTCATCATAAAATGTGTAT[A/C]CCTTCCTCTCTTCCTGTCAGCTCCCCCCCGCCTTACCCCATCTCCCCCCTGCCTCCCTCCATCTCTCCCTTGCCTTCCTCCATCTCCTTGCCTCCCTCCA
Pal28	PalAyuSNP3-417	14.84	C	T	GATGTGGACAGGAGAGGAGTCAGACCATTATTTGAGACCAAGCACTGCCCCACTGAAGGACTATTAGACCACTTCCTGTTTTCTCTCCTCCTCTCCATGC[C/T]TTTCTAGGAATGTCCCGTGTTATGGTCTCTTGGTCTCTCTTGTCTCTCCAGGTCTGTCTCTCCCTGGGTCTCTCTCACCCGGCCTCTCTCTTGTCTCTCC
Pal28	PalAyuSNP3-835	14.84	A	G	TGAGAGTATGTGGGAGAGGAATCGTGAGAGATTGCGTGTGTCAGTGTGTTTGTGTGTTCGCAAGCGAATGTGTGAGAGAGCGTGTGTGCTCGCTCGTGTT[A/G]TGTAGGGCGGTTTGGTATGTATGCCAGGACACTCCTGCTCCCTGGCAGCATGTCCACCATTGTTGATGAGCCTGTTAATACGACTGACTCACCATCGCAC
Pal28	PalAyuSNP3-791	14.84	C	A	CGAGCACCTCTTTGAGACAGAGAGAGGAGGTCCTCTCCAACATGATGGTGCGAGCGGTGGTTTCATGTGGGTAGGACAAATGTGCGAGAGCACTTCATGC[C/A]TGAAGGCGTCCGTGCGTGCGTGCGCCCTGCTGTCATTGGCTACGAGCCGCGTTTGAAGTTGTGTTCCGTACCAAACTACGACAGAGGAAGTCTAAATGGT
Pal28	PalAyuSNP3-862	14.84	G	A	CACAGATCCCTCAGCCCTGTCGTTTTATGGTCAAGGTCACATCCTAGATGACCAGAGACACGAGAGGCGGAGAGAGAAAGCTACTAAATTAAATGGGATC[G/A]GAATCCTAATGAGGTTTCTATCGGATGGCCAAGATAAGTGTCCGTCTGTCTGTCTGTGTGTGTGTGTGTGTGTGTGTGTGTGTGTACGTTTGCGTCCGAG
Pal28	PalAyuSNP3-795	14.84	G	A	TTGTGAAAAGAGCTTGTCAGACACGTGACAGACGATTTCACCAGCTCAAATGGTGTAGTTGGACATTGGTTCATGCCTCCCTGAGAACATGAAAGTTGAG[G/A]GGTGGGTGTGGGGTGTTAGTTTGGGTTAGGATTATTATTCAGGTATTAGTTCATTGCTGGTCCTGTATCGAAGGTGACCACAAATCATGTCCTTCACTTT
Pal28	PalAyuSNP3-863	14.84	C	T	GTAGTGAGAGTTGAGGACAGCGAGAGAGAGGGACGAGTCCATGTGAATAACAGTCCACTCAAGCGGTGAAGACGTGAAGCTGGAGGACGGCGAGAGGACT[C/T]GATCTATCTGGAGTCTGCCTCCTCCTCTTCCTCCTCCTCTTCCTCTTCCTCCAAGGCCTAGCGAATTCCTCCATCATGTTCTCGGCCGACAGACGAACAG
Pal28	PalAyuSNP3-1252	14.84	A	T	GAGAGGGAGTGGGACAGACAGACAGAGAGAGAGGACAGAAGAGAGGGAGAGGAGACAGGACAGAGATAAGACTGTCCAAGCCATTATCTGGAGCACTCAC[A/T]GTCCCAGCCACACTTTGTATCATGGTACTGTTATTAACTGAAGCACTGCTGACAGTAAGATTGGCCATTTCTAAAGTTTGTTTCTCACTGCCTGGCTTTC
Pal28	PalAyuSNP3-789	18.55	T	C	CGCATGTGTTTGTTTTTGCGTATGAAAGGGAGAGACAGAGCAGACCGTTCTCAGACTGTTTTGATGAGTTATTCCCTCCTCTCCAGAGAATCATGCATTT[T/C]ACCCCAGCTCCAGTTTCCCTCTTGGCTGTGAGGAATGCCCACTATGTGCGGAATCTGAGCTGAAATGGCGTCCCCTCTCCCTTCTCTCCCGTATAAGGCA
Pal28	PalAyuSNP3-866	18.55	C	T	GGGAAACAGGCAGGCAGGCAGGACGACAGAAGACAGGCAGGCAGGCACAGAGACAGACAGACAGACAGGCAGGCAGGCAGGACAACAGAAGGCAGGCAGA[C/T]ACACAGGCAGACACAGTGACCCAGCAAGCTGACCCCCACCCTCTGACAGACACCCAGACAGACAGCTAATGTTTGGAGGCGTAAGCTTCAGTGTCAGAGG
Pal28	PalAyuSNP3-867	18.55	C	T	GACAACAGAAGGCAGGCAGACACACAGGCAGACACAGTGACCCAGCAAGCTGACCCCCACCCTCTGACAGACACCCAGACAGACAGCTAATGTTTGGAGG[C/T]GTAAGCTTCAGTGTCAGAGGCAGACAGGATTGTGCCCAGTCACGCTGCTGTGGGTGTTCCCCAGCGCTGCTCTCTGCCAACACACTGCCGCCCTGGGAAC
Pal28	PalAyuSNP3-790	18.55	A	G	TATTATATGCACGAAATCTTTCATTCTCACAAGTGCAGGTATCTCTCTTCTCTAGACACAGCAGCACTGAGAGACAGGAAGAAGCTATAAGAGCAGGGGG[A/G]TGGGAGAGATGCAGTGTGTTAAATTCAGATGGACTGAAACAACTTGGAAAGAACCGTTTCTGTTTGATTCAGGGATGAACACTTTTGTCCCCATTAACAG
Pal28.2	PalAyuSNP3-812	0	C	A	GAAACAGATTCTCCAGATGTAGTCGACAGGGAAGCGCAGGGTACCACAGGATGATCGGAGTTAAACTACGTGGATGTTTAAAGGGCTTCCAGTTGGACAT[C/A]TTTTCATTTTCCTAAAGACCACCACTGTAATTCAGCCAGTTGCACTGCCTCGATAGACATGTGGTCTGGTGTGTTTGCAGCAGTGCAGTATCAAGCTAGC
Pal28.2	PalAyuSNP3-810	3.71	G	A	CTGTGTCTCTCTCGTGGATTCTGCAGGCGACACCATTACCCACAGAAGAGCCAGGCAGGGAGGAAGGAGATCTCCAACACCGGGACGTGAGACGAGGAAG[G/A]AGAGATGAGAGAGAGAGGATTACCTGGAAGGCATCTAAATGGATACATGATATCCATCTACATTGGATATTCAGGTTTGAATATCTTGTGTTGTACTTGG
Pal28.2	PalAyuSNP3-811	3.71	G	T	GCCAGGCAGGGAGGAAGGAGATCTCCAACACCGGGACGTGAGACGAGGAAGGAGAGATGAGAGAGAGAGGATTACCTGGAAGGCATCTAAATGGATACAT[G/T]ATATCCATCTACATTGGATATTCAGGTTTGAATATCTTGTGTTGTACTTGGACAGAATGGTCTGTCTGCACAAAGATCGTTGGGACGTTACCTTGGGACC
Pal28.2	PalAyuSNP3-813	7.42	T	C	GGCATCTGTAACAGAAGCAGCCCCTCTAGCACAGCTCACAGCAGGAGTGCTAGTCTGGACCCAAGTCGGCGTGATACGTCACCGAAACGGCGGCACGCGG[T/C]CGTTGCGATCGTTGCGGCGTTCGGGCGCGAACCCCGCGGACGAACGCGGTTTCCCGCCGGACTTTCGAAGCCACGTCTGTCTAGGTCCCTGACAAGACAA
Pal28.2	PalAyuSNP3-814	7.42	G	A	GTGCTAGTCTGGACCCAAGTCGGCGTGATACGTCACCGAAACGGCGGCACGCGGTCGTTGCGATCGTTGCGGCGTTCGGGCGCGAACCCCGCGGACGAAC[G/A]CGGTTTCCCGCCGGACTTTCGAAGCCACGTCTGTCTAGGTCCCTGACAAGACAAGCAGAACTCGGGCCAGCGAACTCACCACAGCACGTTGAGCAGCGTA
Pal28.2	PalAyuSNP3-815	7.42	C	T	GTGCGTAAGGCTCCAGTGTGGGGCTGAGCCAGCGCACGACAGGTGGAGGAGAAGAGAAGCGTGAAACAGGAACCCACCACAACCATGCACAAGAACGCAC[C/T]ATATCAAGTCCAGTGTCTTTTTCTGGAAGGTTCTGAGTAGCATTCTGAATATTAAACTATTCGCAGTATAAAGAAGTGTCGGGATCACAATTATTCACAA
Pal28.2	PalAyuSNP3-816	7.42	G	A	ACAACACGTTGCATCGAGGGGCTCGCAGGGGCACATTAGCAGCCTCAAACAAACTGGGCTGATTCGCAAAACCACGTTTCAAACGGTTATCGATTTCAGA[G/A]GTTATCGGATGAAAACGTGTTTATCTTGGACGGAATAACCCCGACCGTTAAGGATTATCATCCAAGCACATCTTATTCCCGTGTGCTTCTGGCGTGTGTG
Pal28.2	PalAyuSNP3-818	11.13	T	A	CTACCTGAGCAAAGAATCCCCTTCGGCTGCGGAGCGCGTACAGCCACCTCTTAACGAAGAGAGCCCGCAGCTGTTGCCAGGTCAACCACCAGCCAATCAG[T/A]GGAACCCCTCCTCTGCCCTCCCCACTCAACAGGTCAGTCTCCTGGGGCTCTGCGAATGGGACGAGAGGACACATCATCTCATCTACATCTATTTCTAGGG
Pal28.2	PalAyuSNP3-817	11.13	C	T	AGGCAAAGGCTATAAGTGGCAGAGAGGAGATACAAGGGAATGCATAAAGATAACACTTCTTCTGAGACGATTTGATTTGCAGAATATAAACAGCCTGGAG[C/T]AGATAGTAGCGAAGCACATAGTGTGCGTGTCAACTGGAAAGGCAGTACTGTAAGGTTAAAAACAAAATGTGGAAAGCACATTAAAGTGAAAGCATTAAAA
Pal28.2	PalAyuSNP3-822	11.13	C	G	TCTGATGATGTACGGAGCACATATGGTGATGCGAGTCCACGTGCCAATGGAAGCTTACTAATGTCCGACAGAGGCAGGACATTCATCAAGTGCGTTTTCT[C/G]TCAGAAAGCCTCTTGTTATCCCGTGTGGGCCTGTAAATTCGGAGCTTGCCACGCCAGGAAGCTAATATCTATCTGGGCCTATAGAGTTTTCCTCCAGTTC
Pal28.2	PalAyuSNP3-819	11.13	C	T	CAGCCAATCAGTGGAACCCCTCCTCTGCCCTCCCCACTCAACAGGTCAGTCTCCTGGGGCTCTGCGAATGGGACGAGAGGACACATCATCTCATCTACAT[C/T]TATTTCTAGGGGTACGGCTGTCACGACTGAATCACTCTTGTCAGAGGGAGCGGTGAGCGGGAGGGGAGAGATGGCATAGCGTCTGTTATTTGGTTAGCTA
Pal28.2	PalAyuSNP3-820	11.13	C	T	TTCCAGAGACAAATATATTAGCATACAGAATGGCCCTTGACTTTGAGGACCGAACGGTGGGAGTGTTTAAGCTTGTGGTTGGAGCCCTTGACCCTGATGA[C/T]CATCGCGTGCGTGTGTGTGTGCGTGTGAGAGAGAGAGCCACTCACAGAGAAATTGTGGTTAAAGCCCTTGACCATGATGACTATAGCGTGTGTGCGAGAG
Pal28.2	PalAyuSNP3-821	11.13	C	T	TGAAAAACTAAAACTCACACACACACACACACACACGGAATGACGCGCACGCAAACAATCATTTCCTCAACTGCTTAGTCTGTGTAAAACGATTCGTCCA[C/T]GCATCTGATGCTTTATTGGATGAATCGCACGCCCGGAGATCAGCAGGAGCTTGGCTGAGCAGCTGCGATCATCGCCTGTCTGGCCTGTCAATGGGATTAT
Pal28.2	PalAyuSNP3-823	11.13	A	C	TGCACTTAGTGCCCCTGATAGAGCGGCTGGGAACCCCTCAGGTGAGCCCTCCTCTCCACCACCCCCACTCCAGCTCATCTCTCCAGGACCCGGATCTCCA[A/C]CATCTCTTTCTCGCTCACACCCCAACCCGTCTTCCCCCCCCCCTCTCTTCACGCCTTCCCCAGCAAATCGCCATCGCCCGCGAGGGAGACCTGTTGACCA
Pal28.2	PalAyuSNP3-825	14.84	C	G	CTGGGTCAGTCACACACACAAGGATACACACACAGATATTTGCATGTACACGCACACAAACCTTGAAGAGACAGACGTCCACTGAATGACCTGGTTCTGA[C/G]TACAATCATTGATGAGGTTCTATTGAGACAGACACACTGTACCTTGTGGCCTTGCGTCAAAAAGAGTGTAGTCTTCTACACCATCACCTCCTCCCTGTAA
Pal28.2	PalAyuSNP3-824	14.84	A	G	TGAGGAGATCACCTTCAACGGAGAAGAGACAGCCCATCTAGGTAGGCAGCCAAAAACCATGGCGACGCATTTGGATCCGTGTGATCCCACCCCAGCGAGT[A/G]TCCGTCCTGCCAAGCTTCAAGGCCGTCCTAACAGTACTAGAGTTCTGACGGTCCTCCTGTCCTTCGTTTGTCCTCCCCCAGAAGACTGCACGGACTGCTT
Pal28.2	PalAyuSNP3-826	18.55	C	T	CGGCATAACGACAGACGGAAATTGGGAGCAAGAGGGGATGTGGGCTTCTGGGAAGGTTTTGTAAAGCGGGACAGGAAGCTCTTCTCTTCTCTCTGCTCCC[C/T]CCTCCCCTCCCTCATCCCATCCTGACTGGAGCCAGAGGGAATCACTGTCGAACCCTGGGCTGTCTTCAAAATCCTGCTTGGTCAGCCCCCACACCCCTCG
PalSex	PalAyuSNP3-96	0	T	C	CACAAACTAGATGGATAAATCAGAAAAAGTTTGTATTGCGACTGAAACACGCTTGCGCCCATCGCTAGTCATTCTAAAACACAGCTGCCGACAGCAAGGC[T/C]CGCGGTATGGAGTAAGGAATCAGAACCTTTATCAAATCAATCGTAGCTCTGGCACGGTTAATCCGCTGTTGTTTTATTCATTAGCCATTTCACGAATTTA
PalSex	PalAyuSNP3-95	3.71	C	A	CAGGGAGAGACAGGGAGAGACGGGGAGTCTAGGAGAGTTACCCCCCCCCATCCACAGCCCTGACCATGTCCTCCTGCAGTATGAACCAGGCAGCATGTTC[C/A]TACCTGTCTACTGTCGCTCTCCTCCAGGACACACAGCTTGAATCCGTACGAGCTGACCGCACACCTGCACCCCAGCTTCCTGTCCCTTTCCTCCGCCCCC
PalSex	PalAyuSNP3-94	3.71	A	G	GATACGACGTCGTTTGACAAACTTATGAACGTCTCTCCGCCGCCGTTGCGACGTTAATGACAGCCGTGTACCGTTCATTGTTACAGTGAAACAGACGAGG[A/G]TTCGGGTTCGTTCAAATGTTTCGCGTTTTCTGGAAAGTGTAGCGACTGTTAGAGGACGGTGCCATAACGTCGAGCGAGATGTGGCTGTGATCAACACTAT
PalSex	PalAyuSNP3-97	7.42	G	T	GCTGAAATGACATGTGGAAGGTAGAACAGGCAGTTCCACAAGAAGACAGCAGTCACTGGCTGGCTTCTCTGTACAGCCTGATGTCACCACAGTACTGAGG[G/T]TCCTGAGGGGAATGATGCCCCTTCTAGTGGTGTTCCACCTTCCCATCCCCCTCCCCTGTCTGCAGAACATGTGGCTGACTGGCTGGCTGGTCCTGGCTCG
PalSex	PalAyuSNP3-99	11.13	G	T	TGTGTGTGTGTGTGTGCGTTTGCATGTGTGTGTGTGTGTGTGTTCACCTCTGAACACGCATGAGCACGTTTCTCACCTTGTTTTACAAGTTCAATTCAAT[G/T]TATTTTTGTAACGCCCAAAATCACAACAACAGTTGCCTCGAAGGGCGACAAGTGTTCTTATTTGTCCTGACCCTCTCACCTCTCCTGTCTCCCCCTCCCT
PalSex	PalAyuSNP3-98	11.13	C	T	CAACTGACTGACATGGCCCAGCAGGTAGGCCTGGAAACCCCAGTTCTCTGCACCCTCCCATCCCCCATCTCTCACCTAACCATCGGCCGCGACATGCCTC[C/T]TGTGCTGTCGCTTGGATGTTTCCGGATGGTTCCAACTCAGTCCGTTGTGGCGGCTCTGTCTCCGTCCAGGTTCGAGTGCTGCTGGTGGAGCTGGAGGAGG
PalSex	PalAyuSNP3-364	11.13	A	G	ACAGAAGTTAAAGATCCAATTCCTCCACTCTGACAAAACAACCAGACAGCTAAACGAAGCAAAAAAATGAAAAACAACATTTCATGACCACCTGTATCTC[A/G]ACCTGCTGATGGCAGAACACACACACTCACGCTCAAGGTCACACTCGACTGTCAAAGGTTTCACCCTCCTGTCCCAAACCATCACAGTCAACTCAAATGA
PalSex	PalAyuSNP3-365	11.13	G	A	AGCACTCCCTGTCAGTCCTCATCTCTCTTTGTCTTTGATTGTCTTTCCTCGTCTCTTCTGGTCTCTCCCAGTCGCTCGTGGTCTCTTCCAGTCACTTGAA[G/A]TCCTCCCTGTCACTCCCTGTCTCTCGTTTTCTCTCCTGGTCTCTCATCAGTCTCACTCAGGAAAGGTCAGATAGAGTAGCAATGTAGGGCAGAACAAACC
PalSex	PalAyuSNP3-366	11.13	G	A	GCAGTTACTCCTCTTCCCTGCGCGGGCAGATAGTTGAAATACAGTAACTTTCTTACGGAGTTTTCGAGTTGCATCTCTGACAGCTGACAAAATGAAGGAA[G/A]AGGTGGTTAGGAGTAGGGACGTAAGGGGAGTAGAGTGGAGGGGTTATGGTTGAGGGGTCAGAGAACTTGCCTCCAGATCAGAGGATTATGGGTCCTTCTG
PalSex	PalAyuSNP3-103	11.13	C	T	CTGCCAGGAGCCAGCTTGACAGCTGATGTGTAGGTGTTTGGTGTAAACACACACATTATGAGTCACACATTACCAGCTCAACATCCACAAACATAAAAAA[C/T]CAACACAAGCTGGCCTTGTTTCAGCCAATACGTGGTGAGAACCGCAGACGATGCGCGCTGGGATGTTGTTGTGCACCTACCTCTGTCTCTGTAAACTTGT
PalSex	PalAyuSNP3-1298	11.13	T	G	AAAAAGCAAAGATGTCTCAGATGACATCCAACCAAAGAATATCCAGAAATACATCATAACCGTGACAGCCATACGTTTCCAAAGTCAAAATGTCCAATTT[T/G]CTAAATGGCTGTGGCTGTTGTGCCTGGCCAAACCTGCAGCTTTGGAAGCATCCTGGGAAGAATGAAGGGATGGTACCGCAAGAGCTAATCCAGAATGTTC
PalSex	PalAyuSNP3-1299	11.13	A	C	GACACATTTACTGCCAAAGATGTAAGTATCAAATATAAAGATACCTGGAAGACATTATCTGCCAGTACTGTCATATCCTAAACTACCAGCAGTGCCTAGA[A/C]GCACAAGGTGTTGAGTGCTCAGAGACAAGGCCAGTGTCATGCGCTTTCTCACATCTGTCTTGATGTGCTTTGTTTGTGTCGTCGTGACATCACAGTTTCA
PalSex	PalAyuSNP3-1297	11.13	G	A	GTGTGTGTGTTAGGCCCCCTGTGCGACAGCCATGTTCAGTGCACCTTATCTGGTCCGGGTGACAGGCAGACAGGAGGCTTTCACAGGCGAGTCATCGGGA[G/A]ACAAAGAAGAGTTTTGTCTCATAAAAAAAAAACACGGGGCAGAGAGGGACTGGTCAAGGCAAGGTCCCAGAGGGAGAGAGTCACACTCTCTCTCCCACTG
PalSex	PalAyuSNP3-104	14.84	G	C	GCTACCCCGGGGCTAGGGATCGCTTTTCACACAGTGACAGGTGGGGGCGGGAGACGCCAGACAGCCATGACAGTTATCCCGCCGCTTCTTCCTCTGCTCT[G/C]TTTTATTATCGGGCTATCAAAAGACGTCTCGTTAAGGAACTTGCTAAGCTCTTCTTCTTCTTCTTCTTCTTCGCCCGTTTGTCTTTTTCCAGGGAACTGT
PalSex	PalAyuSNP3-424	14.84	T	C	TTTTCCGGAGTTCTGATTCTCCGTTCACAGGTGTGGGGTCTGCTGATGGGGGGCGAGACAGACAGACAGACAAATCAAATACTAATGCTAATGCCGACAT[T/C]GTGACAGCATCTGTGGACGGTGACTTTTTCAACACTAGAATCACCTGTGGGATCTATCTCCTTTCCATTATCTGTCTGATCTGGTTCAGGTTTACCTAAC
PalSex	PalAyuSNP3-430	14.84	C	G	GAGAGACAGTTCACAACAAATGATTTCGAATCCAATGTTTCTCCAAGATGTTGTTCTGGAAGGTTCCTTGCTTTTCTTTTCCGATGCCCCACGTGTCAGT[C/G]AGTGCTAGAGGTTTGATTTGACAGGCAAGCATACGCGTTTTCTTCACATCTCCTTCACACGCGCACCTTCGCCTCGTGGCTATATGGTTGGTTGGCTGGC
PalSex	PalAyuSNP3-428	14.84	A	G	AACATGGCCGTCCTTTGTAGGGCATCGTTTCGTCGTCACCTGTCGTTTGTATCGATCCTACATCCAGGTTGACGGCTCCTCCGAGTTGAGAAATGGAACC[A/G]ACGCTTTTATGTCACAGCCGTCGTTTCCTCGACGACAAAAACGCGCTCCTCTGCAGTTCAACGCCCGTTCGCGTGGCGTTTGAGCCTGATTAAAGCTGAA
PalSex	PalAyuSNP3-425	14.84	A	G	ACACTCCAGCTCTTACTCAGCACTGGGAGGAAACAGTGACCAAGGGCAGAAGAGAGAGGCCAGGACAGGGATCCACCCATGGACGCAGCCTCACATGGCA[A/G]CCTGCTACCATGACGACTGGCTGGCCGCACCCCTGGATACAGGTCTGAGCTTTGCGCAAAACAGACAGGTTAGGTTTCACCTCACCAAAACTGCTCTCTG
PalSex	PalAyuSNP3-423	14.84	C	A	GGGGGAGACAGCAGATCATCAGACCCACGCTGTGATTTTCTAGCACATTCTCAGTTCAGACCATCTGAAATAACTGGGAGGGTTTGTCCAAGAGTCCGGG[C/A]CAGAATTCTGCCAGTGCAAACAATACCTGCCTTAGACAGACACAATCTCCTCATGTTCTACCAAAGGGCCTAATCGACACGACAGTCTCTTGCTTTCGAA
PalSex	PalAyuSNP3-1277	14.84	T	C	CTCGGACGTTGAGGTAAGACGCATCCTGAGTCTCTACGCAACGCCAGACCGCCAGACGATCACACGGGCGTGGACGCACGCACCCACGCACGGGTCAGGA[T/C]TCTGCAGCAACCCGCTCTCCCCTGTACCAGGGTGGAGAACCAGGACCGACCCTGGCTCTGGAAACCAAACAAGTTAGACCCTGTTGGCAAAGGCTATTCC
PalSex	PalAyuSNP3-427	14.84	G	T	ATTTGTAGCCTTGGCGGCTCAAACACACAGAAAGGTCCGGAAAAGAGACAGCTGACCACATGGAACCAAGGAAGACGTCCAGTGATCCCTGATCGAAAAT[G/T]ATCTTTTATCATTACAGATGATCATCTCAACAGTCCTATTAACTATCAGAGCCGAAAGCAATACGAGCAACTCACCAAAAACAAAACAAACACAATATTC
PalSex	PalAyuSNP3-426	14.84	C	T	GACTCCAGCCAGGGCAGAAGCGACGGTGATGATGAAACACTTTATCTGGAACAAAGGAAAGATCCCCTGGACAAGCCTGAGGAAGCTGTATATAAACGTT[C/T]ATGCGGTTCCCGCCTGTCAGAGTCCCAGTATGTGAACACACGCATAGGTATCACCATTCGGCTGCTCCAGGCACGGTGTCCGGAGGGAGAGGAGGAGGAG
PalSex	PalAyuSNP3-429	18.55	A	T	ACGCCCAGTGGGATGATGAGACAGACATGGCCCAGCTGGAGGCCTGCGTGCGCTCGGTGGCGGCCGATGGCCTGCTTTGGGGCCAGTCCAAGCTGGTGCC[A/T]GTGGGCTACGGCATCAAGAAGCTGCAGATCTCCTGCGTGGTGGAAGACGACAAGGTGGGCACGGACCTGCTGGAGGAGGAGATCACCAAGTTTGAGGATT
PalSex2	PalAyuSNP3-1267	0	A	T	GTGCCACAAATGTTGAAAGTATTTGCTTTACTTTGCTGTCTTTCAATAATAGTGGTTAGAGCATCCCAAGCCAATGAAAAATATTTCAATGTTTTTATTT[A/T]AAAAAAATCAGAATGGCTCCACAGTCCTTCATGCAGCTGTCGCAGGTGGGAATCCCGGTAGTGTATCGCTTCTGCTCAGGGCCAATGCAGATCCAACATT
PalSex2	PalAyuSNP3-1271	7.46	G	A	ACAATACAAAGAATAACATTAATGACAACACTATTTTTAAGTTCTGTGACAGAGTGCAACACAAAAGACAGTAACATAACTGGCATGTGTATATAAACAA[G/A]TAATATTTCAACATATATTTAACCCACATGCTGTTTACATTCTGCATACTCCCCCTGTCCTAAGGGTAAAAAATGCCCCACCTTCAACCATGAAATAGCA
PalSex2	PalAyuSNP3-1272	7.46	T	C	TTAAGTTCTGTGACAGAGTGCAACACAAAAGACAGTAACATAACTGGCATGTGTATATAAACAAGTAATATTTCAACATATATTTAACCCACATGCTGTT[T/C]ACATTCTGCATACTCCCCCTGTCCTAAGGGTAAAAAATGCCCCACCTTCAACCATGAAATAGCAGGTTCATTAAATTTGTACCCTGTACCCTGATGGGCA
PalSex2	PalAyuSNP3-1215	7.46	G	A	AATGAGAGAAATCAGCAAAGTGGCAGGACCAGGCTAGGCTATATCTCTTGTAATGGTAAGCAACACTGTGGGGAATTTATTGGGCTCCCTAGGACCCCCA[G/A]GTTGATTGACTGGCTGTCTCTGGTGAAGCGACTTTTTATTAATGAGGCTTCGCAGACCAACGTTTTGAAGGGCATAGCAGTGTCACTGCTATTGGAGGAT
PalSex2	PalAyuSNP3-1264	11.17	A	T	ATCTGTGTGGAGGAGTGGGCCAAGATCCTTCCTGCAGTGTGTGCAAACCTGGTGAAAAACTACCGGAAACGTTTGACCTCTGTAATTGCAAAGAAAGGCT[A/T]CTGTACCAAATATTAACATTGATTTTCTCAGGCGTTTAAACACTTATTTGCAGCTGTATCATACAAATAAATATTAAGACAATCATATATTGTGATATCT
PalSex2	PalAyuSNP3-1224	11.17	G	A	TGACAGCGGTGGTTGATAGATGGGGCAGGAGGAGGGGGAGGGGGGGCCTTCGAGGTGGCACCGAGACAGGCTGCAGCTGCTGCTAGGACACACTAGCTCC[G/A]AGGCTGTCCCTCTCCCACCCTCTTCATCTTCCCACCTCCCCTGCCAGGCACACGTTCACACATCCAGAATATGTCACTAAGATCATTTTCCTTGTTTTTC
PalSex2	PalAyuSNP3-1239	11.17	T	G	CCTTTCACATGTGGCTCATGTGTTTGTGTGTTTAGAGCAAGGTTAGGCTGTTCACACGCAACATGAGGATGGCTCTCTGCTATCTCTCTGCTATTTCAAC[T/G]TAGCAGTAGATATTATACTCTGACCGCCCTATACCAGAGTCTCGTAGTCGGAGCGACGGTCTCCTCAAAGCCTGCATTGTCCCCCTCGCTGACTGCAAAC
PalSex2	PalAyuSNP3-1268	11.17	T	C	GCCTCCCTCCAGGAGGTTGATACAGCCAAAAACAGCACTTGGTATTTATGCTACTGTGTACAGTACTAGTACTGTGTACTAGTACCACTAGCACTTGGTG[T/C]TCATGCGGTATTCATACTGGGGTTTTTTCTTGTCATGGGTAATCTCAATATGATTTGGGAGGGTGCCAGGTGATATCTCTTGGGAAACCTAATATATTTG
PalSex2	PalAyuSNP3-422	11.17	G	A	TCTCGTGCGTGAAGACCTTCAAGAGGGAGGCGGAGCGCGACAGCAAGGGCGAGCTGAAGGGGGAGGACTCGGCCGAGGAGCAGGTGTCGCTCTCGCCGCC[G/A]CTGAAGTAGCGGTAAGGGTTGATGTGGGAGGAGTTGAAGTCCGGAGGGTTCAGGTGGTTCCCCTCGCCGCCCCCGCTCTTGCCCTGGCTCTTCCTCTGCG
PalSex2	PalAyuSNP3-1270	11.17	C	A	TCACATGGGAAGAGCTCAGAATAGAGCCGCTGCTCCTCCACGTCGAGAGTAGCCAGCTGAGGTGGCTCGGGTATCTGTTTCAGATGCCTCCTGGATGCCT[C/A]CCTCGGGAGGTGTTCCGGGCATATCCTACCGGGGAAGACCGAGGACACGCTGGAGGGACTATGTTACTCGGCTGGCCTGGGAACACCGCGGGATCCCCCC
PalSex2	PalAyuSNP3-1240	11.17	C	T	CTGCTATTTCAACTTAGCAGTAGATATTATACTCTGACCGCCCTATACCAGAGTCTCGTAGTCGGAGCGACGGTCTCCTCAAAGCCTGCATTGTCCCCCT[C/T]GCTGACTGCAAACCAATGACCAGCTAGCCAGTAACCTGTGTACTCTCTCCCCCTGTCCTCAACATCCATCCACCACATCAGTCCGTTAGCCTTGGATGGA
PalSex2	PalAyuSNP3-1266	11.17	G	A	CTGAATAGACAGGACTAAGAGCTTGGATTTTTTTTAAAATAAAACCTACTAGCCCTTTGTTGCTTTACAGGGTGAAATGATGCTCCTGCTCTTGTATAAC[G/A]AGCAATTGATATTTTTGTTGTCAGGTGCATTTGTGTAAATTCTGAAAAATGTGCCACAAATGTTGAAAGTATTTGCTTTACTTTGCTGTCTTTCAATAAT
PalSex2	PalAyuSNP3-1214	11.17	C	T	CAGACAAGAAGAAAACAGTGATGTAGACTTGAATCCGACACTTACGAAATACAGCAAAGATCAAACGATAAATGAGTACTGCTGGTACCTGCCACATGGA[C/T]TGGAGCATCTTCTTTAGTGACCCCAAGTCCCCCGGAGTAGGGAAATCTGAGGACGCTTTCTGTCTCTGGTAAATCTTCAAGAGTTCACTCATGTCCACCT
PalSex2	PalAyuSNP3-1265	11.17	TA	T	CAATAATGTTATTGAGGAGCTCCTGAAATTTTCACCTTCTCTAAACCTTCTCAAGGTAAGTTAGCACTGAATAGACAGGACTAAGAGCTTGGATTTTTTT[TA/T]AAATAAAACCTACTAGCCCTTTGTTGCTTTACAGGGTGAAATGATGCTCCTGCTCTTGTATAACGAGCAATTGATATTTTTGTTGTCAGGTGCATTTGTG
PalSex2	PalAyuSNP3-1225	11.17	G	A	CACCCTCTTCATCTTCCCACCTCCCCTGCCAGGCACACGTTCACACATCCAGAATATGTCACTAAGATCATTTTCCTTGTTTTTCCCTTTCACAGACAAA[G/A]GCACGATCAAGCTGAAGGTGAGAGAAACCAAACTTTCCTACCTTCATACCTCCCTACCATCCTACCTCCCTACCATCCTACCTCCCTACCATCCTACCTT
PalSex2	PalAyuSNP3-1269	11.17	G	A	CCCATTACTGTTGCCTCAGGTGAGAGGAATTTCTCCTCCTTGAAGCTGATAAAAACATACTTACAGTCAACCATGTCCCAGGACAGACCGGTTTAGTGAG[G/A]ATATCTACTGAGCTGATTCCAGAGATCATTGAAGATTGTGACAGCAGCAAGTGCTACTATTTCACTCTCCAATTTTACTGGCTAAGAACACCGTAGTTCG
PalSex2	PalAyuSNP3-1213	11.17	T	C	GAGAGACAGAGAGAGAGAGAAAGAGAGACATCCTCAAGTACTGTGGGAACACTTTCCGATTTCTGACTCCACTTTGGTCCCCTTTACCAGACAGTTTCTT[T/C]GGGAGCACGATACAAGCATGGTGCACTTAGCTTAGCACAAACACAGGAAGTACCTGGGTCGAGTCCAAAATCCAAGGGTCGTTTTATTTCCCCTGTCTAA
PalSex2	PalAyuSNP3-1241	14.88	C	A	GCCAGACGACCTCGACAACAGTGGATCAGAAAGAAATGTGCCCCTCAATCCACAAGTCAAAGAGTGGCTATGCGATCACGAATAGCGTGTCACACTAATA[C/A]TGGATCAGTAAACCATTAAACGCACATAAGGTTTCGACCACCAGACACAATTCGGATATACGATGGTGGGGCGCACGTACTGTCAGGTCGCTTTCAACTG
